# Supplementary material for: Comparative High-Density Linkage Mapping Reveals Conserved Genome Structure but Variation in Levels of Heterochiasmy and Location of Recombination Cold Spots in the Common Frog
Source: G3 (Bethesda). 2016 Dec 28;7(2):637–45. doi: 10.1534/g3.116.036459 (PMC5295608; doi:10.1534/g3.116.036459)
Supplement: Supplementary file 9 [file 637FileS3.xlsx]

## Sheet: Sheet1
Locus	Accesion Number	Core motif	Reference	Comment
BFG003	EU334905	(GA)(AG)	Matsuba and Merilä, 2009	OK. Rt4A
BFG004	EU334906	GT	Matsuba and Merilä, 2009	Not informative
BFG006	EU334908	TCT	Matsuba and Merilä, 2009	Null alleles
BFG008	EU334909	AC	Matsuba and Merilä, 2009	OK. Rt3
BFG009	EU334910	ATC	Matsuba and Merilä, 2009	OK. Rt2
BFG010	EU334911	AC	Matsuba and Merilä, 2009	Not amplified
BFG014	EU334912	AC	Matsuba and Merilä, 2009	OK. Rt5
BFG018	EU334913	AC	Matsuba and Merilä, 2009	OK. Rt8B
BFG019	EU334914	TC*2	Matsuba and Merilä, 2009	OK. Rt4B
BFG021	EU334915	GT	Matsuba and Merilä, 2009	OK. Rt1
BFG028	EU334919	CT	Matsuba and Merilä, 2009	Not informative
BFG031	EU334922	GT	Matsuba and Merilä, 2009	Not informative
BFG037	EU334923	TCT	Matsuba and Merilä, 2009	Not informative
BFG038	EU334924	AG	Matsuba and Merilä, 2009	Not informative
BFG039	EU334925	CA	Matsuba and Merilä, 2009	Null alleles
BFG040	EU334926	AG	Matsuba and Merilä, 2009	OK. Rt9
BFG041	EU334927	AC	Matsuba and Merilä, 2009	Null alleles
BFG046	EU334929	TG	Matsuba and Merilä, 2009	OK. Rt3
BFG047	EU334930	GTGA	Matsuba and Merilä, 2009	Not informative
BFG048	EU334931	ACT	Matsuba and Merilä, 2009	OK. Rt8B
BFG050	EU334932	GAGT	Matsuba and Merilä, 2009	Not informative
BFG052	EU334934	ACTC	Matsuba and Merilä, 2009	Not informative
BFG053	EU334935	GTGA	Matsuba and Merilä, 2009	OK. Rt1
BFG058	EU334939	TTCA	Matsuba and Merilä, 2009	Not informative
BFG059	EU334940	ACTC	Matsuba and Merilä, 2009	OK. Rt2
BFG060	EU334941	CT	Matsuba and Merilä, 2009	Not informative
BFG063	EU334942	TTCA	Matsuba and Merilä, 2009	Not informative
BFG064	EU334943	AC	Matsuba and Merilä, 2009	OK. Rt5
BFG065	EU334944	GTGA	Matsuba and Merilä, 2009	Not informative
BFG066	EU334945	AAG	Matsuba and Merilä, 2009	Null alleles
BFG072	EU334947	TGTA	Matsuba and Merilä, 2009	Not informative
BFG074	EU334948	GATA	Matsuba and Merilä, 2009	OK. Rt3
BFG076	EU334949	GATA	Matsuba and Merilä, 2009	Mendelian violation
BFG077	EU334950	TCTA	Matsuba and Merilä, 2009	OK. Rt3
BFG085	EU334953	AC	Matsuba and Merilä, 2009	Not informative
BFG090	EU334955	CTAT	Matsuba and Merilä, 2009	Null alleles
BFG091	EU334956	TATC	Matsuba and Merilä, 2009	OK. Rt7A
BFG092	EU334957	TATC	Matsuba and Merilä, 2009	OK. Rt1
BFG093	EU334958	TG	Matsuba and Merilä, 2009	Mendelian violation
BFG097	EU334961	TC	Matsuba and Merilä, 2009	OK. Rt9
BFG111	EU334966	AG	Matsuba and Merilä, 2009	OK. Rt5
BFG112	EU334967	AC	Matsuba and Merilä, 2009	Not informative
BFG115	EU334968	AC	Matsuba and Merilä, 2009	OK. Rt8A
BFG118	EU334970	AC*2	Matsuba and Merilä, 2009	OK. Rt7A
BFG119	EU334971	AG*3	Matsuba and Merilä, 2009	Not amplified
BFG125	EU334974	AAG	Matsuba and Merilä, 2009	Not informative
BFG128	EU334976	AGTG	Matsuba and Merilä, 2009	OK. Rt3
BFG129	EU334977	CTAT	Matsuba and Merilä, 2009	OK. Rt5
BFG130	EU334978	TCTT	Matsuba and Merilä, 2009	OK. Rt8A
BFG133	EU334980	GAGT	Matsuba and Merilä, 2009	OK. Rt2
BFG134	EU334981	TG	Matsuba and Merilä, 2009	OK. Rt5
BFG135	EU334982	ATCT	Matsuba and Merilä, 2009	OK. Rt6
BFG141	EU334983	GGTA	Matsuba and Merilä, 2009	Not informative
BFG142	EU334984	TCTA*2	Matsuba and Merilä, 2009	OK. Rt1
BFG146	EU334987	TATC	Matsuba and Merilä, 2009	OK. Rt2
BFG147	EU334988	TCTA*2	Matsuba and Merilä, 2009	OK. Rt1
BFG151	EU334990	GAAA	Matsuba and Merilä, 2009	OK. Rt6
BFG152	EU334991	AGAT	Matsuba and Merilä, 2009	Not informative
BFG161	EU334996	AGAA	Matsuba and Merilä, 2009	OK. Rt9
BFG165	EU334997	TG	Matsuba and Merilä, 2009	OK. Rt2
BFG167	EU334998	TG*2	Matsuba and Merilä, 2009	Not informative
BFG172	EU334999	AC	Matsuba and Merilä, 2009	OK. Rt1
BFG174	EU335000	CA	Matsuba and Merilä, 2009	OK. Rt1
BFG179	EU335001	GA	Matsuba and Merilä, 2009	OK. Rt1
BFG180	EU335002	CA	Matsuba and Merilä, 2009	OK. Rt1
BFG182	EU335003	AC	Matsuba and Merilä, 2009	OK. Rt9
BFG183	EU335004	TG	Matsuba and Merilä, 2009	OK. Rt2
BFG191	EU335005	AC	Matsuba and Merilä, 2009	Null alleles
BFG192	EU335006	AC	Matsuba and Merilä, 2009	Not informative
BFG203	EU335011	TTCT*2	Matsuba and Merilä, 2009	Not informative
BFG204	EU335012	TCTT*2	Matsuba and Merilä, 2009	Mendelian violation
BFG205	EU335013	CTCA	Matsuba and Merilä, 2009	OK. Rt7B
BFG207	EU335014	CAGA	Matsuba and Merilä, 2009	OK. Rt7A
BFG211	EU335015	TATC*2	Matsuba and Merilä, 2009	Null alleles
BFG213	EU335017	GT*2	Matsuba and Merilä, 2009	OK. Rt4A
BFG214	EU335018	TCAC	Matsuba and Merilä, 2009	OK. Rt9
BFG215	EU335019	CATT*2	Matsuba and Merilä, 2009	OK. Rt5
BFG228	EU335025	CTCA	Matsuba and Merilä, 2009	Not informative
BFG232	EU335027	AAGA	Matsuba and Merilä, 2009	OK. Rt7B
BFG233	EU335028	AC*2	Matsuba and Merilä, 2009	OK. Rt6
BFG236	EU335029	ACTC	Matsuba and Merilä, 2009	Not informative
BFG237	EU335030	GATA	Matsuba and Merilä, 2009	Not informative
BFG238	EU335031	TGAG	Matsuba and Merilä, 2009	OK. Rt7A
BFG239	EU335032	AACT	Matsuba and Merilä, 2009	OK. Rt6
BFG241	EU335033	CATA	Matsuba and Merilä, 2009	Null alleles
BFG242	EU335034	GATA	Matsuba and Merilä, 2009	OK. Rt3
BFG250	EU335038	GATA	Matsuba and Merilä, 2009	Mendelian violation
BFG252	EU335039	ATGT	Matsuba and Merilä, 2009	OK. Rt8B
BFG253	EU335040	CCTT	Matsuba and Merilä, 2009	OK. Rt3
BFG255	EU335042	TACA	Matsuba and Merilä, 2009	OK. Rt4A
BFG258	EU335043	ATCT	Matsuba and Merilä, 2009	Not informative
BFG260	EU335045	TAAC	Matsuba and Merilä, 2009	Not informative
BFG266	EU335047	TATC	Matsuba and Merilä, 2009	Not informative
BFG267	EU335048	TATC	Matsuba and Merilä, 2009	OK. Rt6
Rib01	-	ATCT	Nicieza and Sequeira unpublished	OK. Rt7B
Rib06	-	AGAT	Nicieza and Sequeira unpublished	OK. Rt6
Rib08	-	ATCT	Nicieza and Sequeira unpublished	Null alleles
Rib15	-	AGAT	Nicieza and Sequeira unpublished	OK. Rt1
Rib17	-	ATCT	Nicieza and Sequeira unpublished	Not informative
RC08604	U08604	C	Vos et al. 2001	OK. Rt4B
RECALQ	X64324	GAT/C	Vos et al. 2001	OK. Rt8A
Rtempμ10	AF297981	GT	Rowe & Beebee 2001	Null alleles
Rtempμ5	AF297976	GT	Rowe & Beebee 2001	Not informative
Rtempμ7	AF297978	(AC)(AT)(AC)	Rowe & Beebee 2001	Not amplified
Rtempμ8	AF297979	TG	Rowe & Beebee 2001	Not informative
Rtempμ1	AF297972	(CA)GG(CA)	Rowe & Beebee 2001	Null alleles
Rtempμ2	AF297973	(AC)AT(AC)	Rowe & Beebee 2001	Not informative
Rtempμ4	AF297975	AC	Rowe & Beebee 2001	OK. Rt1
RtSB14	AF257478	(GT)(GTT)	Berlin et al. 2000	Not informative
RtSB3	AF257479	(GT)( CT)( GT)	Berlin et al. 2000	Not informative
RtU4	AF257481	(GT)(T)	Berlin et al. 2000	OK. Rt6
RtU7	AF257482	GATA	Berlin et al. 2000	Null alleles
RtμE	AF489578	CA	Pidancier et al. 2001	Not informative
RtμB	AF489577	CA	Pidancier et al. 2001	OK. Rt1
RtμH	AF489579	CA	Pidancier et al. 2001	Not informative
Rt2Ca2-22	AF447865	AC	T. Garner unpublished	Not informative
