# Supplementary material for: Comparative High-Density Linkage Mapping Reveals Conserved Genome Structure but Variation in Levels of Heterochiasmy and Location of Recombination Cold Spots in the Common Frog
Source: G3 (Bethesda). 2016 Dec 28;7(2):637–45. doi: 10.1534/g3.116.036459 (PMC5295608; doi:10.1534/g3.116.036459)
Supplement: Supplementary file 11 [file 637FileS4.xlsx]

## Sheet: Comparison Previous Map
Comparison with microsatellites used in previous maps
	Our results			Cano et al., 2011			Rodrigues et al., 2013			Rodrigues et al., 2016
Marker	LG	MALE (cM)	FEMALE (cM)	LG	MALE (cM)	FEMALE (cM)	LG	MALE (cM)	FEMALE (cM)	LG	MALE (cM)	FEMALE (cM)
BFG180	Rt1	352.791	90.744	LG2	9
BFG179	Rt1	352.791	207.282
BFG142	Rt1	352.791	306.671	LG2	44.5
BFG174	Rt1	352.791	344.153
BFG092	Rt1		372.373	LG15	6.4		Group I	0.4	140.5	Xt1	2/0	165.4/162.5
BFG147	Rt1	352.791		LG15	0	0	Group I	0	0	Xt1	0/0	0/0
BFG172	Rt1	352.791	417.757	LG2	22.9	153.4	Group I	0.4	132.1	Xt1	1.7/0	139.9/151.1
Rib15	Rt1	352.791	514.759
RtuB	Rt1	352.791	584.133	LG2	9		Group I	0.4	84.7	Xt1	1.4/-	84.1/-
BFG021	Rt1	352.791	643.004	LG2	34.4		Group I	0.4	60.6	Xt1	0.8/0	49.8/88.9
Rtempu4	Rt1	352.791	714.582
BFG053	Rt1	352.791		LG2	9	0	Group I	0.4	130.1	Xt1	1.7/0	137.4/145.9
BFG183	Rt2	34.88	610.345	LG7	21.6					Xt2	6.3/-	133.9/-
BFG165	Rt2	35.02		LG7	10.9	138.5	Group VI	0	58.1	Xt2	0.9/0	122.1/352.5
BFG009	Rt2	35.02	457.826	LG7	5.1	97.2
BFG146	Rt2	35.02	354.779
BFG133	Rt2		231.792	LG7	27.2					Xt2	0/0	0/230.3
BFG059	Rt2		123.172	LG7	18.9
BFG242	Rt3	44.733	44.527	LG8	0
BFG077	Rt3	44.733	44.527
BFG074	Rt3	52.008	105.537	LG4	0	0	Group II	0	101.4	Xt3	4.1	129.8
BFG008	Rt3	106.818	618.941	LG8	92.1	90.9	Group II	0	36	Xt3	0	0
BFG046	Rt3	206.791		LG8		0	Group II	0.5	140.6	Xt3	1.9	85.4
BFG253	Rt3	206.791		LG1	225.8	279	Group II	0.5	163.7	Xt3	1.9	51.5
BFG128	Rt3	206.791
BFG003	Rt4A	9.579	2.196	LG10	0	0				Xt4A	0	0
BFG255	Rt4A	102.893	195.732	LG10		60.7
BFG213	Rt4A		195.732	LG10		63.4	Group VIII	0	17.2	Xt4A	28.3	65.1
RC08604	Rt4B	60.79	14.396
BFG019	Rt4B	124.212		LG5		172
BFG111	Rt5		511.436	LG1		178.7	Group III	0	57.7	Xt5	8	376
BFG129	Rt5	121.588	511.436
BFG014	Rt5		330.233
BFG064	Rt5	175.918	325.988	LG3	13.2	67.4	Group III	0	98.5	Xt5	3.9	321.3
BFG134	Rt5	175.918	296.667	LG3	7.5	44
BFG215	Rt5	175.918	162.343	LG12	44.8	47.2	Group III	0	0	Xt5	3.1	121.3
RtU4	Rt6	126.505	89.747
BFG151	Rt6	182.453	116.587
BFG233	Rt6	182.453	147.772	LG9	30
BFG267	Rt6	182.453	210.736
BFG135	Rt6	182.453	455.176	LG9	30.5		Group VII	0	101	Xt6	0	0
BFG239	Rt6	269.694		LG9	0
Rib06	Rt6	283.065	507.072
BFG091	Rt7A	4.218	6.165
BFG238	Rt7A	98.3		LG11	8.8	51.1	Group IX	0	0	Xt7A	0	0
BFG118	Rt7A		130.804
BFG207	Rt7A		152.483
BFG232	Rt7B		71.843	LG14	0	0	Group IV	1.1	5.8	Xt7B	2.4	13.4
Rib01	Rt7B		99.295
BFG205	Rt7B	57.522	171.581
BFG130	Rt8A	0	7.107	LG12	0	0				Unknown	0	0
BFG115	Rt8A		131.145
RECALQ	Rt8A		209.416
BFG018	Rt8B		8.521
BFG048	Rt8B	92.656		LG13		36.4				Xt8B	0	15.9
BFG252	Rt8B	92.656	82.786
BFG040	Rt9	0	3.732	LG4	92.5
BFG182	Rt9		96.122	LG6	5	5.4
BFG161	Rt9	94.565	97.073	LG6		5.8	Group V	0	56	Xt9	0	72.1
BFG214	Rt9	94.565	158.217	LG6	5.2	5.6
BFG097	Rt9	94.565	158.217	LG6	0	0	Group V	0	47.7	Xt9	0	62.2

## Sheet: Female map
Map constructed with markers segregating in female
Map	LG	Marker	Position (cM)	Position in other sex
Fem	Rt1	19807-66_bb_61	0
Fem	Rt1	19807-66_bb_r2_60	0
Fem	Rt1	35670-40_bb_r2_78	1.756
Fem	Rt1	19609-67_bb_13	3.217
Fem	Rt1	51711-24_bb_44	3.217
Fem	Rt1	9349-100_bb_r2_54	4.956
Fem	Rt1	5946-121_bb_r2_28	6.894
Fem	Rt1	5946-121_bb_r2_60	6.894
Fem	Rt1	9532-99_bb_80	12.18
Fem	Rt1	7734-109_bb_r2_71	12.18
Fem	Rt1	7734-109_bb_r2_77	12.18
Fem	Rt1	5835-122_bb_r2_65	14.998
Fem	Rt1	5835-122_bb_r2_79	14.998
Fem	Rt1	5835-122_bb_72	14.998
Fem	Rt1	1817-168_bb_62	19.559
Fem	Rt1	8365-105_bb_50	23.432
Fem	Rt1	8365-105_bb_80	23.432
Fem	Rt1	36264-39_bb_86	27.473
Fem	Rt1	33168-44_bb_84	31.735
Fem	Rt1	32334-45_bb_46	31.735
Fem	Rt1	7401-111_bb_r2_34	31.735
Fem	Rt1	7401-111_bb_82	34.764
Fem	Rt1	7401-111_bb_r2_22	34.764
Fem	Rt1	7401-111_bb_r2_73	34.764
Fem	Rt1	33168-44_bb_30	40.533
Fem	Rt1	33168-44_bb_38	40.533
Fem	Rt1	15831-76_bb_39	50.78
Fem	Rt1	15831-76_bb_r2_59	50.78
Fem	Rt1	15831-76_bb_r2_64	50.78
Fem	Rt1	19405-67_bb_r2_76	60.581
Fem	Rt1	19405-67_bb_r2_9	60.581
Fem	Rt1	33104-44_bb_43	70.122
Fem	Rt1	10491-95_bb_64	76.03
Fem	Rt1	10491-95_bb_r2_89	76.03
Fem	Rt1	2727-153_bb_37	79.95
Fem	Rt1	2727-153_bb_59	79.95
Fem	Rt1	6464-117_bb_54	83.602
Fem	Rt1	6464-117_bb_r2_50	83.602
Fem	Rt1	BFG180	90.744	352.791
Fem	Rt1	11156-92_bb_69	92.236
Fem	Rt1	4162-136_bb_65	94.378
Fem	Rt1	18883-68_bb_71	99.528
Fem	Rt1	12799-86_bb_r2_75	99.528
Fem	Rt1	12890-85_bb_r2_10	99.528
Fem	Rt1	17222-72_bb_r2_51	104.145
Fem	Rt1	13649-83_bb_51	104.145
Fem	Rt1	5372-126_bb_22	117.65
Fem	Rt1	9481-99_bb_r2_43	118.829
Fem	Rt1	9481-99_bb_r2_46	120.73
Fem	Rt1	9481-99_bb_r2_62	120.73
Fem	Rt1	12665-86_bb_r2_63	124.908
Fem	Rt1	12707-86_bb_r2_1	124.908
Fem	Rt1	14169-81_bb_r2_88	125.853
Fem	Rt1	11740-90_bb_74	125.853
Fem	Rt1	13675-83_bb_14	126.992
Fem	Rt1	1693-171_bb_53	126.992
Fem	Rt1	6566-117_bb_r2_22	128.791
Fem	Rt1	3001-149_bb_r2_59	129.234
Fem	Rt1	21029-64_bb_r2_30	134.839
Fem	Rt1	21029-64_bb_r2_94	134.839
Fem	Rt1	6276-119_bb_r2_45	143.658
Fem	Rt1	6276-119_bb_r2_92	143.658
Fem	Rt1	9586-99_bb_70	154.087
Fem	Rt1	9586-99_bb_r2_67	154.087
Fem	Rt1	47778-28_bb_r2_65	155.734
Fem	Rt1	44774-30_bb_44	164.746
Fem	Rt1	44774-30_bb_r2_17	164.746
Fem	Rt1	9706-98_bb_72	168.313
Fem	Rt1	9706-98_bb_74	168.313
Fem	Rt1	15145-78_bb_33	168.313
Fem	Rt1	15145-78_bb_45	168.313
Fem	Rt1	13236-84_bb_66	169.528
Fem	Rt1	7224-112_bb_47	169.528
Fem	Rt1	9706-98_bb_59	169.528
Fem	Rt1	15625-77_bb_r2_18	172.032
Fem	Rt1	3065-148_bb_r2_11	172.032
Fem	Rt1	6483-117_bb_r2_60	174.693
Fem	Rt1	2199-161_bb_15	174.693
Fem	Rt1	43628-31_bb_r2_70	177.761
Fem	Rt1	43628-31_bb_r2_71	177.761
Fem	Rt1	11946-89_bb_r2_47	179.28
Fem	Rt1	6040-121_bb_r2_46	181.536
Fem	Rt1	833-201_bb_r2_4	181.536
Fem	Rt1	2088-163_bb_r2_79	181.536
Fem	Rt1	3131-148_bb_75	181.536
Fem	Rt1	22636-61_bb_r2_17	185.041
Fem	Rt1	22636-61_bb_r2_3	185.041
Fem	Rt1	22636-61_bb_r2_33	185.041
Fem	Rt1	9385-100_bb_r2_82	188.425
Fem	Rt1	9385-100_bb_r2_85	188.425
Fem	Rt1	9385-100_bb_43	188.425
Fem	Rt1	9385-100_bb_61	189.772
Fem	Rt1	37668-38_bb_72	191.609
Fem	Rt1	15260-78_bb_62	193.977
Fem	Rt1	9940-97_bb_r2_2	195.901
Fem	Rt1	14079-81_bb_53	198.292
Fem	Rt1	14079-81_bb_57	198.292
Fem	Rt1	27113-53_bb_79	198.292
Fem	Rt1	33287-43_bb_r2_61	206.585
Fem	Rt1	1017-190_bb_29	206.585
Fem	Rt1	5375-126_bb_r2_35	206.585
Fem	Rt1	12566-87_bb_r2_61	207.282	144.337
Fem	Rt1	16571-74_bb_28	207.282
Fem	Rt1	BFG179	207.282	352.791
Fem	Rt1	12067-89_bb_35	207.282
Fem	Rt1	16793-74_bb_31	212.907
Fem	Rt1	16793-74_bb_52	212.907
Fem	Rt1	1685-171_bb_47	213.919
Fem	Rt1	1685-171_bb_r2_29	213.919
Fem	Rt1	1685-171_bb_r2_30	213.919
Fem	Rt1	19967-66_bb_86	213.919
Fem	Rt1	19967-66_bb_r2_95	213.919
Fem	Rt1	24112-58_bb_36	213.919
Fem	Rt1	54450-23_bb_46	213.919
Fem	Rt1	5603-124_bb_26	213.919
Fem	Rt1	1685-171_bb_80	214.931
Fem	Rt1	1685-171_bb_r2_87	214.931
Fem	Rt1	7455-111_bb_33	218.518
Fem	Rt1	17429-72_bb_28	219.661
Fem	Rt1	5352-126_bb_r2_87	220.114
Fem	Rt1	9198-101_bb_r2_5	225.364
Fem	Rt1	9198-101_bb_r2_81	225.364
Fem	Rt1	13258-84_bb_r2_5	232.414
Fem	Rt1	8277-106_bb_33	232.414
Fem	Rt1	13258-84_bb_46	232.414
Fem	Rt1	13047-85_bb_27	234.909
Fem	Rt1	8277-106_bb_60	234.909
Fem	Rt1	13524-83_bb_41	235.934
Fem	Rt1	13524-83_bb_r2_83	235.934
Fem	Rt1	7342-112_bb_r2_68	242.837
Fem	Rt1	7342-112_bb_r2_72	242.837
Fem	Rt1	14383-81_bb_28	244.89
Fem	Rt1	3273-146_bb_r2_1	244.89
Fem	Rt1	3273-146_bb_r2_59	244.89
Fem	Rt1	8485-105_bb_r2_33	246.195
Fem	Rt1	23734-59_bb_r2_33	248.282
Fem	Rt1	13764-82_bb_r2_60	249.439
Fem	Rt1	24681-57_bb_13	249.439
Fem	Rt1	39944-35_bb_r2_29	249.439
Fem	Rt1	11509-91_bb_40	252.822
Fem	Rt1	11509-91_bb_r2_38	252.822
Fem	Rt1	12974-85_bb_r2_20	255.963
Fem	Rt1	13764-82_bb_r2_50	255.963
Fem	Rt1	24797-57_bb_84	256.618
Fem	Rt1	24943-56_bb_r2_73	256.618
Fem	Rt1	13764-82_bb_r2_53	256.618
Fem	Rt1	17757-71_bb_r2_4	256.618	321.512
Fem	Rt1	15487-77_bb_87	257.279
Fem	Rt1	16631-74_bb_12	257.279
Fem	Rt1	26082-54_bb_66	257.279
Fem	Rt1	48908-27_bb_21	262.932
Fem	Rt1	48908-27_bb_32	262.932
Fem	Rt1	16800-74_bb_r2_50	268.467
Fem	Rt1	8450-105_bb_71	268.467
Fem	Rt1	52961-24_bb_57	268.467
Fem	Rt1	13959-82_bb_17	270.486
Fem	Rt1	13959-82_bb_74	270.486
Fem	Rt1	13959-82_bb_61	272.359
Fem	Rt1	13959-82_bb_62	272.359
Fem	Rt1	745-207_bb_35	274.115
Fem	Rt1	745-207_bb_71	274.115
Fem	Rt1	2444-157_bb_r2_4	276.225
Fem	Rt1	62638-18_bb_r2_44	276.225
Fem	Rt1	2444-157_bb_r2_50	276.225
Fem	Rt1	3205-147_bb_r2_12	276.225
Fem	Rt1	9105-101_bb_80	276.225
Fem	Rt1	17921-71_bb_77	278.921
Fem	Rt1	18016-71_bb_40	281.384
Fem	Rt1	18016-71_bb_73	281.384
Fem	Rt1	28120-51_bb_40	286.418
Fem	Rt1	28120-51_bb_r2_35	286.418
Fem	Rt1	28120-51_bb_r2_5	286.418
Fem	Rt1	3007-149_bb_81	291.495
Fem	Rt1	3007-149_bb_84	291.495
Fem	Rt1	14841-79_bb_59	295.019
Fem	Rt1	12871-85_bb_r2_27	295.019
Fem	Rt1	13557-83_bb_r2_79	295.019
Fem	Rt1	15209-78_bb_61	295.019
Fem	Rt1	47683-28_bb_r2_69	295.019
Fem	Rt1	71000-15_bb_r2_94	295.019
Fem	Rt1	37463-38_bb_r2_43	297.113
Fem	Rt1	6697-116_bb_r2_28	299.348
Fem	Rt1	43402-32_bb_r2_4	305.607
Fem	Rt1	21268-63_bb_13	305.607
Fem	Rt1	20015-66_bb_r2_31	306.671
Fem	Rt1	BFG142	306.671	352.791
Fem	Rt1	18447-69_bb_r2_94	306.671
Fem	Rt1	43402-32_bb_r2_21	306.671
Fem	Rt1	3266-146_bb_58	312.162
Fem	Rt1	3266-146_bb_r2_64	312.162
Fem	Rt1	10907-93_bb_62	313.94
Fem	Rt1	7506-111_bb_59	313.94
Fem	Rt1	10498-95_bb_43	315.283
Fem	Rt1	3266-146_bb_33	317.346
Fem	Rt1	3266-146_bb_r2_49	317.346
Fem	Rt1	3266-146_bb_r2_60	317.346
Fem	Rt1	3510-143_bb_39	319.868
Fem	Rt1	3510-143_bb_49	319.868
Fem	Rt1	26355-54_bb_71	327.894
Fem	Rt1	26355-54_bb_78	327.894
Fem	Rt1	26355-54_bb_r2_44	327.894
Fem	Rt1	39398-36_bb_r2_72	338.647
Fem	Rt1	39398-36_bb_r2_79	338.647
Fem	Rt1	27325-52_bb_33	340.55
Fem	Rt1	9251-100_bb_r2_81	342.016
Fem	Rt1	9251-100_bb_r2_63	342.016
Fem	Rt1	12626-86_bb_29	343.343
Fem	Rt1	5877-122_bb_78	343.343
Fem	Rt1	40394-35_bb_r2_45	343.343
Fem	Rt1	6200-119_bb_55	344.153
Fem	Rt1	3832-140_bb_77	344.153
Fem	Rt1	BFG174	344.153	352.791
Fem	Rt1	12626-86_bb_r2_95	344.153
Fem	Rt1	29155-49_bb_r2_53	344.153
Fem	Rt1	3832-140_bb_64	344.153
Fem	Rt1	8032-107_bb_85	344.821
Fem	Rt1	8032-107_bb_r2_36	344.821
Fem	Rt1	6106-120_bb_86	346.705
Fem	Rt1	6106-120_bb_r2_35	346.705
Fem	Rt1	8032-107_bb_r2_41	349.176
Fem	Rt1	8032-107_bb_r2_7	349.176
Fem	Rt1	35069-41_bb_r2_34	356.163
Fem	Rt1	35069-41_bb_r2_6	356.163
Fem	Rt1	6152-120_bb_50	362.024
Fem	Rt1	6152-120_bb_71	362.024
Fem	Rt1	6152-120_bb_r2_54	362.024
Fem	Rt1	23725-59_bb_37	364.256
Fem	Rt1	41151-34_bb_80	364.256
Fem	Rt1	5385-126_bb_r2_66	365.851
Fem	Rt1	28614-50_bb_57	365.851
Fem	Rt1	15658-77_bb_r2_24	368.445
Fem	Rt1	19694-67_bb_81	368.445
Fem	Rt1	10816-94_bb_r2_44	371.048
Fem	Rt1	10816-94_bb_r2_86	371.048
Fem	Rt1	BFG092	372.373
Fem	Rt1	35069-41_bb_r2_9	372.373
Fem	Rt1	14661-80_bb_r2_56	373.689
Fem	Rt1	14661-80_bb_r2_74	373.689
Fem	Rt1	55017-22_bb_r2_25	373.689
Fem	Rt1	5997-121_bb_66	374.431
Fem	Rt1	8673-103_bb_75	374.431
Fem	Rt1	12541-87_bb_40	374.431
Fem	Rt1	15627-77_bb_73	374.431
Fem	Rt1	15627-77_bb_82	374.431
Fem	Rt1	17543-72_bb_r2_44	374.431
Fem	Rt1	2670-154_bb_74	374.431
Fem	Rt1	12541-87_bb_16	375.239
Fem	Rt1	22756-60_bb_40	380.699
Fem	Rt1	22756-60_bb_45	380.699
Fem	Rt1	28990-50_bb_16	388.229
Fem	Rt1	28990-50_bb_66	388.229
Fem	Rt1	49417-26_bb_69	392.303
Fem	Rt1	3026-149_bb_r2_90	392.303
Fem	Rt1	49417-26_bb_r2_64	392.303
Fem	Rt1	15326-78_bb_52	394.022
Fem	Rt1	18439-69_bb_23	394.022
Fem	Rt1	3691-141_bb_r2_31	394.022
Fem	Rt1	2298-159_bb_r2_41	396.437
Fem	Rt1	2298-159_bb_r2_77	396.437
Fem	Rt1	12825-86_bb_78	399.768
Fem	Rt1	8183-106_bb_r2_30	401.335
Fem	Rt1	12652-86_bb_42	403.63
Fem	Rt1	12652-86_bb_r2_30	403.63
Fem	Rt1	12652-86_bb_r2_80	403.63
Fem	Rt1	34673-42_bb_r2_47	407.316
Fem	Rt1	9898-98_bb_35	408.618
Fem	Rt1	20200-66_bb_r2_17	410.127
Fem	Rt1	8438-105_bb_53	410.127
Fem	Rt1	20200-66_bb_r2_76	411.341
Fem	Rt1	7158-113_bb_48	413.293
Fem	Rt1	7158-113_bb_r2_30	413.293
Fem	Rt1	21506-63_bb_r2_66	414.968
Fem	Rt1	1998-165_bb_r2_46	414.968
Fem	Rt1	10361-95_bb_r2_40	416.148
Fem	Rt1	164419-2_bb_r2_69	416.148
Fem	Rt1	1515-175_bb_54	416.148
Fem	Rt1	2882-151_bb_r2_95	416.148
Fem	Rt1	BFG172	417.757	352.791
Fem	Rt1	21972-62_bb_32	418.433
Fem	Rt1	9089-101_bb_r2_12	418.433
Fem	Rt1	1181-184_bb_r2_71	418.902
Fem	Rt1	1927-166_bb_r2_65	418.902
Fem	Rt1	1181-184_bb_r2_41	420.072
Fem	Rt1	1181-184_bb_r2_51	420.072
Fem	Rt1	4639-132_bb_46	422.72
Fem	Rt1	4639-132_bb_48	422.72
Fem	Rt1	14726-80_bb_r2_91	425.258
Fem	Rt1	12025-89_bb_14	425.258
Fem	Rt1	40125-35_bb_86	426.475
Fem	Rt1	18083-70_bb_83	426.475
Fem	Rt1	25654-55_bb_36	432.057
Fem	Rt1	25654-55_bb_r2_4	432.057
Fem	Rt1	25654-55_bb_r2_40	432.057
Fem	Rt1	25654-55_bb_r2_42	432.057
Fem	Rt1	14870-79_bb_78	435.931
Fem	Rt1	14870-79_bb_r2_18	435.931
Fem	Rt1	17397-72_bb_54	437.772
Fem	Rt1	19569-67_bb_49	437.772
Fem	Rt1	14870-79_bb_r2_37	438.587
Fem	Rt1	19406-67_bb_r2_5	438.587
Fem	Rt1	12795-86_bb_r2_43	440.036
Fem	Rt1	13738-83_bb_48	440.036
Fem	Rt1	11006-93_bb_16	440.77
Fem	Rt1	4717-131_bb_55	440.77
Fem	Rt1	3693-141_bb_45	441.038
Fem	Rt1	8440-105_bb_r2_76	443.531
Fem	Rt1	9153-101_bb_r2_72	443.531
Fem	Rt1	10977-93_bb_r2_56	446.719
Fem	Rt1	10977-93_bb_r2_58	446.719
Fem	Rt1	3640-142_bb_47	450.322
Fem	Rt1	20623-65_bb_53	450.322
Fem	Rt1	2700-153_bb_r2_47	451.526
Fem	Rt1	13209-84_bb_46	451.526
Fem	Rt1	2700-153_bb_r2_2	451.526
Fem	Rt1	4969-129_bb_30	451.526
Fem	Rt1	4969-129_bb_81	451.526
Fem	Rt1	5952-121_bb_r2_53	451.526
Fem	Rt1	3507-143_bb_48	452.456
Fem	Rt1	3507-143_bb_r2_34	452.456
Fem	Rt1	47995-27_bb_13	456.169
Fem	Rt1	47995-27_bb_15	456.169
Fem	Rt1	17005-73_bb_47	462.895
Fem	Rt1	17005-73_bb_50	462.895
Fem	Rt1	5034-129_bb_56	468.846
Fem	Rt1	5034-129_bb_r2_50	468.846
Fem	Rt1	11914-89_bb_r2_85	471.467
Fem	Rt1	5006-129_bb_33	471.467
Fem	Rt1	5034-129_bb_75	473.32
Fem	Rt1	15533-77_bb_r2_50	473.32
Fem	Rt1	3352-145_bb_r2_45	473.32
Fem	Rt1	23727-59_bb_23	475.163
Fem	Rt1	5536-125_bb_29	476.798
Fem	Rt1	5536-125_bb_30	476.798
Fem	Rt1	4766-131_bb_43	478.82
Fem	Rt1	4766-131_bb_63	478.82
Fem	Rt1	42223-33_bb_r2_13	482.12
Fem	Rt1	42223-33_bb_r2_25	482.12
Fem	Rt1	42223-33_bb_r2_60	482.12
Fem	Rt1	6952-114_bb_r2_10	482.12
Fem	Rt1	7040-113_bb_r2_31	482.12
Fem	Rt1	36226-40_bb_25	490.843
Fem	Rt1	36226-40_bb_r2_23	490.843
Fem	Rt1	36226-40_bb_r2_9	490.843
Fem	Rt1	1392-178_bb_r2_33	496.611
Fem	Rt1	3134-148_bb_35	500.277
Fem	Rt1	3134-148_bb_66	500.277
Fem	Rt1	6097-120_bb_r2_32	503.416
Fem	Rt1	5698-123_bb_r2_61	504.907
Fem	Rt1	32372-45_bb_59	507.832
Fem	Rt1	32372-45_bb_61	507.832
Fem	Rt1	32372-45_bb_r2_39	507.832
Fem	Rt1	103141-7_bb_r2_53	511.319
Fem	Rt1	16473-75_bb_13	514.759
Fem	Rt1	20510-65_bb_54	514.759
Fem	Rt1	23116-60_bb_15	514.759
Fem	Rt1	40304-35_bb_r2_25	514.759
Fem	Rt1	Rib15	514.759	352.791
Fem	Rt1	23116-60_bb_r2_26	514.759
Fem	Rt1	3087-148_bb_r2_82	517.381
Fem	Rt1	25836-55_bb_47	519.445
Fem	Rt1	3260-146_bb_r2_73	523.585
Fem	Rt1	19970-66_bb_37	525.384
Fem	Rt1	19970-66_bb_r2_45	525.384
Fem	Rt1	9881-98_bb_r2_87	530.08
Fem	Rt1	9881-98_bb_r2_32	530.08
Fem	Rt1	11487-91_bb_80	537.034
Fem	Rt1	11487-91_bb_86	537.034
Fem	Rt1	6373-118_bb_67	542.341
Fem	Rt1	6373-118_bb_68	542.341
Fem	Rt1	16621-74_bb_r2_86	545.597
Fem	Rt1	6373-118_bb_r2_8	545.597
Fem	Rt1	22708-60_bb_77	549.502
Fem	Rt1	22708-60_bb_r2_55	549.502
Fem	Rt1	11512-91_bb_r2_20	552.889
Fem	Rt1	9655-99_bb_46	552.889
Fem	Rt1	21265-63_bb_r2_36	552.889
Fem	Rt1	21267-63_bb_84	552.889
Fem	Rt1	22708-60_bb_39	552.889
Fem	Rt1	32508-44_bb_r2_4	552.889
Fem	Rt1	16762-74_bb_26	555.74
Fem	Rt1	4629-132_bb_31	559.395
Fem	Rt1	4629-132_bb_r2_89	559.395
Fem	Rt1	15903-76_bb_r2_91	562.597
Fem	Rt1	3400-144_bb_r2_66	562.597
Fem	Rt1	22597-61_bb_r2_90	564.623
Fem	Rt1	13947-82_bb_86	564.623
Fem	Rt1	708-210_bb_r2_83	571.829
Fem	Rt1	1636-172_bb_r2_27	571.829
Fem	Rt1	15842-76_bb_71	576.273
Fem	Rt1	15842-76_bb_r2_71	576.273
Fem	Rt1	15842-76_bb_r2_72	576.273
Fem	Rt1	15842-76_bb_r2_57	578.445
Fem	Rt1	15504-77_bb_32	581.491
Fem	Rt1	31562-46_bb_79	581.491
Fem	Rt1	47891-27_bb_r2_5	581.491
Fem	Rt1	11613-90_bb_r2_45	584.133
Fem	Rt1	RtuB	584.133	352.791
Fem	Rt1	7418-111_bb_r2_85	584.133
Fem	Rt1	11548-91_bb_r2_65	584.133
Fem	Rt1	11548-91_bb_r2_88	584.133
Fem	Rt1	12946-85_bb_62	585.107
Fem	Rt1	12946-85_bb_66	585.107
Fem	Rt1	31532-46_bb_r2_16	585.107
Fem	Rt1	4305-135_bb_31	587.056
Fem	Rt1	4305-135_bb_49	587.056
Fem	Rt1	10880-93_bb_86	590.583
Fem	Rt1	10880-93_bb_r2_34	590.583
Fem	Rt1	8153-107_bb_r2_28	590.583
Fem	Rt1	21980-62_bb_35	591.896
Fem	Rt1	10467-95_bb_75	592.59
Fem	Rt1	10880-93_bb_72	593.324
Fem	Rt1	10880-93_bb_80	593.324
Fem	Rt1	10880-93_bb_r2_80	593.324
Fem	Rt1	14448-80_bb_r2_40	601.863
Fem	Rt1	14448-80_bb_r2_83	601.863
Fem	Rt1	22473-61_bb_59	606.136
Fem	Rt1	25693-55_bb_63	606.136
Fem	Rt1	21578-63_bb_r2_16	608.041
Fem	Rt1	21578-63_bb_r2_49	608.041
Fem	Rt1	28544-50_bb_40	609.714
Fem	Rt1	24563-57_bb_r2_32	615.971
Fem	Rt1	24563-57_bb_r2_9	615.971
Fem	Rt1	3715-141_bb_74	623.048
Fem	Rt1	3715-141_bb_r2_83	623.048
Fem	Rt1	8323-106_bb_r2_28	627.625
Fem	Rt1	8323-106_bb_r2_69	627.625
Fem	Rt1	31920-45_bb_49	630.038
Fem	Rt1	31920-45_bb_r2_48	630.038
Fem	Rt1	109752-6_bb_r2_21	631.27
Fem	Rt1	109752-6_bb_r2_66	631.27
Fem	Rt1	17515-72_bb_r2_17	631.27
Fem	Rt1	2113-162_bb_r2_28	631.27
Fem	Rt1	14376-81_bb_82	632.314
Fem	Rt1	1193-184_bb_69	634.162
Fem	Rt1	1193-184_bb_76	634.162
Fem	Rt1	7910-108_bb_r2_74	635.061
Fem	Rt1	6281-119_bb_46	635.061
Fem	Rt1	6281-119_bb_73	635.061
Fem	Rt1	5705-123_bb_31	635.061
Fem	Rt1	23574-59_bb_r2_85	635.937
Fem	Rt1	32164-45_bb_r2_79	635.937
Fem	Rt1	55206-22_bb_73	635.937
Fem	Rt1	15304-78_bb_r2_91	640.024
Fem	Rt1	1601-173_bb_r2_46	641.847
Fem	Rt1	6094-120_bb_39	641.847
Fem	Rt1	22880-60_bb_r2_56	643.004
Fem	Rt1	3465-144_bb_71	643.004
Fem	Rt1	8737-103_bb_r2_75	643.004
Fem	Rt1	3465-144_bb_r2_19	643.004
Fem	Rt1	BFG021	643.004	352.791
Fem	Rt1	9975-97_bb_20	646.23
Fem	Rt1	9975-97_bb_24	646.23
Fem	Rt1	32174-45_bb_32	652.789
Fem	Rt1	7409-111_bb_80	654.677
Fem	Rt1	5456-125_bb_r2_82	654.677
Fem	Rt1	17679-71_bb_r2_62	654.677
Fem	Rt1	5456-125_bb_34	657.205
Fem	Rt1	5456-125_bb_r2_19	657.205
Fem	Rt1	7276-112_bb_r2_63	668.115
Fem	Rt1	7276-112_bb_27	671.072
Fem	Rt1	7276-112_bb_28	671.072
Fem	Rt1	916-195_bb_r2_36	676.496
Fem	Rt1	916-195_bb_r2_89	676.496
Fem	Rt1	2470-157_bb_r2_52	681.139
Fem	Rt1	2470-157_bb_83	681.139
Fem	Rt1	1913-166_bb_83	681.715
Fem	Rt1	24499-57_bb_r2_54	681.715
Fem	Rt1	22401-61_bb_r2_33	684.047
Fem	Rt1	32321-45_bb_r2_92	684.047
Fem	Rt1	12464-87_bb_r2_20	688.825
Fem	Rt1	12464-87_bb_63	688.825
Fem	Rt1	9312-100_bb_43	694.02
Fem	Rt1	9312-100_bb_45	694.02
Fem	Rt1	9312-100_bb_r2_49	694.02
Fem	Rt1	9312-100_bb_r2_65	694.02
Fem	Rt1	12464-87_bb_r2_13	695.511
Fem	Rt1	4693-131_bb_45	695.511
Fem	Rt1	13272-84_bb_51	695.748
Fem	Rt1	3457-144_bb_47	695.748
Fem	Rt1	3149-147_bb_13	695.748
Fem	Rt1	17203-73_bb_r2_57	696.586
Fem	Rt1	15229-78_bb_r2_10	698.239
Fem	Rt1	15229-78_bb_r2_52	698.239
Fem	Rt1	17552-72_bb_29	705.251
Fem	Rt1	17552-72_bb_30	705.251
Fem	Rt1	15230-78_bb_r2_67	707.262
Fem	Rt1	17552-72_bb_80	707.262
Fem	Rt1	6360-118_bb_r2_92	709.326
Fem	Rt1	1513-175_bb_37	709.326
Fem	Rt1	2757-153_bb_85	709.326
Fem	Rt1	498797-1_bb_r2_72	709.326
Fem	Rt1	8301-106_bb_r2_21	709.326
Fem	Rt1	20944-64_bb_r2_88	709.326
Fem	Rt1	8301-106_bb_r2_81	709.326
Fem	Rt1	2757-153_bb_79	711.427
Fem	Rt1	4476-133_bb_49	711.427
Fem	Rt1	14138-81_bb_65	711.427
Fem	Rt1	15498-77_bb_r2_65	713.859
Fem	Rt1	15498-77_bb_r2_28	713.859
Fem	Rt1	15498-77_bb_r2_62	713.859
Fem	Rt1	Rtempu4	714.582
Fem	Rt1	1350-179_bb_19	719.018
Fem	Rt1	1715-170_bb_r2_48	719.018
Fem	Rt1	22507-61_bb_83	719.018
Fem	Rt1	14899-79_bb_79	719.018
Fem	Rt1	32218-45_bb_r2_7	719.018
Fem	Rt1	3781-140_bb_r2_22	721.42
Fem	Rt1	3781-140_bb_r2_29	721.42
Fem	Rt1	3781-140_bb_21	722.686
Fem	Rt1	3781-140_bb_68	722.686
Fem	Rt1	9324-100_bb_r2_62	726.331
Fem	Rt1	8637-104_bb_r2_73	726.331
Fem	Rt1	21753-62_bb_r2_57	731.536
Fem	Rt1	8218-106_bb_r2_47	731.536
Fem	Rt1	21753-62_bb_r2_11	731.536
Fem	Rt1	3090-148_bb_55	732.862
Fem	Rt1	3090-148_bb_71	732.862
Fem	Rt1	3090-148_bb_r2_58	732.862
Fem	Rt1	3090-148_bb_r2_64	732.862
Fem	Rt1	44508-31_bb_r2_9	736.66
Fem	Rt1	2297-159_bb_22	742.277
Fem	Rt1	2297-159_bb_41	742.277
Fem	Rt1	15910-76_bb_r2_41	747.099
Fem	Rt1	21594-63_bb_35	747.099
Fem	Rt1	9847-98_bb_23	747.099
Fem	Rt1	11910-89_bb_31	748.849
Fem	Rt1	11910-89_bb_33	748.849
Fem	Rt1	1950-165_bb_72	753.172
Fem	Rt1	3339-145_bb_78	753.172
Fem	Rt1	3339-145_bb_51	753.172
Fem	Rt1	7528-110_bb_26	753.172
Fem	Rt1	3229-146_bb_44	753.172
Fem	Rt1	6395-118_bb_47	754.037
Fem	Rt1	3354-145_bb_r2_86	754.037
Fem	Rt1	2628-155_bb_53	754.037
Fem	Rt1	2628-155_bb_55	754.037
Fem	Rt1	37629-38_bb_r2_25	754.037
Fem	Rt1	3705-141_bb_r2_61	756.65
Fem	Rt1	25468-55_bb_r2_69	758.348
Fem	Rt1	15621-77_bb_14	761.139
Fem	Rt1	15621-77_bb_31	761.139
Fem	Rt1	31130-46_bb_62	767.453
Fem	Rt1	3705-141_bb_r2_77	767.453
Fem	Rt1	18165-70_bb_r2_60	771.329
Fem	Rt1	64016-17_bb_r2_31	771.329
Fem	Rt1	18903-68_bb_40	771.329
Fem	Rt1	10484-95_bb_r2_42	773.296
Fem	Rt1	16894-73_bb_r2_2	773.296
Fem	Rt1	3055-149_bb_70	773.296
Fem	Rt1	3055-149_bb_47	773.296
Fem	Rt1	18537-69_bb_47	779.032
Fem	Rt1	18537-69_bb_84	779.032
Fem	Rt1	5195-127_bb_r2_27	784.065
Fem	Rt1	11855-89_bb_r2_47	784.065
Fem	Rt1	2584-155_bb_42	788.479
Fem	Rt1	21340-63_bb_63	788.479
Fem	Rt1	9802-98_bb_61	790.696
Fem	Rt1	9802-98_bb_75	790.696
Fem	Rt1	1894-167_bb_85	792.234
Fem	Rt1	14721-80_bb_r2_50	792.234
Fem	Rt1	8854-103_bb_65	792.234
Fem	Rt1	11963-89_bb_r2_86	792.404
Fem	Rt1	5950-121_bb_r2_53	792.404
Fem	Rt1	39862-35_bb_63	796.696
Fem	Rt1	5151-128_bb_r2_59	796.696
Fem	Rt1	24863-57_bb_r2_2	798.758
Fem	Rt1	24863-57_bb_r2_4	798.758
Fem	Rt1	24863-57_bb_r2_80	798.758
Fem	Rt1	1794-169_bb_86	801.369
Fem	Rt1	1794-169_bb_r2_64	801.369
Fem	Rt1	25395-56_bb_r2_10	801.369
Fem	Rt1	5343-126_bb_r2_88	801.369
Fem	Rt1	9673-99_bb_39	801.369
Fem	Rt1	13252-84_bb_15	802.834
Fem	Rt1	52249-24_bb_r2_45	802.834
Fem	Rt1	52249-24_bb_r2_43	802.834
Fem	Rt1	13252-84_bb_r2_86	803.062
Fem	Rt1	5978-121_bb_38	803.062
Fem	Rt1	1864-167_bb_r2_61	804.322
Fem	Rt1	25447-56_bb_r2_64	806.054
Fem	Rt1	35567-40_bb_77	806.054
Fem	Rt1	9165-101_bb_r2_43	809.882
Fem	Rt1	10748-94_bb_48	809.882
Fem	Rt1	11936-89_bb_r2_87	809.882
Fem	Rt1	79755-12_bb_36	809.882
Fem	Rt1	1641-172_bb_r2_55	812.247
Fem	Rt1	1641-172_bb_70	813.889
Fem	Rt1	1641-172_bb_r2_11	813.889
Fem	Rt1	5429-126_bb_47	824.108
Fem	Rt1	5429-126_bb_r2_56	824.108
Fem	Rt1	5429-126_bb_r2_7	824.108
Fem	Rt1	2278-160_bb_r2_66	826.933
Fem	Rt1	24061-58_bb_r2_5	828.661
Fem	Rt1	24061-58_bb_r2_80	828.661
Fem	Rt1	5815-122_bb_66	836.398
Fem	Rt1	26875-53_bb_72	836.398
Fem	Rt1	5815-122_bb_r2_80	836.398
Fem	Rt1	5815-122_bb_41	840.113
Fem	Rt1	5815-122_bb_r2_94	840.113
Fem	Rt1	6800-115_bb_41	844.461
Fem	Rt1	6800-115_bb_71	844.461
Fem	Rt1	25611-55_bb_r2_6	851.108
Fem	Rt1	25611-55_bb_r2_72	851.786
Fem	Rt1	19923-66_bb_45	852.211
Fem	Rt1	17528-72_bb_r2_8	856.936
Fem	Rt1	17528-72_bb_r2_94	856.936
Fem	Rt1	45866-29_bb_r2_17	865.363
Fem	Rt1	45866-29_bb_r2_76	865.363
Fem	Rt1	61284-19_bb_r2_23	871.083
Fem	Rt1	9300-100_bb_41	875.399
Fem	Rt1	9300-100_bb_62	875.399
Fem	Rt1	17950-71_bb_15	879.424
Fem	Rt1	8012-107_bb_76	883.53
Fem	Rt1	41006-34_bb_r2_74	886.62
Fem	Rt1	41006-34_bb_80	890.23
Fem	Rt1	41006-34_bb_88	890.23
Fem	Rt1	41006-34_bb_r2_1	890.23
Fem	Rt1	28473-51_bb_17	904.736
Fem	Rt1	13509-83_bb_r2_2	905.277
Fem	Rt1	3603-142_bb_r2_15	905.791
Fem	Rt1	38662-37_bb_r2_37	906.461
Fem	Rt1	18745-69_bb_r2_1	912.659
Fem	Rt1	5550-125_bb_29	912.659
Fem	Rt1	13158-84_bb_r2_1	913.872
Fem	Rt1	2341-159_bb_50	913.872
Fem	Rt1	24941-56_bb_43	913.872
Fem	Rt1	26388-54_bb_37	913.872
Fem	Rt1	18745-69_bb_r2_14	913.872
Fem	Rt1	24941-56_bb_r2_76	913.872
Fem	Rt1	4319-135_bb_33	914.948
Fem	Rt1	20577-65_bb_75	914.948
Fem	Rt2	31602-46_bb_r2_81	0
Fem	Rt2	31602-46_bb_r2_90	0
Fem	Rt2	13030-85_bb_60	2.857
Fem	Rt2	27629-52_bb_49	2.857
Fem	Rt2	19320-67_bb_61	2.857
Fem	Rt2	27629-52_bb_58	2.857
Fem	Rt2	22940-60_bb_83	5.332
Fem	Rt2	28812-50_bb_28	5.332
Fem	Rt2	28812-50_bb_69	5.332
Fem	Rt2	28296-51_bb_13	7.719
Fem	Rt2	67186-16_bb_r2_57	7.719
Fem	Rt2	67186-16_bb_r2_26	7.719
Fem	Rt2	5669-124_bb_r2_42	9.861
Fem	Rt2	52020-24_bb_r2_69	15.94
Fem	Rt2	20680-64_bb_r2_76	15.94
Fem	Rt2	20814-64_bb_r2_61	26.135
Fem	Rt2	3580-142_bb_r2_36	29.805
Fem	Rt2	3580-142_bb_r2_8	29.805
Fem	Rt2	32990-44_bb_r2_23	34.951
Fem	Rt2	32990-44_bb_r2_60	34.951
Fem	Rt2	19228-68_bb_70	41.48
Fem	Rt2	19228-68_bb_r2_52	41.48
Fem	Rt2	541-234_bb_r2_61	51.458
Fem	Rt2	26990-53_bb_81	51.458
Fem	Rt2	5771-123_bb_r2_68	57.076
Fem	Rt2	3155-147_bb_r2_5	60.363
Fem	Rt2	28288-51_bb_44	64.754
Fem	Rt2	18335-70_bb_21	68.087
Fem	Rt2	6462-117_bb_45	75.904
Fem	Rt2	8770-103_bb_31	75.904
Fem	Rt2	8770-103_bb_39	75.904
Fem	Rt2	8770-103_bb_r2_52	75.904
Fem	Rt2	27575-52_bb_r2_40	78.005
Fem	Rt2	5861-122_bb_r2_69	78.005
Fem	Rt2	27575-52_bb_r2_95	78.005
Fem	Rt2	5861-122_bb_r2_20	78.005
Fem	Rt2	9037-102_bb_r2_40	78.005
Fem	Rt2	32404-45_bb_r2_23	79.573
Fem	Rt2	3634-142_bb_58	84.659
Fem	Rt2	3634-142_bb_r2_64	84.659
Fem	Rt2	7100-113_bb_50	89.07
Fem	Rt2	43986-31_bb_11	94.554
Fem	Rt2	23142-60_bb_23	96.429
Fem	Rt2	248214-1_bb_76	98.161
Fem	Rt2	24755-57_bb_r2_66	98.161
Fem	Rt2	24755-57_bb_r2_47	100.183
Fem	Rt2	24755-57_bb_r2_49	100.183
Fem	Rt2	1067-189_bb_34	103.359
Fem	Rt2	1067-189_bb_37	103.359
Fem	Rt2	27989-51_bb_81	106.139
Fem	Rt2	27989-51_bb_85	106.139
Fem	Rt2	27989-51_bb_87	106.139
Fem	Rt2	10161-96_bb_r2_12	107.96
Fem	Rt2	17708-71_bb_r2_67	107.96
Fem	Rt2	24239-58_bb_35	111.39
Fem	Rt2	24239-58_bb_r2_34	111.39
Fem	Rt2	7701-109_bb_r2_4	113.283
Fem	Rt2	16100-76_bb_r2_23	113.283
Fem	Rt2	11112-92_bb_46	114.919
Fem	Rt2	33458-43_bb_59	114.919
Fem	Rt2	8295-106_bb_21	116.798
Fem	Rt2	13955-82_bb_r2_58	118.708
Fem	Rt2	13955-82_bb_r2_92	118.708
Fem	Rt2	83160-11_bb_86	120.674
Fem	Rt2	19528-67_bb_r2_9	123.172
Fem	Rt2	18495-69_bb_20	123.172
Fem	Rt2	4466-134_bb_r2_81	123.172
Fem	Rt2	BFG059	123.172
Fem	Rt2	19528-67_bb_61	124.831
Fem	Rt2	5605-124_bb_r2_27	124.831
Fem	Rt2	15105-78_bb_r2_87	126.503
Fem	Rt2	21851-62_bb_44	126.503
Fem	Rt2	5157-128_bb_18	128.08
Fem	Rt2	5157-128_bb_44	128.08
Fem	Rt2	18408-70_bb_r2_5	129.724
Fem	Rt2	26943-53_bb_r2_17	131.412
Fem	Rt2	57954-20_bb_85	131.412
Fem	Rt2	33782-43_bb_46	138.47
Fem	Rt2	33782-43_bb_67	138.47
Fem	Rt2	33782-43_bb_r2_54	138.47
Fem	Rt2	33782-43_bb_r2_61	138.47
Fem	Rt2	8031-107_bb_r2_32	142.342
Fem	Rt2	22231-61_bb_r2_14	145.382
Fem	Rt2	47009-28_bb_54	152.464
Fem	Rt2	11692-90_bb_55	156.468
Fem	Rt2	14139-81_bb_28	156.468
Fem	Rt2	1447-177_bb_r2_66	156.468
Fem	Rt2	31084-46_bb_58	162.585
Fem	Rt2	31084-46_bb_87	162.585
Fem	Rt2	71022-15_bb_80	165.956
Fem	Rt2	18291-70_bb_48	166.716
Fem	Rt2	9434-100_bb_r2_21	168.1
Fem	Rt2	19200-68_bb_64	169.867
Fem	Rt2	15236-78_bb_r2_4	169.867
Fem	Rt2	45334-30_bb_r2_36	171.934
Fem	Rt2	4632-132_bb_r2_50	173.459
Fem	Rt2	4632-132_bb_r2_95	173.459
Fem	Rt2	53269-23_bb_42	176.634
Fem	Rt2	10674-94_bb_39	178.049
Fem	Rt2	10674-94_bb_70	178.049
Fem	Rt2	10674-94_bb_77	178.049
Fem	Rt2	10674-94_bb_r2_39	181.014
Fem	Rt2	10674-94_bb_r2_75	181.014
Fem	Rt2	47632-28_bb_r2_60	186.286
Fem	Rt2	47632-28_bb_r2_63	186.286
Fem	Rt2	32088-45_bb_39	193.477
Fem	Rt2	32088-45_bb_50	193.477
Fem	Rt2	32088-45_bb_53	193.477
Fem	Rt2	32088-45_bb_r2_53	193.477
Fem	Rt2	32088-45_bb_r2_1	200.222
Fem	Rt2	32088-45_bb_r2_13	200.222
Fem	Rt2	12750-86_bb_33	202.783
Fem	Rt2	15807-76_bb_r2_4	202.783
Fem	Rt2	15807-76_bb_r2_65	204.819
Fem	Rt2	15807-76_bb_r2_75	204.819
Fem	Rt2	20322-65_bb_r2_33	208.245
Fem	Rt2	2153-162_bb_57	213.704
Fem	Rt2	2153-162_bb_r2_68	213.704
Fem	Rt2	20383-65_bb_75	213.704
Fem	Rt2	8204-106_bb_r2_17	218.309
Fem	Rt2	7597-110_bb_75	222.682
Fem	Rt2	13518-83_bb_81	222.682
Fem	Rt2	8631-104_bb_18	222.682
Fem	Rt2	9506-99_bb_75	222.682
Fem	Rt2	31010-47_bb_11	222.682
Fem	Rt2	6368-118_bb_r2_54	222.682
Fem	Rt2	84077-11_bb_r2_21	225.239
Fem	Rt2	35197-41_bb_71	225.239
Fem	Rt2	682-213_bb_25	225.239
Fem	Rt2	682-213_bb_80	225.239
Fem	Rt2	84077-11_bb_r2_27	228.153
Fem	Rt2	84077-11_bb_r2_40	228.153
Fem	Rt2	19355-67_bb_r2_72	231.792
Fem	Rt2	BFG133	231.792
Fem	Rt2	19355-67_bb_41	233.206
Fem	Rt2	19355-67_bb_84	233.206
Fem	Rt2	19355-67_bb_r2_60	233.206
Fem	Rt2	19355-67_bb_r2_76	233.206
Fem	Rt2	32533-44_bb_65	241.943
Fem	Rt2	32533-44_bb_r2_86	241.943
Fem	Rt2	27204-53_bb_65	254.866
Fem	Rt2	27204-53_bb_74	254.866
Fem	Rt2	12076-89_bb_35	265.107
Fem	Rt2	12076-89_bb_75	265.107
Fem	Rt2	13499-83_bb_13	274.71
Fem	Rt2	13499-83_bb_69	274.71
Fem	Rt2	24643-57_bb_r2_39	281.922
Fem	Rt2	12189-88_bb_r2_29	281.922
Fem	Rt2	30634-47_bb_r2_20	281.922
Fem	Rt2	33425-43_bb_75	281.922
Fem	Rt2	34835-41_bb_r2_61	281.922
Fem	Rt2	16143-75_bb_57	283.246
Fem	Rt2	16143-75_bb_67	283.246
Fem	Rt2	6250-119_bb_r2_55	287.224
Fem	Rt2	30113-48_bb_41	290.136
Fem	Rt2	30113-48_bb_73	290.136
Fem	Rt2	30113-48_bb_r2_5	290.136
Fem	Rt2	6460-117_bb_72	292.252
Fem	Rt2	43105-32_bb_r2_18	292.252
Fem	Rt2	6304-119_bb_54	293.425
Fem	Rt2	6304-119_bb_r2_51	293.425
Fem	Rt2	169965-2_bb_r2_29	296.339
Fem	Rt2	169965-2_bb_r2_81	297.433
Fem	Rt2	4720-131_bb_58	298.517
Fem	Rt2	34411-42_bb_66	300.097
Fem	Rt2	4619-132_bb_r2_11	300.097
Fem	Rt2	21591-63_bb_r2_88	302.507
Fem	Rt2	11913-89_bb_r2_59	304.044
Fem	Rt2	5483-125_bb_r2_25	305.063
Fem	Rt2	14911-79_bb_r2_34	306.417
Fem	Rt2	7264-112_bb_85	306.417
Fem	Rt2	85205-10_bb_r2_24	310.2
Fem	Rt2	85205-10_bb_r2_62	310.2
Fem	Rt2	15851-76_bb_r2_30	318.932
Fem	Rt2	15851-76_bb_r2_42	318.932
Fem	Rt2	9366-100_bb_r2_63	324.358
Fem	Rt2	10571-95_bb_r2_83	324.358
Fem	Rt2	13249-84_bb_58	325.854
Fem	Rt2	35800-40_bb_65	328.239
Fem	Rt2	9366-100_bb_r2_30	328.239
Fem	Rt2	22490-61_bb_55	328.239
Fem	Rt2	10571-95_bb_r2_48	330.541
Fem	Rt2	10571-95_bb_r2_82	330.541
Fem	Rt2	10048-97_bb_71	333.162
Fem	Rt2	10048-97_bb_r2_22	333.162
Fem	Rt2	12112-88_bb_32	336.177
Fem	Rt2	11594-90_bb_77	336.177
Fem	Rt2	5734-123_bb_r2_91	336.177
Fem	Rt2	11594-90_bb_24	336.177
Fem	Rt2	16855-74_bb_r2_25	336.177
Fem	Rt2	10113-97_bb_51	336.177
Fem	Rt2	22490-61_bb_r2_56	338.005
Fem	Rt2	24208-58_bb_r2_2	338.005
Fem	Rt2	8956-102_bb_34	341.806
Fem	Rt2	4597-132_bb_28	344.452
Fem	Rt2	4597-132_bb_57	344.452
Fem	Rt2	4597-132_bb_r2_43	344.452
Fem	Rt2	25261-56_bb_34	349.627
Fem	Rt2	890-196_bb_r2_21	349.627
Fem	Rt2	890-196_bb_r2_30	349.627
Fem	Rt2	22603-61_bb_r2_65	353.098
Fem	Rt2	22603-61_bb_r2_79	353.098
Fem	Rt2	4661-132_bb_81	354.779
Fem	Rt2	BFG146	354.779	35.02
Fem	Rt2	27238-52_bb_34	358.818
Fem	Rt2	26220-54_bb_67	358.818
Fem	Rt2	35905-40_bb_86	367.594
Fem	Rt2	35905-40_bb_87	367.594
Fem	Rt2	35905-40_bb_r2_37	367.594
Fem	Rt2	27241-52_bb_r2_23	377.46
Fem	Rt2	4372-135_bb_r2_14	383.932
Fem	Rt2	4064-137_bb_38	387.379
Fem	Rt2	21985-62_bb_r2_18	391.104
Fem	Rt2	21017-64_bb_47	395.273
Fem	Rt2	14703-80_bb_47	395.273
Fem	Rt2	31644-46_bb_r2_40	402.186
Fem	Rt2	57414-21_bb_r2_31	405.659
Fem	Rt2	1891-167_bb_30	413.29
Fem	Rt2	11249-92_bb_r2_63	414.604
Fem	Rt2	10585-95_bb_41	418.823
Fem	Rt2	7997-108_bb_32	418.823
Fem	Rt2	5238-127_bb_31	418.823
Fem	Rt2	36577-39_bb_24	421.257
Fem	Rt2	36577-39_bb_r2_85	421.257
Fem	Rt2	17143-73_bb_r2_36	426.506
Fem	Rt2	23985-58_bb_36	426.506
Fem	Rt2	6482-117_bb_52	426.506
Fem	Rt2	6482-117_bb_76	426.506
Fem	Rt2	40432-35_bb_16	426.506
Fem	Rt2	2632-155_bb_61	427.148
Fem	Rt2	8101-107_bb_39	427.148
Fem	Rt2	9747-98_bb_39	427.148
Fem	Rt2	34138-42_bb_19	428.465
Fem	Rt2	6541-117_bb_r2_4	428.465
Fem	Rt2	16165-75_bb_50	434.198
Fem	Rt2	16165-75_bb_51	434.198
Fem	Rt2	24785-57_bb_r2_8	440.286
Fem	Rt2	24785-57_bb_r2_10	440.286
Fem	Rt2	1411-177_bb_55	442.759
Fem	Rt2	1411-177_bb_58	442.759
Fem	Rt2	25181-56_bb_r2_49	445.889
Fem	Rt2	38754-37_bb_r2_8	445.889
Fem	Rt2	7280-112_bb_87	445.889
Fem	Rt2	23777-58_bb_r2_14	448.957
Fem	Rt2	4116-137_bb_r2_62	448.957
Fem	Rt2	8685-103_bb_r2_12	448.957
Fem	Rt2	4116-137_bb_34	448.957
Fem	Rt2	9531-99_bb_r2_53	451.895
Fem	Rt2	10115-97_bb_88	451.895
Fem	Rt2	21928-62_bb_68	455.868
Fem	Rt2	1475-176_bb_81	455.868
Fem	Rt2	1926-166_bb_r2_59	457.826
Fem	Rt2	8756-103_bb_36	457.826
Fem	Rt2	BFG009	457.826	35.02
Fem	Rt2	26702-53_bb_60	460.932
Fem	Rt2	26702-53_bb_r2_3	460.932
Fem	Rt2	3456-144_bb_r2_70	464.249
Fem	Rt2	6270-119_bb_r2_59	464.619
Fem	Rt2	7219-112_bb_26	464.619
Fem	Rt2	19843-66_bb_r2_59	469.398
Fem	Rt2	4031-138_bb_r2_63	473.023
Fem	Rt2	15934-76_bb_64	473.023
Fem	Rt2	45991-29_bb_r2_35	473.023
Fem	Rt2	12843-86_bb_r2_80	473.023
Fem	Rt2	12843-86_bb_r2_35	476.754
Fem	Rt2	12843-86_bb_r2_36	476.754
Fem	Rt2	11077-92_bb_61	479.496
Fem	Rt2	3556-143_bb_43	481.64
Fem	Rt2	3556-143_bb_r2_93	481.64
Fem	Rt2	11290-92_bb_r2_37	482.714
Fem	Rt2	11290-92_bb_r2_7	482.714
Fem	Rt2	17041-73_bb_r2_77	487.133
Fem	Rt2	17041-73_bb_r2_91	487.133
Fem	Rt2	11709-90_bb_22	493.129
Fem	Rt2	13263-84_bb_r2_44	493.129
Fem	Rt2	18308-70_bb_r2_95	493.129
Fem	Rt2	22383-61_bb_38	493.129
Fem	Rt2	308069-1_bb_r2_24	493.129
Fem	Rt2	26517-54_bb_54	493.129
Fem	Rt2	28803-50_bb_r2_10	493.129
Fem	Rt2	34672-42_bb_30	493.129
Fem	Rt2	13263-84_bb_r2_5	494.439
Fem	Rt2	13263-84_bb_r2_59	494.439
Fem	Rt2	10303-96_bb_48	494.439
Fem	Rt2	9515-99_bb_15	496.839
Fem	Rt2	9515-99_bb_51	496.839
Fem	Rt2	10197-96_bb_r2_44	498.842
Fem	Rt2	10303-96_bb_r2_85	498.842
Fem	Rt2	11957-89_bb_60	498.842
Fem	Rt2	28160-51_bb_r2_8	498.842
Fem	Rt2	21823-62_bb_69	498.842
Fem	Rt2	10631-94_bb_26	498.842
Fem	Rt2	5402-126_bb_r2_82	499.155
Fem	Rt2	8156-107_bb_50	499.155
Fem	Rt2	8156-107_bb_46	501.029
Fem	Rt2	8156-107_bb_r2_75	501.029
Fem	Rt2	8231-106_bb_50	505.075
Fem	Rt2	8231-106_bb_r2_4	505.075
Fem	Rt2	17119-73_bb_82	509.188
Fem	Rt2	9662-99_bb_27	509.188
Fem	Rt2	34445-42_bb_r2_12	512.994
Fem	Rt2	34445-42_bb_r2_15	512.994
Fem	Rt2	34445-42_bb_r2_83	512.994
Fem	Rt2	2515-156_bb_r2_79	516.305
Fem	Rt2	37120-38_bb_36	516.305
Fem	Rt2	792-204_bb_r2_1	517.206
Fem	Rt2	5455-125_bb_r2_78	517.206
Fem	Rt2	6430-118_bb_26	517.206
Fem	Rt2	6430-118_bb_83	517.206
Fem	Rt2	12712-86_bb_r2_45	517.206
Fem	Rt2	4823-130_bb_r2_41	517.206
Fem	Rt2	50184-26_bb_r2_60	517.206
Fem	Rt2	7135-113_bb_47	517.206
Fem	Rt2	8384-105_bb_r2_54	517.206
Fem	Rt2	8477-105_bb_81	517.206
Fem	Rt2	5455-125_bb_34	517.206
Fem	Rt2	7135-113_bb_r2_6	517.206
Fem	Rt2	8258-106_bb_48	517.206
Fem	Rt2	52798-24_bb_r2_51	518.523
Fem	Rt2	13216-84_bb_r2_12	518.523
Fem	Rt2	8293-106_bb_r2_64	519.879
Fem	Rt2	8052-107_bb_r2_1	519.879
Fem	Rt2	8293-106_bb_51	519.879
Fem	Rt2	12116-88_bb_32	519.879
Fem	Rt2	13216-84_bb_r2_41	519.879
Fem	Rt2	12116-88_bb_r2_88	519.879
Fem	Rt2	8052-107_bb_38	520.525
Fem	Rt2	8052-107_bb_r2_2	520.525	40.949
Fem	Rt2	3048-149_bb_42	521.606
Fem	Rt2	8954-102_bb_r2_95	521.606
Fem	Rt2	25208-56_bb_r2_3	526.79
Fem	Rt2	25208-56_bb_r2_51	526.79
Fem	Rt2	4293-135_bb_37	535.997
Fem	Rt2	14271-81_bb_r2_4	535.997
Fem	Rt2	14271-81_bb_r2_78	535.997
Fem	Rt2	2934-150_bb_34	535.997
Fem	Rt2	2706-153_bb_r2_95	538.119
Fem	Rt2	2706-153_bb_r2_23	538.119
Fem	Rt2	22998-60_bb_81	541.001
Fem	Rt2	22998-60_bb_r2_5	541.001
Fem	Rt2	23627-59_bb_70	546.488
Fem	Rt2	13497-83_bb_r2_45	548.101
Fem	Rt2	13497-83_bb_r2_70	548.101
Fem	Rt2	91552-9_bb_25	548.101
Fem	Rt2	19227-68_bb_40	549.798
Fem	Rt2	880-197_bb_r2_94	549.798
Fem	Rt2	13036-85_bb_r2_66	551.625
Fem	Rt2	18209-70_bb_r2_94	551.625
Fem	Rt2	45248-30_bb_r2_95	553.37
Fem	Rt2	13036-85_bb_r2_54	553.37
Fem	Rt2	16122-76_bb_75	553.37
Fem	Rt2	19411-67_bb_r2_5	553.37
Fem	Rt2	6278-119_bb_r2_72	553.37
Fem	Rt2	16122-76_bb_71	553.37
Fem	Rt2	21609-63_bb_77	553.37
Fem	Rt2	7026-114_bb_r2_29	553.37
Fem	Rt2	19133-68_bb_62	553.37
Fem	Rt2	5697-123_bb_65	557.676
Fem	Rt2	5697-123_bb_r2_45	557.676
Fem	Rt2	9733-98_bb_45	558.912
Fem	Rt2	24784-57_bb_64	558.912
Fem	Rt2	5430-126_bb_r2_64	558.912
Fem	Rt2	15393-78_bb_r2_95	558.912
Fem	Rt2	3774-140_bb_39	558.912
Fem	Rt2	6539-117_bb_r2_92	560.785
Fem	Rt2	4051-137_bb_r2_2	560.785
Fem	Rt2	52756-24_bb_r2_30	562.056
Fem	Rt2	52756-24_bb_r2_65	562.056
Fem	Rt2	12444-87_bb_37	562.056
Fem	Rt2	33437-43_bb_33	562.056
Fem	Rt2	52756-24_bb_r2_29	562.056
Fem	Rt2	4395-134_bb_r2_73	562.056
Fem	Rt2	15454-77_bb_86	562.056
Fem	Rt2	4395-134_bb_r2_72	562.056
Fem	Rt2	2605-155_bb_r2_10	562.056
Fem	Rt2	12262-88_bb_54	562.056
Fem	Rt2	16364-75_bb_28	562.056
Fem	Rt2	60694-19_bb_r2_93	564.389
Fem	Rt2	13009-85_bb_58	564.389
Fem	Rt2	192922-1_bb_r2_73	564.389
Fem	Rt2	43160-32_bb_r2_61	564.389	206.454
Fem	Rt2	7140-113_bb_39	564.389
Fem	Rt2	22999-60_bb_r2_35	564.389
Fem	Rt2	13009-85_bb_65	566.415
Fem	Rt2	13009-85_bb_r2_62	566.415
Fem	Rt2	13009-85_bb_r2_82	566.415
Fem	Rt2	12247-88_bb_r2_50	570.178
Fem	Rt2	6028-121_bb_31	572.393
Fem	Rt2	4099-137_bb_55	573.947
Fem	Rt2	4099-137_bb_48	573.947
Fem	Rt2	13388-84_bb_r2_63	579.549
Fem	Rt2	12755-86_bb_86	579.549
Fem	Rt2	15036-79_bb_63	579.549
Fem	Rt2	42791-32_bb_r2_73	585.42
Fem	Rt2	42791-32_bb_r2_74	585.42
Fem	Rt2	20046-66_bb_51	590.012
Fem	Rt2	29041-50_bb_r2_61	590.012
Fem	Rt2	16837-74_bb_54	591.218
Fem	Rt2	35358-41_bb_r2_33	592.122
Fem	Rt2	25319-56_bb_78	594.796
Fem	Rt2	1647-172_bb_r2_58	594.796
Fem	Rt2	18922-68_bb_58	601.184
Fem	Rt2	18922-68_bb_r2_70	601.184
Fem	Rt2	18922-68_bb_r2_72	601.184
Fem	Rt2	5642-124_bb_r2_25	604.157
Fem	Rt2	4883-130_bb_r2_64	606.53	35.02
Fem	Rt2	1949-165_bb_r2_60	609.328
Fem	Rt2	16164-75_bb_r2_30	609.328
Fem	Rt2	BFG183	610.345	34.88
Fem	Rt2	33642-43_bb_r2_36	610.345
Fem	Rt2	7326-112_bb_26	610.345
Fem	Rt2	7326-112_bb_13	610.345
Fem	Rt2	19767-66_bb_79	610.345
Fem	Rt2	1726-170_bb_30	612.454
Fem	Rt2	1726-170_bb_32	612.454
Fem	Rt2	344291-1_bb_34	614.701
Fem	Rt2	9436-100_bb_75	614.701
Fem	Rt2	13143-84_bb_58	615.706
Fem	Rt2	13143-84_bb_60	615.706
Fem	Rt2	22354-61_bb_r2_69	615.706
Fem	Rt2	24994-56_bb_88	619.786
Fem	Rt2	24994-56_bb_50	619.786
Fem	Rt2	24994-56_bb_83	619.786
Fem	Rt2	24994-56_bb_56	623.293
Fem	Rt2	17562-72_bb_r2_2	627.836
Fem	Rt2	25245-56_bb_r2_75	631.574
Fem	Rt2	8642-104_bb_83	631.574
Fem	Rt2	9635-99_bb_r2_75	633.569
Fem	Rt2	14365-81_bb_31	645.156
Fem	Rt2	14365-81_bb_r2_75	645.156
Fem	Rt2	2160-162_bb_r2_43	651.475
Fem	Rt2	6450-118_bb_r2_75	652.441
Fem	Rt2	6450-118_bb_36	653.598
Fem	Rt2	6450-118_bb_r2_37	653.598
Fem	Rt2	21257-63_bb_r2_59	655.696
Fem	Rt2	13059-85_bb_26	657.166
Fem	Rt2	39064-36_bb_r2_93	657.166
Fem	Rt2	29369-49_bb_r2_44	662.226
Fem	Rt2	29369-49_bb_r2_87	662.226
Fem	Rt2	29369-49_bb_r2_32	663.038
Fem	Rt2	12726-86_bb_r2_53	663.038
Fem	Rt2	26467-54_bb_23	664.582
Fem	Rt2	17733-71_bb_r2_7	666.717	34.88
Fem	Rt2	46828-28_bb_r2_92	667.624
Fem	Rt2	2600-155_bb_65	667.624
Fem	Rt2	14814-79_bb_r2_1	671.455
Fem	Rt2	14814-79_bb_r2_5	671.455
Fem	Rt2	15785-77_bb_54	673.448
Fem	Rt2	21783-62_bb_76	673.448
Fem	Rt2	14814-79_bb_r2_50	673.448
Fem	Rt2	15785-77_bb_r2_73	673.448
Fem	Rt2	33395-43_bb_r2_37	674.21
Fem	Rt2	32071-45_bb_r2_79	674.21
Fem	Rt2	6414-118_bb_25	674.21
Fem	Rt2	47452-28_bb_16	674.21
Fem	Rt2	16406-75_bb_69	675.671
Fem	Rt2	34769-41_bb_r2_42	675.671
Fem	Rt2	25166-56_bb_51	681.676
Fem	Rt2	25166-56_bb_r2_6	681.676
Fem	Rt2	25166-56_bb_r2_83	681.676
Fem	Rt2	22760-60_bb_r2_40	690.652
Fem	Rt2	3242-146_bb_40	694.747
Fem	Rt2	3242-146_bb_43	694.747
Fem	Rt2	33487-43_bb_58	700.592
Fem	Rt2	11186-92_bb_15	707.102
Fem	Rt2	11186-92_bb_r2_24	707.102
Fem	Rt2	36614-39_bb_18	720.773
Fem	Rt2	36614-39_bb_54	720.773
Fem	Rt2	12300-88_bb_r2_21	724.198
Fem	Rt2	36898-39_bb_79	727.538
Fem	Rt2	33878-43_bb_r2_61	734.087
Fem	Rt2	35286-41_bb_r2_17	734.087
Fem	Rt2	37443-38_bb_r2_30	735.796
Fem	Rt2	28197-51_bb_26	738.364
Fem	Rt2	28197-51_bb_27	738.364
Fem	Rt2	31987-45_bb_r2_78	740.873
Fem	Rt2	6361-118_bb_52	740.873
Fem	Rt2	12599-86_bb_63	743.809
Fem	Rt2	12599-86_bb_r2_54	743.809
Fem	Rt2	36660-39_bb_21	755.505
Fem	Rt2	36660-39_bb_47	755.505
Fem	Rt2	7143-113_bb_18	756.762
Fem	Rt2	978-192_bb_r2_83	760.004
Fem	Rt2	978-192_bb_52	760.004
Fem	Rt2	2301-159_bb_85	763.265
Fem	Rt2	2301-159_bb_r2_41	763.265
Fem	Rt2	2301-159_bb_27	765.377
Fem	Rt2	5889-122_bb_r2_7	766.158
Fem	Rt2	12379-87_bb_14	766.158
Fem	Rt2	9200-101_bb_r2_14	766.998	290.206
Fem	Rt2	17954-71_bb_74	769.148
Fem	Rt2	9606-99_bb_76	770.714
Fem	Rt2	30309-48_bb_r2_95	770.714
Fem	Rt2	22223-61_bb_32	772.545
Fem	Rt2	22223-61_bb_50	772.545
Fem	Rt2	35157-41_bb_53	778.775
Fem	Rt2	35157-41_bb_78	778.775
Fem	Rt3	16705-74_bb_r2_39	0
Fem	Rt3	35508-40_bb_79	0
Fem	Rt3	33493-43_bb_r2_68	3.96
Fem	Rt3	347395-1_bb_r2_93	4.826
Fem	Rt3	12539-87_bb_r2_43	4.826
Fem	Rt3	28115-51_bb_r2_78	5.494
Fem	Rt3	35541-40_bb_23	5.494
Fem	Rt3	12298-88_bb_r2_30	5.494
Fem	Rt3	3310-146_bb_30	5.494
Fem	Rt3	12298-88_bb_14	5.494
Fem	Rt3	12298-88_bb_75	5.494
Fem	Rt3	12298-88_bb_r2_70	5.494
Fem	Rt3	3232-146_bb_r2_56	12.943
Fem	Rt3	3232-146_bb_r2_57	12.943
Fem	Rt3	12015-89_bb_32	15.992
Fem	Rt3	12015-89_bb_r2_38	15.992
Fem	Rt3	12015-89_bb_r2_73	15.992
Fem	Rt3	47951-27_bb_r2_28	17.491
Fem	Rt3	9252-100_bb_68	17.491
Fem	Rt3	12413-87_bb_r2_24	18.458
Fem	Rt3	13231-84_bb_17	19.558
Fem	Rt3	13231-84_bb_78	19.558
Fem	Rt3	2796-152_bb_r2_28	25.942
Fem	Rt3	2796-152_bb_r2_77	25.942
Fem	Rt3	16334-75_bb_r2_57	27.701
Fem	Rt3	20576-65_bb_71	29.21
Fem	Rt3	20576-65_bb_r2_1	29.21
Fem	Rt3	35353-41_bb_r2_83	30.418
Fem	Rt3	3042-149_bb_r2_22	32.054
Fem	Rt3	3042-149_bb_r2_50	32.054
Fem	Rt3	21082-64_bb_75	35.797
Fem	Rt3	21082-64_bb_76	35.797
Fem	Rt3	10168-96_bb_r2_34	44.527
Fem	Rt3	4676-132_bb_50	44.527
Fem	Rt3	BFG077	44.527	44.733
Fem	Rt3	BFG242	44.527	44.733
Fem	Rt3	14789-79_bb_r2_53	44.527
Fem	Rt3	26036-54_bb_24	49.482
Fem	Rt3	26036-54_bb_84	49.482
Fem	Rt3	7820-109_bb_24	55.01
Fem	Rt3	23284-59_bb_r2_68	55.332
Fem	Rt3	2996-149_bb_r2_35	56.377
Fem	Rt3	6997-114_bb_21	58.878
Fem	Rt3	19037-68_bb_r2_3	62.81
Fem	Rt3	19037-68_bb_r2_5	62.81
Fem	Rt3	19037-68_bb_r2_89	62.81
Fem	Rt3	21339-63_bb_r2_58	63.624
Fem	Rt3	1548-174_bb_23	64.841
Fem	Rt3	24282-58_bb_r2_93	64.841
Fem	Rt3	22298-61_bb_r2_6	64.841
Fem	Rt3	36859-39_bb_25	64.841
Fem	Rt3	26914-53_bb_r2_50	68.758
Fem	Rt3	26914-53_bb_r2_86	68.758
Fem	Rt3	44312-31_bb_r2_80	74.939
Fem	Rt3	9031-102_bb_r2_76	76.432
Fem	Rt3	54244-23_bb_r2_59	77.079
Fem	Rt3	8621-104_bb_41	83.268
Fem	Rt3	8621-104_bb_52	83.268
Fem	Rt3	5908-122_bb_66	91.681
Fem	Rt3	5908-122_bb_75	91.681
Fem	Rt3	5908-122_bb_r2_10	91.681
Fem	Rt3	5908-122_bb_r2_73	91.681
Fem	Rt3	10433-95_bb_r2_66	101.916
Fem	Rt3	3197-147_bb_49	105.537
Fem	Rt3	53668-23_bb_r2_79	105.537
Fem	Rt3	551-232_bb_r2_60	105.537
Fem	Rt3	14712-80_bb_88	105.537
Fem	Rt3	BFG074	105.537	52.008
Fem	Rt3	3197-147_bb_41	110.191
Fem	Rt3	3197-147_bb_r2_58	110.191
Fem	Rt3	25886-55_bb_37	115.613
Fem	Rt3	9611-99_bb_54	115.613
Fem	Rt3	21998-62_bb_35	120.578
Fem	Rt3	32888-44_bb_45	120.578
Fem	Rt3	10287-96_bb_r2_12	122.353
Fem	Rt3	12417-87_bb_21	122.353
Fem	Rt3	25902-55_bb_57	132.884
Fem	Rt3	25902-55_bb_81	132.884
Fem	Rt3	13192-84_bb_r2_89	136.914
Fem	Rt3	11831-89_bb_19	136.914
Fem	Rt3	17412-72_bb_r2_60	136.914
Fem	Rt3	10225-96_bb_49	139.371
Fem	Rt3	15255-78_bb_r2_92	139.371
Fem	Rt3	11768-90_bb_r2_72	139.371
Fem	Rt3	13832-82_bb_r2_92	139.371
Fem	Rt3	17446-72_bb_59	139.371
Fem	Rt3	4990-129_bb_42	139.371
Fem	Rt3	22819-60_bb_70	139.371
Fem	Rt3	6664-116_bb_22	143.65
Fem	Rt3	6664-116_bb_65	143.65
Fem	Rt3	1880-167_bb_41	146.811
Fem	Rt3	1880-167_bb_64	146.811
Fem	Rt3	10796-94_bb_r2_43	148.989
Fem	Rt3	13450-83_bb_68	148.989
Fem	Rt3	13159-84_bb_r2_23	150.489
Fem	Rt3	41776-33_bb_r2_73	150.723
Fem	Rt3	18703-69_bb_r2_25	150.723
Fem	Rt3	27453-52_bb_r2_65	151.938
Fem	Rt3	16155-75_bb_r2_7	151.938
Fem	Rt3	13152-84_bb_25	156.806
Fem	Rt3	13152-84_bb_87	156.806
Fem	Rt3	13152-84_bb_r2_2	158.581
Fem	Rt3	13152-84_bb_r2_45	158.581
Fem	Rt3	13152-84_bb_r2_70	158.581
Fem	Rt3	3420-144_bb_r2_13	161.826
Fem	Rt3	4971-129_bb_33	161.826
Fem	Rt3	3211-147_bb_77	161.826
Fem	Rt3	9689-98_bb_52	161.826
Fem	Rt3	11057-92_bb_36	163.227
Fem	Rt3	15725-77_bb_r2_33	163.227
Fem	Rt3	20821-64_bb_r2_37	163.227
Fem	Rt3	20821-64_bb_44	163.227
Fem	Rt3	19658-67_bb_r2_37	165.597
Fem	Rt3	6431-118_bb_r2_50	165.597
Fem	Rt3	6431-118_bb_r2_58	165.597
Fem	Rt3	21872-62_bb_77	173.437
Fem	Rt3	21872-62_bb_85	173.437
Fem	Rt3	9109-101_bb_33	183.239
Fem	Rt3	37980-37_bb_r2_54	187.38
Fem	Rt3	37980-37_bb_r2_66	187.38
Fem	Rt3	38154-37_bb_85	190.575
Fem	Rt3	38154-37_bb_80	192.627
Fem	Rt3	38154-37_bb_81	192.627
Fem	Rt3	38154-37_bb_r2_6	192.627
Fem	Rt3	29796-48_bb_r2_69	195.099
Fem	Rt3	18512-69_bb_34	199.055
Fem	Rt3	18512-69_bb_78	199.055
Fem	Rt3	18232-70_bb_54	201.944
Fem	Rt3	45563-30_bb_39	201.944
Fem	Rt3	37980-37_bb_r2_56	201.944
Fem	Rt3	6981-114_bb_r2_41	201.944
Fem	Rt3	11449-91_bb_53	204.608
Fem	Rt3	11449-91_bb_78	204.608
Fem	Rt3	5285-127_bb_r2_94	207.806
Fem	Rt3	5285-127_bb_r2_95	207.806
Fem	Rt3	25554-55_bb_26	207.806
Fem	Rt3	1119-186_bb_r2_12	208.513
Fem	Rt3	15470-77_bb_r2_2	208.513
Fem	Rt3	3938-139_bb_74	208.513
Fem	Rt3	48031-27_bb_r2_11	208.513
Fem	Rt3	9521-99_bb_r2_30	208.513
Fem	Rt3	1119-186_bb_r2_18	208.513
Fem	Rt3	1359-179_bb_27	208.513
Fem	Rt3	14353-81_bb_64	208.513
Fem	Rt3	2389-158_bb_r2_43	208.513
Fem	Rt3	4599-132_bb_r2_36	208.513
Fem	Rt3	5021-129_bb_r2_46	208.513
Fem	Rt3	13529-83_bb_32	209.281
Fem	Rt3	13529-83_bb_56	209.281
Fem	Rt3	15470-77_bb_67	214.397
Fem	Rt3	15470-77_bb_r2_14	214.397
Fem	Rt3	26334-54_bb_27	233.715
Fem	Rt3	41040-34_bb_54	240.43
Fem	Rt3	30681-47_bb_r2_47	246.319
Fem	Rt3	4181-136_bb_r2_15	253.943
Fem	Rt3	4181-136_bb_r2_36	253.943
Fem	Rt3	26359-54_bb_36	265.423
Fem	Rt3	28133-51_bb_85	276.17
Fem	Rt3	13768-82_bb_r2_64	276.8
Fem	Rt3	13768-82_bb_61	276.8
Fem	Rt3	9549-99_bb_r2_24	281.373
Fem	Rt3	12636-86_bb_58	284.005
Fem	Rt3	12636-86_bb_r2_93	284.005
Fem	Rt3	18867-68_bb_r2_20	284.005
Fem	Rt3	25883-55_bb_r2_6	285.348
Fem	Rt3	7925-108_bb_34	285.348
Fem	Rt3	7925-108_bb_35	285.348
Fem	Rt3	1568-173_bb_r2_24	286.892
Fem	Rt3	45559-30_bb_23	286.892
Fem	Rt3	4929-130_bb_82	289.034
Fem	Rt3	292801-1_bb_r2_12	289.034
Fem	Rt3	36586-39_bb_r2_93	291.13
Fem	Rt3	15153-78_bb_r2_31	294.42
Fem	Rt3	15153-78_bb_r2_6	294.42
Fem	Rt3	784-204_bb_r2_87	302.399
Fem	Rt3	784-204_bb_r2_7	302.399
Fem	Rt3	784-204_bb_r2_9	302.399
Fem	Rt3	12558-87_bb_r2_17	305.87
Fem	Rt3	42197-33_bb_r2_11	305.87
Fem	Rt3	10019-97_bb_31	308.968
Fem	Rt3	10019-97_bb_76	308.968
Fem	Rt3	10019-97_bb_77	308.968
Fem	Rt3	29005-50_bb_r2_13	308.968
Fem	Rt3	6000-121_bb_r2_65	308.968
Fem	Rt3	7013-114_bb_r2_57	308.968
Fem	Rt3	6000-121_bb_r2_46	308.968
Fem	Rt3	2194-161_bb_27	312.537
Fem	Rt3	2194-161_bb_35	312.537
Fem	Rt3	26104-54_bb_r2_18	314.662
Fem	Rt3	27396-52_bb_80	314.662
Fem	Rt3	31043-47_bb_60	314.662
Fem	Rt3	30133-48_bb_r2_37	316.118
Fem	Rt3	30133-48_bb_r2_56	316.118	209.297
Fem	Rt3	27209-53_bb_r2_12	317.083
Fem	Rt3	27209-53_bb_r2_41	317.083
Fem	Rt3	12231-88_bb_r2_18	318.466
Fem	Rt3	13218-84_bb_26	318.466
Fem	Rt3	46355-29_bb_17	318.466
Fem	Rt3	6348-118_bb_62	318.466
Fem	Rt3	782-204_bb_59	318.466
Fem	Rt3	2749-153_bb_58	318.466
Fem	Rt3	46355-29_bb_76	318.466
Fem	Rt3	19940-66_bb_42	319.961
Fem	Rt3	42032-33_bb_12	319.961
Fem	Rt3	8901-102_bb_35	319.961
Fem	Rt3	5783-123_bb_50	321.624
Fem	Rt3	9281-100_bb_r2_79	321.624
Fem	Rt3	5783-123_bb_r2_23	321.624
Fem	Rt3	18040-70_bb_r2_13	322.876
Fem	Rt3	18575-69_bb_r2_39	322.876
Fem	Rt3	34788-41_bb_57	324.152
Fem	Rt3	69905-15_bb_79	324.152
Fem	Rt3	8841-103_bb_71	324.152
Fem	Rt3	5255-127_bb_r2_94	324.846
Fem	Rt3	8733-103_bb_80	324.846
Fem	Rt3	4262-135_bb_r2_33	324.846
Fem	Rt3	9501-99_bb_31	324.846
Fem	Rt3	3206-147_bb_65	326.338
Fem	Rt3	3206-147_bb_r2_29	326.338
Fem	Rt3	8733-103_bb_r2_2	329.537
Fem	Rt3	8733-103_bb_r2_89	329.537
Fem	Rt3	5808-122_bb_r2_70	335.074
Fem	Rt3	5808-122_bb_r2_72	335.074
Fem	Rt3	2625-155_bb_60	340.792
Fem	Rt3	2625-155_bb_r2_78	340.792
Fem	Rt3	5662-124_bb_33	342.454
Fem	Rt3	30787-47_bb_r2_25	347.18
Fem	Rt3	30787-47_bb_r2_34	347.18
Fem	Rt3	24002-58_bb_r2_23	350.032
Fem	Rt3	24002-58_bb_r2_51	350.032
Fem	Rt3	28487-51_bb_r2_76	350.032
Fem	Rt3	24002-58_bb_r2_27	350.032
Fem	Rt3	4128-136_bb_r2_46	350.032
Fem	Rt3	7105-113_bb_r2_64	350.032
Fem	Rt3	7606-110_bb_r2_5	350.032
Fem	Rt3	48432-27_bb_r2_43	350.032
Fem	Rt3	22450-61_bb_r2_63	350.032
Fem	Rt3	8734-103_bb_15	350.665
Fem	Rt3	22355-61_bb_r2_94	350.665
Fem	Rt3	13695-83_bb_27	351.655
Fem	Rt3	9108-101_bb_37	351.655
Fem	Rt3	9108-101_bb_72	351.655
Fem	Rt3	9108-101_bb_80	351.655
Fem	Rt3	1005-191_bb_17	354.668
Fem	Rt3	21711-62_bb_64	354.668
Fem	Rt3	25970-55_bb_r2_43	354.668
Fem	Rt3	5581-124_bb_r2_3	354.668
Fem	Rt3	24735-57_bb_33	354.668
Fem	Rt3	24735-57_bb_34	354.668
Fem	Rt3	3314-145_bb_r2_40	354.668
Fem	Rt3	23005-60_bb_r2_18	356.853
Fem	Rt3	26669-53_bb_27	361.047
Fem	Rt3	26669-53_bb_r2_85	363.702
Fem	Rt3	2903-151_bb_65	365.79
Fem	Rt3	2903-151_bb_70	365.79
Fem	Rt3	32839-44_bb_49	367.931
Fem	Rt3	9355-100_bb_69	370.745
Fem	Rt3	23757-58_bb_18	376.971
Fem	Rt3	23757-58_bb_34	376.971
Fem	Rt3	6259-119_bb_r2_24	382.593
Fem	Rt3	58915-20_bb_r2_92	382.593
Fem	Rt3	8798-103_bb_73	385.072
Fem	Rt3	12970-85_bb_r2_45	389.869
Fem	Rt3	12970-85_bb_30	391.767
Fem	Rt3	12970-85_bb_86	391.767
Fem	Rt3	12970-85_bb_r2_19	391.767
Fem	Rt3	25979-55_bb_39	395.517
Fem	Rt3	23726-59_bb_r2_30	400.17
Fem	Rt3	11353-91_bb_r2_90	400.17
Fem	Rt3	23726-59_bb_r2_92	401.59
Fem	Rt3	9028-102_bb_61	401.59
Fem	Rt3	6448-118_bb_29	404.692
Fem	Rt3	7481-111_bb_44	404.692
Fem	Rt3	11428-91_bb_60	404.692
Fem	Rt3	42084-33_bb_49	404.692
Fem	Rt3	6448-118_bb_33	404.692
Fem	Rt3	19611-67_bb_22	406.74
Fem	Rt3	27765-52_bb_r2_39	406.74
Fem	Rt3	2786-152_bb_48	406.74
Fem	Rt3	14737-79_bb_r2_87	406.74
Fem	Rt3	2786-152_bb_20	406.74
Fem	Rt3	2786-152_bb_r2_6	406.74
Fem	Rt3	2786-152_bb_r2_71	406.74
Fem	Rt3	6438-118_bb_63	406.74
Fem	Rt3	7252-112_bb_r2_63	406.74
Fem	Rt3	13036-85_bb_r2_17	415.901
Fem	Rt3	13036-85_bb_r2_4	415.901
Fem	Rt3	14723-80_bb_r2_49	432.473
Fem	Rt3	1593-173_bb_r2_91	432.473
Fem	Rt3	6476-117_bb_r2_53	434.249
Fem	Rt3	10888-93_bb_12	440.797
Fem	Rt3	10888-93_bb_22	440.797
Fem	Rt3	9079-101_bb_r2_1	446.24
Fem	Rt3	9079-101_bb_r2_4	446.24
Fem	Rt3	24167-58_bb_62	450.132
Fem	Rt3	24167-58_bb_r2_51	450.132
Fem	Rt3	24167-58_bb_r2_93	450.132
Fem	Rt3	24167-58_bb_81	454.959
Fem	Rt3	24167-58_bb_r2_39	454.959
Fem	Rt3	33313-43_bb_r2_64	454.959
Fem	Rt3	29162-49_bb_r2_95	463.34
Fem	Rt3	9048-102_bb_46	465.324
Fem	Rt3	9048-102_bb_r2_35	465.324
Fem	Rt3	9048-102_bb_r2_62	467.045
Fem	Rt3	5610-124_bb_r2_3	468.765
Fem	Rt3	6947-114_bb_r2_42	469.212
Fem	Rt3	7398-111_bb_r2_2	483.666
Fem	Rt3	7398-111_bb_r2_3	483.666
Fem	Rt3	29882-48_bb_36	494.318
Fem	Rt3	29882-48_bb_r2_35	494.318
Fem	Rt3	5608-124_bb_60	496.794
Fem	Rt3	7398-111_bb_r2_77	496.794
Fem	Rt3	11009-93_bb_r2_8	496.794
Fem	Rt3	55513-22_bb_29	496.794
Fem	Rt3	25138-56_bb_r2_50	496.794
Fem	Rt3	11009-93_bb_74	496.794
Fem	Rt3	11282-92_bb_35	496.794
Fem	Rt3	13337-84_bb_r2_22	496.794
Fem	Rt3	53791-23_bb_40	496.794	206.791
Fem	Rt3	11009-93_bb_r2_37	496.794
Fem	Rt3	1246-182_bb_r2_95	496.794
Fem	Rt3	12569-87_bb_87	496.794
Fem	Rt3	23536-59_bb_19	496.794
Fem	Rt3	23536-59_bb_41	496.794
Fem	Rt3	32858-44_bb_r2_4	496.794
Fem	Rt3	37475-38_bb_45	496.794
Fem	Rt3	6416-118_bb_r2_92	498.04
Fem	Rt3	6550-117_bb_r2_8	498.04
Fem	Rt3	25239-56_bb_r2_45	498.04
Fem	Rt3	11438-91_bb_42	498.669
Fem	Rt3	6187-119_bb_42	498.669
Fem	Rt3	4322-135_bb_r2_34	499.294
Fem	Rt3	7707-109_bb_r2_9	500.093
Fem	Rt3	5263-127_bb_r2_76	500.093
Fem	Rt3	11041-93_bb_41	501.248
Fem	Rt3	4322-135_bb_r2_15	501.248
Fem	Rt3	17614-71_bb_r2_73	501.248
Fem	Rt3	19718-67_bb_23	502.697
Fem	Rt3	19718-67_bb_58	502.697
Fem	Rt3	19718-67_bb_48	503.592
Fem	Rt3	1143-185_bb_r2_60	503.592
Fem	Rt3	35400-41_bb_r2_3	503.592
Fem	Rt3	20481-65_bb_r2_77	503.757
Fem	Rt3	11040-93_bb_44	503.757
Fem	Rt3	10316-96_bb_33	504.587
Fem	Rt3	4078-137_bb_r2_66	504.587
Fem	Rt3	10514-95_bb_57	504.587
Fem	Rt3	4078-137_bb_30	504.587
Fem	Rt3	6013-121_bb_13	504.587
Fem	Rt3	27051-53_bb_r2_89	505.578
Fem	Rt3	27051-53_bb_r2_45	505.578
Fem	Rt3	12724-86_bb_52	505.578
Fem	Rt3	12724-86_bb_59	505.578
Fem	Rt3	11254-92_bb_29	506.89
Fem	Rt3	1841-168_bb_37	506.89
Fem	Rt3	14900-79_bb_72	509.609
Fem	Rt3	27301-52_bb_r2_73	509.609
Fem	Rt3	8264-106_bb_r2_11	513.015
Fem	Rt3	8264-106_bb_r2_15	513.015
Fem	Rt3	8264-106_bb_r2_2	513.015
Fem	Rt3	9857-98_bb_46	520.125
Fem	Rt3	9857-98_bb_r2_87	520.125
Fem	Rt3	33417-43_bb_r2_10	527.173
Fem	Rt3	33417-43_bb_r2_56	527.173
Fem	Rt3	13639-83_bb_r2_70	531.378
Fem	Rt3	8351-105_bb_r2_79	531.378
Fem	Rt3	8351-105_bb_r2_81	531.378
Fem	Rt3	9857-98_bb_r2_86	531.378
Fem	Rt3	10132-97_bb_r2_63	531.378
Fem	Rt3	7285-112_bb_r2_9	531.378
Fem	Rt3	9830-98_bb_r2_69	531.378
Fem	Rt3	13639-83_bb_r2_56	534.412
Fem	Rt3	22973-60_bb_60	534.412
Fem	Rt3	60073-19_bb_r2_45	538.026
Fem	Rt3	28171-51_bb_41	540.696
Fem	Rt3	28171-51_bb_44	540.696
Fem	Rt3	11534-91_bb_55	543.766
Fem	Rt3	24093-58_bb_40	543.766
Fem	Rt3	5245-127_bb_r2_1	549.171
Fem	Rt3	3559-143_bb_72	552.369
Fem	Rt3	3559-143_bb_r2_73	552.369
Fem	Rt3	34050-42_bb_r2_20	557.055
Fem	Rt3	1319-180_bb_63	562.178
Fem	Rt3	1319-180_bb_69	562.178
Fem	Rt3	1319-180_bb_r2_25	562.178
Fem	Rt3	1319-180_bb_79	566.7
Fem	Rt3	6845-115_bb_14	566.7
Fem	Rt3	6845-115_bb_34	566.7
Fem	Rt3	31856-45_bb_61	569.583
Fem	Rt3	2111-162_bb_r2_43	574.813
Fem	Rt3	2111-162_bb_r2_80	574.813
Fem	Rt3	35183-41_bb_81	576.766
Fem	Rt3	8480-105_bb_r2_32	576.766
Fem	Rt3	16646-74_bb_63	577.103
Fem	Rt3	20300-65_bb_56	577.103
Fem	Rt3	3871-139_bb_34	577.103
Fem	Rt3	38796-36_bb_77	577.103
Fem	Rt3	4481-133_bb_30	577.103
Fem	Rt3	8369-105_bb_r2_38	577.103
Fem	Rt3	8369-105_bb_r2_74	577.103
Fem	Rt3	11396-91_bb_r2_94	578.348
Fem	Rt3	44698-30_bb_30	581.088
Fem	Rt3	44698-30_bb_40	581.088
Fem	Rt3	2035-164_bb_67	588.861
Fem	Rt3	56928-21_bb_r2_37	588.861
Fem	Rt3	15875-76_bb_35	588.861
Fem	Rt3	2035-164_bb_r2_92	588.861
Fem	Rt3	3980-138_bb_72	591.649
Fem	Rt3	3980-138_bb_77	591.649
Fem	Rt3	3980-138_bb_78	591.649
Fem	Rt3	12036-89_bb_r2_90	591.649
Fem	Rt3	56256-21_bb_61	598.491
Fem	Rt3	56256-21_bb_69	598.491
Fem	Rt3	21012-64_bb_r2_92	612.255
Fem	Rt3	14394-80_bb_44	612.255
Fem	Rt3	10196-96_bb_49	614.985
Fem	Rt3	15001-79_bb_40	618.941
Fem	Rt3	6829-115_bb_41	618.941
Fem	Rt3	18690-69_bb_r2_59	618.941
Fem	Rt3	BFG008	618.941	106.818
Fem	Rt3	6829-115_bb_83	618.941
Fem	Rt3	4615-132_bb_37	618.941
Fem	Rt3	4316-135_bb_r2_57	621.409
Fem	Rt3	12048-89_bb_r2_86	621.409
Fem	Rt3	4316-135_bb_28	624.212
Fem	Rt3	4316-135_bb_40	624.212
Fem	Rt3	9412-100_bb_88	630.263
Fem	Rt3	24393-57_bb_38	634.319
Fem	Rt3	9340-100_bb_24	634.319
Fem	Rt3	18378-70_bb_50	641.096
Fem	Rt3	18378-70_bb_80	641.096
Fem	Rt3	17403-72_bb_r2_45	643.57
Fem	Rt3	29368-49_bb_40	643.57
Fem	Rt3	50640-25_bb_r2_2	644.549
Fem	Rt3	862-199_bb_r2_27	644.886
Fem	Rt3	11261-92_bb_30	647.472
Fem	Rt3	11261-92_bb_r2_26	647.472
Fem	Rt3	23275-59_bb_r2_62	647.472
Fem	Rt3	24465-57_bb_r2_1	653.135
Fem	Rt3	24465-57_bb_r2_21	653.135
Fem	Rt3	5248-127_bb_78	672.648
Fem	Rt3	5248-127_bb_73	672.648
Fem	Rt3	21006-64_bb_r2_30	680.36
Fem	Rt3	21006-64_bb_r2_42	680.36
Fem	Rt3	23052-60_bb_r2_68	680.36
Fem	Rt3	27005-53_bb_r2_6	683.461
Fem	Rt3	33003-44_bb_68	686.994
Fem	Rt3	53127-23_bb_r2_22	686.994
Fem	Rt3	6900-114_bb_r2_10	689.376
Fem	Rt3	6900-114_bb_44	691.056
Fem	Rt3	6900-114_bb_70	691.056
Fem	Rt3	9350-100_bb_37	694.948
Fem	Rt3	9350-100_bb_r2_80	694.948
Fem	Rt4A	40928-34_bb_21	0
Fem	Rt4A	40928-34_bb_65	0
Fem	Rt4A	40928-34_bb_r2_21	0
Fem	Rt4A	34379-42_bb_24	2.196
Fem	Rt4A	BFG003	2.196	9.579
Fem	Rt4A	2270-160_bb_r2_52	2.196
Fem	Rt4A	8546-104_bb_r2_1	4.154
Fem	Rt4A	8546-104_bb_r2_42	4.154
Fem	Rt4A	10412-95_bb_52	6.759
Fem	Rt4A	31326-46_bb_66	8.268
Fem	Rt4A	5632-124_bb_r2_51	8.268
Fem	Rt4A	70601-15_bb_55	8.268
Fem	Rt4A	5404-126_bb_33	19.856
Fem	Rt4A	76794-13_bb_r2_61	19.856
Fem	Rt4A	9760-98_bb_24	19.856
Fem	Rt4A	9760-98_bb_r2_43	19.856
Fem	Rt4A	2116-162_bb_78	19.856
Fem	Rt4A	22118-62_bb_r2_42	19.856
Fem	Rt4A	5404-126_bb_37	19.856
Fem	Rt4A	23136-60_bb_43	30.267
Fem	Rt4A	23136-60_bb_68	30.267
Fem	Rt4A	23136-60_bb_70	30.267
Fem	Rt4A	16433-75_bb_30	35.557
Fem	Rt4A	16433-75_bb_50	35.557
Fem	Rt4A	43488-32_bb_r2_25	43.358
Fem	Rt4A	43488-32_bb_r2_46	43.358
Fem	Rt4A	19670-67_bb_r2_30	44.369
Fem	Rt4A	22138-62_bb_17	47.304
Fem	Rt4A	17784-71_bb_81	50.749
Fem	Rt4A	44366-31_bb_r2_87	50.749
Fem	Rt4A	7865-108_bb_50	51.464
Fem	Rt4A	4273-135_bb_19	51.464
Fem	Rt4A	5626-124_bb_r2_37	54.017
Fem	Rt4A	5626-124_bb_r2_5	54.017
Fem	Rt4A	23785-58_bb_16	54.017
Fem	Rt4A	10408-95_bb_r2_63	61.623
Fem	Rt4A	21170-64_bb_46	63.867
Fem	Rt4A	6791-115_bb_r2_24	66.686
Fem	Rt4A	7096-113_bb_r2_59	68.165
Fem	Rt4A	21346-63_bb_27	74.43
Fem	Rt4A	21346-63_bb_40	74.43
Fem	Rt4A	2566-155_bb_r2_1	85.494
Fem	Rt4A	2566-155_bb_r2_2	85.494
Fem	Rt4A	14267-81_bb_66	89.214
Fem	Rt4A	1915-166_bb_r2_3	93.642
Fem	Rt4A	17138-73_bb_62	97.363
Fem	Rt4A	17138-73_bb_r2_26	97.363
Fem	Rt4A	1737-170_bb_41	106.892
Fem	Rt4A	1737-170_bb_50	106.892
Fem	Rt4A	1223-183_bb_58	108.196
Fem	Rt4A	3396-144_bb_42	108.196
Fem	Rt4A	19341-67_bb_r2_15	108.196
Fem	Rt4A	26979-53_bb_r2_2	108.196
Fem	Rt4A	19341-67_bb_r2_53	108.196
Fem	Rt4A	20106-66_bb_22	109.622
Fem	Rt4A	340389-1_bb_r2_42	110.707
Fem	Rt4A	39374-36_bb_39	113.374
Fem	Rt4A	6832-115_bb_60	113.374
Fem	Rt4A	39374-36_bb_82	114.641
Fem	Rt4A	17502-72_bb_r2_14	115.741
Fem	Rt4A	7030-114_bb_r2_17	119.986
Fem	Rt4A	7030-114_bb_r2_85	119.986
Fem	Rt4A	7030-114_bb_66	121.886
Fem	Rt4A	7030-114_bb_83	121.886
Fem	Rt4A	26453-54_bb_31	126.76
Fem	Rt4A	10574-95_bb_r2_14	126.76
Fem	Rt4A	1077-188_bb_20	126.76
Fem	Rt4A	24763-57_bb_56	126.76
Fem	Rt4A	47014-28_bb_r2_2	126.76
Fem	Rt4A	1077-188_bb_66	131.538
Fem	Rt4A	1077-188_bb_73	131.538
Fem	Rt4A	1077-188_bb_r2_70	131.538
Fem	Rt4A	1361-179_bb_66	136.957
Fem	Rt4A	4741-131_bb_r2_59	136.957
Fem	Rt4A	1361-179_bb_r2_67	136.957
Fem	Rt4A	2034-164_bb_r2_38	136.957
Fem	Rt4A	2034-164_bb_r2_49	136.957
Fem	Rt4A	142163-3_bb_r2_90	139.872
Fem	Rt4A	6443-118_bb_53	139.872
Fem	Rt4A	2606-155_bb_r2_15	142.411
Fem	Rt4A	32626-44_bb_r2_3	144.371
Fem	Rt4A	41882-33_bb_36	144.371
Fem	Rt4A	538443-1_bb_r2_21	144.371
Fem	Rt4A	6143-120_bb_64	144.371
Fem	Rt4A	32626-44_bb_43	146.034
Fem	Rt4A	32626-44_bb_78	146.034
Fem	Rt4A	14401-80_bb_35	149.327
Fem	Rt4A	30440-47_bb_r2_20	149.327
Fem	Rt4A	14401-80_bb_87	150.726
Fem	Rt4A	233836-1_bb_r2_52	150.726
Fem	Rt4A	16737-74_bb_66	152.382
Fem	Rt4A	18730-69_bb_r2_46	152.382
Fem	Rt4A	32513-44_bb_r2_27	152.382
Fem	Rt4A	29328-49_bb_73	153.043
Fem	Rt4A	4336-135_bb_31	156.306
Fem	Rt4A	4336-135_bb_71	156.306
Fem	Rt4A	1724-170_bb_36	161.736
Fem	Rt4A	1724-170_bb_r2_18	161.736
Fem	Rt4A	1724-170_bb_r2_48	161.736
Fem	Rt4A	1724-170_bb_r2_89	161.736
Fem	Rt4A	9537-99_bb_36	161.736
Fem	Rt4A	15660-77_bb_r2_30	165.482
Fem	Rt4A	15660-77_bb_r2_58	165.482
Fem	Rt4A	32513-44_bb_42	171.938
Fem	Rt4A	32513-44_bb_r2_29	171.938
Fem	Rt4A	13835-82_bb_28	178.419
Fem	Rt4A	18015-71_bb_78	178.419
Fem	Rt4A	34974-41_bb_53	178.419
Fem	Rt4A	34974-41_bb_r2_87	178.419
Fem	Rt4A	12766-86_bb_32	180.406
Fem	Rt4A	12766-86_bb_r2_27	180.406
Fem	Rt4A	12766-86_bb_r2_53	180.406
Fem	Rt4A	12766-86_bb_r2_59	180.406
Fem	Rt4A	17826-71_bb_r2_24	184.824
Fem	Rt4A	17826-71_bb_r2_39	184.824
Fem	Rt4A	159606-2_bb_r2_18	188.153
Fem	Rt4A	50434-25_bb_r2_26	188.153
Fem	Rt4A	13623-83_bb_r2_43	191.011
Fem	Rt4A	13623-83_bb_r2_62	191.011
Fem	Rt4A	4325-135_bb_76	194.427
Fem	Rt4A	4325-135_bb_r2_12	194.427
Fem	Rt4A	4325-135_bb_r2_20	194.427
Fem	Rt4A	16620-74_bb_46	195.05
Fem	Rt4A	28728-50_bb_r2_62	195.05
Fem	Rt4A	12941-85_bb_58	195.05
Fem	Rt4A	12793-86_bb_r2_84	195.732
Fem	Rt4A	4405-134_bb_28	195.732
Fem	Rt4A	BFG255	195.732	102.893
Fem	Rt4A	10794-94_bb_r2_92	195.732
Fem	Rt4A	BFG213	195.732
Fem	Rt4A	7519-110_bb_30	195.732
Fem	Rt4A	7519-110_bb_r2_13	195.732
Fem	Rt4A	15112-78_bb_60	195.732
Fem	Rt4A	24495-57_bb_63	195.732
Fem	Rt4A	26449-54_bb_56	196.368
Fem	Rt4A	15370-78_bb_54	196.368
Fem	Rt4A	3660-141_bb_55	198.261
Fem	Rt4A	3660-141_bb_56	198.261
Fem	Rt4A	11258-92_bb_r2_30	200.735
Fem	Rt4A	11258-92_bb_r2_6	200.735
Fem	Rt4A	10960-93_bb_r2_72	203.776
Fem	Rt4A	24605-57_bb_46	206.275
Fem	Rt4A	24605-57_bb_53	206.275
Fem	Rt4A	5265-127_bb_r2_55	209.748
Fem	Rt4A	13571-83_bb_r2_60	212.959
Fem	Rt4A	21211-63_bb_70	214.468
Fem	Rt4A	5368-126_bb_r2_49	217.195
Fem	Rt4A	42149-33_bb_r2_56	242.339
Fem	Rt4A	24259-58_bb_34	251.745
Fem	Rt4A	35640-40_bb_r2_26	260.891
Fem	Rt4A	35640-40_bb_r2_73	260.891
Fem	Rt4A	26688-53_bb_14	282.393
Fem	Rt4A	26688-53_bb_r2_43	282.393
Fem	Rt4A	19356-67_bb_57	294.359
Fem	Rt4A	39544-36_bb_r2_46	296.459
Fem	Rt4A	39544-36_bb_r2_6	296.459
Fem	Rt4A	32346-45_bb_23	300.2
Fem	Rt4A	32346-45_bb_33	300.2
Fem	Rt4A	8194-106_bb_r2_12	304.537
Fem	Rt4A	8354-105_bb_r2_84	304.537
Fem	Rt4B	5332-126_bb_r2_38	0
Fem	Rt4B	8281-106_bb_r2_83	0
Fem	Rt4B	17495-72_bb_85	2.457
Fem	Rt4B	20692-64_bb_r2_36	2.457
Fem	Rt4B	28754-50_bb_39	3.284
Fem	Rt4B	28754-50_bb_56	3.284
Fem	Rt4B	5400-126_bb_78	5.519
Fem	Rt4B	7371-111_bb_r2_4	8.153
Fem	Rt4B	14759-79_bb_r2_45	8.153
Fem	Rt4B	17583-72_bb_r2_50	12.642
Fem	Rt4B	17583-72_bb_r2_91	12.642
Fem	Rt4B	RC08604	14.396	60.79
Fem	Rt4B	15305-78_bb_27	15.041
Fem	Rt4B	23501-59_bb_r2_74	18.55
Fem	Rt4B	38493-37_bb_r2_46	21.033
Fem	Rt4B	38493-37_bb_r2_66	21.033
Fem	Rt4B	32938-44_bb_r2_48	31.25
Fem	Rt4B	32938-44_bb_r2_67	31.25
Fem	Rt4B	122393-5_bb_r2_12	38.81
Fem	Rt4B	122393-5_bb_r2_91	38.81
Fem	Rt4B	16380-75_bb_33	45.061
Fem	Rt4B	16380-75_bb_65	45.061
Fem	Rt4B	32583-44_bb_r2_41	45.061
Fem	Rt4B	11771-90_bb_87	45.78
Fem	Rt4B	9293-100_bb_r2_20	45.78
Fem	Rt4B	16380-75_bb_r2_11	46.419
Fem	Rt4B	15594-77_bb_36	46.419
Fem	Rt4B	20756-64_bb_r2_25	47.083
Fem	Rt4B	20756-64_bb_r2_31	47.083
Fem	Rt4B	11771-90_bb_r2_64	47.919
Fem	Rt4B	1754-169_bb_r2_58	50.075
Fem	Rt4B	1754-169_bb_r2_41	50.075
Fem	Rt4B	1549-174_bb_r2_89	56.405
Fem	Rt4B	8297-106_bb_r2_1	60.077
Fem	Rt4B	8297-106_bb_r2_95	60.077
Fem	Rt4B	4080-137_bb_r2_9	60.077
Fem	Rt4B	19419-67_bb_r2_77	63.862
Fem	Rt4B	51837-24_bb_55	68.042
Fem	Rt4B	51837-24_bb_68	68.042
Fem	Rt4B	17387-72_bb_20	71.357
Fem	Rt4B	19266-68_bb_18	74.953
Fem	Rt4B	19266-68_bb_50	76.954
Fem	Rt4B	29460-49_bb_36	82.496
Fem	Rt4B	10346-96_bb_52	88.053
Fem	Rt4B	40795-34_bb_56	92.926
Fem	Rt4B	12978-85_bb_86	98.939
Fem	Rt4B	12978-85_bb_87	98.939
Fem	Rt4B	12978-85_bb_r2_71	98.939
Fem	Rt4B	4826-130_bb_33	103.542
Fem	Rt4B	4248-136_bb_66	108.559
Fem	Rt4B	4248-136_bb_r2_50	108.559
Fem	Rt4B	4248-136_bb_79	115.809
Fem	Rt4B	4248-136_bb_r2_69	115.809
Fem	Rt4B	12617-86_bb_r2_90	126.22
Fem	Rt4B	8845-103_bb_r2_33	126.22
Fem	Rt4B	8424-105_bb_r2_50	126.22
Fem	Rt4B	8845-103_bb_52	126.22
Fem	Rt4B	8845-103_bb_59	126.22
Fem	Rt4B	8845-103_bb_62	126.22
Fem	Rt4B	8845-103_bb_r2_84	126.22
Fem	Rt4B	21883-62_bb_r2_28	127.601
Fem	Rt4B	21883-62_bb_r2_59	128.364
Fem	Rt4B	3005-149_bb_47	128.364
Fem	Rt4B	25540-55_bb_r2_23	132.248
Fem	Rt4B	25540-55_bb_r2_40	132.248
Fem	Rt4B	7658-110_bb_27	137.251
Fem	Rt4B	7658-110_bb_31	137.251
Fem	Rt4B	7658-110_bb_77	137.251
Fem	Rt4B	5240-127_bb_40	142.999
Fem	Rt4B	5240-127_bb_48	142.999
Fem	Rt4B	5240-127_bb_52	142.999
Fem	Rt4B	5240-127_bb_r2_55	142.999
Fem	Rt4B	23560-59_bb_r2_66	145.801
Fem	Rt4B	58721-20_bb_41	145.801
Fem	Rt4B	8563-104_bb_r2_58	145.801
Fem	Rt4B	13807-82_bb_r2_36	147.03
Fem	Rt4B	14552-80_bb_55	147.03
Fem	Rt4B	24865-57_bb_r2_89	147.03
Fem	Rt4B	2664-154_bb_66	147.03
Fem	Rt4B	29218-49_bb_r2_23	147.03
Fem	Rt4B	3427-144_bb_44	147.03
Fem	Rt4B	44827-30_bb_58	147.03
Fem	Rt4B	6046-121_bb_45	147.03
Fem	Rt4B	9542-99_bb_12	147.03
Fem	Rt4B	12101-88_bb_77	147.03
Fem	Rt4B	1394-178_bb_r2_8	147.03
Fem	Rt4B	14150-81_bb_r2_68	147.03
Fem	Rt4B	14819-79_bb_29	147.03
Fem	Rt4B	2662-154_bb_33	147.03
Fem	Rt4B	2664-154_bb_r2_10	147.03
Fem	Rt4B	2664-154_bb_r2_9	147.03
Fem	Rt4B	29218-49_bb_r2_36	147.03
Fem	Rt4B	40258-35_bb_r2_31	147.03
Fem	Rt4B	43659-31_bb_15	147.03
Fem	Rt4B	5240-127_bb_r2_20	147.03
Fem	Rt4B	5240-127_bb_r2_36	147.03
Fem	Rt4B	9454-100_bb_76	147.03
Fem	Rt4B	2103-163_bb_r2_65	148.002
Fem	Rt4B	41587-33_bb_66	148.002
Fem	Rt4B	5283-127_bb_57	148.002
Fem	Rt4B	40033-35_bb_r2_94	150.164
Fem	Rt4B	5504-125_bb_r2_70	150.164
Fem	Rt4B	7825-109_bb_r2_44	150.164
Fem	Rt4B	16368-75_bb_34	152.258
Fem	Rt4B	27299-52_bb_r2_40	152.258
Fem	Rt4B	213152-1_bb_r2_62	152.258
Fem	Rt4B	17844-71_bb_73	161.678
Fem	Rt4B	17844-71_bb_74	161.678
Fem	Rt4B	27331-52_bb_15	167.843
Fem	Rt4B	27331-52_bb_84	167.843
Fem	Rt4B	27331-52_bb_r2_67	167.843
Fem	Rt4B	10772-94_bb_r2_83	171.189
Fem	Rt4B	11734-90_bb_46	171.189
Fem	Rt4B	17760-71_bb_r2_30	171.189
Fem	Rt4B	18115-70_bb_63	171.189
Fem	Rt4B	17749-71_bb_r2_94	172.389
Fem	Rt4B	18227-70_bb_54	172.389
Fem	Rt4B	2726-153_bb_r2_6	172.389
Fem	Rt4B	7805-109_bb_52	172.389
Fem	Rt4B	17749-71_bb_r2_7	172.389
Fem	Rt4B	21039-64_bb_31	172.389
Fem	Rt4B	6914-114_bb_34	172.389
Fem	Rt4B	7667-110_bb_r2_58	172.389
Fem	Rt4B	58329-20_bb_46	174.996
Fem	Rt4B	58329-20_bb_52	174.996
Fem	Rt4B	58329-20_bb_r2_88	174.996
Fem	Rt4B	7805-109_bb_r2_50	179.296
Fem	Rt4B	7805-109_bb_r2_82	179.296
Fem	Rt4B	17063-73_bb_r2_23	188.066
Fem	Rt4B	31737-46_bb_r2_71	188.066
Fem	Rt4B	62616-18_bb_r2_28	188.066
Fem	Rt4B	17063-73_bb_r2_89	188.066
Fem	Rt4B	5257-127_bb_46	189.759
Fem	Rt4B	21486-63_bb_r2_88	193.154
Fem	Rt4B	21486-63_bb_36	193.154
Fem	Rt4B	16557-74_bb_r2_93	197.298
Fem	Rt4B	23775-58_bb_r2_13	199.821
Fem	Rt4B	3606-142_bb_r2_21	203.493
Fem	Rt4B	3606-142_bb_r2_1	203.493
Fem	Rt4B	3606-142_bb_r2_25	203.493
Fem	Rt4B	14524-80_bb_r2_56	206.749
Fem	Rt4B	27858-51_bb_r2_90	230.136
Fem	Rt4B	3402-144_bb_r2_28	232.994
Fem	Rt4B	3402-144_bb_r2_59	232.994
Fem	Rt4B	115707-5_bb_r2_37	244.182
Fem	Rt4B	16434-75_bb_46	244.182
Fem	Rt4B	20631-65_bb_88	246.457
Fem	Rt4B	23844-58_bb_20	246.457
Fem	Rt4B	3976-138_bb_r2_5	248.163
Fem	Rt4B	17298-72_bb_r2_14	249.547
Fem	Rt4B	20579-65_bb_42	249.547
Fem	Rt4B	20579-65_bb_79	249.547
Fem	Rt4B	27750-52_bb_r2_27	250.894
Fem	Rt4B	6446-118_bb_29	252.473
Fem	Rt4B	6446-118_bb_r2_75	252.473
Fem	Rt4B	6446-118_bb_13	253.877
Fem	Rt4B	14367-81_bb_r2_1	253.877
Fem	Rt4B	14367-81_bb_r2_10	253.877
Fem	Rt4B	2400-158_bb_82	253.877
Fem	Rt4B	59338-20_bb_r2_1	259.109
Fem	Rt4B	59338-20_bb_r2_15	259.109
Fem	Rt5	42420-33_bb_18	0
Fem	Rt5	42420-33_bb_51	0
Fem	Rt5	42420-33_bb_66	0
Fem	Rt5	43807-31_bb_r2_11	2.162
Fem	Rt5	17037-73_bb_r2_18	4.241
Fem	Rt5	2089-163_bb_48	4.241
Fem	Rt5	1820-168_bb_70	5.766
Fem	Rt5	144774-3_bb_r2_7	5.766
Fem	Rt5	38167-37_bb_81	5.766
Fem	Rt5	38628-37_bb_76	5.766
Fem	Rt5	2309-159_bb_r2_95	5.766
Fem	Rt5	17037-73_bb_36	5.766
Fem	Rt5	2309-159_bb_r2_34	5.766
Fem	Rt5	42420-33_bb_47	7.643
Fem	Rt5	42420-33_bb_54	7.643
Fem	Rt5	23877-58_bb_47	16.936
Fem	Rt5	52487-24_bb_r2_40	16.936
Fem	Rt5	6394-118_bb_r2_12	16.936
Fem	Rt5	6394-118_bb_r2_13	17.96
Fem	Rt5	6394-118_bb_r2_79	17.96
Fem	Rt5	42656-32_bb_r2_47	32.836
Fem	Rt5	42656-32_bb_r2_51	32.836
Fem	Rt5	20320-65_bb_30	41.92
Fem	Rt5	20320-65_bb_85	41.92
Fem	Rt5	20320-65_bb_45	45.938
Fem	Rt5	20320-65_bb_60	45.938
Fem	Rt5	17579-72_bb_r2_40	48.479
Fem	Rt5	17579-72_bb_85	48.479
Fem	Rt5	30155-48_bb_r2_87	49.973
Fem	Rt5	25107-56_bb_72	55.409
Fem	Rt5	25107-56_bb_77	55.409
Fem	Rt5	25107-56_bb_88	55.409
Fem	Rt5	23012-60_bb_72	57.459
Fem	Rt5	14566-80_bb_49	57.459
Fem	Rt5	18567-69_bb_r2_75	57.459
Fem	Rt5	1788-169_bb_r2_30	58.527
Fem	Rt5	25107-56_bb_14	58.527
Fem	Rt5	23012-60_bb_43	62.661
Fem	Rt5	23012-60_bb_78	62.661
Fem	Rt5	12975-85_bb_r2_84	69.46
Fem	Rt5	12975-85_bb_r2_88	69.46
Fem	Rt5	26852-53_bb_36	73.348
Fem	Rt5	46508-29_bb_r2_66	73.348
Fem	Rt5	20528-65_bb_78	74.904
Fem	Rt5	4847-130_bb_46	74.904
Fem	Rt5	28881-50_bb_81	74.904
Fem	Rt5	12003-89_bb_71	74.904
Fem	Rt5	28881-50_bb_55	74.904
Fem	Rt5	4847-130_bb_r2_18	74.904
Fem	Rt5	15396-78_bb_34	77.436
Fem	Rt5	15396-78_bb_53	77.436
Fem	Rt5	32668-44_bb_r2_44	77.436
Fem	Rt5	2001-164_bb_r2_20	77.436
Fem	Rt5	2354-158_bb_50	77.867
Fem	Rt5	31113-46_bb_r2_20	77.867
Fem	Rt5	11777-90_bb_r2_71	79.493
Fem	Rt5	11777-90_bb_r2_83	79.493
Fem	Rt5	14786-79_bb_r2_40	81.434
Fem	Rt5	14786-79_bb_r2_69	81.434
Fem	Rt5	48254-27_bb_r2_1	86.449
Fem	Rt5	48254-27_bb_r2_2	86.449
Fem	Rt5	29295-49_bb_53	89.746
Fem	Rt5	48254-27_bb_r2_91	89.746
Fem	Rt5	20725-64_bb_r2_35	91.874
Fem	Rt5	3443-144_bb_r2_61	100.512
Fem	Rt5	3443-144_bb_r2_89	100.512
Fem	Rt5	3443-144_bb_r2_21	108.04
Fem	Rt5	3143-147_bb_r2_41	116.022
Fem	Rt5	3143-147_bb_r2_63	116.022
Fem	Rt5	5230-127_bb_r2_52	126.813
Fem	Rt5	5230-127_bb_r2_32	134.575
Fem	Rt5	5230-127_bb_r2_50	134.575
Fem	Rt5	5230-127_bb_r2_51	134.575
Fem	Rt5	4185-136_bb_r2_25	141.789
Fem	Rt5	4185-136_bb_r2_34	141.789
Fem	Rt5	21437-63_bb_80	147.215
Fem	Rt5	24760-57_bb_68	150.764
Fem	Rt5	13491-83_bb_r2_31	154.645
Fem	Rt5	13491-83_bb_r2_36	154.645
Fem	Rt5	13491-83_bb_73	155.849
Fem	Rt5	13491-83_bb_86	155.849
Fem	Rt5	21965-62_bb_19	157.432
Fem	Rt5	20627-65_bb_70	158.766
Fem	Rt5	21965-62_bb_86	158.766
Fem	Rt5	28525-50_bb_30	158.766
Fem	Rt5	2932-150_bb_r2_82	158.766
Fem	Rt5	BFG215	162.343	175.918
Fem	Rt5	4126-136_bb_r2_68	162.343
Fem	Rt5	5517-125_bb_35	162.343
Fem	Rt5	8206-106_bb_40	166.87
Fem	Rt5	8206-106_bb_r2_16	166.87
Fem	Rt5	1834-168_bb_78	171.14
Fem	Rt5	47840-28_bb_37	171.14
Fem	Rt5	29223-49_bb_63	172.973
Fem	Rt5	35866-40_bb_18	172.973
Fem	Rt5	14049-82_bb_r2_56	172.973
[truncated: 1,598 more rows]

## Sheet: Male map
Map constructed with markers segregating in male. Grey cells represent recombination cold spots
Map	LG	Marker	Position (cM)	Position in other sex
Male	Rt1	19807-66_bb_75	0
Male	Rt1	33285-43_bb_47	0
Male	Rt1	29427-49_bb_r2_32	3.531
Male	Rt1	29427-49_bb_r2_95	3.531
Male	Rt1	10799-94_bb_13	17.264
Male	Rt1	10799-94_bb_27	17.264
Male	Rt1	35670-40_bb_r2_22	22.504
Male	Rt1	33855-43_bb_73	29.825
Male	Rt1	19609-67_bb_r2_23	32.299
Male	Rt1	10402-95_bb_38	32.299
Male	Rt1	10402-95_bb_39	32.299
Male	Rt1	51711-24_bb_36	32.299
Male	Rt1	5946-121_bb_r2_19	35.037
Male	Rt1	30405-48_bb_17	61.251
Male	Rt1	30405-48_bb_73	61.251
Male	Rt1	26994-53_bb_58	66.837
Male	Rt1	26994-53_bb_87	66.837
Male	Rt1	16547-74_bb_r2_65	69.935
Male	Rt1	16547-74_bb_r2_81	69.935
Male	Rt1	179063-2_bb_r2_44	71.173
Male	Rt1	5572-124_bb_r2_15	71.173
Male	Rt1	26165-54_bb_r2_63	71.173
Male	Rt1	5603-124_bb_r2_58	71.173
Male	Rt1	14378-81_bb_51	71.173
Male	Rt1	54450-23_bb_76	71.173
Male	Rt1	5302-126_bb_r2_28	72.41
Male	Rt1	17705-71_bb_r2_37	72.41
Male	Rt1	9481-99_bb_r2_4	73.648
Male	Rt1	18903-68_bb_r2_2	73.648
Male	Rt1	21990-62_bb_80	73.648
Male	Rt1	23306-59_bb_82	73.648
Male	Rt1	54445-23_bb_r2_39	73.648
Male	Rt1	65722-17_bb_46	73.648
Male	Rt1	20626-65_bb_35	73.648
Male	Rt1	5773-123_bb_r2_34	73.648
Male	Rt1	7885-108_bb_r2_11	73.648
Male	Rt1	8474-105_bb_r2_83	73.648
Male	Rt1	14664-80_bb_r2_57	74.889
Male	Rt1	36179-40_bb_81	74.889
Male	Rt1	214015-1_bb_r2_93	74.889
Male	Rt1	218617-1_bb_r2_89	76.126
Male	Rt1	30463-47_bb_77	76.126
Male	Rt1	25191-56_bb_r2_90	76.745
Male	Rt1	17528-72_bb_18	76.745
Male	Rt1	18496-69_bb_66	76.745
Male	Rt1	16800-74_bb_r2_84	78.599
Male	Rt1	17525-72_bb_56	78.599
Male	Rt1	9396-100_bb_53	78.599
Male	Rt1	13258-84_bb_r2_9	78.599
Male	Rt1	398777-1_bb_r2_53	80.454
Male	Rt1	9278-100_bb_34	80.454
Male	Rt1	16416-75_bb_29	81.692
Male	Rt1	16416-75_bb_31	81.692
Male	Rt1	28853-50_bb_r2_63	82.931
Male	Rt1	12422-87_bb_r2_28	82.931
Male	Rt1	12422-87_bb_r2_55	82.931
Male	Rt1	32554-44_bb_70	84.171
Male	Rt1	39690-36_bb_81	84.171
Male	Rt1	15533-77_bb_28	86.023
Male	Rt1	15533-77_bb_r2_18	86.023
Male	Rt1	17429-72_bb_55	87.258
Male	Rt1	31983-45_bb_38	87.258
Male	Rt1	31983-45_bb_86	87.258
Male	Rt1	259015-1_bb_70	87.877
Male	Rt1	39560-36_bb_35	87.877
Male	Rt1	141409-3_bb_r2_14	88.495
Male	Rt1	141409-3_bb_r2_15	88.495
Male	Rt1	141409-3_bb_r2_82	88.495
Male	Rt1	10226-96_bb_r2_17	89.114
Male	Rt1	1985-165_bb_27	89.114
Male	Rt1	1985-165_bb_68	89.114
Male	Rt1	23290-59_bb_r2_37	91.807
Male	Rt1	23290-59_bb_r2_38	91.807
Male	Rt1	11308-91_bb_r2_48	94.078
Male	Rt1	11487-91_bb_37	94.078
Male	Rt1	20640-65_bb_r2_45	94.078
Male	Rt1	15145-78_bb_46	94.078
Male	Rt1	15145-78_bb_78	94.078
Male	Rt1	158017-2_bb_r2_9	94.078
Male	Rt1	17707-71_bb_r2_24	94.078
Male	Rt1	6566-117_bb_r2_88	94.078
Male	Rt1	80691-12_bb_79	94.078
Male	Rt1	11936-89_bb_r2_16	94.712
Male	Rt1	39657-36_bb_r2_49	94.712
Male	Rt1	64016-17_bb_46	94.712
Male	Rt1	18323-70_bb_r2_71	94.712
Male	Rt1	27786-52_bb_43	94.712
Male	Rt1	35909-40_bb_88	94.712
Male	Rt1	14169-81_bb_72	95.33
Male	Rt1	32251-45_bb_r2_33	95.33
Male	Rt1	27001-53_bb_23	95.948
Male	Rt1	14079-81_bb_28	95.948
Male	Rt1	28215-51_bb_13	97.183
Male	Rt1	43003-32_bb_58	97.183
Male	Rt1	5956-121_bb_r2_61	97.183
Male	Rt1	13557-83_bb_r2_14	97.183
Male	Rt1	16817-74_bb_r2_27	97.183
Male	Rt1	16817-74_bb_r2_57	97.183
Male	Rt1	22653-61_bb_r2_29	97.183
Male	Rt1	22814-60_bb_59	97.183
Male	Rt1	40412-35_bb_75	97.183
Male	Rt1	9898-98_bb_r2_8	97.183
Male	Rt1	11487-91_bb_r2_12	98.422
Male	Rt1	11487-91_bb_r2_4	98.422
Male	Rt1	23725-59_bb_61	98.422
Male	Rt1	3465-144_bb_r2_48	98.422
Male	Rt1	12422-87_bb_30	98.422
Male	Rt1	1392-178_bb_r2_6	98.422
Male	Rt1	11841-89_bb_31	99.044
Male	Rt1	21990-62_bb_64	99.044
Male	Rt1	40982-34_bb_82	99.044
Male	Rt1	52249-24_bb_38	99.044
Male	Rt1	36662-39_bb_71	101.524
Male	Rt1	36662-39_bb_r2_13	101.524
Male	Rt1	36662-39_bb_r2_69	101.524
Male	Rt1	16079-76_bb_58	101.524
Male	Rt1	8332-106_bb_r2_3	103.383
Male	Rt1	2938-150_bb_r2_59	103.383
Male	Rt1	35069-41_bb_25	107.107
Male	Rt1	35069-41_bb_42	107.107
Male	Rt1	35069-41_bb_73	107.107
Male	Rt1	36575-39_bb_67	113.32
Male	Rt1	36575-39_bb_79	113.32
Male	Rt1	34661-42_bb_80	116.412
Male	Rt1	34661-42_bb_83	116.412
Male	Rt1	30163-48_bb_r2_15	118.288
Male	Rt1	30163-48_bb_r2_51	118.288
Male	Rt1	28376-51_bb_r2_62	120.132
Male	Rt1	34384-42_bb_61	120.132
Male	Rt1	19970-66_bb_r2_82	121.381
Male	Rt1	22473-61_bb_20	121.381
Male	Rt1	12527-87_bb_r2_44	122.024
Male	Rt1	12527-87_bb_r2_73	122.024
Male	Rt1	12527-87_bb_r2_81	122.024
Male	Rt1	28008-51_bb_29	123.863
Male	Rt1	28008-51_bb_45	123.863
Male	Rt1	6106-120_bb_r2_70	126.334
Male	Rt1	6106-120_bb_r2_75	126.334
Male	Rt1	35565-40_bb_84	130.047
Male	Rt1	35565-40_bb_r2_41	130.047
Male	Rt1	35565-40_bb_r2_56	130.047
Male	Rt1	24287-57_bb_r2_4	135.004
Male	Rt1	24287-57_bb_r2_84	135.004
Male	Rt1	46699-29_bb_59	140.604
Male	Rt1	34005-42_bb_22	140.604
Male	Rt1	23863-58_bb_70	143.097
Male	Rt1	30338-48_bb_11	143.097
Male	Rt1	12566-87_bb_r2_61	144.337	207.282
Male	Rt1	16300-75_bb_48	144.337
Male	Rt1	5594-124_bb_r2_73	144.337
Male	Rt1	17496-72_bb_r2_61	145.573
Male	Rt1	17496-72_bb_r2_68	145.573
Male	Rt1	6474-117_bb_42	146.808
Male	Rt1	6474-117_bb_47	146.808
Male	Rt1	27009-53_bb_37	148.661
Male	Rt1	27009-53_bb_r2_34	148.661
Male	Rt1	45864-29_bb_r2_21	152.431
Male	Rt1	498797-1_bb_r2_15	152.431
Male	Rt1	498797-1_bb_r2_73	152.431
Male	Rt1	23411-59_bb_55	154.288
Male	Rt1	23411-59_bb_84	154.288
Male	Rt1	23411-59_bb_r2_82	154.288
Male	Rt1	22936-60_bb_r2_15	156.199
Male	Rt1	22936-60_bb_r2_45	156.199
Male	Rt1	22936-60_bb_r2_91	156.199
Male	Rt1	22936-60_bb_22	157.333
Male	Rt1	22936-60_bb_63	157.333
Male	Rt1	25395-56_bb_54	159.998
Male	Rt1	9312-100_bb_r2_85	159.998
Male	Rt1	20587-65_bb_30	161.271
Male	Rt1	20587-65_bb_31	161.271
Male	Rt1	30493-47_bb_63	163.762
Male	Rt1	30493-47_bb_64	163.762
Male	Rt1	30493-47_bb_70	163.762
Male	Rt1	19923-66_bb_r2_1	168.14
Male	Rt1	19923-66_bb_r2_52	168.14
Male	Rt1	19923-66_bb_r2_59	168.14
Male	Rt1	38589-37_bb_78	168.14
Male	Rt1	29545-49_bb_12	171.27
Male	Rt1	29545-49_bb_57	171.27
Male	Rt1	29545-49_bb_r2_89	171.27
Male	Rt1	8012-107_bb_54	174.527
Male	Rt1	17950-71_bb_18	174.527
Male	Rt1	9300-100_bb_49	174.527
Male	Rt1	25709-55_bb_32	177.666
Male	Rt1	28473-51_bb_55	177.666
Male	Rt1	19691-67_bb_r2_60	179.379
Male	Rt1	8310-106_bb_r2_15	179.379
Male	Rt1	37045-39_bb_r2_28	188.09
Male	Rt1	37045-39_bb_r2_61	188.09
Male	Rt1	38208-37_bb_74	196.701
Male	Rt1	38208-37_bb_84	196.701
Male	Rt1	38208-37_bb_r2_14	198.14
Male	Rt1	38208-37_bb_r2_93	198.14
Male	Rt1	46369-29_bb_50	204.582
Male	Rt1	46369-29_bb_r2_40	205.682
Male	Rt1	46369-29_bb_r2_61	205.682
Male	Rt1	30734-47_bb_r2_25	209.397
Male	Rt1	30734-47_bb_r2_85	209.397
Male	Rt1	30734-47_bb_r2_87	209.397
Male	Rt1	52846-24_bb_79	209.397
Male	Rt1	30734-47_bb_45	209.397
Male	Rt1	30463-47_bb_r2_91	211.875
Male	Rt1	30873-47_bb_62	211.875
Male	Rt1	14602-80_bb_63	211.875
Male	Rt1	14602-80_bb_66	211.875
Male	Rt1	21265-63_bb_44	211.875
Male	Rt1	21265-63_bb_r2_95	211.875
Male	Rt1	28257-51_bb_30	211.875
Male	Rt1	39896-35_bb_86	211.875
Male	Rt1	46792-28_bb_15	211.875
Male	Rt1	130932-4_bb_r2_28	211.875
Male	Rt1	26845-53_bb_34	213.772
Male	Rt1	26845-53_bb_r2_46	213.772
Male	Rt1	7436-111_bb_r2_43	215.048
Male	Rt1	1636-172_bb_r2_53	215.048
Male	Rt1	16631-74_bb_r2_54	216.285
Male	Rt1	18492-69_bb_34	216.285
Male	Rt1	22049-62_bb_59	216.285
Male	Rt1	28544-50_bb_r2_46	216.285
Male	Rt1	17072-73_bb_r2_29	218.757
Male	Rt1	17072-73_bb_r2_38	218.757
Male	Rt1	17072-73_bb_r2_6	218.757
Male	Rt1	13663-83_bb_41	219.375
Male	Rt1	566866-1_bb_r2_36	219.375
Male	Rt1	267265-1_bb_33	219.993
Male	Rt1	10959-93_bb_24	221.228
Male	Rt1	10959-93_bb_71	221.228
Male	Rt1	10959-93_bb_r2_10	221.228
Male	Rt1	10959-93_bb_r2_5	221.228
Male	Rt1	52365-24_bb_39	223.699
Male	Rt1	52365-24_bb_43	223.699
Male	Rt1	52365-24_bb_51	223.699
Male	Rt1	26726-53_bb_13	226.259
Male	Rt1	26726-53_bb_49	226.259
Male	Rt1	26726-53_bb_83	226.259
Male	Rt1	26537-54_bb_81	229.088
Male	Rt1	40125-35_bb_44	229.088
Male	Rt1	40125-35_bb_r2_24	229.088
Male	Rt1	16487-75_bb_r2_32	233.447
Male	Rt1	47433-28_bb_r2_69	233.447
Male	Rt1	7401-111_bb_80	233.447
Male	Rt1	15819-76_bb_r2_25	233.447
Male	Rt1	19405-67_bb_38	233.447
Male	Rt1	16487-75_bb_r2_39	234.774
Male	Rt1	7401-111_bb_r2_39	234.774
Male	Rt1	21801-62_bb_r2_39	238.052
Male	Rt1	21801-62_bb_r2_65	238.052
Male	Rt1	30873-47_bb_13	245.791
Male	Rt1	30873-47_bb_63	245.791
Male	Rt1	37429-38_bb_r2_44	249.502
Male	Rt1	37429-38_bb_r2_45	249.502
Male	Rt1	11436-91_bb_r2_3	250.743
Male	Rt1	12503-87_bb_r2_94	251.371
Male	Rt1	14508-80_bb_r2_5	251.371
Male	Rt1	14602-80_bb_r2_2	251.371
Male	Rt1	23574-59_bb_r2_59	251.991
Male	Rt1	16080-76_bb_r2_34	251.991
Male	Rt1	3065-148_bb_r2_64	251.991
Male	Rt1	13341-84_bb_r2_3	253.249
Male	Rt1	1810-168_bb_r2_65	253.249
Male	Rt1	21587-63_bb_44	253.249
Male	Rt1	43344-32_bb_46	255.742
Male	Rt1	43344-32_bb_r2_74	255.742
Male	Rt1	1676-171_bb_r2_40	257.599
Male	Rt1	27013-53_bb_r2_17	257.599
Male	Rt1	27054-53_bb_41	257.599
Male	Rt1	54407-23_bb_64	257.599
Male	Rt1	4849-130_bb_r2_15	257.599
Male	Rt1	12506-87_bb_r2_56	258.252
Male	Rt1	19694-67_bb_r2_39	258.252
Male	Rt1	12357-87_bb_19	258.252
Male	Rt1	12357-87_bb_86	258.252
Male	Rt1	12357-87_bb_88	258.252
Male	Rt1	12357-87_bb_r2_32	258.252
Male	Rt1	10608-94_bb_20	258.905
Male	Rt1	39215-36_bb_76	258.905
Male	Rt1	39215-36_bb_r2_32	258.905
Male	Rt1	13258-84_bb_r2_43	258.905
Male	Rt1	39944-35_bb_59	258.905
Male	Rt1	17203-73_bb_r2_14	258.905
Male	Rt1	196594-1_bb_36	259.529
Male	Rt1	24526-57_bb_r2_30	259.529
Male	Rt1	1641-172_bb_r2_24	260.765
Male	Rt1	22636-61_bb_29	260.765
Male	Rt1	44644-30_bb_r2_36	260.765
Male	Rt1	26845-53_bb_49	262.626
Male	Rt1	61097-19_bb_54	262.626
Male	Rt1	10643-94_bb_r2_8	263.87
Male	Rt1	23077-60_bb_51	263.87
Male	Rt1	8699-103_bb_r2_80	263.87
Male	Rt1	22653-61_bb_r2_79	264.491
Male	Rt1	9153-101_bb_r2_33	266.562
Male	Rt1	9153-101_bb_r2_43	266.562
Male	Rt1	9153-101_bb_r2_70	266.562
Male	Rt1	38589-37_bb_r2_1	269.885
Male	Rt1	38589-37_bb_r2_2	269.885
Male	Rt1	38589-37_bb_r2_3	269.885
Male	Rt1	12913-85_bb_57	271.752
Male	Rt1	12913-85_bb_65	271.752
Male	Rt1	21340-63_bb_r2_43	271.752
Male	Rt1	10654-94_bb_82	272.381
Male	Rt1	14040-82_bb_r2_87	272.381
Male	Rt1	14661-80_bb_r2_41	272.381
Male	Rt1	24655-57_bb_11	274.861
Male	Rt1	24655-57_bb_19	274.861
Male	Rt1	24655-57_bb_r2_14	274.861
Male	Rt1	24655-57_bb_r2_70	274.861
Male	Rt1	155482-2_bb_50	278.578
Male	Rt1	41337-34_bb_59	278.578
Male	Rt1	41337-34_bb_74	278.578
Male	Rt1	21140-64_bb_38	281.057
Male	Rt1	21140-64_bb_r2_50	281.057
Male	Rt1	21140-64_bb_r2_7	281.057
Male	Rt1	16974-73_bb_38	281.057
Male	Rt1	16974-73_bb_87	281.057
Male	Rt1	83459-11_bb_57	283.92
Male	Rt1	83459-11_bb_58	283.92
Male	Rt1	83459-11_bb_69	283.92
Male	Rt1	13557-83_bb_15	289.131
Male	Rt1	13557-83_bb_47	289.131
Male	Rt1	46833-28_bb_60	291.694
Male	Rt1	46833-28_bb_61	291.694
Male	Rt1	10709-94_bb_r2_24	292.985
Male	Rt1	10709-94_bb_r2_5	292.985
Male	Rt1	128605-4_bb_r2_85	292.985
Male	Rt1	34748-41_bb_r2_91	294.257
Male	Rt1	10484-95_bb_84	294.257
Male	Rt1	32258-45_bb_19	294.874
Male	Rt1	52595-24_bb_43	294.874
Male	Rt1	18802-69_bb_11	296.109
Male	Rt1	18802-69_bb_r2_55	296.109
Male	Rt1	18802-69_bb_r2_57	296.109
Male	Rt1	18802-69_bb_r2_59	296.109
Male	Rt1	11950-89_bb_r2_27	297.962
Male	Rt1	11950-89_bb_r2_3	297.962
Male	Rt1	11950-89_bb_r2_71	297.962
Male	Rt1	20785-64_bb_56	301.052
Male	Rt1	20785-64_bb_r2_34	301.052
Male	Rt1	39304-36_bb_30	305.384
Male	Rt1	39304-36_bb_r2_14	305.384
Male	Rt1	29991-48_bb_21	310.338
Male	Rt1	29991-48_bb_r2_70	310.338
Male	Rt1	29991-48_bb_r2_74	310.338
Male	Rt1	1529-174_bb_r2_38	315.305
Male	Rt1	1529-174_bb_r2_76	315.305
Male	Rt1	12733-86_bb_r2_61	319.002
Male	Rt1	49569-26_bb_51	319.002
Male	Rt1	19202-68_bb_56	320.89
Male	Rt1	19202-68_bb_57	320.89
Male	Rt1	19202-68_bb_r2_25	320.89
Male	Rt1	23116-60_bb_r2_17	320.89
Male	Rt1	14558-80_bb_r2_67	321.512
Male	Rt1	7910-108_bb_r2_38	321.512
Male	Rt1	13889-82_bb_r2_41	321.512
Male	Rt1	17757-71_bb_r2_4	321.512	256.618
Male	Rt1	11800-90_bb_r2_93	321.512
Male	Rt1	32364-45_bb_77	321.512
Male	Rt1	34611-42_bb_81	322.139
Male	Rt1	50098-26_bb_50	322.139
Male	Rt1	34198-42_bb_r2_80	323.378
Male	Rt1	32073-45_bb_r2_41	326.469
Male	Rt1	32073-45_bb_r2_46	326.469
Male	Rt1	12665-86_bb_49	329.564
Male	Rt1	12665-86_bb_77	329.564
Male	Rt1	9590-99_bb_25	334.128
Male	Rt1	9590-99_bb_r2_1	334.128
Male	Rt1	9590-99_bb_r2_72	334.128
Male	Rt1	18905-68_bb_62	336.206
Male	Rt1	26994-53_bb_r2_76	336.206
Male	Rt1	49017-27_bb_r2_2	337.441
Male	Rt1	14763-79_bb_48	337.441
Male	Rt1	14763-79_bb_63	337.441
Male	Rt1	30674-47_bb_72	337.441
Male	Rt1	6868-115_bb_r2_27	337.441
Male	Rt1	32043-45_bb_r2_45	340.547
Male	Rt1	32043-45_bb_r2_47	340.547
Male	Rt1	32043-45_bb_r2_62	340.547
Male	Rt1	11245-92_bb_r2_81	344.393
Male	Rt1	11245-92_bb_r2_94	344.393
Male	Rt1	27134-53_bb_r2_88	345.848
Male	Rt1	27134-53_bb_r2_89	345.848
Male	Rt1	195215-1_bb_r2_29	347.228
Male	Rt1	36595-39_bb_56	347.228
Male	Rt1	30371-48_bb_82	347.228
Male	Rt1	30809-47_bb_r2_30	348.466
Male	Rt1	89236-10_bb_r2_35	348.466
Male	Rt1	218617-1_bb_64	349.702
Male	Rt1	5973-121_bb_r2_51	349.702
Male	Rt1	5973-121_bb_r2_95	349.702
Male	Rt1	214015-1_bb_48	349.702
Male	Rt1	107176-6_bb_r2_90	350.937
Male	Rt1	15625-77_bb_r2_38	350.937
Male	Rt1	24288-57_bb_77	350.937
Male	Rt1	54855-22_bb_22	350.937
Male	Rt1	34516-42_bb_r2_34	350.937
Male	Rt1	20063-66_bb_r2_73	352.172
Male	Rt1	32761-44_bb_61	352.172
Male	Rt1	6487-117_bb_r2_13	352.172
Male	Rt1	6487-117_bb_r2_2	352.172
Male	Rt1	6487-117_bb_r2_7	352.172
Male	Rt1	20063-66_bb_33	352.172
Male	Rt1	18154-70_bb_r2_24	352.172
Male	Rt1	15209-78_bb_r2_56	352.791
Male	Rt1	9396-100_bb_r2_14	352.791
Male	Rt1	3477-144_bb_r2_8	352.791
Male	Rt1	3721-141_bb_r2_38	352.791
Male	Rt1	16300-75_bb_r2_33	352.791
Male	Rt1	47891-27_bb_r2_41	352.791
Male	Rt1	11684-90_bb_r2_85	352.791
Male	Rt1	1950-165_bb_r2_42	352.791
Male	Rt1	2882-151_bb_r2_15	352.791
Male	Rt1	1002-191_bb_r2_45	352.791
Male	Rt1	10226-96_bb_r2_76	352.791
Male	Rt1	10709-94_bb_r2_63	352.791
Male	Rt1	12588-87_bb_r2_59	352.791
Male	Rt1	1318-180_bb_r2_15	352.791
Male	Rt1	13710-83_bb_r2_91	352.791
Male	Rt1	14484-80_bb_37	352.791
Male	Rt1	15917-76_bb_r2_80	352.791
Male	Rt1	16817-74_bb_45	352.791
Male	Rt1	17680-71_bb_r2_33	352.791
Male	Rt1	17680-71_bb_r2_86	352.791
Male	Rt1	20015-66_bb_r2_29	352.791
Male	Rt1	22036-62_bb_13	352.791
Male	Rt1	22036-62_bb_24	352.791
Male	Rt1	23100-60_bb_37	352.791
Male	Rt1	26537-54_bb_71	352.791
Male	Rt1	31013-47_bb_r2_28	352.791
Male	Rt1	31516-46_bb_r2_33	352.791
Male	Rt1	31516-46_bb_r2_94	352.791
Male	Rt1	8492-105_bb_r2_78	352.791
Male	Rt1	9660-99_bb_18	352.791
Male	Rt1	13354-84_bb_85	352.791
Male	Rt1	13485-83_bb_72	352.791
Male	Rt1	1645-172_bb_r2_51	352.791
Male	Rt1	1645-172_bb_r2_74	352.791
Male	Rt1	16692-74_bb_r2_13	352.791
Male	Rt1	16692-74_bb_r2_15	352.791
Male	Rt1	18016-71_bb_62	352.791
Male	Rt1	18261-70_bb_60	352.791
Male	Rt1	1984-165_bb_r2_15	352.791
Male	Rt1	22401-61_bb_45	352.791
Male	Rt1	22473-61_bb_r2_11	352.791
Male	Rt1	22473-61_bb_r2_93	352.791
Male	Rt1	2541-156_bb_r2_47	352.791
Male	Rt1	26792-53_bb_r2_81	352.791
Male	Rt1	31516-46_bb_67	352.791
Male	Rt1	35844-40_bb_76	352.791
Male	Rt1	43003-32_bb_r2_50	352.791
Male	Rt1	43003-32_bb_r2_90	352.791
Male	Rt1	4421-134_bb_r2_81	352.791
Male	Rt1	7158-113_bb_77	352.791
Male	Rt1	8418-105_bb_76	352.791
Male	Rt1	8481-105_bb_r2_67	352.791
Male	Rt1	BFG174	352.791
Male	Rt1	BFG180	352.791	90.744
Male	Rt1	BFG179	352.791	207.282
Male	Rt1	BFG142	352.791	306.671
Male	Rt1	Rtempu4	352.791	344.153
Male	Rt1	BFG172	352.791	417.757
Male	Rt1	Rib15	352.791	514.759
Male	Rt1	RtuB	352.791	584.133
Male	Rt1	BFG021	352.791	643.004
Male	Rt1	BFG053	352.791
Male	Rt1	1039-190_bb_r2_1	352.791
Male	Rt1	6566-117_bb_r2_86	352.791
Male	Rt1	5319-126_bb_r2_71	352.791
Male	Rt1	30303-48_bb_42	352.791
Male	Rt1	24499-57_bb_r2_56	352.791
Male	Rt1	14378-81_bb_r2_58	352.791
Male	Rt1	15247-78_bb_68	352.791
Male	Rt1	7407-111_bb_r2_44	352.791
Male	Rt1	16416-75_bb_r2_34	352.791
Male	Rt1	130932-4_bb_r2_66	352.791
Male	Rt1	39675-36_bb_r2_57	352.791
Male	Rt1	25861-55_bb_r2_81	352.791
Male	Rt1	34392-42_bb_64	352.791
Male	Rt1	15533-77_bb_r2_67	352.791
Male	Rt1	13959-82_bb_r2_44	352.791
Male	Rt1	20556-65_bb_r2_94	352.791
Male	Rt1	33974-42_bb_30	352.791
Male	Rt1	31920-45_bb_78	352.791
Male	Rt1	78009-12_bb_51	352.791
Male	Rt1	37463-38_bb_76	352.791
Male	Rt1	36086-40_bb_58	352.791
Male	Rt1	27255-52_bb_r2_88	352.791
Male	Rt1	27001-53_bb_r2_54	352.791
Male	Rt1	22222-61_bb_r2_58	352.791
Male	Rt1	2200-161_bb_r2_48	352.791
Male	Rt1	17972-71_bb_14	352.791
Male	Rt1	15763-77_bb_r2_10	352.791
Male	Rt1	BFG147	352.791
Male	Rt1	16689-74_bb_72	352.791
Male	Rt1	27458-52_bb_r2_15	352.791
Male	Rt1	14055-82_bb_46	352.791
Male	Rt1	27325-52_bb_r2_35	352.791
Male	Rt1	9153-101_bb_73	352.791
Male	Rt1	22773-60_bb_r2_90	352.791
Male	Rt1	13675-83_bb_13	352.791
Male	Rt1	17695-71_bb_r2_71	352.791
Male	Rt1	9001-102_bb_r2_46	352.791
Male	Rt1	13658-83_bb_r2_49	352.791
Male	Rt1	27080-53_bb_62	352.791
Male	Rt1	51441-25_bb_53	352.791
Male	Rt1	3391-145_bb_r2_61	352.791
Male	Rt1	15230-78_bb_84	352.791
Male	Rt1	14299-81_bb_34	352.791
Male	Rt1	14378-81_bb_85	352.791
Male	Rt1	12176-88_bb_38	352.791
Male	Rt1	27458-52_bb_r2_58	352.791
Male	Rt1	14337-81_bb_r2_25	353.41
Male	Rt1	27080-53_bb_29	353.41
Male	Rt1	4803-131_bb_r2_42	353.41
Male	Rt1	4803-131_bb_r2_75	353.41
Male	Rt1	27001-53_bb_r2_71	353.41
Male	Rt1	3340-145_bb_r2_1	354.66
Male	Rt1	3340-145_bb_r2_69	354.66
Male	Rt1	16080-76_bb_39	354.66
Male	Rt1	19984-66_bb_r2_72	356.534
Male	Rt1	15209-78_bb_r2_39	356.534
Male	Rt1	24068-58_bb_r2_39	356.534
Male	Rt1	11140-92_bb_r2_79	357.159
Male	Rt1	11140-92_bb_r2_85	357.159
Male	Rt1	25442-56_bb_61	357.159
Male	Rt1	11140-92_bb_28	357.779
Male	Rt1	11140-92_bb_53	357.779
Male	Rt1	11140-92_bb_58	357.779
Male	Rt1	8135-107_bb_r2_3	359.606
Male	Rt1	8135-107_bb_r2_40	359.606
Male	Rt1	8135-107_bb_r2_8	359.606
Male	Rt1	31490-46_bb_r2_82	362.726
Male	Rt1	39862-35_bb_14	362.726
Male	Rt1	17328-72_bb_r2_31	365.534
Male	Rt1	27386-52_bb_r2_12	365.534
Male	Rt1	27386-52_bb_r2_50	365.534
Male	Rt1	39690-36_bb_30	368.443
Male	Rt1	39690-36_bb_51	368.443
Male	Rt1	24526-57_bb_60	372.135
Male	Rt1	3575-142_bb_r2_71	374.628
Male	Rt1	3575-142_bb_r2_80	374.628
Male	Rt1	16692-74_bb_36	377.101
Male	Rt1	34875-41_bb_r2_28	377.101
Male	Rt1	38284-37_bb_84	377.101
Male	Rt1	28964-50_bb_40	378.884
Male	Rt1	36086-40_bb_r2_29	378.884
Male	Rt1	39054-36_bb_74	378.884
Male	Rt1	58157-20_bb_r2_14	384.068
Male	Rt1	58157-20_bb_r2_60	384.068
Male	Rt1	33649-43_bb_51	392.838
Male	Rt1	33649-43_bb_52	392.838
Male	Rt2	15836-76_bb_56	0
Male	Rt2	15836-76_bb_r2_2	0
Male	Rt2	31379-46_bb_62	8.022
Male	Rt2	19985-66_bb_r2_13	8.022
Male	Rt2	45089-30_bb_52	8.022
Male	Rt2	1407-178_bb_r2_64	10.303
Male	Rt2	20181-66_bb_r2_60	10.303
Male	Rt2	33401-43_bb_r2_81	10.303
Male	Rt2	19228-68_bb_31	14.085
Male	Rt2	26990-53_bb_15	20.845
Male	Rt2	26990-53_bb_67	20.845
Male	Rt2	4221-136_bb_r2_44	25.826
Male	Rt2	4221-136_bb_r2_85	25.826
Male	Rt2	22496-61_bb_r2_76	28.382
Male	Rt2	47091-28_bb_r2_41	28.382
Male	Rt2	31418-46_bb_70	29.681
Male	Rt2	35118-41_bb_r2_90	29.681
Male	Rt2	13508-83_bb_76	30.403
Male	Rt2	17119-73_bb_49	30.403
Male	Rt2	35799-40_bb_69	31.735
Male	Rt2	35799-40_bb_78	31.735
Male	Rt2	9547-99_bb_r2_8	32.981
Male	Rt2	2211-161_bb_r2_25	32.981
Male	Rt2	52798-24_bb_20	33.608
Male	Rt2	52798-24_bb_43	33.608
Male	Rt2	4167-136_bb_r2_5	34.228
Male	Rt2	25250-56_bb_43	34.228
Male	Rt2	989-192_bb_r2_95	34.88
Male	Rt2	26219-54_bb_r2_90	34.88
Male	Rt2	19133-68_bb_64	34.88
Male	Rt2	52798-24_bb_r2_61	34.88
Male	Rt2	12278-88_bb_r2_75	34.88
Male	Rt2	BFG183	34.88	610.345
Male	Rt2	31153-46_bb_51	34.88
Male	Rt2	31435-46_bb_39	34.88
Male	Rt2	17733-71_bb_r2_7	34.88	666.717
Male	Rt2	26201-54_bb_r2_95	34.88
Male	Rt2	26201-54_bb_r2_56	34.88
Male	Rt2	25208-56_bb_r2_17	34.88
Male	Rt2	28592-50_bb_69	34.88
Male	Rt2	25319-56_bb_r2_36	34.88
Male	Rt2	22230-61_bb_35	34.88
Male	Rt2	7264-112_bb_r2_90	34.88
Male	Rt2	10290-96_bb_22	35.02
Male	Rt2	10874-93_bb_82	35.02
Male	Rt2	1115-186_bb_r2_16	35.02
Male	Rt2	12112-88_bb_75	35.02
Male	Rt2	12338-88_bb_33	35.02
Male	Rt2	12820-86_bb_77	35.02
Male	Rt2	12904-85_bb_r2_94	35.02
Male	Rt2	13080-85_bb_r2_20	35.02
Male	Rt2	13227-84_bb_r2_85	35.02
Male	Rt2	13227-84_bb_r2_91	35.02
Male	Rt2	13365-84_bb_r2_1	35.02
Male	Rt2	13388-84_bb_r2_19	35.02
Male	Rt2	13536-83_bb_18	35.02
Male	Rt2	14005-82_bb_r2_12	35.02
Male	Rt2	15070-78_bb_r2_73	35.02
Male	Rt2	15113-78_bb_85	35.02
Male	Rt2	15426-78_bb_84	35.02
Male	Rt2	15426-78_bb_r2_26	35.02
Male	Rt2	15497-77_bb_46	35.02
Male	Rt2	16143-75_bb_r2_83	35.02
Male	Rt2	16833-74_bb_58	35.02
Male	Rt2	17933-71_bb_r2_42	35.02
Male	Rt2	179783-2_bb_12	35.02
Male	Rt2	179783-2_bb_13	35.02
Male	Rt2	18238-70_bb_41	35.02
Male	Rt2	191367-1_bb_r2_25	35.02
Male	Rt2	19489-67_bb_r2_33	35.02
Male	Rt2	21844-62_bb_r2_13	35.02
Male	Rt2	22490-61_bb_r2_77	35.02
Male	Rt2	22760-60_bb_82	35.02
Male	Rt2	22999-60_bb_r2_68	35.02
Male	Rt2	23119-60_bb_37	35.02
Male	Rt2	24239-58_bb_43	35.02
Male	Rt2	26544-54_bb_57	35.02
Male	Rt2	27238-52_bb_r2_31	35.02
Male	Rt2	2748-153_bb_r2_57	35.02
Male	Rt2	29041-50_bb_r2_53	35.02
Male	Rt2	29199-49_bb_r2_82	35.02
Male	Rt2	29827-48_bb_r2_43	35.02
Male	Rt2	30451-47_bb_r2_37	35.02
Male	Rt2	30634-47_bb_r2_12	35.02
Male	Rt2	31323-46_bb_65	35.02
Male	Rt2	3155-147_bb_r2_35	35.02
Male	Rt2	31812-45_bb_35	35.02
Male	Rt2	32820-44_bb_48	35.02
Male	Rt2	32841-44_bb_r2_75	35.02
Male	Rt2	33161-44_bb_r2_41	35.02
Male	Rt2	3331-145_bb_r2_3	35.02
Male	Rt2	3331-145_bb_r2_95	35.02
Male	Rt2	33870-43_bb_47	35.02
Male	Rt2	34835-41_bb_r2_41	35.02
Male	Rt2	37443-38_bb_r2_52	35.02
Male	Rt2	4116-137_bb_r2_82	35.02
Male	Rt2	449813-1_bb_48	35.02
Male	Rt2	4811-130_bb_r2_33	35.02
Male	Rt2	4811-130_bb_r2_57	35.02
Male	Rt2	530982-1_bb_r2_26	35.02
Male	Rt2	5853-122_bb_22	35.02
Male	Rt2	6450-118_bb_66	35.02
Male	Rt2	6450-118_bb_r2_78	35.02
Male	Rt2	662-214_bb_r2_2	35.02
Male	Rt2	700-211_bb_r2_21	35.02
Male	Rt2	700-211_bb_r2_24	35.02
Male	Rt2	700-211_bb_r2_90	35.02
Male	Rt2	7326-112_bb_r2_64	35.02
Male	Rt2	8054-107_bb_r2_27	35.02
Male	Rt2	8054-107_bb_r2_36	35.02
Male	Rt2	8766-103_bb_49	35.02
Male	Rt2	8766-103_bb_65	35.02
Male	Rt2	8770-103_bb_r2_19	35.02
Male	Rt2	9678-99_bb_12	35.02
Male	Rt2	9775-98_bb_r2_11	35.02
Male	Rt2	9836-98_bb_r2_85	35.02
Male	Rt2	BFG146	35.02	354.779
Male	Rt2	BFG165	35.02
Male	Rt2	BFG009	35.02	457.826
Male	Rt2	10303-96_bb_76	35.02
Male	Rt2	11003-93_bb_r2_37	35.02
Male	Rt2	11049-93_bb_r2_70	35.02
Male	Rt2	11692-90_bb_76	35.02
Male	Rt2	12338-88_bb_r2_12	35.02
Male	Rt2	12338-88_bb_r2_9	35.02
Male	Rt2	12338-88_bb_r2_95	35.02
Male	Rt2	12599-86_bb_r2_73	35.02
Male	Rt2	13145-84_bb_r2_60	35.02
Male	Rt2	14005-82_bb_81	35.02
Male	Rt2	14028-82_bb_69	35.02
Male	Rt2	14028-82_bb_86	35.02
Male	Rt2	14743-79_bb_17	35.02
Male	Rt2	15048-79_bb_31	35.02
Male	Rt2	15113-78_bb_r2_11	35.02
Male	Rt2	15113-78_bb_r2_71	35.02
Male	Rt2	15670-77_bb_r2_20	35.02
Male	Rt2	15670-77_bb_r2_31	35.02
Male	Rt2	15934-76_bb_r2_22	35.02
Male	Rt2	16681-74_bb_r2_33	35.02
Male	Rt2	16681-74_bb_r2_41	35.02
Male	Rt2	17119-73_bb_87	35.02
Male	Rt2	17558-72_bb_r2_11	35.02
Male	Rt2	17611-71_bb_r2_21	35.02
Male	Rt2	17933-71_bb_28	35.02
Male	Rt2	18246-70_bb_49	35.02
Male	Rt2	18308-70_bb_r2_27	35.02
Male	Rt2	18665-69_bb_64	35.02
Male	Rt2	1891-167_bb_r2_63	35.02
Male	Rt2	19589-67_bb_81	35.02
Male	Rt2	20908-64_bb_r2_94	35.02
Male	Rt2	23245-59_bb_29	35.02
Male	Rt2	23554-59_bb_38	35.02
Male	Rt2	23627-59_bb_31	35.02
Male	Rt2	23680-59_bb_r2_34	35.02
Male	Rt2	23891-58_bb_r2_84	35.02
Male	Rt2	23976-58_bb_59	35.02
Male	Rt2	24872-57_bb_r2_40	35.02
Male	Rt2	25181-56_bb_r2_74	35.02
Male	Rt2	25319-56_bb_55	35.02
Male	Rt2	25520-55_bb_33	35.02
Male	Rt2	25984-55_bb_35	35.02
Male	Rt2	26234-54_bb_35	35.02
Male	Rt2	2632-155_bb_r2_60	35.02
Male	Rt2	26604-54_bb_32	35.02
Male	Rt2	27129-53_bb_33	35.02
Male	Rt2	27297-52_bb_r2_59	35.02
Male	Rt2	27472-52_bb_r2_75	35.02
Male	Rt2	27617-52_bb_r2_22	35.02
Male	Rt2	28522-50_bb_73	35.02
Male	Rt2	2952-150_bb_r2_77	35.02
Male	Rt2	29866-48_bb_r2_50	35.02
Male	Rt2	30759-47_bb_r2_92	35.02
Male	Rt2	308069-1_bb_r2_37	35.02
Male	Rt2	30974-47_bb_r2_37	35.02
Male	Rt2	3158-147_bb_r2_10	35.02
Male	Rt2	32262-45_bb_30	35.02
Male	Rt2	3240-146_bb_r2_66	35.02
Male	Rt2	32563-44_bb_70	35.02
Male	Rt2	33193-44_bb_r2_27	35.02
Male	Rt2	33949-42_bb_r2_37	35.02
Male	Rt2	33949-42_bb_r2_48	35.02
Male	Rt2	34138-42_bb_64	35.02
Male	Rt2	34769-41_bb_r2_1	35.02
Male	Rt2	35358-41_bb_r2_95	35.02
Male	Rt2	35905-40_bb_35	35.02
Male	Rt2	38146-37_bb_18	35.02
Male	Rt2	38146-37_bb_54	35.02
Male	Rt2	38315-37_bb_62	35.02
Male	Rt2	38845-36_bb_r2_36	35.02
Male	Rt2	42090-33_bb_48	35.02
Male	Rt2	44735-30_bb_65	35.02
Male	Rt2	4883-130_bb_r2_64	35.02	606.53
Male	Rt2	5598-124_bb_r2_35	35.02
Male	Rt2	6290-119_bb_r2_49	35.02
Male	Rt2	7131-113_bb_r2_78	35.02
Male	Rt2	8219-106_bb_r2_88	35.02
Male	Rt2	8580-104_bb_r2_71	35.02
Male	Rt2	8813-103_bb_r2_63	35.02
Male	Rt2	9052-101_bb_31	35.02
Male	Rt2	9052-101_bb_r2_92	35.02
Male	Rt2	9715-98_bb_60	35.02
Male	Rt2	9715-98_bb_80	35.02
Male	Rt2	26220-54_bb_28	35.773
Male	Rt2	26220-54_bb_r2_20	35.773
Male	Rt2	9222-101_bb_r2_93	37.057
Male	Rt2	9222-101_bb_r2_94	37.057
Male	Rt2	1230-183_bb_r2_88	38.37
Male	Rt2	27408-52_bb_41	38.37
Male	Rt2	43986-31_bb_15	38.37
Male	Rt2	31435-46_bb_79	38.37
Male	Rt2	17708-71_bb_r2_77	39.023
Male	Rt2	28934-50_bb_45	39.684
Male	Rt2	8052-107_bb_r2_2	40.949	520.525
Male	Rt2	2160-162_bb_r2_83	40.949
Male	Rt2	22821-60_bb_41	40.949
Male	Rt2	33642-43_bb_r2_82	40.949
Male	Rt2	22354-61_bb_r2_94	42.236
Male	Rt2	23975-58_bb_r2_47	42.236
Male	Rt2	11049-93_bb_45	42.236
Male	Rt2	15578-77_bb_27	43.564
Male	Rt2	15578-77_bb_65	43.564
Male	Rt2	52431-24_bb_55	43.564
Male	Rt2	24164-58_bb_74	44.848
Male	Rt2	18665-69_bb_18	44.848
Male	Rt2	18665-69_bb_r2_56	44.848
Male	Rt2	36586-39_bb_r2_8	45.48
Male	Rt2	11485-91_bb_84	46.101
Male	Rt2	11485-91_bb_r2_17	46.101
Male	Rt2	25784-55_bb_87	47.359
Male	Rt2	28152-51_bb_r2_83	47.359
Male	Rt2	12750-86_bb_r2_39	47.359
Male	Rt2	23202-59_bb_18	48.004
Male	Rt2	23202-59_bb_86	48.004
Male	Rt2	8813-103_bb_r2_19	48.004
Male	Rt2	1204-184_bb_r2_72	48.728
Male	Rt2	13536-83_bb_29	48.728
Male	Rt2	24876-56_bb_r2_86	48.728
Male	Rt2	67753-16_bb_31	50.093
Male	Rt2	67753-16_bb_r2_32	50.093
Male	Rt2	40391-35_bb_29	53.233
Male	Rt2	40391-35_bb_47	53.233
Male	Rt2	25784-55_bb_r2_10	56.363
Male	Rt2	25784-55_bb_r2_25	56.363
Male	Rt2	18291-70_bb_73	58.527
Male	Rt2	10517-95_bb_12	61.458
Male	Rt2	10517-95_bb_18	61.458
Male	Rt2	13776-82_bb_r2_16	64.166
Male	Rt2	19104-68_bb_r2_43	64.166
Male	Rt2	34672-42_bb_88	64.166
Male	Rt2	16994-73_bb_37	64.166
Male	Rt2	20997-64_bb_r2_34	64.166
Male	Rt2	19506-67_bb_r2_6	65.608
Male	Rt2	8766-103_bb_60	65.608
Male	Rt2	9836-98_bb_r2_55	65.608
Male	Rt2	9436-100_bb_43	66.72
Male	Rt2	9436-100_bb_r2_2	66.72
Male	Rt2	26372-54_bb_44	67.979
Male	Rt2	26372-54_bb_69	67.979
Male	Rt2	26372-54_bb_83	67.979
Male	Rt2	63702-18_bb_70	70.458
Male	Rt2	63702-18_bb_87	70.458
Male	Rt2	33437-43_bb_36	72.351
Male	Rt2	9775-98_bb_r2_37	74.958
Male	Rt2	9775-98_bb_r2_71	74.958
Male	Rt2	35112-41_bb_47	76.96
Male	Rt2	40756-34_bb_r2_48	76.96
Male	Rt2	15807-76_bb_28	78.242
Male	Rt2	13365-84_bb_r2_58	78.242
Male	Rt2	22802-60_bb_53	78.242
Male	Rt2	8774-103_bb_r2_47	78.242
Male	Rt2	24872-57_bb_64	79.485
Male	Rt2	24872-57_bb_r2_25	79.485
Male	Rt2	33087-44_bb_40	82.58
Male	Rt2	33087-44_bb_59	82.58
Male	Rt2	33087-44_bb_64	82.58
Male	Rt2	22727-60_bb_r2_52	86.935
Male	Rt2	22727-60_bb_r2_77	86.935
Male	Rt2	22998-60_bb_48	90.693
Male	Rt2	6460-117_bb_r2_12	90.693
Male	Rt2	9678-99_bb_35	90.693
Male	Rt2	9678-99_bb_r2_18	90.693
Male	Rt2	9678-99_bb_r2_21	90.693
Male	Rt2	9678-99_bb_r2_7	90.693
Male	Rt2	15329-78_bb_r2_80	92.614
Male	Rt2	31720-46_bb_60	92.614
Male	Rt2	31720-46_bb_76	92.614
Male	Rt2	31720-46_bb_r2_13	92.614
Male	Rt2	31720-46_bb_r2_30	92.614
Male	Rt2	26972-53_bb_r2_5	92.614
Male	Rt2	24299-57_bb_r2_4	94.286
Male	Rt2	237697-1_bb_r2_77	95.825
Male	Rt2	237697-1_bb_r2_78	95.825
Male	Rt2	25250-56_bb_r2_26	95.825
Male	Rt2	24785-57_bb_r2_79	97.075
Male	Rt2	7581-110_bb_r2_27	97.075
Male	Rt2	13606-83_bb_r2_43	97.716
Male	Rt2	57954-20_bb_25	98.361
Male	Rt2	32088-45_bb_11	100.219
Male	Rt2	32088-45_bb_81	100.219
Male	Rt2	32088-45_bb_87	100.219
Male	Rt2	47632-28_bb_r2_17	102.691
Male	Rt2	47632-28_bb_r2_20	102.691
Male	Rt2	26201-54_bb_61	105.164
Male	Rt2	26201-54_bb_75	105.164
Male	Rt2	26201-54_bb_88	105.164
Male	Rt2	26201-54_bb_r2_6	105.164
Male	Rt2	20046-66_bb_57	107.663
Male	Rt2	20046-66_bb_70	107.663
Male	Rt2	44825-30_bb_r2_44	111.64
Male	Rt2	44825-30_bb_22	111.64
Male	Rt2	35177-41_bb_28	122.153
Male	Rt2	35177-41_bb_65	122.153
Male	Rt2	50339-25_bb_24	128.565
Male	Rt2	50339-25_bb_r2_85	128.565
Male	Rt2	248832-1_bb_r2_28	134.378
Male	Rt2	248832-1_bb_r2_72	134.378
Male	Rt2	193599-1_bb_r2_20	138.894
Male	Rt2	28197-51_bb_68	138.894
Male	Rt2	24755-57_bb_51	138.894
Male	Rt2	32715-44_bb_78	140.914
Male	Rt2	23107-60_bb_37	140.914
Male	Rt2	11619-90_bb_41	143.51
Male	Rt2	11619-90_bb_69	143.51
Male	Rt2	18628-69_bb_58	144.841
Male	Rt2	21273-63_bb_86	146.338
Male	Rt2	13364-84_bb_r2_18	147.393
Male	Rt2	13364-84_bb_r2_20	147.393
Male	Rt2	37329-38_bb_84	151.251
Male	Rt2	37329-38_bb_r2_92	151.251
Male	Rt2	40241-35_bb_r2_57	156.356
Male	Rt2	40241-35_bb_28	156.356
Male	Rt2	14446-80_bb_r2_64	160.731
Male	Rt2	14446-80_bb_r2_80	160.731
Male	Rt2	14446-80_bb_r2_81	160.731
Male	Rt2	14446-80_bb_16	162.381
Male	Rt2	45758-29_bb_r2_16	165.023
Male	Rt2	13893-82_bb_r2_7	165.023
Male	Rt2	53449-23_bb_42	170.074
Male	Rt2	53449-23_bb_r2_14	170.074
Male	Rt2	41974-33_bb_47	175.149
Male	Rt2	41974-33_bb_85	175.149
Male	Rt2	12654-86_bb_r2_17	178.14
Male	Rt2	12654-86_bb_r2_77	178.14
Male	Rt2	18922-68_bb_r2_54	180.011
Male	Rt2	18922-68_bb_r2_55	180.011
Male	Rt2	5174-128_bb_r2_38	183.104
Male	Rt2	5174-128_bb_r2_68	183.104
Male	Rt2	31436-46_bb_56	188.76
Male	Rt2	31436-46_bb_r2_65	188.76
Male	Rt2	31436-46_bb_r2_79	188.76
Male	Rt2	18062-70_bb_66	196.931
Male	Rt2	18062-70_bb_r2_35	196.931
Male	Rt2	23176-60_bb_45	201.89
Male	Rt2	13143-84_bb_r2_82	201.89
Male	Rt2	49022-27_bb_r2_12	202.761
Male	Rt2	645-215_bb_r2_91	204.084
Male	Rt2	645-215_bb_r2_93	204.084
Male	Rt2	11059-92_bb_60	204.867
Male	Rt2	30370-48_bb_47	204.867
Male	Rt2	45811-29_bb_r2_90	204.867
Male	Rt2	43292-32_bb_r2_41	204.867
Male	Rt2	25992-55_bb_63	205.717
Male	Rt2	43160-32_bb_r2_61	206.454	564.389
Male	Rt2	5065-129_bb_r2_54	206.454
Male	Rt2	26910-53_bb_82	208.379
Male	Rt2	26910-53_bb_83	208.379
Male	Rt2	12056-89_bb_17	211.494
Male	Rt2	15393-78_bb_r2_83	211.494
Male	Rt2	8602-104_bb_52	212.976
Male	Rt2	8602-104_bb_79	212.976
Male	Rt2	26577-54_bb_r2_9	214.365
Male	Rt2	49341-26_bb_r2_10	214.365
Male	Rt2	47452-28_bb_r2_50	215.635
Male	Rt2	47452-28_bb_r2_68	215.635
Male	Rt2	27124-53_bb_r2_31	216.87
Male	Rt2	27124-53_bb_r2_34	216.87
Male	Rt2	28508-50_bb_75	219.353
Male	Rt2	28508-50_bb_r2_9	219.353
Male	Rt2	68259-16_bb_r2_64	223.084
Male	Rt2	13128-84_bb_r2_72	223.084
Male	Rt2	38487-37_bb_r2_4	225.738
Male	Rt2	38487-37_bb_r2_95	225.738
Male	Rt2	16100-76_bb_r2_87	227.561
Male	Rt2	44325-31_bb_29	227.561
Male	Rt2	28522-50_bb_57	229.134
Male	Rt2	28522-50_bb_72	229.134
Male	Rt2	28522-50_bb_r2_90	229.134
Male	Rt2	28592-50_bb_81	231.683
Male	Rt2	58957-20_bb_r2_83	233.77
Male	Rt2	58957-20_bb_36	233.77
Male	Rt2	17691-71_bb_54	238.228
Male	Rt2	17691-71_bb_73	238.228
Male	Rt2	17691-71_bb_74	238.228
Male	Rt2	19057-68_bb_37	240.793
Male	Rt2	19057-68_bb_r2_30	240.793
Male	Rt2	16100-76_bb_r2_11	242.831
Male	Rt2	16406-75_bb_85	242.831
Male	Rt2	23985-58_bb_87	242.831
Male	Rt2	32649-44_bb_r2_57	242.831
Male	Rt2	22496-61_bb_66	242.831
Male	Rt2	23777-58_bb_r2_5	242.831
Male	Rt2	35830-40_bb_45	242.831
Male	Rt2	32512-44_bb_25	244.893
Male	Rt2	32512-44_bb_r2_91	244.893
Male	Rt2	22850-60_bb_82	249.285
Male	Rt2	22850-60_bb_r2_77	249.285
Male	Rt2	22175-61_bb_r2_60	252.417
Male	Rt2	22175-61_bb_r2_61	252.417
Male	Rt2	7798-109_bb_40	253.298
Male	Rt2	7798-109_bb_r2_69	253.298
Male	Rt2	869-198_bb_r2_87	253.298
Male	Rt2	13432-83_bb_r2_69	253.298
Male	Rt2	5860-122_bb_r2_14	253.67
Male	Rt2	12300-88_bb_46	254.942
Male	Rt2	12300-88_bb_86	254.942
Male	Rt2	25187-56_bb_84	261.102
Male	Rt2	61704-18_bb_17	262.403
Male	Rt2	61704-18_bb_40	262.403
Male	Rt2	61704-18_bb_71	262.403
Male	Rt2	12379-87_bb_r2_3	271.876
Male	Rt2	16939-73_bb_r2_68	271.876
Male	Rt2	16939-73_bb_r2_77	273.302
Male	Rt2	36660-39_bb_30	276.871
Male	Rt2	36660-39_bb_74	276.871
Male	Rt2	16580-74_bb_28	279.604
Male	Rt2	2301-159_bb_r2_15	279.604
Male	Rt2	36660-39_bb_r2_86	279.604
Male	Rt2	7143-113_bb_r2_21	287.521
Male	Rt2	9200-101_bb_r2_1	290.206
Male	Rt2	9200-101_bb_r2_14	290.206	766.998
Male	Rt2	17954-71_bb_50	297.83
Male	Rt2	30309-48_bb_r2_47	297.83
Male	Rt2	35157-41_bb_80	323.074
Male	Rt2	35157-41_bb_r2_16	323.074
Male	Rt2	22223-61_bb_69	323.074
Male	Rt3	12298-88_bb_28	0
Male	Rt3	31520-46_bb_22	0
Male	Rt3	23657-59_bb_r2_12	7.017
Male	Rt3	23657-59_bb_r2_37	7.017
Male	Rt3	32874-44_bb_r2_56	10.069
Male	Rt3	32874-44_bb_r2_84	10.069
Male	Rt3	3232-146_bb_r2_66	11.784
Male	Rt3	13231-84_bb_71	11.784
Male	Rt3	8721-103_bb_63	13.084
Male	Rt3	8721-103_bb_70	13.084
Male	Rt3	8721-103_bb_82	13.084
Male	Rt3	30713-47_bb_61	15.987
Male	Rt3	30713-47_bb_r2_31	15.987
Male	Rt3	26345-54_bb_45	22.46
Male	Rt3	26345-54_bb_83	22.46
Male	Rt3	14976-79_bb_r2_62	37.898
Male	Rt3	14976-79_bb_r2_63	37.898
Male	Rt3	20576-65_bb_r2_42	39.822
Male	Rt3	27137-53_bb_r2_15	41.539
Male	Rt3	27137-53_bb_r2_37	41.539
Male	Rt3	1860-167_bb_r2_58	43.149
Male	Rt3	1860-167_bb_r2_82	43.149
Male	Rt3	BFG077	44.733	44.527
Male	Rt3	BFG242	44.733	44.527
Male	Rt3	35786-40_bb_48	44.733
Male	Rt3	42560-32_bb_49	44.733
Male	Rt3	26036-54_bb_r2_62	46.365
Male	Rt3	26036-54_bb_36	47.022
Male	Rt3	26036-54_bb_r2_6	47.022
Male	Rt3	11099-92_bb_39	50.143
Male	Rt3	11099-92_bb_42	50.143
Male	Rt3	11099-92_bb_r2_18	50.143
Male	Rt3	19037-68_bb_26	52.008
Male	Rt3	19037-68_bb_37	52.008
Male	Rt3	77454-13_bb_r2_71	52.008
Male	Rt3	BFG074	52.008	105.537
Male	Rt3	11099-92_bb_21	52.008
Male	Rt3	13878-82_bb_33	52.008
Male	Rt3	13878-82_bb_45	52.008
Male	Rt3	15634-77_bb_43	52.008
Male	Rt3	29298-49_bb_r2_78	52.008
Male	Rt3	9031-102_bb_r2_10	52.008
Male	Rt3	22298-61_bb_r2_14	52.008
Male	Rt3	3701-141_bb_r2_15	52.008
Male	Rt3	16467-75_bb_r2_69	52.008
Male	Rt3	8604-104_bb_45	52.008
Male	Rt3	22755-60_bb_r2_45	53.251
Male	Rt3	22755-60_bb_r2_7	53.251
Male	Rt3	37980-37_bb_27	55.73
Male	Rt3	37980-37_bb_35	55.73
Male	Rt3	37980-37_bb_36	55.73
Male	Rt3	19367-67_bb_54	56.98
Male	Rt3	19367-67_bb_77	56.98
Male	Rt3	19367-67_bb_78	56.98
Male	Rt3	61219-19_bb_77	56.98
Male	Rt3	1022-190_bb_r2_1	56.98
Male	Rt3	18624-69_bb_53	56.98
Male	Rt3	69905-15_bb_r2_48	56.98
Male	Rt3	24480-57_bb_32	58.224
Male	Rt3	24480-57_bb_54	58.224
Male	Rt3	52949-24_bb_r2_37	61.32
Male	Rt3	52949-24_bb_62	61.32
Male	Rt3	32449-45_bb_48	66.327
Male	Rt3	32449-45_bb_49	66.327
Male	Rt3	49099-26_bb_r2_62	68.234
Male	Rt3	49099-26_bb_r2_85	68.234
Male	Rt3	31328-46_bb_80	69.485
Male	Rt3	18530-69_bb_r2_89	69.485
Male	Rt3	31210-46_bb_20	70.72
Male	Rt3	31210-46_bb_39	70.72
Male	Rt3	31210-46_bb_44	70.72
Male	Rt3	9914-97_bb_r2_39	70.72
Male	Rt3	19746-66_bb_r2_10	71.958
Male	Rt3	19746-66_bb_r2_86	71.958
Male	Rt3	13160-84_bb_24	73.822
Male	Rt3	27607-52_bb_44	73.822
Male	Rt3	17403-72_bb_r2_73	74.501
Male	Rt3	41249-34_bb_r2_24	78.205
Male	Rt3	41249-34_bb_r2_33	78.205
Male	Rt3	12036-89_bb_r2_45	84.417
Male	Rt3	12036-89_bb_r2_76	84.417
Male	Rt3	43508-32_bb_r2_23	90
Male	Rt3	27301-52_bb_r2_83	90
Male	Rt3	38834-36_bb_53	92.485
Male	Rt3	10567-95_bb_r2_81	92.485
Male	Rt3	14166-81_bb_r2_44	92.485
Male	Rt3	26644-54_bb_81	94.97
Male	Rt3	26644-54_bb_87	94.97
Male	Rt3	30131-48_bb_r2_50	98.688
Male	Rt3	30131-48_bb_r2_54	98.688
Male	Rt3	177639-2_bb_r2_2	103.026
Male	Rt3	177639-2_bb_r2_31	103.026
Male	Rt3	16675-74_bb_64	104.275
Male	Rt3	18300-70_bb_64	104.275
Male	Rt3	25902-55_bb_r2_82	104.275
Male	Rt3	3561-143_bb_r2_10	104.275
Male	Rt3	10036-97_bb_50	104.275
Male	Rt3	24241-58_bb_75	104.275
Male	Rt3	58435-20_bb_r2_46	104.275
Male	Rt3	57457-21_bb_r2_39	105.525
Male	Rt3	57457-21_bb_r2_70	105.525
Male	Rt3	4316-135_bb_r2_91	106.17
Male	Rt3	9189-101_bb_r2_53	106.818
Male	Rt3	18690-69_bb_38	106.818
Male	Rt3	18690-69_bb_87	106.818
Male	Rt3	26029-54_bb_r2_85	106.818
Male	Rt3	BFG008	106.818	618.941
Male	Rt3	15725-77_bb_r2_1	107.451
Male	Rt3	33818-43_bb_51	107.451
Male	Rt3	36598-39_bb_74	109.318
Male	Rt3	36598-39_bb_86	109.318
Male	Rt3	25980-55_bb_44	113.057
Male	Rt3	9189-101_bb_76	113.057
Male	Rt3	11455-91_bb_r2_71	113.057
Male	Rt3	1639-172_bb_r2_1	116.172
Male	Rt3	1639-172_bb_r2_2	116.172
Male	Rt3	44622-30_bb_r2_52	116.172
Male	Rt3	44698-30_bb_r2_11	119.266
Male	Rt3	44698-30_bb_r2_12	119.266
Male	Rt3	44698-30_bb_r2_13	119.266
Male	Rt3	19718-67_bb_r2_17	122.358
Male	Rt3	19718-67_bb_r2_28	122.358
Male	Rt3	38810-36_bb_80	125.453
Male	Rt3	38810-36_bb_r2_80	125.453
Male	Rt3	76658-13_bb_r2_11	129.79
Male	Rt3	76658-13_bb_r2_89	129.79
Male	Rt3	12296-88_bb_r2_91	132.913
Male	Rt3	9642-99_bb_47	132.913
Male	Rt3	4158-136_bb_r2_38	132.913
Male	Rt3	22973-60_bb_59	132.913
Male	Rt3	14370-81_bb_71	134.182
Male	Rt3	347715-1_bb_r2_1	134.182
Male	Rt3	39767-35_bb_r2_63	134.182
Male	Rt3	8292-106_bb_r2_21	134.182
Male	Rt3	12144-88_bb_33	135.438
Male	Rt3	15492-77_bb_r2_46	135.438
Male	Rt3	34085-42_bb_40	135.438
Male	Rt3	4814-130_bb_r2_35	135.438
Male	Rt3	254105-1_bb_r2_36	136.683
Male	Rt3	254105-1_bb_r2_45	136.683
Male	Rt3	7341-112_bb_84	137.925
Male	Rt3	3871-139_bb_r2_12	137.925
Male	Rt3	19623-67_bb_r2_56	139.165
Male	Rt3	10304-96_bb_r2_84	139.165
Male	Rt3	27316-52_bb_r2_38	141.653
Male	Rt3	27316-52_bb_84	141.653
Male	Rt3	45921-29_bb_52	144.747
Male	Rt3	9914-97_bb_50	144.747
Male	Rt3	27880-51_bb_r2_16	147.218
Male	Rt3	27880-51_bb_53	147.218
Male	Rt3	17403-72_bb_86	150.928
Male	Rt3	17403-72_bb_87	150.928
Male	Rt3	17403-72_bb_88	150.928
Male	Rt3	2988-149_bb_r2_88	152.781
Male	Rt3	25554-55_bb_r2_53	152.781
Male	Rt3	28985-50_bb_30	152.781
Male	Rt3	54324-23_bb_28	152.781
Male	Rt3	31233-46_bb_19	154.016
Male	Rt3	10019-97_bb_r2_43	154.016
Male	Rt3	12553-87_bb_57	154.016
Male	Rt3	29478-49_bb_r2_22	154.016
Male	Rt3	77454-13_bb_r2_76	155.251
Male	Rt3	38154-37_bb_65	155.251
Male	Rt3	14546-80_bb_r2_39	157.124
Male	Rt3	43766-31_bb_74	157.124
Male	Rt3	17414-72_bb_58	159.019
Male	Rt3	17414-72_bb_74	159.019
Male	Rt3	21012-64_bb_r2_71	159.019
Male	Rt3	7584-110_bb_68	159.019
Male	Rt3	9079-101_bb_r2_35	159.019
Male	Rt3	12417-87_bb_r2_68	159.019
Male	Rt3	26406-54_bb_r2_56	159.019
Male	Rt3	32828-44_bb_r2_76	159.019
Male	Rt3	46398-29_bb_r2_65	159.019
Male	Rt3	54324-23_bb_53	159.019
Male	Rt3	10904-93_bb_r2_52	160.28
Male	Rt3	25601-55_bb_12	160.28
Male	Rt3	15852-76_bb_63	160.28
Male	Rt3	46980-28_bb_50	160.28
Male	Rt3	3206-147_bb_r2_7	160.28
Male	Rt3	11768-90_bb_r2_89	160.28
Male	Rt3	30133-48_bb_r2_75	160.28
Male	Rt3	6438-118_bb_r2_1	162.125
Male	Rt3	6438-118_bb_r2_30	162.125
Male	Rt3	35723-40_bb_85	165.837
Male	Rt3	35723-40_bb_r2_7	165.837
Male	Rt3	22663-61_bb_r2_50	170.168
Male	Rt3	22663-61_bb_r2_88	170.168
Male	Rt3	7352-112_bb_r2_10	173.259
Male	Rt3	7352-112_bb_r2_16	173.259
Male	Rt3	13044-85_bb_r2_42	175.732
Male	Rt3	25830-55_bb_r2_51	175.732
Male	Rt3	14737-79_bb_33	178.207
Male	Rt3	14737-79_bb_55	178.207
Male	Rt3	13816-82_bb_r2_23	178.832
Male	Rt3	28171-51_bb_r2_82	178.832
Male	Rt3	41422-34_bb_45	178.832
Male	Rt3	13159-84_bb_57	178.832
Male	Rt3	13816-82_bb_49	178.832
Male	Rt3	164193-2_bb_51	178.832
Male	Rt3	29684-49_bb_52	178.832
Male	Rt3	33169-44_bb_37	178.832
Male	Rt3	29918-48_bb_32	180.089
Male	Rt3	33752-43_bb_82	180.089
Male	Rt3	12990-85_bb_r2_90	180.762
Male	Rt3	12607-86_bb_r2_48	180.762
Male	Rt3	28223-51_bb_r2_61	180.762
Male	Rt3	60073-19_bb_32	185.094
Male	Rt3	60073-19_bb_r2_37	185.094
Male	Rt3	28989-50_bb_79	190.051
Male	Rt3	41510-34_bb_82	190.051
Male	Rt3	41510-34_bb_r2_74	190.051
Male	Rt3	12985-85_bb_r2_57	192.533
Male	Rt3	54522-23_bb_40	195.822
Male	Rt3	54522-23_bb_41	195.822
Male	Rt3	54522-23_bb_r2_37	195.822
Male	Rt3	54522-23_bb_r2_51	195.822
Male	Rt3	12817-86_bb_45	199.343
Male	Rt3	12817-86_bb_52	199.343
Male	Rt3	15492-77_bb_41	199.343
Male	Rt3	51783-24_bb_r2_78	202.515
Male	Rt3	51783-24_bb_r2_88	202.515
Male	Rt3	33169-44_bb_r2_50	205.53
Male	Rt3	51939-24_bb_42	205.53
Male	Rt3	51939-24_bb_88	205.53
Male	Rt3	10548-95_bb_34	206.163
Male	Rt3	28410-51_bb_42	206.163
Male	Rt3	31817-45_bb_81	206.163
Male	Rt3	33750-43_bb_53	206.163
Male	Rt3	38810-36_bb_r2_81	206.163
Male	Rt3	41040-34_bb_69	206.163
Male	Rt3	41776-33_bb_r2_19	206.163
Male	Rt3	12508-87_bb_r2_62	206.163
Male	Rt3	31357-46_bb_r2_4	206.163
Male	Rt3	38796-36_bb_31	206.163
Male	Rt3	38796-36_bb_68	206.163
Male	Rt3	22608-61_bb_80	206.791
Male	Rt3	25886-55_bb_81	206.791
Male	Rt3	15678-77_bb_35	206.791
Male	Rt3	15959-76_bb_r2_41	206.791
Male	Rt3	8841-103_bb_r2_42	206.791
Male	Rt3	979-192_bb_r2_42	206.791
Male	Rt3	18324-70_bb_r2_83	206.791
Male	Rt3	20336-65_bb_76	206.791
Male	Rt3	10381-95_bb_r2_56	206.791
Male	Rt3	35272-41_bb_41	206.791
Male	Rt3	27301-52_bb_88	206.791
Male	Rt3	7584-110_bb_72	206.791
Male	Rt3	28182-51_bb_59	206.791
Male	Rt3	22448-61_bb_r2_86	206.791
Male	Rt3	32791-44_bb_73	206.791
Male	Rt3	9048-102_bb_r2_29	206.791
Male	Rt3	6510-117_bb_r2_73	206.791
Male	Rt3	16890-73_bb_r2_58	206.791
Male	Rt3	25457-56_bb_r2_61	206.791
Male	Rt3	16646-74_bb_r2_14	206.791
Male	Rt3	9928-97_bb_r2_38	206.791
Male	Rt3	3961-138_bb_r2_27	206.791
Male	Rt3	4481-133_bb_r2_17	206.791
Male	Rt3	58479-20_bb_34	206.791
Male	Rt3	7352-112_bb_r2_92	206.791
Male	Rt3	53668-23_bb_52	206.791
Male	Rt3	38796-36_bb_r2_79	206.791
Male	Rt3	2849-151_bb_r2_79	206.791
Male	Rt3	28171-51_bb_45	206.791
Male	Rt3	27765-52_bb_13	206.791
Male	Rt3	27209-53_bb_r2_73	206.791
Male	Rt3	22448-61_bb_45	206.791
Male	Rt3	52876-24_bb_73	206.791
Male	Rt3	11009-93_bb_r2_47	206.791
Male	Rt3	11353-91_bb_r2_81	206.791
Male	Rt3	11831-89_bb_84	206.791
Male	Rt3	12060-89_bb_29	206.791
Male	Rt3	12060-89_bb_59	206.791
Male	Rt3	13337-84_bb_52	206.791
Male	Rt3	13337-84_bb_55	206.791
Male	Rt3	14061-82_bb_52	206.791
Male	Rt3	14107-81_bb_32	206.791
Male	Rt3	14570-80_bb_r2_43	206.791
Male	Rt3	14570-80_bb_r2_66	206.791
Male	Rt3	14570-80_bb_r2_86	206.791
Male	Rt3	1587-173_bb_r2_74	206.791
Male	Rt3	1587-173_bb_r2_81	206.791
Male	Rt3	16431-75_bb_53	206.791
Male	Rt3	18867-68_bb_15	206.791
Male	Rt3	18867-68_bb_r2_81	206.791
Male	Rt3	2269-160_bb_r2_91	206.791
Male	Rt3	22973-60_bb_r2_22	206.791
Male	Rt3	29162-49_bb_r2_33	206.791
Male	Rt3	29413-49_bb_62	206.791
Male	Rt3	50356-25_bb_28	206.791
Male	Rt3	5714-123_bb_r2_16	206.791
Male	Rt3	7912-108_bb_r2_14	206.791
Male	Rt3	BFG253	206.791
Male	Rt3	BFG128	206.791
Male	Rt3	12060-89_bb_r2_45	206.791
Male	Rt3	12553-87_bb_r2_57	206.791
Male	Rt3	12553-87_bb_r2_58	206.791
Male	Rt3	12970-85_bb_58	206.791
Male	Rt3	13468-83_bb_r2_75	206.791
Male	Rt3	13878-82_bb_r2_22	206.791
Male	Rt3	13878-82_bb_r2_28	206.791
Male	Rt3	13878-82_bb_r2_6	206.791
Male	Rt3	14712-80_bb_21	206.791
Male	Rt3	15255-78_bb_64	206.791
Male	Rt3	17786-71_bb_r2_87	206.791
Male	Rt3	18199-70_bb_r2_5	206.791
Male	Rt3	18199-70_bb_r2_50	206.791
Male	Rt3	19444-67_bb_44	206.791
Male	Rt3	23726-59_bb_84	206.791
Male	Rt3	23726-59_bb_r2_85	206.791
Male	Rt3	25239-56_bb_48	206.791
Male	Rt3	26029-54_bb_28	206.791
Male	Rt3	2786-152_bb_r2_91	206.791
Male	Rt3	28133-51_bb_r2_81	206.791
Male	Rt3	28133-51_bb_r2_85	206.791
Male	Rt3	35723-40_bb_16	206.791
Male	Rt3	3871-139_bb_r2_84	206.791
Male	Rt3	45921-29_bb_11	206.791
Male	Rt3	48436-27_bb_r2_47	206.791
Male	Rt3	4848-130_bb_r2_61	206.791
Male	Rt3	4927-130_bb_r2_22	206.791
Male	Rt3	4927-130_bb_r2_95	206.791
Male	Rt3	4943-129_bb_r2_82	206.791
Male	Rt3	4990-129_bb_r2_54	206.791
Male	Rt3	5610-124_bb_r2_57	206.791
Male	Rt3	7925-108_bb_r2_81	206.791
Male	Rt3	9057-101_bb_77	206.791
Male	Rt3	9355-100_bb_r2_84	206.791
Male	Rt3	949-193_bb_r2_58	206.791
Male	Rt3	BFG046	206.791
Male	Rt3	2899-151_bb_r2_18	206.791
Male	Rt3	20773-64_bb_r2_11	206.791
Male	Rt3	6448-118_bb_r2_66	206.791
Male	Rt3	38912-36_bb_r2_67	206.791
Male	Rt3	53791-23_bb_40	206.791	496.794
Male	Rt3	14900-79_bb_79	206.791
Male	Rt3	37772-38_bb_30	206.791
Male	Rt3	69069-15_bb_r2_47	206.791
Male	Rt3	19204-68_bb_r2_73	206.791
Male	Rt3	14723-80_bb_r2_92	206.791
Male	Rt3	34727-41_bb_59	206.791
Male	Rt3	7943-108_bb_r2_33	206.791
Male	Rt3	33818-43_bb_47	206.791
Male	Rt3	21772-62_bb_29	206.791
Male	Rt3	18228-70_bb_21	206.791
Male	Rt3	58513-20_bb_37	206.791
Male	Rt3	26334-54_bb_69	206.791
Male	Rt3	33978-42_bb_r2_93	206.791
Male	Rt3	43602-31_bb_r2_78	206.791
Male	Rt3	53668-23_bb_r2_89	206.791
Male	Rt3	29746-48_bb_75	206.791
Male	Rt3	11526-91_bb_r2_72	206.791
Male	Rt3	20875-64_bb_r2_30	207.402
Male	Rt3	20875-64_bb_r2_59	207.402
Male	Rt3	20875-64_bb_r2_84	207.402
Male	Rt3	11517-91_bb_33	208.039
Male	Rt3	25970-55_bb_r2_84	208.039
Male	Rt3	49981-26_bb_46	208.039
Male	Rt3	30133-48_bb_r2_56	209.297	316.118
Male	Rt3	16646-74_bb_r2_10	209.297
Male	Rt3	13160-84_bb_46	211.149
Male	Rt3	13160-84_bb_r2_27	211.149
Male	Rt3	13160-84_bb_r2_4	211.149
Male	Rt3	13160-84_bb_r2_49	211.149
Male	Rt3	52057-24_bb_17	212.396
Male	Rt3	10194-96_bb_43	212.396
Male	Rt3	23275-59_bb_56	213.829
Male	Rt3	23275-59_bb_r2_7	213.829
Male	Rt3	41540-34_bb_r2_50	213.829
Male	Rt3	65755-17_bb_r2_14	213.829
Male	Rt3	23275-59_bb_r2_49	215.001
Male	Rt3	65755-17_bb_32	215.001
Male	Rt3	21995-62_bb_45	216.227
Male	Rt3	14546-80_bb_r2_22	216.227
Male	Rt3	26959-53_bb_r2_79	220.357
Male	Rt3	26959-53_bb_r2_82	220.357
Male	Rt3	21006-64_bb_r2_51	228.568
Male	Rt3	57616-21_bb_59	228.568
Male	Rt3	48058-27_bb_r2_85	228.568
Male	Rt3	7284-112_bb_r2_71	239.262
Male	Rt3	11698-90_bb_84	239.262
Male	Rt3	33003-44_bb_35	239.262
Male	Rt4A	17227-72_bb_r2_24	0
Male	Rt4A	17227-72_bb_r2_47	0
Male	Rt4A	BFG003	9.579	2.196
Male	Rt4A	35460-40_bb_r2_27	9.579
Male	Rt4A	11423-91_bb_64	18.982
Male	Rt4A	11423-91_bb_70	18.982
Male	Rt4A	31326-46_bb_27	19.716
Male	Rt4A	14498-80_bb_28	19.716
Male	Rt4A	11423-91_bb_75	21.018
Male	Rt4A	11423-91_bb_r2_28	21.018
Male	Rt4A	21212-63_bb_r2_13	27.419
Male	Rt4A	17587-72_bb_32	33.835
Male	Rt4A	17587-72_bb_45	33.835
Male	Rt4A	22118-62_bb_r2_44	37.335
Male	Rt4A	9760-98_bb_r2_75	37.335
Male	Rt4A	76794-13_bb_r2_34	39.479
Male	Rt4A	76794-13_bb_r2_44	39.479
Male	Rt4A	76794-13_bb_r2_54	39.479
Male	Rt4A	27798-52_bb_54	46.405
Male	Rt4A	27798-52_bb_55	46.405
Male	Rt4A	46123-29_bb_16	51.987
Male	Rt4A	46123-29_bb_37	51.987
Male	Rt4A	13623-83_bb_r2_14	56.323
Male	Rt4A	13623-83_bb_r2_36	56.323
Male	Rt4A	10595-94_bb_r2_27	58.182
Male	Rt4A	10595-94_bb_r2_81	58.182
Male	Rt4A	65511-17_bb_30	58.182
Male	Rt4A	10595-94_bb_37	58.182
Male	Rt4A	13920-82_bb_68	58.182
Male	Rt4A	16353-75_bb_65	58.182
Male	Rt4A	42149-33_bb_12	58.182
Male	Rt4A	45746-29_bb_61	59.423
Male	Rt4A	25090-56_bb_26	59.423
Male	Rt4A	25090-56_bb_54	59.423
Male	Rt4A	38345-37_bb_72	59.423
Male	Rt4A	55659-22_bb_47	59.423
Male	Rt4A	20848-64_bb_r2_85	61.423
Male	Rt4A	36586-39_bb_30	62.752
Male	Rt4A	36586-39_bb_r2_95	62.752
Male	Rt4A	33744-43_bb_60	67.905
Male	Rt4A	33744-43_bb_64	67.905
Male	Rt4A	4727-131_bb_r2_29	70.405
Male	Rt4A	4727-131_bb_r2_94	70.405
Male	Rt4A	5626-124_bb_r2_61	71.643
Male	Rt4A	6842-115_bb_r2_33	73.503
Male	Rt4A	6842-115_bb_r2_69	73.503
Male	Rt4A	6842-115_bb_r2_95	73.503
Male	Rt4A	35813-40_bb_49	76.605
Male	Rt4A	35813-40_bb_70	76.605
Male	Rt4A	34899-41_bb_45	76.605
Male	Rt4A	391-286_bb_r2_40	79.083
Male	Rt4A	391-286_bb_r2_51	79.083
Male	Rt4A	28874-50_bb_r2_26	82.179
Male	Rt4A	28874-50_bb_r2_9	82.179
Male	Rt4A	2033-164_bb_r2_71	84.657
Male	Rt4A	2033-164_bb_r2_8	84.657
Male	Rt4A	11292-92_bb_r2_80	85.279
Male	Rt4A	11292-92_bb_r2_86	85.279
Male	Rt4A	212926-1_bb_46	86.331
Male	Rt4A	3387-145_bb_r2_72	86.331
Male	Rt4A	37251-38_bb_28	86.331
Male	Rt4A	21198-63_bb_r2_29	90.295
Male	Rt4A	21198-63_bb_r2_84	90.295
Male	Rt4A	43433-32_bb_52	96.046
Male	Rt4A	43433-32_bb_67	96.046
Male	Rt4A	36374-39_bb_r2_68	97.904
Male	Rt4A	39340-36_bb_76	99.155
Male	Rt4A	43488-32_bb_23	99.155
Male	Rt4A	74458-13_bb_81	99.155
Male	Rt4A	16342-75_bb_36	99.155
Male	Rt4A	16342-75_bb_r2_70	99.155
Male	Rt4A	50260-26_bb_28	99.789
Male	Rt4A	312891-1_bb_62	99.789
Male	Rt4A	9730-98_bb_r2_1	99.789
Male	Rt4A	9730-98_bb_r2_19	99.789
Male	Rt4A	13571-83_bb_r2_38	99.789
Male	Rt4A	9730-98_bb_80	99.789
Male	Rt4A	4432-134_bb_r2_51	101.032
Male	Rt4A	4432-134_bb_r2_95	101.032
Male	Rt4A	13800-82_bb_62	101.032
Male	Rt4A	13800-82_bb_68	101.032
Male	Rt4A	4432-134_bb_r2_67	101.032
Male	Rt4A	49029-27_bb_32	101.032
Male	Rt4A	60570-19_bb_65	101.032
Male	Rt4A	13385-84_bb_r2_84	102.271
Male	Rt4A	13385-84_bb_r2_85	102.271
Male	Rt4A	41585-33_bb_76	102.271
Male	Rt4A	13800-82_bb_20	102.271
Male	Rt4A	14523-80_bb_31	102.271
Male	Rt4A	14523-80_bb_87	102.271
Male	Rt4A	18034-70_bb_53	102.893
Male	Rt4A	14181-81_bb_72	102.893
Male	Rt4A	15327-78_bb_15	102.893
Male	Rt4A	18785-69_bb_42	102.893
Male	Rt4A	18785-69_bb_33	102.893
Male	Rt4A	14319-81_bb_42	102.893
Male	Rt4A	22138-62_bb_62	102.893
Male	Rt4A	14255-81_bb_76	102.893
Male	Rt4A	15378-78_bb_r2_89	102.893
Male	Rt4A	13571-83_bb_27	102.893
Male	Rt4A	38916-36_bb_r2_35	102.893
Male	Rt4A	14298-81_bb_r2_42	102.893
Male	Rt4A	35375-41_bb_r2_82	102.893
Male	Rt4A	17784-71_bb_r2_87	102.893
Male	Rt4A	6881-115_bb_r2_7	102.893
Male	Rt4A	142163-3_bb_71	102.893
Male	Rt4A	21211-63_bb_54	102.893
Male	Rt4A	18601-69_bb_28	102.893
Male	Rt4A	34143-42_bb_31	102.893
Male	Rt4A	6443-118_bb_r2_63	102.893
Male	Rt4A	34974-41_bb_57	102.893
Male	Rt4A	21970-62_bb_r2_3	102.893
Male	Rt4A	32626-44_bb_r2_4	102.893
Male	Rt4A	14753-79_bb_r2_92	102.893
Male	Rt4A	36374-39_bb_r2_87	102.893
Male	Rt4A	20106-66_bb_73	102.893
Male	Rt4A	15370-78_bb_37	102.893
Male	Rt4A	19588-67_bb_73	102.893
Male	Rt4A	31327-46_bb_30	102.893
Male	Rt4A	35742-40_bb_47	102.893
Male	Rt4A	35742-40_bb_14	102.893
Male	Rt4A	10265-96_bb_r2_42	102.893
Male	Rt4A	13416-83_bb_44	102.893
Male	Rt4A	14298-81_bb_r2_12	102.893
Male	Rt4A	20554-65_bb_67	102.893
Male	Rt4A	20952-64_bb_r2_31	102.893
Male	Rt4A	22362-61_bb_r2_24	102.893
Male	Rt4A	25838-55_bb_37	102.893
Male	Rt4A	28728-50_bb_r2_79	102.893
Male	Rt4A	39374-36_bb_51	102.893
Male	Rt4A	42310-33_bb_r2_76	102.893
Male	Rt4A	9512-99_bb_39	102.893
Male	Rt4A	19172-68_bb_r2_40	102.893
Male	Rt4A	20729-64_bb_r2_21	102.893
Male	Rt4A	258388-1_bb_81	102.893
Male	Rt4A	293911-1_bb_38	102.893
Male	Rt4A	34465-42_bb_r2_66	102.893
Male	Rt4A	34884-41_bb_28	102.893
Male	Rt4A	45836-29_bb_r2_40	102.893
Male	Rt4A	BFG255	102.893	195.732
Male	Rt4A	17502-72_bb_34	102.893
Male	Rt4A	15140-78_bb_r2_48	102.893
Male	Rt4A	48945-27_bb_28	103.515
Male	Rt4A	24108-58_bb_28	103.515
Male	Rt4A	29745-48_bb_16	104.752
Male	Rt4A	16387-75_bb_r2_1	104.752
Male	Rt4A	26449-54_bb_r2_87	104.752
Male	Rt4A	12723-86_bb_75	105.993
Male	Rt4A	33728-43_bb_53	105.993
Male	Rt4A	10600-94_bb_63	107.235
Male	Rt4A	162587-2_bb_r2_52	107.235
Male	Rt4A	24096-58_bb_r2_16	109.092
Male	Rt4A	24096-58_bb_r2_2	109.092
Male	Rt4A	24096-58_bb_r2_75	109.092
Male	Rt4A	37971-37_bb_88	112.236
Male	Rt4A	37971-37_bb_r2_27	112.236
Male	Rt4A	17070-73_bb_70	113.525
Male	Rt4A	23136-60_bb_r2_24	113.525
Male	Rt4A	22127-62_bb_88	118.192
Male	Rt4A	9536-99_bb_r2_38	121.908
Male	Rt4A	9536-99_bb_r2_48	121.908
Male	Rt4A	20760-64_bb_79	123.97
Male	Rt4A	19356-67_bb_r2_66	125.793
Male	Rt4A	22581-61_bb_82	125.793
Male	Rt4A	12806-86_bb_16	128.513
Male	Rt4A	12806-86_bb_50	128.513
Male	Rt4A	12489-87_bb_15	140.086
Male	Rt4A	4438-134_bb_r2_18	144.749
Male	Rt4A	6299-119_bb_28	152.021
Male	Rt4A	6299-119_bb_r2_37	152.021
Male	Rt4A	6299-119_bb_r2_60	152.021
Male	Rt4A	2129-162_bb_r2_95	170.816
Male	Rt4A	7275-112_bb_r2_7	177.658
Male	Rt4A	7275-112_bb_r2_75	177.658
Male	Rt4A	43579-31_bb_42	190.357
Male	Rt4A	43579-31_bb_r2_95	190.357
Male	Rt4A	32810-44_bb_r2_46	199.211
Male	Rt4A	8943-102_bb_r2_92	199.211
Male	Rt4B	7678-110_bb_r2_85	0
Male	Rt4B	30638-47_bb_r2_77	0
Male	Rt4B	24708-57_bb_r2_39	16.213
Male	Rt4B	39112-36_bb_r2_76	19.056
Male	Rt4B	11011-93_bb_85	25.601
Male	Rt4B	14826-79_bb_58	32.953
Male	Rt4B	34429-42_bb_r2_23	35.985
Male	Rt4B	48594-27_bb_r2_32	43.651
Male	Rt4B	48594-27_bb_r2_8	43.651
Male	Rt4B	20209-65_bb_88	49.896
Male	Rt4B	4243-136_bb_r2_33	57.49
Male	Rt4B	RC08604	60.79	14.396
Male	Rt4B	79834-12_bb_84	64.07
Male	Rt4B	32583-44_bb_28	68.259
Male	Rt4B	62779-18_bb_84	68.259
Male	Rt4B	23501-59_bb_r2_6	70.955
Male	Rt4B	13978-82_bb_39	74.028
Male	Rt4B	16339-75_bb_r2_19	74.028
Male	Rt4B	16380-75_bb_61	77.519
Male	Rt4B	20756-64_bb_43	77.519
Male	Rt4B	9293-100_bb_r2_18	77.519
Male	Rt4B	44968-30_bb_38	77.519
Male	Rt4B	24850-57_bb_57	80.73
Male	Rt4B	8376-105_bb_49	80.73
Male	Rt4B	8376-105_bb_r2_7	80.73
Male	Rt4B	16380-75_bb_r2_34	83.173
Male	Rt4B	29140-49_bb_49	83.173
Male	Rt4B	16551-74_bb_12	84.569
Male	Rt4B	16551-74_bb_52	84.569
Male	Rt4B	32938-44_bb_r2_5	92.575
Male	Rt4B	32938-44_bb_r2_88	92.575
Male	Rt4B	69567-15_bb_r2_17	108.438
Male	Rt4B	69567-15_bb_r2_75	108.438
Male	Rt4B	18333-70_bb_67	115.288
Male	Rt4B	40575-35_bb_47	119.636
Male	Rt4B	40575-35_bb_r2_79	119.636
Male	Rt4B	28640-50_bb_16	123.37
Male	Rt4B	17749-71_bb_r2_68	123.37
Male	Rt4B	35278-41_bb_37	123.37
Male	Rt4B	37623-38_bb_44	123.988
Male	Rt4B	16368-75_bb_r2_26	123.988
Male	Rt4B	6208-119_bb_r2_84	123.988
Male	Rt4B	35935-40_bb_r2_62	123.988
Male	Rt4B	3511-143_bb_r2_8	123.988
Male	Rt4B	21486-63_bb_47	123.988
Male	Rt4B	11734-90_bb_50	124.212
Male	Rt4B	16396-75_bb_r2_58	124.212
Male	Rt4B	16662-74_bb_r2_62	124.212
Male	Rt4B	20893-64_bb_29	124.212
Male	Rt4B	24774-57_bb_84	124.212
Male	Rt4B	33119-44_bb_49	124.212
Male	Rt4B	41412-34_bb_r2_48	124.212
Male	Rt4B	853-199_bb_r2_92	124.212
Male	Rt4B	8648-104_bb_r2_86	124.212
Male	Rt4B	13380-84_bb_r2_15	124.212
Male	Rt4B	16368-75_bb_r2_46	124.212
Male	Rt4B	212032-1_bb_84	124.212
Male	Rt4B	21486-63_bb_r2_87	124.212
Male	Rt4B	24865-57_bb_r2_63	124.212
Male	Rt4B	29460-49_bb_54	124.212
Male	Rt4B	3381-145_bb_r2_3	124.212
Male	Rt4B	35935-40_bb_19	124.212
Male	Rt4B	35935-40_bb_r2_95	124.212
Male	Rt4B	5826-122_bb_44	124.212
Male	Rt4B	5826-122_bb_r2_3	124.212
Male	Rt4B	9320-100_bb_46	124.212
Male	Rt4B	BFG019	124.212
Male	Rt4B	41864-33_bb_43	124.82
Male	Rt4B	2753-153_bb_r2_39	124.82
Male	Rt4B	16046-76_bb_r2_23	126.673
Male	Rt4B	16046-76_bb_r2_24	126.673
Male	Rt4B	36639-39_bb_r2_41	130.143
Male	Rt4B	43587-31_bb_20	130.143
Male	Rt4B	96019-8_bb_27	130.143
Male	Rt4B	96019-8_bb_r2_16	132.885
Male	Rt4B	96019-8_bb_r2_84	132.885
Male	Rt4B	213152-1_bb_r2_84	137.33
Male	Rt4B	29512-49_bb_46	137.33
Male	Rt4B	8297-106_bb_r2_13	141.306
Male	Rt4B	8297-106_bb_r2_55	141.306
Male	Rt4B	408794-1_bb_18	143.785
Male	Rt4B	408794-1_bb_19	143.785
Male	Rt4B	4248-136_bb_r2_57	143.785
Male	Rt4B	58329-20_bb_43	145.047
Male	Rt4B	5223-127_bb_r2_21	145.047
Male	Rt4B	20493-65_bb_r2_34	147.065
Male	Rt4B	20493-65_bb_r2_42	147.065
Male	Rt4B	2994-149_bb_r2_69	148.338
Male	Rt4B	16557-74_bb_r2_79	149.003
Male	Rt4B	13424-83_bb_54	149.003
Male	Rt4B	13001-85_bb_r2_69	150.765
Male	Rt4B	3606-142_bb_r2_52	150.765
Male	Rt4B	10553-95_bb_r2_34	150.765
Male	Rt4B	14524-80_bb_r2_34	150.765
Male	Rt4B	41563-33_bb_r2_87	153.727
Male	Rt4B	41563-33_bb_r2_95	153.727
Male	Rt4B	42395-33_bb_41	158.818
Male	Rt4B	42395-33_bb_42	158.818
Male	Rt4B	42395-33_bb_69	158.818
Male	Rt4B	13001-85_bb_r2_31	165.631
Male	Rt4B	13001-85_bb_r2_9	165.631
Male	Rt4B	61289-19_bb_r2_93	182.905
Male	Rt4B	44469-31_bb_36	182.905
Male	Rt4B	44469-31_bb_37	182.905
Male	Rt4B	22228-61_bb_55	183.699
Male	Rt4B	22228-61_bb_71	183.699
Male	Rt4B	22228-61_bb_85	183.699
Male	Rt4B	26999-53_bb_13	184.747
Male	Rt4B	4451-134_bb_r2_21	184.747
Male	Rt4B	35200-41_bb_r2_74	204.612
Male	Rt4B	37548-38_bb_49	207.089
Male	Rt4B	6446-118_bb_r2_7	212.494
Male	Rt4B	20713-64_bb_r2_23	212.494
Male	Rt4B	20713-64_bb_r2_7	212.494
Male	Rt5	38628-37_bb_r2_46	0
Male	Rt5	43807-31_bb_r2_1	0
Male	Rt5	11977-89_bb_r2_35	7.308
Male	Rt5	2981-149_bb_46	10.023
Male	Rt5	44329-31_bb_r2_14	27.092
Male	Rt5	44329-31_bb_r2_31	27.092
Male	Rt5	44329-31_bb_r2_50	27.092
Male	Rt5	17579-72_bb_r2_17	32.278
Male	Rt5	34142-42_bb_65	32.278
Male	Rt5	20320-65_bb_57	32.278
Male	Rt5	38083-37_bb_63	32.278
Male	Rt5	15043-79_bb_57	36.23
Male	Rt5	15043-79_bb_59	36.23
Male	Rt5	17740-71_bb_41	38.101
Male	Rt5	6568-117_bb_r2_65	38.101
Male	Rt5	17740-71_bb_r2_71	38.101
Male	Rt5	19699-67_bb_r2_13	39.366
Male	Rt5	19699-67_bb_r2_9	39.366
Male	Rt5	24042-58_bb_r2_81	39.366
Male	Rt5	17677-71_bb_55	41.857
Male	Rt5	17677-71_bb_r2_38	41.857
Male	Rt5	21611-63_bb_r2_39	44.341
Male	Rt5	21611-63_bb_r2_42	44.341
Male	Rt5	55633-22_bb_r2_64	47.052
Male	Rt5	55633-22_bb_71	47.052
Male	Rt5	55633-22_bb_76	47.052
Male	Rt5	237688-1_bb_r2_15	52.985
Male	Rt5	237688-1_bb_r2_51	52.985
Male	Rt5	56004-22_bb_r2_90	55.5
Male	Rt5	27193-53_bb_34	58.793
Male	Rt5	27193-53_bb_35	58.793
Male	Rt5	36939-39_bb_47	63.164
Male	Rt5	36939-39_bb_48	63.164
Male	Rt5	27682-52_bb_43	67.512
Male	Rt5	27682-52_bb_r2_12	67.512
Male	Rt5	36728-39_bb_r2_55	69.874
Male	Rt5	36728-39_bb_r2_62	69.874
Male	Rt5	31008-47_bb_46	71.884
Male	Rt5	4789-131_bb_r2_66	71.884
Male	Rt5	12711-86_bb_34	71.884
Male	Rt5	23529-59_bb_12	71.884
Male	Rt5	36090-40_bb_76	71.884
Male	Rt5	28314-51_bb_83	71.884
Male	Rt5	15520-77_bb_r2_38	73.175
Male	Rt5	30589-47_bb_36	74.524
Male	Rt5	51607-25_bb_r2_48	78.528
Male	Rt5	51607-25_bb_r2_75	78.528
Male	Rt5	10778-94_bb_r2_70	81.686
Male	Rt5	10778-94_bb_r2_94	81.686
Male	Rt5	30047-48_bb_31	81.686
Male	Rt5	15999-76_bb_47	82.341
Male	Rt5	20314-65_bb_51	82.341
Male	Rt5	18620-69_bb_42	82.341
Male	Rt5	2386-158_bb_r2_95	82.341
Male	Rt5	9697-98_bb_72	83.038
Male	Rt5	9697-98_bb_r2_43	83.038
Male	Rt5	26518-54_bb_67	84.925
Male	Rt5	11577-90_bb_r2_31	84.925
Male	Rt5	43876-31_bb_r2_2	87.271
Male	Rt5	43876-31_bb_r2_87	87.271
Male	Rt5	3573-143_bb_r2_3	91.152
Male	Rt5	3573-143_bb_r2_73	91.152
Male	Rt5	19317-67_bb_r2_64	94.242
Male	Rt5	19317-67_bb_46	94.242
Male	Rt5	24033-58_bb_r2_37	96.719
Male	Rt5	15757-77_bb_55	96.719
Male	Rt5	15396-78_bb_r2_1	98.609
Male	Rt5	15396-78_bb_r2_49	98.609
Male	Rt5	11488-91_bb_r2_67	99.902
Male	Rt5	37989-37_bb_38	100.56
Male	Rt5	37989-37_bb_r2_3	100.56
Male	Rt5	26927-53_bb_r2_28	101.824
Male	Rt5	6341-118_bb_r2_64	103.081
Male	Rt5	17612-71_bb_r2_37	103.081
Male	Rt5	21965-62_bb_16	104.33
Male	Rt5	16529-74_bb_r2_15	105.62
Male	Rt5	16529-74_bb_r2_55	105.62
Male	Rt5	29759-48_bb_r2_47	106.287
Male	Rt5	45423-30_bb_21	106.287
Male	Rt5	9483-99_bb_77	106.287
Male	Rt5	9805-98_bb_r2_4	106.287
Male	Rt5	12373-87_bb_65	106.287
Male	Rt5	15118-78_bb_65	107.613
Male	Rt5	15118-78_bb_69	107.613
Male	Rt5	15118-78_bb_r2_59	107.613
Male	Rt5	15118-78_bb_r2_61	107.613
Male	Rt5	19571-67_bb_34	108.893
Male	Rt5	16193-75_bb_33	108.893
Male	Rt5	2588-155_bb_r2_36	110.159
Male	Rt5	21553-63_bb_64	110.159
Male	Rt5	22689-60_bb_13	110.159
Male	Rt5	12120-88_bb_r2_47	111.992
Male	Rt5	12120-88_bb_r2_71	111.992
Male	Rt5	12120-88_bb_r2_75	111.992
Male	Rt5	609099-1_bb_r2_20	111.992
Male	Rt5	29371-49_bb_r2_6	113.231
Male	Rt5	29371-49_bb_r2_8	113.231
Male	Rt5	9373-100_bb_r2_20	116.326
Male	Rt5	9373-100_bb_r2_83	116.326
Male	Rt5	61465-19_bb_55	118.283
Male	Rt5	35116-41_bb_25	119.647
Male	Rt5	25410-56_bb_64	120.938
Male	Rt5	BFG129	121.588	511.436
Male	Rt5	17612-71_bb_14	121.588
Male	Rt5	6599-117_bb_r2_81	121.588
Male	Rt5	82697-11_bb_r2_71	121.588
Male	Rt5	13305-84_bb_74	122.882
Male	Rt5	13305-84_bb_76	122.882
Male	Rt5	34236-42_bb_35	124.748
Male	Rt5	34236-42_bb_r2_47	124.748
Male	Rt5	29759-48_bb_51	126.609
Male	Rt5	20725-64_bb_86	126.609
Male	Rt5	3412-144_bb_r2_16	126.609
Male	Rt5	3810-140_bb_r2_85	126.609
Male	Rt5	14482-80_bb_r2_60	127.845
Male	Rt5	21073-64_bb_r2_70	127.845
Male	Rt5	22366-61_bb_37	129.092
Male	Rt5	26930-53_bb_86	129.092
Male	Rt5	34236-42_bb_31	129.092
Male	Rt5	13534-83_bb_63	129.092
Male	Rt5	20257-65_bb_78	129.092
Male	Rt5	35582-40_bb_r2_66	129.092
Male	Rt5	35886-40_bb_68	129.092
Male	Rt5	21714-62_bb_85	130.342
Male	Rt5	19994-66_bb_81	130.342
Male	Rt5	12389-87_bb_r2_54	130.96
Male	Rt5	7214-112_bb_r2_53	130.96
Male	Rt5	12407-87_bb_r2_51	132.196
Male	Rt5	28525-50_bb_28	132.196
Male	Rt5	3235-146_bb_r2_52	133.474
Male	Rt5	44099-31_bb_41	133.474
Male	Rt5	6653-116_bb_63	134.757
Male	Rt5	6653-116_bb_80	134.757
Male	Rt5	6653-116_bb_r2_1	134.757
Male	Rt5	15007-79_bb_r2_52	137.235
Male	Rt5	9483-99_bb_r2_89	137.235
Male	Rt5	9483-99_bb_67	137.235
Male	Rt5	2597-155_bb_r2_94	138.477
Male	Rt5	14003-82_bb_55	139.098
Male	Rt5	14003-82_bb_56	139.098
Male	Rt5	25570-55_bb_29	140.333
Male	Rt5	6653-116_bb_r2_43	140.333
Male	Rt5	19900-66_bb_r2_86	141.569
Male	Rt5	9567-99_bb_29	141.569
Male	Rt5	28598-50_bb_58	142.942
Male	Rt5	50388-25_bb_41	142.942
Male	Rt5	12330-88_bb_50	144.939
Male	Rt5	17219-72_bb_r2_3	144.939
Male	Rt5	18462-69_bb_r2_40	147.657
Male	Rt5	18462-69_bb_30	149.781
Male	Rt5	18462-69_bb_77	149.781
Male	Rt5	31771-46_bb_29	155.769
Male	Rt5	31771-46_bb_71	155.769
Male	Rt5	37979-37_bb_60	157.464
Male	Rt5	5524-125_bb_r2_12	158.345
Male	Rt5	15830-76_bb_r2_70	158.345
Male	Rt5	8526-104_bb_r2_13	158.345
Male	Rt5	12704-86_bb_r2_61	159.604
Male	Rt5	24592-57_bb_49	159.604
Male	Rt5	24042-58_bb_32	162.15
Male	Rt5	32341-45_bb_51	162.15
Male	Rt5	35433-41_bb_r2_24	165.94
Male	Rt5	35433-41_bb_r2_29	165.94
Male	Rt5	35433-41_bb_r2_30	165.94
Male	Rt5	12842-86_bb_43	167.836
Male	Rt5	2597-155_bb_r2_12	167.836
Male	Rt5	24122-58_bb_r2_92	167.836
Male	Rt5	11610-90_bb_75	169.219
Male	Rt5	140936-3_bb_r2_49	169.219
Male	Rt5	14830-79_bb_r2_5	169.219
Male	Rt5	1600-173_bb_r2_39	169.219
Male	Rt5	24209-58_bb_r2_79	169.219
Male	Rt5	46929-28_bb_49	169.219
Male	Rt5	5055-129_bb_r2_63	169.219
Male	Rt5	62189-18_bb_21	169.219
Male	Rt5	9483-99_bb_r2_36	169.219
Male	Rt5	9651-99_bb_r2_33	169.219
Male	Rt5	16500-75_bb_87	169.219
Male	Rt5	18475-69_bb_r2_53	169.219
Male	Rt5	2049-164_bb_r2_54	169.219
Male	Rt5	21968-62_bb_43	169.219
Male	Rt5	21968-62_bb_49	169.219
Male	Rt5	2865-151_bb_r2_61	169.219
Male	Rt5	4111-137_bb_r2_28	169.219
Male	Rt5	53717-23_bb_r2_75	169.219
Male	Rt5	62189-18_bb_r2_8	169.219
Male	Rt5	6599-117_bb_r2_7	169.219
Male	Rt5	16005-76_bb_r2_29	169.589
Male	Rt5	17927-71_bb_r2_52	169.589
Male	Rt5	22888-60_bb_15	170.228
Male	Rt5	22888-60_bb_44	170.228
Male	Rt5	23012-60_bb_r2_47	172.847
Male	Rt5	23012-60_bb_18	173.167
Male	Rt5	23012-60_bb_68	173.167
Male	Rt5	13352-84_bb_r2_59	175.279
Male	Rt5	18935-68_bb_58	175.279
Male	Rt5	18935-68_bb_79	175.279
Male	Rt5	6969-114_bb_r2_15	175.279
Male	Rt5	32829-44_bb_r2_59	175.279
Male	Rt5	11610-90_bb_43	175.918
Male	Rt5	15396-78_bb_r2_9	175.918
Male	Rt5	22344-61_bb_27	175.918
Male	Rt5	1187-184_bb_r2_87	175.918
Male	Rt5	16639-74_bb_31	175.918
Male	Rt5	17636-71_bb_80	175.918
Male	Rt5	14581-80_bb_27	175.918
Male	Rt5	35582-40_bb_50	175.918
Male	Rt5	16613-74_bb_64	175.918
Male	Rt5	32829-44_bb_r2_44	175.918
Male	Rt5	46476-29_bb_r2_81	175.918
Male	Rt5	5441-125_bb_r2_13	175.918
Male	Rt5	11271-92_bb_17	175.918
Male	Rt5	35886-40_bb_63	175.918
Male	Rt5	24888-56_bb_45	175.918
Male	Rt5	11926-89_bb_38	175.918
Male	Rt5	12637-86_bb_59	175.918
Male	Rt5	12637-86_bb_81	175.918
Male	Rt5	13785-82_bb_r2_25	175.918
Male	Rt5	13933-82_bb_r2_13	175.918
Male	Rt5	16995-73_bb_64	175.918
Male	Rt5	17858-71_bb_18	175.918
Male	Rt5	18462-69_bb_r2_64	175.918
Male	Rt5	19017-68_bb_r2_73	175.918
Male	Rt5	22277-61_bb_r2_59	175.918
Male	Rt5	26033-54_bb_r2_81	175.918
Male	Rt5	26556-54_bb_52	175.918
Male	Rt5	27193-53_bb_r2_33	175.918
Male	Rt5	2845-151_bb_r2_4	175.918
Male	Rt5	29330-49_bb_r2_62	175.918
Male	Rt5	29903-48_bb_r2_40	175.918
Male	Rt5	6654-116_bb_r2_1	175.918
Male	Rt5	7605-110_bb_r2_5	175.918
Male	Rt5	8405-105_bb_40	175.918
Male	Rt5	8405-105_bb_41	175.918
Male	Rt5	9721-98_bb_66	175.918
Male	Rt5	13933-82_bb_63	175.918
Male	Rt5	14946-79_bb_63	175.918
Male	Rt5	18128-70_bb_r2_7	175.918
Male	Rt5	20207-66_bb_67	175.918
Male	Rt5	21468-63_bb_57	175.918
Male	Rt5	237901-1_bb_r2_45	175.918
Male	Rt5	23898-58_bb_66	175.918
Male	Rt5	24433-57_bb_58	175.918
Male	Rt5	24839-57_bb_27	175.918
Male	Rt5	24844-57_bb_r2_95	175.918
Male	Rt5	25940-55_bb_61	175.918
Male	Rt5	27682-52_bb_r2_3	175.918
Male	Rt5	30155-48_bb_r2_84	175.918
Male	Rt5	3784-140_bb_r2_14	175.918
Male	Rt5	4113-137_bb_r2_17	175.918
Male	Rt5	43999-31_bb_82	175.918
Male	Rt5	4924-130_bb_r2_24	175.918
Male	Rt5	6653-116_bb_64	175.918
Male	Rt5	7832-109_bb_r2_26	175.918
Male	Rt5	BFG215	175.918	162.343
Male	Rt5	BFG134	175.918	296.667
Male	Rt5	BFG064	175.918	325.988
Male	Rt5	13007-85_bb_56	175.918	546.989
Male	Rt5	9163-101_bb_r2_45	175.918
Male	Rt5	9169-101_bb_58	175.918
Male	Rt5	423531-1_bb_r2_40	175.918
Male	Rt5	4789-131_bb_r2_45	175.918
Male	Rt5	25317-56_bb_53	175.918
Male	Rt5	3641-142_bb_r2_92	175.918
Male	Rt5	7217-112_bb_r2_53	175.918
Male	Rt5	3414-144_bb_r2_40	175.918
Male	Rt5	23515-59_bb_72	175.918
Male	Rt5	28314-51_bb_57	175.918
Male	Rt5	24839-57_bb_r2_70	175.918
Male	Rt5	3479-144_bb_r2_66	175.918
Male	Rt5	11073-92_bb_r2_68	175.918
Male	Rt5	13007-85_bb_48	175.918
Male	Rt5	15538-77_bb_r2_64	175.918
Male	Rt5	14258-81_bb_31	175.918
Male	Rt5	11515-91_bb_30	175.918
Male	Rt5	40545-35_bb_r2_75	175.918
Male	Rt5	20207-66_bb_71	175.918
Male	Rt5	8401-105_bb_r2_48	175.918
Male	Rt5	23045-60_bb_64	175.918
Male	Rt5	15043-79_bb_r2_74	175.918
Male	Rt5	29875-48_bb_60	175.918
Male	Rt5	26518-54_bb_55	175.918
Male	Rt5	7300-112_bb_r2_8	175.918
Male	Rt5	27296-52_bb_39	175.918
Male	Rt5	22560-61_bb_41	175.918
Male	Rt5	16341-75_bb_r2_92	176.525
Male	Rt5	23045-60_bb_r2_32	176.525
Male	Rt5	13014-85_bb_r2_70	176.525
Male	Rt5	13014-85_bb_r2_78	176.525
Male	Rt5	22100-62_bb_31	176.525
Male	Rt5	32556-44_bb_64	176.525
Male	Rt5	45216-30_bb_21	176.525
Male	Rt5	609099-1_bb_r2_54	176.525
Male	Rt5	13093-85_bb_r2_62	177.15
Male	Rt5	37458-38_bb_r2_18	177.929
Male	Rt5	56898-21_bb_45	177.929
Male	Rt5	16298-75_bb_r2_21	179.946
Male	Rt5	20819-64_bb_r2_12	179.946
Male	Rt5	13570-83_bb_r2_55	184.294
Male	Rt5	13570-83_bb_r2_86	184.294
Male	Rt5	35941-40_bb_40	193.031
Male	Rt5	35941-40_bb_r2_77	193.031
Male	Rt5	35941-40_bb_r2_78	193.031
Male	Rt5	34818-41_bb_23	202.404
Male	Rt5	34818-41_bb_67	202.404
Male	Rt5	34345-42_bb_r2_84	205.489
Male	Rt5	14140-81_bb_88	205.489
Male	Rt5	26033-54_bb_52	207.391
Male	Rt5	24030-58_bb_12	207.391
Male	Rt5	27304-52_bb_r2_36	210.564
Male	Rt5	27304-52_bb_r2_84	210.564
Male	Rt5	26569-54_bb_16	226.722
Male	Rt5	34508-42_bb_r2_63	226.722
Male	Rt5	16962-73_bb_71	236.571
Male	Rt5	26179-54_bb_49	244.841
Male	Rt5	26179-54_bb_72	244.841
Male	Rt5	7107-113_bb_12	249.466
Male	Rt5	14536-80_bb_r2_73	255.145
Male	Rt5	32542-44_bb_84	258.645
Male	Rt5	16900-73_bb_72	258.645
Male	Rt5	16900-73_bb_87	258.645
Male	Rt5	38289-37_bb_r2_68	265.076
Male	Rt5	38289-37_bb_76	265.076
Male	Rt6	28705-50_bb_61	0
Male	Rt6	28705-50_bb_80	0
Male	Rt6	1258-182_bb_r2_47	1.62
Male	Rt6	1258-182_bb_r2_5	1.62
Male	Rt6	28705-50_bb_66	1.62
Male	Rt6	45871-29_bb_45	1.62
Male	Rt6	25930-55_bb_35	3.083
Male	Rt6	25930-55_bb_r2_91	3.083
Male	Rt6	21684-62_bb_r2_38	12.36
Male	Rt6	6614-116_bb_r2_39	14.629
Male	Rt6	34585-42_bb_r2_41	49.984
Male	Rt6	63508-18_bb_68	49.984
Male	Rt6	10220-96_bb_r2_7	55.041
Male	Rt6	50899-25_bb_31	55.041
[truncated: 1,107 more rows]

## Sheet: Average map
Map constructed with markers segregating in either sexes
Map	LG	Marker	Position (cM)
Average	Rt1	21154-64_bb_r2_32	0
Average	Rt1	33285-43_bb_47	29.367
Average	Rt1	19807-66_bb_75	35.596
Average	Rt1	29427-49_bb_r2_32	41.799
Average	Rt1	29427-49_bb_r2_95	41.799
Average	Rt1	10799-94_bb_13	56.46
Average	Rt1	10799-94_bb_27	57.337
Average	Rt1	35670-40_bb_r2_22	67.451
Average	Rt1	33855-43_bb_73	86.81
Average	Rt1	35670-40_bb_r2_78	92.411
Average	Rt1	51711-24_bb_44	97.07
Average	Rt1	19609-67_bb_r2_23	98.564
Average	Rt1	19807-66_bb_61	100.548
Average	Rt1	19807-66_bb_r2_60	100.548
Average	Rt1	19609-67_bb_80	102.433
Average	Rt1	19609-67_bb_13	102.436
Average	Rt1	9349-100_bb_r2_54	105.766
Average	Rt1	51711-24_bb_36	106.091
Average	Rt1	10402-95_bb_38	109.071
Average	Rt1	10402-95_bb_39	109.071
Average	Rt1	9349-100_bb_r2_45	109.848
Average	Rt1	9349-100_bb_r2_66	109.848
Average	Rt1	5946-121_bb_r2_28	111.82
Average	Rt1	5946-121_bb_r2_60	112.907
Average	Rt1	5946-121_bb_r2_19	115.906
Average	Rt1	9532-99_bb_80	121.717
Average	Rt1	5835-122_bb_72	128.26
Average	Rt1	5835-122_bb_r2_65	128.77
Average	Rt1	5835-122_bb_r2_79	128.77
Average	Rt1	7734-109_bb_r2_77	130.189
Average	Rt1	7734-109_bb_r2_71	130.654
Average	Rt1	1817-168_bb_62	135.069
Average	Rt1	36264-39_bb_86	139.853
Average	Rt1	8365-105_bb_50	144.215
Average	Rt1	8365-105_bb_80	144.215
Average	Rt1	15819-76_bb_r2_25	144.514
Average	Rt1	7401-111_bb_82	148.783
Average	Rt1	7401-111_bb_56	149.491
Average	Rt1	7401-111_bb_80	149.491
Average	Rt1	7401-111_bb_r2_34	150.175
Average	Rt1	33168-44_bb_84	152.699
Average	Rt1	47433-28_bb_r2_69	154.166
Average	Rt1	32334-45_bb_46	156.658
Average	Rt1	32334-45_bb_30	158.844
Average	Rt1	32334-45_bb_r2_40	159.212
Average	Rt1	32334-45_bb_r2_64	159.212
Average	Rt1	7401-111_bb_r2_22	160.513
Average	Rt1	7401-111_bb_r2_73	160.513
Average	Rt1	16487-75_bb_r2_32	161.287
Average	Rt1	33168-44_bb_30	163.788
Average	Rt1	33168-44_bb_38	163.788
Average	Rt1	16487-75_bb_r2_39	165.513
Average	Rt1	7401-111_bb_r2_39	168.2
Average	Rt1	19405-67_bb_38	169.681
Average	Rt1	15831-76_bb_39	169.982
Average	Rt1	15831-76_bb_r2_64	169.982
Average	Rt1	15831-76_bb_r2_59	169.982
Average	Rt1	21801-62_bb_r2_39	174.967
Average	Rt1	21801-62_bb_r2_65	174.967
Average	Rt1	19405-67_bb_r2_76	177.418
Average	Rt1	19405-67_bb_r2_9	177.418
Average	Rt1	33104-44_bb_43	183.508
Average	Rt1	33104-44_bb_17	184.225
Average	Rt1	14602-80_bb_r2_2	189.765
Average	Rt1	40125-35_bb_44	190.838
Average	Rt1	10491-95_bb_64	193.127
Average	Rt1	10491-95_bb_r2_89	193.127
Average	Rt1	26537-54_bb_81	193.141
Average	Rt1	40125-35_bb_r2_24	193.592
Average	Rt1	26726-53_bb_13	195.31
Average	Rt1	26726-53_bb_83	195.31
Average	Rt1	26726-53_bb_49	195.31
Average	Rt1	2727-153_bb_37	196.221
Average	Rt1	2727-153_bb_59	196.221
Average	Rt1	6464-117_bb_r2_50	197.741
Average	Rt1	6464-117_bb_54	198.667
Average	Rt1	52249-24_bb_38	199.193
Average	Rt1	11841-89_bb_31	201.753
Average	Rt1	158017-2_bb_r2_9	202.681
Average	Rt1	15763-77_bb_r2_10	203.89
Average	Rt1	BFG180	204.491
Average	Rt1	11156-92_bb_69	206.552
Average	Rt1	4162-136_bb_65	209.096
Average	Rt1	12890-85_bb_r2_10	214.313
Average	Rt1	18492-69_bb_72	218.868
Average	Rt1	35909-40_bb_88	221.966
Average	Rt1	12357-87_bb_53	225.275
Average	Rt1	17222-72_bb_r2_51	225.587
Average	Rt1	12357-87_bb_r2_71	225.587
Average	Rt1	12357-87_bb_r2_90	225.587
Average	Rt1	13649-83_bb_51	228.183
Average	Rt1	12799-86_bb_r2_75	232.878
Average	Rt1	18883-68_bb_71	239.729
Average	Rt1	43135-32_bb_34	248.465
Average	Rt1	5372-126_bb_22	253.105
Average	Rt1	9481-99_bb_r2_46	257.559
Average	Rt1	9481-99_bb_r2_62	257.559
Average	Rt1	12357-87_bb_88	258.337
Average	Rt1	10608-94_bb_20	258.337
Average	Rt1	9481-99_bb_r2_43	259.067
Average	Rt1	9999-97_bb_r2_61	263.212
Average	Rt1	9999-97_bb_r2_66	263.212
Average	Rt1	9999-97_bb_47	263.524
Average	Rt1	39944-35_bb_59	265.942
Average	Rt1	14169-81_bb_r2_88	267.795
Average	Rt1	1641-172_bb_r2_24	268.904
Average	Rt1	12665-86_bb_r2_63	270.69
Average	Rt1	31920-45_bb_78	270.792
Average	Rt1	12707-86_bb_r2_1	274.616
Average	Rt1	24526-57_bb_r2_30	274.752
Average	Rt1	22653-61_bb_r2_79	279.329
Average	Rt1	11740-90_bb_74	281.62
Average	Rt1	2882-151_bb_r2_15	283.746
Average	Rt1	13485-83_bb_72	283.746
Average	Rt1	1693-171_bb_53	285.287
Average	Rt1	13658-83_bb_r2_49	285.717
Average	Rt1	13675-83_bb_14	287.096
Average	Rt1	37429-38_bb_r2_44	288.101
Average	Rt1	37429-38_bb_r2_45	288.101
Average	Rt1	13675-83_bb_32	289.83
Average	Rt1	13675-83_bb_68	289.83
Average	Rt1	6566-117_bb_r2_22	292.027
Average	Rt1	26165-54_bb_r2_63	292.987
Average	Rt1	3001-149_bb_r2_59	294.196
Average	Rt1	23100-60_bb_37	294.857
Average	Rt1	6276-119_bb_r2_45	298.744
Average	Rt1	6276-119_bb_r2_92	298.744
Average	Rt1	21029-64_bb_r2_30	304.18
Average	Rt1	21029-64_bb_r2_94	304.18
Average	Rt1	47778-28_bb_r2_65	312.248
Average	Rt1	54450-23_bb_76	312.493
Average	Rt1	9586-99_bb_r2_67	319.714
Average	Rt1	9586-99_bb_70	320.536
Average	Rt1	9706-98_bb_59	325.213
Average	Rt1	22049-62_bb_49	327.322
Average	Rt1	12665-86_bb_49	334.652
Average	Rt1	12665-86_bb_77	334.652
Average	Rt1	44774-30_bb_r2_17	339.806
Average	Rt1	44774-30_bb_44	339.806
Average	Rt1	32073-45_bb_r2_41	339.892
Average	Rt1	32073-45_bb_r2_46	339.892
Average	Rt1	32258-45_bb_19	347.525
Average	Rt1	15145-78_bb_33	350.679
Average	Rt1	9706-98_bb_72	350.679
Average	Rt1	15145-78_bb_45	350.679
Average	Rt1	9706-98_bb_74	350.679
Average	Rt1	13236-84_bb_66	352.625
Average	Rt1	7224-112_bb_47	356.348
Average	Rt1	13557-83_bb_15	358.322
Average	Rt1	13557-83_bb_47	358.322
Average	Rt1	15625-77_bb_r2_18	360.885
Average	Rt1	3065-148_bb_r2_11	362.942
Average	Rt1	6483-117_bb_r2_60	365.007
Average	Rt1	22814-60_bb_59	365.528
Average	Rt1	2199-161_bb_15	366.547
Average	Rt1	22401-61_bb_45	366.669
Average	Rt1	13710-83_bb_r2_91	366.938
Average	Rt1	5572-124_bb_r2_15	369.194
Average	Rt1	5302-126_bb_r2_28	369.713
Average	Rt1	2088-163_bb_r2_79	372.148
Average	Rt1	833-201_bb_r2_4	372.148
Average	Rt1	3721-141_bb_r2_38	372.486
Average	Rt1	11684-90_bb_r2_85	374.536
Average	Rt1	6040-121_bb_r2_34	376.601
Average	Rt1	22773-60_bb_r2_90	377.942
Average	Rt1	3131-148_bb_75	378.141
Average	Rt1	6040-121_bb_r2_46	380.119
Average	Rt1	11946-89_bb_r2_47	382.74
Average	Rt1	43628-31_bb_r2_70	384.026
Average	Rt1	43628-31_bb_r2_71	384.026
Average	Rt1	22636-61_bb_r2_17	386.199
Average	Rt1	22636-61_bb_r2_3	386.199
Average	Rt1	22636-61_bb_r2_33	386.199
Average	Rt1	36575-39_bb_67	386.61
Average	Rt1	36575-39_bb_79	386.61
Average	Rt1	9385-100_bb_r2_82	389.273
Average	Rt1	9385-100_bb_43	389.273
Average	Rt1	9385-100_bb_r2_85	389.273
Average	Rt1	9385-100_bb_61	391.166
Average	Rt1	14055-82_bb_46	392.425
Average	Rt1	37668-38_bb_72	394.35
Average	Rt1	15260-78_bb_62	396.726
Average	Rt1	9940-97_bb_r2_2	398.194
Average	Rt1	583095-1_bb_r2_61	400.399
Average	Rt1	33974-42_bb_30	402.192
Average	Rt1	18154-70_bb_r2_24	403.818
Average	Rt1	14079-81_bb_28	406.31
Average	Rt1	14079-81_bb_62	406.725
Average	Rt1	14079-81_bb_53	407.377
Average	Rt1	14079-81_bb_57	407.377
Average	Rt1	27113-53_bb_79	410.86
Average	Rt1	44644-30_bb_r2_36	412.691
Average	Rt1	19923-66_bb_r2_1	419.256
Average	Rt1	19923-66_bb_r2_59	419.256
Average	Rt1	19923-66_bb_r2_52	419.256
Average	Rt1	5375-126_bb_r2_35	420.682
Average	Rt1	24288-57_bb_77	423.93
Average	Rt1	107176-6_bb_r2_90	423.93
Average	Rt1	33287-43_bb_24	425.26
Average	Rt1	39675-36_bb_r2_57	427.548
Average	Rt1	16079-76_bb_58	429.852
Average	Rt1	16571-74_bb_28	430.426
Average	Rt1	36662-39_bb_71	432.152
Average	Rt1	36662-39_bb_r2_13	432.152
Average	Rt1	36662-39_bb_r2_69	432.152
Average	Rt1	1017-190_bb_29	432.89
Average	Rt1	12566-87_bb_r2_3	437.073
Average	Rt1	12566-87_bb_31	437.073
Average	Rt1	12566-87_bb_r2_83	437.073
Average	Rt1	12566-87_bb_r2_61	437.094
Average	Rt1	12067-89_bb_35	438.968
Average	Rt1	BFG179	439.908
Average	Rt1	33287-43_bb_r2_61	440.356
Average	Rt1	16793-74_bb_31	444.64
Average	Rt1	16793-74_bb_52	444.64
Average	Rt1	5319-126_bb_r2_71	445.226
Average	Rt1	1685-171_bb_47	445.254
Average	Rt1	1685-171_bb_r2_30	445.254
Average	Rt1	1685-171_bb_r2_29	445.254
Average	Rt1	5603-124_bb_26	445.869
Average	Rt1	19967-66_bb_86	446.278
Average	Rt1	19967-66_bb_r2_95	446.278
Average	Rt1	1685-171_bb_80	446.686
Average	Rt1	1685-171_bb_r2_87	446.686
Average	Rt1	23100-60_bb_30	449.88
Average	Rt1	54450-23_bb_46	453.533
Average	Rt1	16817-74_bb_r2_27	454.08
Average	Rt1	16817-74_bb_r2_57	454.08
Average	Rt1	40412-35_bb_75	454.084
Average	Rt1	24112-58_bb_36	456.527
Average	Rt1	1645-172_bb_r2_51	457.679
Average	Rt1	1645-172_bb_r2_74	457.679
Average	Rt1	30809-47_bb_r2_30	459.462
Average	Rt1	17429-72_bb_r2_95	461.307
Average	Rt1	10709-94_bb_r2_24	462.448
Average	Rt1	10709-94_bb_r2_5	462.448
Average	Rt1	1950-165_bb_r2_42	463.567
Average	Rt1	17429-72_bb_55	465.257
Average	Rt1	17429-72_bb_28	465.665
Average	Rt1	17429-72_bb_r2_41	466.373
Average	Rt1	9198-101_bb_r2_5	469.887
Average	Rt1	9198-101_bb_r2_81	469.887
Average	Rt1	9153-101_bb_r2_33	472.852
Average	Rt1	9153-101_bb_r2_43	472.852
Average	Rt1	9153-101_bb_r2_70	472.852
Average	Rt1	5352-126_bb_r2_87	473.677
Average	Rt1	31983-45_bb_38	477.133
Average	Rt1	31983-45_bb_86	477.133
Average	Rt1	7455-111_bb_33	477.161
Average	Rt1	13258-84_bb_r2_5	479.669
Average	Rt1	8492-105_bb_r2_78	480.184
Average	Rt1	13258-84_bb_46	481.654
Average	Rt1	16547-74_bb_r2_65	483.221
Average	Rt1	16547-74_bb_r2_81	483.221
Average	Rt1	8277-106_bb_33	483.636
Average	Rt1	10226-96_bb_r2_76	485.465
Average	Rt1	13524-83_bb_41	486.488
Average	Rt1	13524-83_bb_r2_83	486.488
Average	Rt1	14484-80_bb_37	487.769
Average	Rt1	1002-191_bb_r2_45	487.769
Average	Rt1	13047-85_bb_27	487.894
Average	Rt1	8277-106_bb_60	491.829
Average	Rt1	31490-46_bb_r2_82	494.534
Average	Rt1	3273-146_bb_r2_1	497.546
Average	Rt1	3273-146_bb_r2_59	497.546
Average	Rt1	14383-81_bb_28	498.594
Average	Rt1	7342-112_bb_r2_68	500.346
Average	Rt1	7342-112_bb_r2_72	500.346
Average	Rt1	8485-105_bb_r2_33	503.273
Average	Rt1	54855-22_bb_22	505.263
Average	Rt1	23734-59_bb_r2_33	505.644
Average	Rt1	24681-57_bb_13	509.174
Average	Rt1	52961-24_bb_57	513.642
Average	Rt1	23574-59_bb_r2_59	519.2
Average	Rt1	48908-27_bb_21	519.627
Average	Rt1	48908-27_bb_32	519.627
Average	Rt1	3065-148_bb_r2_64	520.474
Average	Rt1	26082-54_bb_66	522.751
Average	Rt1	34748-41_bb_r2_91	522.934
Average	Rt1	16631-74_bb_12	523.703
Average	Rt1	12974-85_bb_r2_20	525.15
Average	Rt1	17757-71_bb_r2_4	526.924
Average	Rt1	11800-90_bb_r2_93	526.943
Average	Rt1	24943-56_bb_r2_73	528.761
Average	Rt1	26537-54_bb_71	530.449
Average	Rt1	39944-35_bb_r2_29	532.386
Average	Rt1	19970-66_bb_r2_82	534.078
Average	Rt1	15487-77_bb_87	536.215
Average	Rt1	12527-87_bb_r2_44	536.981
Average	Rt1	12527-87_bb_r2_81	536.981
Average	Rt1	12527-87_bb_r2_73	536.981
Average	Rt1	11509-91_bb_r2_38	541.095
Average	Rt1	11509-91_bb_40	541.095
Average	Rt1	13764-82_bb_r2_50	545.155
Average	Rt1	13764-82_bb_r2_53	545.534
Average	Rt1	24797-57_bb_43	547.208
Average	Rt1	24797-57_bb_84	549.292
Average	Rt1	13764-82_bb_r2_60	552.726
Average	Rt1	11245-92_bb_r2_81	553.066
Average	Rt1	11245-92_bb_r2_94	553.066
Average	Rt1	16800-74_bb_r2_50	556.907
Average	Rt1	26845-53_bb_49	559.906
Average	Rt1	8450-105_bb_71	560.806
Average	Rt1	2444-157_bb_r2_4	563.03
Average	Rt1	745-207_bb_35	565.049
Average	Rt1	745-207_bb_71	565.049
Average	Rt1	13959-82_bb_61	566.191
Average	Rt1	13959-82_bb_62	566.191
Average	Rt1	13959-82_bb_17	567.517
Average	Rt1	13959-82_bb_74	567.517
Average	Rt1	62638-18_bb_r2_61	570.906
Average	Rt1	62638-18_bb_r2_44	574.198
Average	Rt1	9105-101_bb_80	578.366
Average	Rt1	2444-157_bb_r2_50	580.655
Average	Rt1	3205-147_bb_r2_12	580.655
Average	Rt1	9612-99_bb_58	582.547
Average	Rt1	17921-71_bb_77	584.208
Average	Rt1	18016-71_bb_40	585.372
Average	Rt1	18016-71_bb_73	585.372
Average	Rt1	28120-51_bb_r2_35	588.567
Average	Rt1	28120-51_bb_r2_5	588.567
Average	Rt1	28120-51_bb_40	588.988
Average	Rt1	214015-1_bb_48	592.8
Average	Rt1	47683-28_bb_r2_69	594.168
Average	Rt1	14841-79_bb_59	599.452
Average	Rt1	28544-50_bb_r2_46	601.854
Average	Rt1	13557-83_bb_r2_79	601.928
Average	Rt1	3007-149_bb_81	602.762
Average	Rt1	3007-149_bb_84	602.762
Average	Rt1	12871-85_bb_r2_27	604.46
Average	Rt1	6697-116_bb_r2_28	607.535
Average	Rt1	15209-78_bb_61	610.488
Average	Rt1	37463-38_bb_r2_43	613.703
Average	Rt1	71000-15_bb_r2_94	618.007
Average	Rt1	218617-1_bb_r2_89	618.583
Average	Rt1	8481-105_bb_r2_67	618.583
Average	Rt1	7158-113_bb_77	622.618
Average	Rt1	21268-63_bb_13	624.304
Average	Rt1	16416-75_bb_29	626.715
Average	Rt1	16416-75_bb_31	626.715
Average	Rt1	43402-32_bb_r2_21	627.648
Average	Rt1	18447-69_bb_r2_94	629.907
Average	Rt1	20015-66_bb_r2_31	630.717
Average	Rt1	43402-32_bb_r2_4	632.534
Average	Rt1	50787-25_bb_r2_89	635.324
Average	Rt1	16800-74_bb_r2_84	635.824
Average	Rt1	5773-123_bb_r2_34	637.353
Average	Rt1	14299-81_bb_34	639.063
Average	Rt1	22653-61_bb_r2_29	640.494
Average	Rt1	24499-57_bb_r2_56	641.955
Average	Rt1	2200-161_bb_r2_48	642.558
Average	Rt1	BFG142	642.841
Average	Rt1	22036-62_bb_13	643.377
Average	Rt1	22036-62_bb_24	643.377
Average	Rt1	40982-34_bb_82	645.436
Average	Rt1	7506-111_bb_r2_14	647.964
Average	Rt1	7506-111_bb_r2_55	647.964
Average	Rt1	7506-111_bb_59	648.497
Average	Rt1	3266-146_bb_58	651.243
Average	Rt1	3266-146_bb_r2_64	651.243
Average	Rt1	10907-93_bb_62	654.26
Average	Rt1	13341-84_bb_r2_3	656.301
Average	Rt1	1810-168_bb_r2_65	661.959
Average	Rt1	26355-54_bb_r2_44	664.244
Average	Rt1	26355-54_bb_71	664.244
Average	Rt1	26355-54_bb_78	664.244
Average	Rt1	21587-63_bb_44	667.961
Average	Rt1	3266-146_bb_33	672.59
Average	Rt1	3266-146_bb_r2_49	672.59
Average	Rt1	3266-146_bb_r2_60	672.59
Average	Rt1	14558-80_bb_r2_67	674.09
Average	Rt1	3510-143_bb_39	675.145
Average	Rt1	3510-143_bb_49	675.145
Average	Rt1	10498-95_bb_43	677.705
Average	Rt1	27325-52_bb_33	680.038
Average	Rt1	27325-52_bb_57	680.038
Average	Rt1	15625-77_bb_r2_38	680.059
Average	Rt1	39398-36_bb_r2_72	681.459
Average	Rt1	39398-36_bb_r2_79	681.459
Average	Rt1	1318-180_bb_r2_15	685.636
Average	Rt1	40394-35_bb_r2_45	686.454
Average	Rt1	12626-86_bb_r2_95	689.17
Average	Rt1	8032-107_bb_r2_41	690.527
Average	Rt1	8032-107_bb_r2_7	690.527
Average	Rt1	BFG174	691.171
Average	Rt1	6106-120_bb_86	691.908
Average	Rt1	6106-120_bb_r2_35	691.908
Average	Rt1	6200-119_bb_55	692.645
Average	Rt1	3832-140_bb_77	693.383
Average	Rt1	8032-107_bb_85	693.749
Average	Rt1	141409-3_bb_r2_14	693.897
Average	Rt1	141409-3_bb_r2_82	693.897
Average	Rt1	141409-3_bb_r2_15	693.897
Average	Rt1	8032-107_bb_r2_36	694.116
Average	Rt1	12626-86_bb_29	695.997
Average	Rt1	5877-122_bb_78	697.211
Average	Rt1	9251-100_bb_r2_81	697.926
Average	Rt1	17072-73_bb_r2_29	699.413
Average	Rt1	17072-73_bb_r2_38	699.413
Average	Rt1	17072-73_bb_r2_6	699.413
Average	Rt1	9251-100_bb_r2_63	699.596
Average	Rt1	3832-140_bb_64	700.843
Average	Rt1	29155-49_bb_r2_53	704.348
Average	Rt1	6152-120_bb_50	708.263
Average	Rt1	6152-120_bb_r2_54	708.263
Average	Rt1	6152-120_bb_71	708.263
Average	Rt1	18247-70_bb_52	710.643
Average	Rt1	23725-59_bb_37	711.371
Average	Rt1	29991-48_bb_21	714.37
Average	Rt1	29991-48_bb_r2_70	715.141
Average	Rt1	29991-48_bb_r2_74	715.141
Average	Rt1	35069-41_bb_r2_34	715.838
Average	Rt1	35069-41_bb_r2_6	715.838
Average	Rt1	23077-60_bb_51	720.832
Average	Rt1	8418-105_bb_76	720.832
Average	Rt1	41151-34_bb_80	723.391
Average	Rt1	128605-4_bb_r2_85	726.148
Average	Rt1	35069-41_bb_r2_9	729.701
Average	Rt1	39560-36_bb_35	731.263
Average	Rt1	15533-77_bb_r2_18	734.904
Average	Rt1	15533-77_bb_28	734.904
Average	Rt1	7407-111_bb_r2_44	737.631
Average	Rt1	22636-61_bb_29	739.665
Average	Rt1	5385-126_bb_r2_66	740.378
Average	Rt1	196594-1_bb_36	741.318
Average	Rt1	16080-76_bb_r2_34	743.472
Average	Rt1	28614-50_bb_57	743.945
Average	Rt1	12503-87_bb_r2_94	744.905
Average	Rt1	15658-77_bb_r2_24	746.163
Average	Rt1	19694-67_bb_81	750.19
Average	Rt1	16080-76_bb_39	751.508
Average	Rt1	BFG092	755.715
Average	Rt1	10816-94_bb_r2_44	756.89
Average	Rt1	10816-94_bb_r2_86	756.89
Average	Rt1	2670-154_bb_74	758.967
Average	Rt1	16300-75_bb_48	759.41
Average	Rt1	15627-77_bb_73	761.043
Average	Rt1	15627-77_bb_82	761.043
Average	Rt1	14661-80_bb_r2_56	761.993
Average	Rt1	14661-80_bb_r2_74	761.993
Average	Rt1	55017-22_bb_r2_25	765.828
Average	Rt1	17328-72_bb_r2_31	767.274
Average	Rt1	27386-52_bb_r2_12	767.274
Average	Rt1	27386-52_bb_r2_50	767.274
Average	Rt1	12541-87_bb_40	770.853
Average	Rt1	39690-36_bb_30	772.911
Average	Rt1	17543-72_bb_r2_44	773.2
Average	Rt1	39690-36_bb_51	773.68
Average	Rt1	8673-103_bb_75	775.873
Average	Rt1	18496-69_bb_66	777.783
Average	Rt1	5997-121_bb_66	779.448
Average	Rt1	34661-42_bb_80	780.843
Average	Rt1	34661-42_bb_83	780.843
Average	Rt1	12541-87_bb_16	785.054
Average	Rt1	24526-57_bb_60	785.33
Average	Rt1	22756-60_bb_40	790.35
Average	Rt1	22756-60_bb_45	790.35
Average	Rt1	49417-26_bb_69	794.115
Average	Rt1	3026-149_bb_r2_90	795.05
Average	Rt1	20626-65_bb_35	795.804
Average	Rt1	49417-26_bb_r2_64	798.286
Average	Rt1	18903-68_bb_r2_2	800.486
Average	Rt1	21990-62_bb_80	803.466
Average	Rt1	28990-50_bb_16	804.066
Average	Rt1	28990-50_bb_66	804.066
Average	Rt1	7885-108_bb_r2_11	804.284
Average	Rt1	9396-100_bb_53	806.051
Average	Rt1	3691-141_bb_r2_31	808.516
Average	Rt1	15326-78_bb_52	808.516
Average	Rt1	18439-69_bb_23	810.033
Average	Rt1	45864-29_bb_r2_21	810.171
Average	Rt1	2298-159_bb_r2_41	813.923
Average	Rt1	2298-159_bb_r2_77	813.923
Average	Rt1	12825-86_bb_78	817.53
Average	Rt1	8183-106_bb_r2_30	819.306
Average	Rt1	34005-42_bb_22	820.189
Average	Rt1	12652-86_bb_r2_30	821.553
Average	Rt1	12652-86_bb_r2_80	821.553
Average	Rt1	12652-86_bb_42	822.29
Average	Rt1	46699-29_bb_59	827.528
Average	Rt1	34673-42_bb_r2_47	828.271
Average	Rt1	8474-105_bb_r2_83	831.117
Average	Rt1	9898-98_bb_35	833.545
Average	Rt1	64016-17_bb_46	836.732
Average	Rt1	8438-105_bb_53	837.789
Average	Rt1	20200-66_bb_r2_17	840.785
Average	Rt1	27009-53_bb_37	843.776
Average	Rt1	27009-53_bb_r2_34	844.494
Average	Rt1	20200-66_bb_r2_76	845.349
Average	Rt1	4849-130_bb_r2_15	846.887
Average	Rt1	1984-165_bb_r2_15	847.396
Average	Rt1	5603-124_bb_r2_58	847.904
Average	Rt1	27458-52_bb_r2_58	848.848
Average	Rt1	40125-35_bb_86	849.864
Average	Rt1	3575-142_bb_r2_80	853.171
Average	Rt1	3575-142_bb_r2_71	854.03
Average	Rt1	21506-63_bb_r2_66	856.214
Average	Rt1	30873-47_bb_62	858.031
Average	Rt1	7158-113_bb_r2_30	859.825
Average	Rt1	7158-113_bb_48	859.825
Average	Rt1	1998-165_bb_r2_46	861.16
Average	Rt1	26845-53_bb_34	862.576
Average	Rt1	26845-53_bb_r2_46	862.576
Average	Rt1	18548-69_bb_53	864.588
Average	Rt1	10361-95_bb_r2_40	867.363
Average	Rt1	17525-72_bb_56	868.353
Average	Rt1	164419-2_bb_r2_69	868.92
Average	Rt1	1515-175_bb_54	869.56
Average	Rt1	2882-151_bb_r2_95	870.858
Average	Rt1	1181-184_bb_r2_71	872.418
Average	Rt1	26792-53_bb_r2_81	872.722
Average	Rt1	4421-134_bb_r2_81	873.19
Average	Rt1	BFG172	873.19
Average	Rt1	10484-95_bb_84	874.972
Average	Rt1	4639-132_bb_46	875.887
Average	Rt1	4639-132_bb_48	875.887
Average	Rt1	1529-174_bb_r2_38	877.914
Average	Rt1	1529-174_bb_r2_76	877.914
Average	Rt1	14726-80_bb_r2_91	878.91
Average	Rt1	130932-4_bb_r2_66	881.622
Average	Rt1	12025-89_bb_14	882.389
Average	Rt1	9590-99_bb_25	886.217
Average	Rt1	9590-99_bb_r2_1	886.217
Average	Rt1	9590-99_bb_r2_72	886.217
Average	Rt1	1392-178_bb_r2_6	890.807
Average	Rt1	46833-28_bb_60	890.807
Average	Rt1	46833-28_bb_61	890.807
Average	Rt1	18083-70_bb_83	891.299
Average	Rt1	12422-87_bb_30	895.548
Average	Rt1	14225-81_bb_28	897.202
Average	Rt1	17203-73_bb_r2_14	898.232
Average	Rt1	39215-36_bb_76	899.062
Average	Rt1	39215-36_bb_r2_32	899.062
Average	Rt1	12506-87_bb_r2_56	900.311
Average	Rt1	9089-101_bb_r2_12	901.569
Average	Rt1	12357-87_bb_19	901.987
Average	Rt1	12357-87_bb_r2_32	901.987
Average	Rt1	12357-87_bb_86	901.987
Average	Rt1	1181-184_bb_r2_41	905.177
Average	Rt1	1181-184_bb_r2_51	905.177
Average	Rt1	54445-23_bb_r2_39	905.373
Average	Rt1	25774-55_bb_r2_22	907.531
Average	Rt1	21972-62_bb_32	912.807
Average	Rt1	21972-62_bb_r2_17	914.375
Average	Rt1	21972-62_bb_r2_80	914.375
Average	Rt1	1927-166_bb_r2_65	920.218
Average	Rt1	54407-23_bb_64	921.391
Average	Rt1	27458-52_bb_r2_42	926.533
Average	Rt1	28853-50_bb_r2_63	929.655
Average	Rt1	3693-141_bb_45	930.619
Average	Rt1	12422-87_bb_r2_28	932.79
Average	Rt1	12422-87_bb_r2_55	932.79
Average	Rt1	25861-55_bb_r2_81	933.892
Average	Rt1	23725-59_bb_61	935.353
Average	Rt1	3465-144_bb_r2_48	935.353
Average	Rt1	17705-71_bb_r2_37	938.661
Average	Rt1	25654-55_bb_36	940.596
Average	Rt1	25654-55_bb_r2_4	940.596
Average	Rt1	25654-55_bb_r2_42	940.596
Average	Rt1	25654-55_bb_r2_40	940.596
Average	Rt1	39304-36_bb_r2_14	951.16
Average	Rt1	39304-36_bb_30	951.16
Average	Rt1	19406-67_bb_r2_5	954.42
Average	Rt1	19569-67_bb_49	961.655
Average	Rt1	17397-72_bb_54	963.702
Average	Rt1	51441-25_bb_53	965.376
Average	Rt1	14870-79_bb_r2_37	965.605
Average	Rt1	13959-82_bb_r2_44	967.034
Average	Rt1	14870-79_bb_78	968.513
Average	Rt1	14870-79_bb_r2_18	968.513
Average	Rt1	20785-64_bb_56	970.141
Average	Rt1	20785-64_bb_r2_34	970.141
Average	Rt1	11006-93_bb_16	971.298
Average	Rt1	4717-131_bb_55	972.393
Average	Rt1	13258-84_bb_r2_43	973.959
Average	Rt1	12795-86_bb_r2_43	974.432
Average	Rt1	13738-83_bb_48	975.357
Average	Rt1	10959-93_bb_r2_10	978.466
Average	Rt1	10959-93_bb_24	978.466
Average	Rt1	10959-93_bb_71	978.466
Average	Rt1	10959-93_bb_r2_5	978.466
Average	Rt1	9153-101_bb_r2_72	978.754
Average	Rt1	8440-105_bb_r2_76	980.377
Average	Rt1	267265-1_bb_33	981.716
Average	Rt1	10977-93_bb_r2_56	983.554
Average	Rt1	10977-93_bb_r2_58	983.554
Average	Rt1	32364-45_bb_77	985.617
Average	Rt1	2700-153_bb_r2_2	986.627
Average	Rt1	52365-24_bb_39	988.664
Average	Rt1	52365-24_bb_43	988.664
Average	Rt1	52365-24_bb_51	988.664
Average	Rt1	3640-142_bb_47	988.8
Average	Rt1	20623-65_bb_53	990.128
Average	Rt1	36179-40_bb_81	990.238
Average	Rt1	14664-80_bb_r2_57	992.312
Average	Rt1	3391-145_bb_r2_61	993.556
Average	Rt1	5952-121_bb_r2_53	993.632
Average	Rt1	20587-65_bb_30	996.144
Average	Rt1	20587-65_bb_31	996.144
Average	Rt1	4969-129_bb_30	996.9
Average	Rt1	4969-129_bb_81	996.9
Average	Rt1	2700-153_bb_r2_47	997.593
Average	Rt1	9001-102_bb_r2_66	999.901
Average	Rt1	3507-143_bb_r2_34	1001.25
Average	Rt1	3507-143_bb_48	1001.25
Average	Rt1	47995-27_bb_13	1003.45
Average	Rt1	47995-27_bb_15	1003.45
Average	Rt1	16689-74_bb_72	1005.1
Average	Rt1	13209-84_bb_46	1005.2
Average	Rt1	6952-114_bb_r2_10	1006.26
Average	Rt1	42223-33_bb_r2_13	1007.61
Average	Rt1	42223-33_bb_r2_60	1007.61
Average	Rt1	42223-33_bb_r2_25	1007.61
Average	Rt1	15247-78_bb_68	1008.19
Average	Rt1	7040-113_bb_r2_31	1008.82
Average	Rt1	4766-131_bb_43	1010.06
Average	Rt1	4766-131_bb_63	1010.06
Average	Rt1	5536-125_bb_29	1011.3
Average	Rt1	5536-125_bb_30	1011.3
Average	Rt1	14378-81_bb_r2_58	1012.29
Average	Rt1	14378-81_bb_85	1013.42
Average	Rt1	15533-77_bb_r2_50	1013.5
Average	Rt1	15533-77_bb_r2_67	1014.83
Average	Rt1	5034-129_bb_56	1015.7
Average	Rt1	5034-129_bb_r2_50	1015.7
Average	Rt1	5006-129_bb_33	1018.53
Average	Rt1	17496-72_bb_r2_61	1019.15
Average	Rt1	17496-72_bb_r2_68	1019.15
Average	Rt1	11914-89_bb_r2_85	1020.65
Average	Rt1	6474-117_bb_42	1021.43
Average	Rt1	6474-117_bb_47	1021.43
Average	Rt1	3352-145_bb_r2_45	1022.6
Average	Rt1	5034-129_bb_75	1023.39
Average	Rt1	12913-85_bb_57	1025.25
Average	Rt1	12913-85_bb_65	1025.25
Average	Rt1	23727-59_bb_23	1026.33
Average	Rt1	23727-59_bb_65	1028.48
Average	Rt1	17005-73_bb_47	1030.98
Average	Rt1	17005-73_bb_50	1030.98
Average	Rt1	16817-74_bb_45	1037.94
Average	Rt1	36226-40_bb_25	1042.44
Average	Rt1	36226-40_bb_r2_23	1042.44
Average	Rt1	36226-40_bb_r2_9	1042.44
Average	Rt1	31013-47_bb_r2_28	1052.69
Average	Rt1	3134-148_bb_35	1054.03
Average	Rt1	3134-148_bb_66	1054.03
Average	Rt1	1392-178_bb_r2_33	1056.73
Average	Rt1	6097-120_bb_r2_32	1059.8
Average	Rt1	31297-46_bb_19	1063.16
Average	Rt1	31297-46_bb_72	1063.16
Average	Rt1	30734-47_bb_45	1070.29
Average	Rt1	30734-47_bb_r2_25	1070.29
Average	Rt1	30734-47_bb_r2_87	1070.29
Average	Rt1	30734-47_bb_r2_85	1070.29
Average	Rt1	52846-24_bb_79	1074.84
Average	Rt1	12482-87_bb_r2_19	1077.05
Average	Rt1	5698-123_bb_r2_61	1079.52
Average	Rt1	34875-41_bb_r2_28	1081.66
Average	Rt1	9396-100_bb_r2_14	1084.6
Average	Rt1	10709-94_bb_r2_63	1085.78
Average	Rt1	2541-156_bb_r2_47	1086.06
Average	Rt1	11936-89_bb_r2_16	1086.64
Average	Rt1	9153-101_bb_73	1089.31
Average	Rt1	32372-45_bb_59	1089.69
Average	Rt1	32372-45_bb_r2_39	1089.69
Average	Rt1	32372-45_bb_61	1089.69
Average	Rt1	43003-32_bb_58	1091.51
Average	Rt1	32372-45_bb_58	1093.24
Average	Rt1	28215-51_bb_13	1097.52
Average	Rt1	35844-40_bb_76	1101.84
Average	Rt1	11487-91_bb_r2_12	1101.84
Average	Rt1	11487-91_bb_r2_4	1101.84
Average	Rt1	103141-7_bb_r2_53	1102.06
Average	Rt1	25836-55_bb_47	1112.49
Average	Rt1	35565-40_bb_r2_41	1112.55
Average	Rt1	35565-40_bb_84	1112.55
Average	Rt1	35565-40_bb_r2_56	1112.55
Average	Rt1	3087-148_bb_r2_82	1119.07
Average	Rt1	218617-1_bb_64	1122.36
Average	Rt1	20015-66_bb_r2_29	1122.36
Average	Rt1	19970-66_bb_37	1123.36
Average	Rt1	19970-66_bb_r2_45	1123.36
Average	Rt1	19970-66_bb_r2_18	1124.67
Average	Rt1	19970-66_bb_71	1124.67
Average	Rt1	13675-83_bb_13	1127.84
Average	Rt1	Rib15	1127.99
Average	Rt1	23116-60_bb_r2_26	1128.95
Average	Rt1	16473-75_bb_13	1131.06
Average	Rt1	20510-65_bb_54	1133.57
Average	Rt1	36086-40_bb_58	1134
Average	Rt1	40304-35_bb_r2_25	1135.83
Average	Rt1	23116-60_bb_15	1137.98
Average	Rt1	3260-146_bb_r2_73	1139.38
Average	Rt1	15230-78_bb_84	1140.41
Average	Rt1	9881-98_bb_r2_32	1142.49
Average	Rt1	9881-98_bb_r2_87	1143.98
Average	Rt1	21990-62_bb_64	1146.82
Average	Rt1	11487-91_bb_80	1148.27
Average	Rt1	11487-91_bb_86	1148.27
Average	Rt1	6373-118_bb_r2_8	1149.8
Average	Rt1	6373-118_bb_67	1151.31
Average	Rt1	6373-118_bb_68	1151.31
Average	Rt1	16621-74_bb_r2_29	1152.81
Average	Rt1	21265-63_bb_r2_36	1153.75
Average	Rt1	9655-99_bb_46	1153.75
Average	Rt1	22708-60_bb_77	1155.3
Average	Rt1	22708-60_bb_r2_55	1155.68
Average	Rt1	16621-74_bb_67	1157.66
Average	Rt1	16621-74_bb_r2_86	1157.66
Average	Rt1	16621-74_bb_84	1157.66
Average	Rt1	32761-44_bb_61	1159.87
Average	Rt1	20063-66_bb_r2_73	1161.27
Average	Rt1	6487-117_bb_r2_13	1161.27
Average	Rt1	20063-66_bb_33	1161.27
Average	Rt1	6487-117_bb_r2_2	1161.27
Average	Rt1	6487-117_bb_r2_7	1161.27
Average	Rt1	14763-79_bb_48	1162.52
Average	Rt1	14763-79_bb_63	1162.52
Average	Rt1	27001-53_bb_r2_54	1163.13
Average	Rt1	18905-68_bb_62	1164.06
Average	Rt1	26994-53_bb_r2_76	1164.06
Average	Rt1	16762-74_bb_26	1166.04
Average	Rt1	6868-115_bb_r2_27	1167.34
Average	Rt1	14765-79_bb_40	1172.4
Average	Rt1	13557-83_bb_r2_14	1174.16
Average	Rt1	18016-71_bb_62	1175.6
Average	Rt1	22708-60_bb_39	1176.22
Average	Rt1	34198-42_bb_r2_80	1179.62
Average	Rt1	32508-44_bb_r2_4	1182.04
Average	Rt1	39690-36_bb_81	1185.53
Average	Rt1	21267-63_bb_84	1187.38
Average	Rt1	11512-91_bb_r2_20	1189.72
Average	Rt1	27054-53_bb_41	1191.53
Average	Rt1	15903-76_bb_r2_91	1192.37
Average	Rt1	195215-1_bb_r2_29	1194.54
Average	Rt1	4629-132_bb_r2_89	1195.02
Average	Rt1	4629-132_bb_31	1195.02
Average	Rt1	32043-45_bb_r2_45	1200.33
Average	Rt1	32043-45_bb_r2_62	1200.33
Average	Rt1	32043-45_bb_r2_47	1200.33
Average	Rt1	22597-61_bb_r2_90	1201.75
Average	Rt1	50137-26_bb_48	1207.79
Average	Rt1	3400-144_bb_r2_66	1214.08
Average	Rt1	13947-82_bb_86	1218.21
Average	Rt1	8699-103_bb_r2_80	1220.44
Average	Rt1	43003-32_bb_r2_50	1229.37
Average	Rt1	7910-108_bb_r2_38	1229.37
Average	Rt1	43003-32_bb_r2_90	1229.37
Average	Rt1	26792-53_bb_65	1232.77
Average	Rt1	9001-102_bb_r2_46	1233.88
Average	Rt1	16300-75_bb_r2_33	1235.15
Average	Rt1	30674-47_bb_72	1239.93
Average	Rt1	61097-19_bb_54	1244.67
Average	Rt1	27134-53_bb_r2_88	1247.59
Average	Rt1	27134-53_bb_r2_89	1247.59
Average	Rt1	49569-26_bb_51	1250.52
Average	Rt1	1636-172_bb_r2_27	1251.45
Average	Rt1	155482-2_bb_50	1256.58
Average	Rt1	708-210_bb_r2_83	1257.9
Average	Rt1	41337-34_bb_59	1262.53
Average	Rt1	41337-34_bb_74	1262.53
Average	Rt1	14508-80_bb_r2_5	1264.47
Average	Rt1	27325-52_bb_r2_35	1265.84
Average	Rt1	15842-76_bb_71	1267.86
Average	Rt1	15842-76_bb_r2_71	1267.86
Average	Rt1	15842-76_bb_r2_72	1267.86
Average	Rt1	24655-57_bb_11	1272.01
Average	Rt1	24655-57_bb_r2_14	1272.01
Average	Rt1	24655-57_bb_19	1272.01
Average	Rt1	24655-57_bb_r2_70	1272.01
Average	Rt1	10654-94_bb_82	1279.69
Average	Rt1	15842-76_bb_r2_57	1279.71
Average	Rt1	14040-82_bb_r2_87	1280.62
Average	Rt1	14661-80_bb_r2_41	1281
Average	Rt1	16416-75_bb_r2_34	1281.32
Average	Rt1	1039-190_bb_r2_1	1281.89
Average	Rt1	38589-37_bb_r2_1	1284.2
Average	Rt1	38589-37_bb_r2_2	1284.2
Average	Rt1	38589-37_bb_r2_3	1284.2
Average	Rt1	15504-77_bb_54	1287.24
Average	Rt1	78009-12_bb_51	1287.25
Average	Rt1	5973-121_bb_r2_95	1288.22
Average	Rt1	9660-99_bb_18	1289.18
Average	Rt1	5973-121_bb_r2_51	1289.18
Average	Rt1	47891-27_bb_r2_5	1290.15
Average	Rt1	15504-77_bb_32	1291.68
Average	Rt1	36086-40_bb_r2_29	1292.48
Average	Rt1	31562-46_bb_79	1293.22
Average	Rt1	31562-46_bb_59	1294.43
Average	Rt1	RtuB	1296.64
Average	Rt1	7418-111_bb_r2_85	1297.13
Average	Rt1	12946-85_bb_62	1297.62
Average	Rt1	11548-91_bb_r2_65	1297.62
Average	Rt1	11548-91_bb_r2_88	1297.62
Average	Rt1	12946-85_bb_66	1297.62
Average	Rt1	31532-46_bb_r2_16	1298.95
Average	Rt1	10467-95_bb_75	1302.97
Average	Rt1	10880-93_bb_72	1305.69
Average	Rt1	10880-93_bb_r2_80	1305.69
Average	Rt1	10880-93_bb_80	1305.69
Average	Rt1	21980-62_bb_35	1307.37
Average	Rt1	14602-80_bb_63	1309.41
Average	Rt1	14602-80_bb_66	1309.41
Average	Rt1	8153-107_bb_r2_28	1309.65
Average	Rt1	10880-93_bb_86	1311.48
Average	Rt1	10880-93_bb_r2_34	1311.84
Average	Rt1	4305-135_bb_31	1313.31
Average	Rt1	4305-135_bb_49	1313.31
Average	Rt1	11613-90_bb_r2_45	1316.48
Average	Rt1	14448-80_bb_r2_40	1320.03
Average	Rt1	14448-80_bb_r2_83	1320.03
Average	Rt1	35750-40_bb_r2_12	1322.73
Average	Rt1	35750-40_bb_r2_60	1322.73
Average	Rt1	23290-59_bb_r2_37	1324.92
Average	Rt1	23290-59_bb_r2_38	1324.92
Average	Rt1	25693-55_bb_68	1326.51
Average	Rt1	25693-55_bb_80	1326.51
Average	Rt1	27001-53_bb_23	1327.53
Average	Rt1	17680-71_bb_r2_81	1327.54
Average	Rt1	43344-32_bb_r2_74	1334.17
Average	Rt1	43344-32_bb_46	1334.17
Average	Rt1	25693-55_bb_r2_80	1339.74
Average	Rt1	30371-48_bb_82	1342.23
Average	Rt1	24563-57_bb_r2_32	1344.23
Average	Rt1	24563-57_bb_r2_9	1344.23
Average	Rt1	6566-117_bb_r2_88	1347.93
Average	Rt1	11487-91_bb_37	1347.93
Average	Rt1	22473-61_bb_59	1349.45
Average	Rt1	25693-55_bb_63	1351.2
Average	Rt1	28544-50_bb_40	1352.5
Average	Rt1	21578-63_bb_r2_16	1353.2
Average	Rt1	21578-63_bb_r2_49	1353.2
Average	Rt1	80691-12_bb_79	1354.44
Average	Rt1	3715-141_bb_r2_83	1356.55
Average	Rt1	3715-141_bb_74	1356.55
Average	Rt1	11308-91_bb_r2_48	1360.68
Average	Rt1	8323-106_bb_r2_28	1361.49
Average	Rt1	8323-106_bb_r2_69	1361.49
Average	Rt1	15145-78_bb_46	1362.65
Average	Rt1	15145-78_bb_78	1362.65
Average	Rt1	31920-45_bb_49	1363.27
Average	Rt1	31920-45_bb_r2_48	1363.27
Average	Rt1	109752-6_bb_r2_21	1364.89
Average	Rt1	17515-72_bb_r2_17	1364.89
Average	Rt1	23116-60_bb_r2_17	1365.89
Average	Rt1	19202-68_bb_r2_25	1365.89
Average	Rt1	19202-68_bb_56	1365.89
Average	Rt1	19202-68_bb_57	1365.89
Average	Rt1	2113-162_bb_r2_28	1367.03
Average	Rt1	109752-6_bb_r2_66	1368.62
Average	Rt1	14169-81_bb_72	1369.98
Average	Rt1	14376-81_bb_82	1370.23
Average	Rt1	5705-123_bb_31	1373.6
Average	Rt1	1193-184_bb_69	1373.6
Average	Rt1	6281-119_bb_46	1373.6
Average	Rt1	1193-184_bb_76	1373.6
Average	Rt1	6281-119_bb_73	1373.6
Average	Rt1	7436-111_bb_r2_43	1375.53
Average	Rt1	55206-22_bb_73	1376.17
Average	Rt1	7910-108_bb_r2_74	1378.12
Average	Rt1	32164-45_bb_r2_79	1380.6
Average	Rt1	23574-59_bb_r2_85	1381.28
Average	Rt1	23574-59_bb_r2_31	1382.51
Average	Rt1	12733-86_bb_r2_61	1386.34
Average	Rt1	30303-48_bb_42	1389.02
Average	Rt1	15304-78_bb_17	1390.48
Average	Rt1	15304-78_bb_29	1390.48
Average	Rt1	10226-96_bb_r2_17	1391.61
Average	Rt1	15304-78_bb_r2_18	1392.56
Average	Rt1	15304-78_bb_r2_76	1392.56
Average	Rt1	30338-48_bb_11	1394.85
Average	Rt1	15304-78_bb_88	1397.12
Average	Rt1	28008-51_bb_29	1397.18
Average	Rt1	28008-51_bb_45	1397.18
Average	Rt1	6566-117_bb_r2_86	1398.7
Average	Rt1	15304-78_bb_r2_91	1398.72
Average	Rt1	1985-165_bb_27	1399.42
Average	Rt1	1985-165_bb_68	1399.42
Average	Rt1	30163-48_bb_r2_15	1400.51
Average	Rt1	30163-48_bb_r2_51	1400.51
Average	Rt1	6094-120_bb_39	1402.79
Average	Rt1	30873-47_bb_13	1404.56
Average	Rt1	30873-47_bb_63	1404.56
Average	Rt1	1601-173_bb_r2_46	1406.87
Average	Rt1	32554-44_bb_70	1408.11
Average	Rt1	31516-46_bb_67	1409.27
Average	Rt1	31516-46_bb_r2_94	1409.27
Average	Rt1	31516-46_bb_r2_33	1409.27
Average	Rt1	BFG021	1409.29
Average	Rt1	1676-171_bb_r2_40	1410.9
Average	Rt1	9975-97_bb_20	1411.32
Average	Rt1	9975-97_bb_24	1411.32
Average	Rt1	27013-53_bb_r2_17	1412.42
Average	Rt1	3465-144_bb_71	1414.35
Average	Rt1	5956-121_bb_r2_61	1415
Average	Rt1	9898-98_bb_r2_8	1415.51
Average	Rt1	22880-60_bb_r2_56	1416.75
Average	Rt1	8737-103_bb_r2_75	1420.87
Average	Rt1	13889-82_bb_r2_41	1422.28
Average	Rt1	3465-144_bb_r2_19	1425.92
Average	Rt1	19526-67_bb_46	1432.39
Average	Rt1	19526-67_bb_85	1432.39
Average	Rt1	19526-67_bb_r2_17	1432.73
Average	Rt1	19526-67_bb_r2_80	1432.73
Average	Rt1	34392-42_bb_64	1436.58
Average	Rt1	5456-125_bb_r2_82	1438.84
Average	Rt1	7409-111_bb_80	1441.37
Average	Rt1	39657-36_bb_r2_49	1443.47
Average	Rt1	5456-125_bb_34	1447.97
Average	Rt1	5456-125_bb_r2_19	1447.97
Average	Rt1	2938-150_bb_r2_59	1448.56
Average	Rt1	27786-52_bb_43	1449.32
Average	Rt1	8332-106_bb_r2_3	1451.58
Average	Rt1	17679-71_bb_r2_62	1454.1
Average	Rt1	38284-37_bb_84	1457.02
Average	Rt1	32174-45_bb_32	1458.61
Average	Rt1	15917-76_bb_r2_80	1462.73
Average	Rt1	916-195_bb_r2_36	1463.85
Average	Rt1	916-195_bb_r2_89	1463.85
Average	Rt1	7276-112_bb_r2_63	1467.82
Average	Rt1	7276-112_bb_27	1468.42
Average	Rt1	7276-112_bb_28	1468.42
Average	Rt1	398777-1_bb_r2_53	1473.74
Average	Rt1	2470-157_bb_r2_52	1476.22
Average	Rt1	2470-157_bb_83	1478.58
Average	Rt1	25442-56_bb_61	1480.33
Average	Rt1	1913-166_bb_83	1481.87
Average	Rt1	6106-120_bb_r2_70	1483.71
Average	Rt1	6106-120_bb_r2_75	1483.71
Average	Rt1	24499-57_bb_r2_54	1485.16
Average	Rt1	27080-53_bb_29	1486.65
Average	Rt1	32321-45_bb_r2_92	1490.74
Average	Rt1	47891-27_bb_r2_41	1490.92
Average	Rt1	13148-84_bb_39	1495.41
Average	Rt1	52595-24_bb_43	1498.32
Average	Rt1	34611-42_bb_81	1500.5
Average	Rt1	50098-26_bb_50	1501.9
Average	Rt1	22401-61_bb_r2_33	1502.1
Average	Rt1	22401-61_bb_r2_51	1503.94
Average	Rt1	59993-19_bb_r2_9	1512.4
Average	Rt1	12464-87_bb_r2_13	1520.39
Average	Rt1	35069-41_bb_25	1524.72
Average	Rt1	35069-41_bb_73	1524.72
Average	Rt1	35069-41_bb_42	1524.72
Average	Rt1	12464-87_bb_63	1528.16
Average	Rt1	12464-87_bb_r2_20	1528.16
Average	Rt1	566866-1_bb_r2_36	1535.4
Average	Rt1	3149-147_bb_13	1537.19
Average	Rt1	13663-83_bb_41	1537.65
Average	Rt1	3457-144_bb_47	1540.62
Average	Rt1	17203-73_bb_r2_57	1542.08
Average	Rt1	27001-53_bb_r2_71	1542.15
Average	Rt1	4803-131_bb_r2_42	1542.15
Average	Rt1	4803-131_bb_r2_75	1542.15
Average	Rt1	15229-78_bb_r2_10	1543.05
Average	Rt1	15229-78_bb_r2_52	1543.05
Average	Rt1	37463-38_bb_76	1543.63
Average	Rt1	9312-100_bb_43	1545.51
Average	Rt1	9312-100_bb_45	1545.51
Average	Rt1	9312-100_bb_r2_65	1545.51
Average	Rt1	9312-100_bb_r2_49	1545.51
Average	Rt1	5725-123_bb_r2_50	1546.61
Average	Rt1	BFG147	1547.49
Average	Rt1	4693-131_bb_45	1547.82
Average	Rt1	20556-65_bb_r2_94	1548.62
Average	Rt1	13272-84_bb_51	1549.95
Average	Rt1	12176-88_bb_38	1551.54
Average	Rt1	20640-65_bb_r2_45	1554.05
Average	Rt1	17552-72_bb_30	1554.33
Average	Rt1	17552-72_bb_29	1554.33
Average	Rt1	17552-72_bb_80	1557.15
Average	Rt1	15230-78_bb_r2_67	1558.26
Average	Rt1	18323-70_bb_r2_71	1558.9
Average	Rt1	23306-59_bb_82	1561.33
Average	Rt1	20944-64_bb_r2_88	1561.7
Average	Rt1	22473-61_bb_20	1565.39
Average	Rt1	2757-153_bb_85	1570.42
Average	Rt1	9312-100_bb_r2_85	1572.33
Average	Rt1	21482-63_bb_r2_19	1579.13
Average	Rt1	21482-63_bb_r2_50	1579.13
Average	Rt1	21482-63_bb_r2_37	1579.13
Average	Rt1	498797-1_bb_r2_72	1581.45
Average	Rt1	1513-175_bb_37	1583.14
Average	Rt1	14138-81_bb_65	1585.23
Average	Rt1	2757-153_bb_79	1585.56
Average	Rt1	4476-133_bb_49	1585.92
Average	Rt1	6360-118_bb_r2_92	1586.73
Average	Rt1	8301-106_bb_r2_21	1588.51
Average	Rt1	3340-145_bb_r2_1	1590.61
Average	Rt1	3340-145_bb_r2_69	1590.61
Average	Rt1	15498-77_bb_r2_65	1591.02
Average	Rt1	15498-77_bb_r2_28	1592.79
Average	Rt1	15498-77_bb_r2_62	1592.79
Average	Rt1	8301-106_bb_r2_81	1593.58
Average	Rt1	22473-61_bb_r2_11	1595.18
Average	Rt1	Rtempu4	1595.18
Average	Rt1	22473-61_bb_r2_93	1595.18
Average	Rt1	24287-57_bb_r2_4	1597.78
Average	Rt1	24287-57_bb_r2_84	1597.78
Average	Rt1	24838-57_bb_r2_62	1601.84
Average	Rt1	1350-179_bb_19	1606.24
Average	Rt1	30463-47_bb_r2_91	1607.46
Average	Rt1	1715-170_bb_r2_48	1609.74
Average	Rt1	5594-124_bb_r2_73	1612.11
Average	Rt1	22507-61_bb_83	1613.94
Average	Rt1	14138-81_bb_62	1618.71
Average	Rt1	89236-10_bb_r2_35	1620.74
Average	Rt1	22121-62_bb_20	1621.87
Average	Rt1	22049-62_bb_59	1625.36
Average	Rt1	32218-45_bb_36	1628.56
Average	Rt1	3781-140_bb_21	1631.39
Average	Rt1	3781-140_bb_68	1631.39
Average	Rt1	3781-140_bb_r2_22	1631.88
Average	Rt1	3781-140_bb_r2_29	1631.88
Average	Rt1	9481-99_bb_r2_4	1632.51
Average	Rt1	32218-45_bb_r2_7	1633.9
Average	Rt1	14899-79_bb_79	1636.33
Average	Rt1	24068-58_bb_r2_39	1639.81
Average	Rt1	8637-104_bb_r2_73	1641.17
Average	Rt1	9324-100_bb_r2_62	1645.37
Average	Rt1	8135-107_bb_r2_3	1645.77
Average	Rt1	8135-107_bb_r2_8	1645.77
Average	Rt1	8135-107_bb_r2_40	1645.77
Average	Rt1	8218-106_bb_r2_29	1647.89
Average	Rt1	8218-106_bb_r2_9	1647.89
Average	Rt1	21753-62_bb_r2_57	1652.2
Average	Rt1	3090-148_bb_55	1656.5
Average	Rt1	3090-148_bb_r2_58	1656.5
Average	Rt1	3090-148_bb_r2_64	1656.5
Average	Rt1	3090-148_bb_71	1656.5
Average	Rt1	30493-47_bb_63	1657.67
Average	Rt1	30493-47_bb_64	1657.67
Average	Rt1	30493-47_bb_70	1657.67
Average	Rt1	8218-106_bb_r2_47	1659.89
Average	Rt1	21753-62_bb_r2_11	1664.47
Average	Rt1	46792-28_bb_15	1668.57
Average	Rt1	25395-56_bb_54	1671.2
Average	Rt1	44508-31_bb_r2_9	1671.61
Average	Rt1	44508-31_bb_65	1676.63
Average	Rt1	44508-31_bb_r2_15	1676.63
Average	Rt1	44508-31_bb_r2_87	1676.63
Average	Rt1	44508-31_bb_r2_88	1676.63
Average	Rt1	15910-76_bb_r2_41	1684.28
Average	Rt1	27255-52_bb_r2_88	1685.69
Average	Rt1	2297-159_bb_22	1690.88
Average	Rt1	2297-159_bb_41	1690.88
Average	Rt1	15209-78_bb_r2_39	1691.93
Average	Rt1	9847-98_bb_23	1694.95
Average	Rt1	19984-66_bb_r2_72	1695.22
Average	Rt1	11140-92_bb_r2_79	1696.62
Average	Rt1	11140-92_bb_r2_85	1696.62
Average	Rt1	11910-89_bb_31	1696.75
Average	Rt1	11910-89_bb_33	1696.75
Average	Rt1	12588-87_bb_r2_59	1696.98
Average	Rt1	BFG053	1697.86
Average	Rt1	21594-63_bb_35	1698.55
Average	Rt1	3339-145_bb_78	1701.77
Average	Rt1	18802-69_bb_11	1702.03
Average	Rt1	18802-69_bb_r2_59	1702.03
Average	Rt1	18802-69_bb_r2_55	1702.03
Average	Rt1	18802-69_bb_r2_57	1702.03
Average	Rt1	3229-146_bb_44	1704.98
Average	Rt1	3354-145_bb_r2_86	1708.11
Average	Rt1	21265-63_bb_44	1709.34
Average	Rt1	23323-59_bb_r2_45	1711.98
Average	Rt1	130932-4_bb_r2_28	1715.74
Average	Rt1	21265-63_bb_r2_95	1718.51
Average	Rt1	16692-74_bb_r2_13	1719.49
Average	Rt1	16692-74_bb_r2_15	1719.49
Average	Rt1	31130-46_bb_62	1719.93
Average	Rt1	1636-172_bb_r2_53	1719.93
Average	Rt1	38589-37_bb_78	1724.42
Average	Rt1	37629-38_bb_r2_25	1727.49
Average	Rt1	28376-51_bb_r2_62	1731.02
Average	Rt1	3339-145_bb_51	1733.04
Average	Rt1	1950-165_bb_72	1733.86
Average	Rt1	2628-155_bb_53	1735.5
Average	Rt1	6395-118_bb_47	1735.5
Average	Rt1	2628-155_bb_55	1735.5
Average	Rt1	34384-42_bb_61	1737.52
Average	Rt1	7528-110_bb_26	1738.68
Average	Rt1	15621-77_bb_14	1742.95
Average	Rt1	15621-77_bb_31	1742.95
Average	Rt1	28964-50_bb_40	1744.28
Average	Rt1	39896-35_bb_86	1747.24
Average	Rt1	25468-55_bb_r2_69	1747.36
Average	Rt1	28257-51_bb_30	1750.2
Average	Rt1	16692-74_bb_36	1752.08
Average	Rt1	14337-81_bb_r2_25	1753.13
Average	Rt1	3705-141_bb_r2_61	1753.61
Average	Rt1	14378-81_bb_51	1754.35
Average	Rt1	17972-71_bb_14	1755.92
Average	Rt1	3705-141_bb_r2_77	1758.26
Average	Rt1	25191-56_bb_r2_90	1762.46
Average	Rt1	18165-70_bb_r2_60	1764.06
Average	Rt1	10484-95_bb_r2_42	1767.56
Average	Rt1	3055-149_bb_47	1771.43
Average	Rt1	64016-17_bb_r2_31	1776.38
Average	Rt1	18537-69_bb_47	1784.76
Average	Rt1	18537-69_bb_84	1784.76
Average	Rt1	37045-39_bb_r2_28	1785.02
Average	Rt1	37045-39_bb_r2_61	1785.02
Average	Rt1	18903-68_bb_40	1790.7
Average	Rt1	16894-73_bb_r2_2	1798.23
Average	Rt1	3477-144_bb_r2_8	1802.93
Average	Rt1	3055-149_bb_70	1803.85
Average	Rt1	5195-127_bb_r2_27	1807.23
Average	Rt1	17680-71_bb_r2_33	1807.54
Average	Rt1	179063-2_bb_r2_44	1807.54
Average	Rt1	17680-71_bb_r2_86	1807.54
Average	Rt1	11855-89_bb_r2_47	1808.72
Average	Rt1	19694-67_bb_r2_39	1810.02
Average	Rt1	2584-155_bb_r2_71	1812.11
Average	Rt1	26994-53_bb_58	1814.41
Average	Rt1	26994-53_bb_87	1814.89
Average	Rt1	2584-155_bb_42	1820.2
Average	Rt1	21340-63_bb_40	1820.29
Average	Rt1	21340-63_bb_r2_77	1820.29
Average	Rt1	21340-63_bb_63	1826.08
Average	Rt1	38208-37_bb_74	1833.15
Average	Rt1	38208-37_bb_84	1833.15
Average	Rt1	38208-37_bb_r2_14	1834.1
Average	Rt1	38208-37_bb_r2_93	1834.1
Average	Rt1	9802-98_bb_61	1836.79
Average	Rt1	9802-98_bb_75	1837.91
Average	Rt1	8854-103_bb_65	1840.75
Average	Rt1	14721-80_bb_r2_50	1843.41
Average	Rt1	1894-167_bb_85	1846.62
Average	Rt1	36437-39_bb_33	1850.47
Average	Rt1	22222-61_bb_r2_58	1850.55
Average	Rt1	5950-121_bb_r2_53	1852.29
Average	Rt1	10643-94_bb_r2_8	1852.41
Average	Rt1	13354-84_bb_85	1854.03
Average	Rt1	23411-59_bb_r2_82	1854.82
Average	Rt1	23411-59_bb_55	1854.82
Average	Rt1	23411-59_bb_84	1854.82
Average	Rt1	11963-89_bb_r2_86	1857.72
Average	Rt1	30405-48_bb_17	1860.52
Average	Rt1	30405-48_bb_73	1860.52
Average	Rt1	9278-100_bb_34	1865.83
Average	Rt1	22936-60_bb_r2_15	1866.74
Average	Rt1	22936-60_bb_r2_91	1866.74
Average	Rt1	22936-60_bb_r2_45	1866.74
Average	Rt1	22936-60_bb_22	1867.27
Average	Rt1	22936-60_bb_63	1867.27
Average	Rt1	498797-1_bb_r2_15	1869.7
Average	Rt1	498797-1_bb_r2_73	1869.7
Average	Rt1	32251-45_bb_r2_33	1872.94
Average	Rt1	32138-45_bb_35	1876.72
Average	Rt1	39054-36_bb_74	1880.62
Average	Rt1	58157-20_bb_r2_14	1887.21
Average	Rt1	58157-20_bb_r2_60	1887.21
Average	Rt1	25447-56_bb_r2_64	1890
Average	Rt1	18261-70_bb_60	1893.7
Average	Rt1	11936-89_bb_r2_87	1898
Average	Rt1	33649-43_bb_51	1902.39
Average	Rt1	33649-43_bb_52	1902.39
Average	Rt1	52249-24_bb_r2_43	1906.47
Average	Rt1	65722-17_bb_46	1909.5
Average	Rt1	1794-169_bb_r2_64	1914.7
Average	Rt1	49017-27_bb_r2_2	1920.16
Average	Rt1	9673-99_bb_39	1920.45
Average	Rt1	39862-35_bb_65	1926.95
Average	Rt1	39862-35_bb_69	1926.95
Average	Rt1	39862-35_bb_63	1927.94
Average	Rt1	39862-35_bb_14	1929.79
Average	Rt1	24863-57_bb_r2_2	1929.95
Average	Rt1	24863-57_bb_r2_4	1929.95
Average	Rt1	24863-57_bb_r2_80	1929.95
Average	Rt1	11140-92_bb_28	1931.91
Average	Rt1	11140-92_bb_53	1931.91
Average	Rt1	11140-92_bb_58	1931.91
Average	Rt1	46369-29_bb_50	1934.52
Average	Rt1	46369-29_bb_r2_40	1935.34
Average	Rt1	5343-126_bb_r2_88	1935.68
Average	Rt1	46369-29_bb_r2_61	1936.01
Average	Rt1	11436-91_bb_r2_3	1940.15
Average	Rt1	5151-128_bb_r2_59	1942.27
Average	Rt1	259015-1_bb_70	1946.99
Average	Rt1	25395-56_bb_r2_10	1948.27
Average	Rt1	1794-169_bb_86	1949.54
Average	Rt1	13252-84_bb_15	1952.88
Average	Rt1	5978-121_bb_38	1955.53
Average	Rt1	23863-58_bb_70	1956.02
Average	Rt1	13252-84_bb_r2_86	1957.64
Average	Rt1	13258-84_bb_r2_9	1959.97
Average	Rt1	52249-24_bb_r2_45	1960.7
Average	Rt1	17695-71_bb_r2_71	1963.2
Average	Rt1	1864-167_bb_r2_61	1963.7
Average	Rt1	34876-41_bb_r2_13	1966.52
Average	Rt1	34876-41_bb_r2_14	1966.52
Average	Rt1	214015-1_bb_r2_93	1967.66
Average	Rt1	16974-73_bb_38	1968.72
Average	Rt1	16974-73_bb_87	1968.72
Average	Rt1	27458-52_bb_r2_15	1969.76
Average	Rt1	11950-89_bb_r2_27	1971.29
Average	Rt1	11950-89_bb_r2_71	1971.29
Average	Rt1	11950-89_bb_r2_3	1971.29
Average	Rt1	27080-53_bb_62	1973.88
Average	Rt1	21340-63_bb_r2_43	1976.03
Average	Rt1	35567-40_bb_77	1976.7
Average	Rt1	21140-64_bb_r2_7	1980.46
Average	Rt1	21140-64_bb_r2_50	1980.46
Average	Rt1	21140-64_bb_38	1980.46
Average	Rt1	9165-101_bb_r2_43	1985.89
Average	Rt1	18492-69_bb_34	1986.51
Average	Rt1	16631-74_bb_r2_54	1988.26
Average	Rt1	10748-94_bb_48	1989.93
Average	Rt1	17707-71_bb_r2_24	1991.32
Average	Rt1	79755-12_bb_36	1994.52
Average	Rt1	34516-42_bb_r2_34	1994.69
Average	Rt1	7761-109_bb_29	1997.42
Average	Rt1	7761-109_bb_86	1997.42
Average	Rt1	7761-109_bb_82	1997.42
Average	Rt1	1641-172_bb_r2_55	1999.56
Average	Rt1	15209-78_bb_r2_56	2000.37
Average	Rt1	1641-172_bb_70	2002.13
Average	Rt1	1641-172_bb_r2_11	2002.13
Average	Rt1	30463-47_bb_77	2004.81
Average	Rt1	36595-39_bb_56	2007.59
Average	Rt1	2278-160_bb_r2_66	2010.51
Average	Rt1	5429-126_bb_47	2013.62
Average	Rt1	5429-126_bb_r2_56	2013.62
Average	Rt1	5429-126_bb_r2_7	2013.62
Average	Rt1	83459-11_bb_57	2013.99
Average	Rt1	83459-11_bb_58	2013.99
Average	Rt1	83459-11_bb_69	2013.99
Average	Rt1	24061-58_bb_r2_80	2019
Average	Rt1	24061-58_bb_r2_5	2019
Average	Rt1	29545-49_bb_r2_89	2023.69
Average	Rt1	29545-49_bb_12	2023.69
Average	Rt1	29545-49_bb_57	2023.69
Average	Rt1	5815-122_bb_r2_80	2028.26
Average	Rt1	5815-122_bb_66	2028.26
Average	Rt1	17528-72_bb_18	2029.68
Average	Rt1	6800-115_bb_41	2030.83
Average	Rt1	6800-115_bb_71	2030.83
Average	Rt1	5815-122_bb_r2_94	2033.94
Average	Rt1	5815-122_bb_41	2033.94
Average	Rt1	8012-107_bb_54	2034.93
Average	Rt1	9300-100_bb_49	2039.12
Average	Rt1	26875-53_bb_72	2040.79
Average	Rt1	17950-71_bb_18	2043.73
Average	Rt1	25709-55_bb_32	2050.38
Average	Rt1	17528-72_bb_r2_8	2050.49
Average	Rt1	17528-72_bb_r2_94	2050.49
Average	Rt1	28473-51_bb_55	2052.95
Average	Rt1	25611-55_bb_r2_6	2054.47
Average	Rt1	8310-106_bb_r2_15	2057.87
Average	Rt1	25611-55_bb_r2_72	2058.83
Average	Rt1	19923-66_bb_45	2063.35
Average	Rt1	19691-67_bb_r2_60	2069.71
Average	Rt1	45866-29_bb_r2_17	2069.92
Average	Rt1	45866-29_bb_r2_76	2069.92
Average	Rt1	61284-19_bb_r2_23	2075.13
Average	Rt1	9300-100_bb_41	2079.05
Average	Rt1	9300-100_bb_62	2079.05
Average	Rt1	17950-71_bb_15	2082.06
Average	Rt1	8012-107_bb_76	2085.01
Average	Rt1	41006-34_bb_80	2090.37
Average	Rt1	41006-34_bb_88	2090.37
Average	Rt1	41006-34_bb_r2_1	2091.32
Average	Rt1	41006-34_bb_r2_74	2096.93
Average	Rt1	28473-51_bb_17	2106
Average	Rt1	13509-83_bb_r2_2	2110.88
Average	Rt1	3603-142_bb_r2_15	2113.02
Average	Rt1	201462-1_bb_56	2114.34
Average	Rt1	38662-37_bb_r2_37	2114.72
Average	Rt1	18745-69_bb_r2_1	2119.39
Average	Rt1	5550-125_bb_29	2120.89
Average	Rt1	18745-69_bb_22	2121.1
Average	Rt1	18745-69_bb_54	2122.38
Average	Rt1	18745-69_bb_64	2122.38
Average	Rt1	4319-135_bb_33	2125.07
Average	Rt1	111772-6_bb_r2_66	2128.65
Average	Rt1	13158-84_bb_r2_1	2132.68
Average	Rt1	24941-56_bb_43	2137.02
Average	Rt1	18745-69_bb_r2_14	2140.24
Average	Rt1	2341-159_bb_50	2140.24
Average	Rt1	24153-58_bb_r2_50	2141.79
Average	Rt1	26388-54_bb_37	2147.31
Average	Rt1	24941-56_bb_86	2156.59
Average	Rt1	20577-65_bb_17	2161.91
Average	Rt1	20577-65_bb_67	2162.31
Average	Rt1	20577-65_bb_75	2162.98
Average	Rt1	24941-56_bb_r2_76	2167.26
Average	Rt1	33192-44_bb_37	2169.27
Average	Rt2	35157-41_bb_50	0
Average	Rt2	35157-41_bb_r2_13	0.374
Average	Rt2	35157-41_bb_r2_66	0.374
Average	Rt2	35157-41_bb_80	3.775
Average	Rt2	35157-41_bb_r2_16	3.775
Average	Rt2	35157-41_bb_53	6.045
Average	Rt2	35157-41_bb_78	6.045
Average	Rt2	22223-61_bb_69	9.104
Average	Rt2	9606-99_bb_76	16.279
Average	Rt2	22223-61_bb_32	20.236
Average	Rt2	22223-61_bb_50	20.236
Average	Rt2	30309-48_bb_r2_95	24.916
Average	Rt2	30309-48_bb_r2_50	29.095
Average	Rt2	30309-48_bb_r2_71	29.095
Average	Rt2	30309-48_bb_r2_47	30.557
Average	Rt2	17954-71_bb_50	33.751
Average	Rt2	17954-71_bb_74	35.512
Average	Rt2	9200-101_bb_r2_14	39.675
Average	Rt2	9200-101_bb_r2_12	39.691
Average	Rt2	9200-101_bb_r2_1	40.399
Average	Rt2	7143-113_bb_18	45.803
Average	Rt2	7143-113_bb_r2_21	46.389
Average	Rt2	36660-39_bb_21	51.093
Average	Rt2	36660-39_bb_47	51.093
Average	Rt2	2301-159_bb_27	53.014
Average	Rt2	16580-74_bb_28	54.182
Average	Rt2	16580-74_bb_35	54.182
Average	Rt2	36660-39_bb_30	56.209
Average	Rt2	36660-39_bb_74	56.209
Average	Rt2	2301-159_bb_85	58.033
Average	Rt2	2301-159_bb_r2_41	58.033
Average	Rt2	2301-159_bb_r2_15	58.551
Average	Rt2	36660-39_bb_r2_86	60.297
Average	Rt2	978-192_bb_52	62.786
Average	Rt2	978-192_bb_r2_83	63.943
Average	Rt2	16939-73_bb_r2_68	64.235
Average	Rt2	5889-122_bb_r2_7	66.733
Average	Rt2	12379-87_bb_r2_3	67.229
Average	Rt2	16939-73_bb_r2_77	70.857
Average	Rt2	12379-87_bb_14	71.897
Average	Rt2	31987-45_bb_r2_78	82.006
Average	Rt2	25187-56_bb_84	82.034
Average	Rt2	61704-18_bb_17	84.09
Average	Rt2	61704-18_bb_71	84.09
Average	Rt2	61704-18_bb_40	84.09
Average	Rt2	28197-51_bb_26	85.555
Average	Rt2	28197-51_bb_27	85.555
Average	Rt2	12599-86_bb_63	87.548
Average	Rt2	12599-86_bb_r2_19	87.548
Average	Rt2	12599-86_bb_r2_54	88.262
Average	Rt2	6361-118_bb_52	91.177
Average	Rt2	28197-51_bb_68	91.787
Average	Rt2	37443-38_bb_r2_30	95.104
Average	Rt2	12599-86_bb_r2_73	96.155
Average	Rt2	35286-41_bb_r2_17	98.223
Average	Rt2	33878-43_bb_r2_61	98.912
Average	Rt2	37443-38_bb_r2_52	102.799
Average	Rt2	36898-39_bb_79	106.27
Average	Rt2	13432-83_bb_r2_69	111.599
Average	Rt2	36614-39_bb_18	114.403
Average	Rt2	36614-39_bb_54	114.403
Average	Rt2	12300-88_bb_46	115.508
Average	Rt2	12300-88_bb_86	115.508
Average	Rt2	36898-39_bb_59	122.783
Average	Rt2	12300-88_bb_r2_21	130.338
Average	Rt2	63702-18_bb_70	136.395
Average	Rt2	63702-18_bb_87	136.395
Average	Rt2	11186-92_bb_r2_24	138.364
Average	Rt2	11186-92_bb_15	138.364
Average	Rt2	33437-43_bb_36	140.743
Average	Rt2	33487-43_bb_58	144.726
Average	Rt2	32563-44_bb_70	144.994
Average	Rt2	21273-63_bb_86	147.139
Average	Rt2	13536-83_bb_29	149.283
Average	Rt2	11049-93_bb_r2_33	150.953
Average	Rt2	22760-60_bb_r2_40	152.888
Average	Rt2	25250-56_bb_43	153.882
Average	Rt2	20997-64_bb_r2_34	155.458
Average	Rt2	13776-82_bb_r2_16	155.458
Average	Rt2	3242-146_bb_40	155.627
Average	Rt2	3242-146_bb_43	155.627
Average	Rt2	19104-68_bb_r2_43	158.428
Average	Rt2	14446-80_bb_r2_64	160.458
Average	Rt2	14446-80_bb_r2_81	160.458
Average	Rt2	14446-80_bb_r2_80	160.458
Average	Rt2	14446-80_bb_16	162.779
Average	Rt2	25166-56_bb_r2_6	163.958
Average	Rt2	25166-56_bb_r2_83	163.958
Average	Rt2	25166-56_bb_51	165.734
Average	Rt2	35799-40_bb_69	168.19
Average	Rt2	35799-40_bb_78	168.19
Average	Rt2	237697-1_bb_r2_78	171.727
Average	Rt2	237697-1_bb_r2_77	172.614
Average	Rt2	16406-75_bb_86	174.83
Average	Rt2	16406-75_bb_69	175.604
Average	Rt2	13536-83_bb_18	177.313
Average	Rt2	34769-41_bb_r2_42	178.568
Average	Rt2	34769-41_bb_r2_80	179.767
Average	Rt2	33193-44_bb_r2_27	180.891
Average	Rt2	2632-155_bb_r2_60	182.35
Average	Rt2	4167-136_bb_r2_5	183.41
Average	Rt2	52798-24_bb_20	184.71
Average	Rt2	52798-24_bb_43	184.71
Average	Rt2	6414-118_bb_25	184.742
Average	Rt2	18291-70_bb_73	186.872
Average	Rt2	47452-28_bb_16	187.834
Average	Rt2	32071-45_bb_r2_34	188.813
Average	Rt2	32071-45_bb_r2_41	188.813
Average	Rt2	27408-52_bb_41	190.252
Average	Rt2	8766-103_bb_60	190.252
Average	Rt2	9436-100_bb_43	192.35
Average	Rt2	9436-100_bb_r2_2	192.35
Average	Rt2	26372-54_bb_44	193.74
Average	Rt2	26372-54_bb_69	193.74
Average	Rt2	26372-54_bb_83	193.74
Average	Rt2	7264-112_bb_r2_90	194.431
Average	Rt2	12726-86_bb_r2_73	195.197
Average	Rt2	12726-86_bb_r2_82	195.197
Average	Rt2	29369-49_bb_r2_44	196.216
Average	Rt2	29369-49_bb_r2_87	196.216
Average	Rt2	12726-86_bb_r2_53	196.92
Average	Rt2	29369-49_bb_r2_32	200.327
Average	Rt2	26467-54_bb_23	205.471
Average	Rt2	38146-37_bb_18	206.228
Average	Rt2	38146-37_bb_54	206.228
Average	Rt2	15785-77_bb_r2_73	210.692
Average	Rt2	8054-107_bb_r2_27	213.235
Average	Rt2	8054-107_bb_r2_36	213.235
Average	Rt2	14814-79_bb_r2_50	213.926
Average	Rt2	33395-43_bb_r2_37	216.935
Average	Rt2	4811-130_bb_r2_33	217.057
Average	Rt2	4811-130_bb_r2_57	217.057
Average	Rt2	32071-45_bb_r2_79	218.101
Average	Rt2	15785-77_bb_54	219.304
Average	Rt2	14814-79_bb_r2_1	221.126
Average	Rt2	14814-79_bb_r2_5	221.126
Average	Rt2	21783-62_bb_76	223.057
Average	Rt2	17733-71_bb_r2_7	225.649
Average	Rt2	17733-71_bb_r2_12	225.987
Average	Rt2	17733-71_bb_r2_94	225.987
Average	Rt2	35358-41_bb_r2_95	230.105
Average	Rt2	45235-30_bb_38	233.264
Average	Rt2	2600-155_bb_65	237.218
Average	Rt2	11619-90_bb_41	237.537
Average	Rt2	11619-90_bb_69	237.537
Average	Rt2	46828-28_bb_r2_92	239.4
Average	Rt2	26234-54_bb_35	241.874
Average	Rt2	5442-125_bb_r2_40	245.973
Average	Rt2	9222-101_bb_r2_93	247.227
Average	Rt2	9222-101_bb_r2_94	247.227
Average	Rt2	39064-36_bb_r2_93	250.364
Average	Rt2	13059-85_bb_26	252.012
Average	Rt2	40241-35_bb_28	255.155
Average	Rt2	40241-35_bb_r2_57	255.155
Average	Rt2	21257-63_bb_r2_59	256.063
Average	Rt2	2160-162_bb_r2_43	259.187
Average	Rt2	2160-162_bb_r2_76	261.071
Average	Rt2	6450-118_bb_r2_37	264.583
Average	Rt2	6450-118_bb_36	264.583
Average	Rt2	6450-118_bb_r2_75	267.006
Average	Rt2	22821-60_bb_41	267.362
Average	Rt2	14365-81_bb_31	272.35
Average	Rt2	14365-81_bb_r2_75	272.35
Average	Rt2	9635-99_bb_r2_75	279.686
Average	Rt2	8642-104_bb_83	280.416
Average	Rt2	25245-56_bb_r2_75	282.487
Average	Rt2	16100-76_bb_r2_11	282.764
Average	Rt2	17562-72_bb_r2_2	286.004
Average	Rt2	24994-56_bb_56	290.749
Average	Rt2	22496-61_bb_66	294.962
Average	Rt2	24994-56_bb_50	297.364
Average	Rt2	24994-56_bb_88	297.364
Average	Rt2	24994-56_bb_83	297.364
Average	Rt2	26219-54_bb_r2_90	297.763
Average	Rt2	13143-84_bb_60	303.803
Average	Rt2	22354-61_bb_r2_69	305.744
Average	Rt2	16100-76_bb_r2_87	306.257
Average	Rt2	13143-84_bb_58	310.394
Average	Rt2	9436-100_bb_r2_34	314.401
Average	Rt2	9436-100_bb_75	315.232
Average	Rt2	344291-1_bb_34	316.739
Average	Rt2	25208-56_bb_r2_17	317.762
Average	Rt2	1726-170_bb_30	318.248
Average	Rt2	1726-170_bb_32	318.248
Average	Rt2	6450-118_bb_66	319.757
Average	Rt2	BFG183	319.757
Average	Rt2	20997-64_bb_47	320.693
Average	Rt2	20997-64_bb_r2_92	320.693
Average	Rt2	20997-64_bb_r2_89	320.693
Average	Rt2	20997-64_bb_58	320.693
Average	Rt2	19133-68_bb_64	321.319
Average	Rt2	20997-64_bb_88	321.894
Average	Rt2	9678-99_bb_12	322.358
Average	Rt2	23554-59_bb_38	324.943
Average	Rt2	33642-43_bb_16	324.943
Average	Rt2	19767-66_bb_79	327.517
Average	Rt2	33642-43_bb_r2_36	329.276
Average	Rt2	7326-112_bb_26	331.346
Average	Rt2	7326-112_bb_13	334.429
Average	Rt2	9052-101_bb_31	336.004
Average	Rt2	11003-93_bb_r2_37	336.004
Average	Rt2	1949-165_bb_r2_60	337.962
Average	Rt2	23976-58_bb_59	341.031
Average	Rt2	16164-75_bb_r2_30	342.044
Average	Rt2	18922-68_bb_58	347.525
Average	Rt2	18922-68_bb_r2_70	347.525
Average	Rt2	18922-68_bb_r2_72	347.525
Average	Rt2	25984-55_bb_35	348.977
Average	Rt2	5642-124_bb_r2_25	350.265
Average	Rt2	26220-54_bb_28	350.456
Average	Rt2	26220-54_bb_r2_20	350.456
Average	Rt2	4883-130_bb_r2_64	352.237
Average	Rt2	25319-56_bb_55	354.358
Average	Rt2	12056-89_bb_38	356.835
Average	Rt2	9775-98_bb_r2_11	358.183
Average	Rt2	12904-85_bb_r2_94	359.509
Average	Rt2	31153-46_bb_51	360.156
Average	Rt2	25319-56_bb_r2_36	360.938
Average	Rt2	15426-78_bb_r2_26	361.402
Average	Rt2	22354-61_bb_r2_94	363.421
Average	Rt2	35358-41_bb_r2_83	367.369
Average	Rt2	25250-56_bb_r2_11	371.367
Average	Rt2	15934-76_bb_r2_22	374.615
Average	Rt2	12278-88_bb_r2_75	377.387
Average	Rt2	3158-147_bb_r2_10	378.763
Average	Rt2	3240-146_bb_r2_66	379.638
Average	Rt2	8770-103_bb_r2_19	381.695
Average	Rt2	22802-60_bb_25	383.509
Average	Rt2	3155-147_bb_r2_35	403.654
Average	Rt2	19985-66_bb_r2_13	472.197
Average	Rt2	5669-124_bb_r2_42	481.144
Average	Rt2	20680-64_bb_r2_76	490.736
Average	Rt2	67186-16_bb_r2_57	495.694
Average	Rt2	28296-51_bb_13	496.678
Average	Rt2	28812-50_bb_28	498.155
Average	Rt2	28812-50_bb_69	498.155
Average	Rt2	22940-60_bb_83	499.808
Average	Rt2	19320-67_bb_61	502.06
Average	Rt2	27629-52_bb_58	503.852
Average	Rt2	13030-85_bb_60	506.509
Average	Rt2	27629-52_bb_49	508.69
Average	Rt2	67186-16_bb_r2_26	511.087
Average	Rt2	31602-46_bb_r2_81	514.313
Average	Rt2	31602-46_bb_r2_90	514.313
Average	Rt2	52020-24_bb_45	520.312
Average	Rt2	15836-76_bb_56	523.035
Average	Rt2	52020-24_bb_r2_69	523.324
Average	Rt2	15836-76_bb_r2_2	528.211
Average	Rt2	20814-64_bb_r2_61	537.778
Average	Rt2	7255-112_bb_65	545.391
Average	Rt2	3580-142_bb_r2_36	548.986
Average	Rt2	3580-142_bb_r2_8	548.986
Average	Rt2	33401-43_bb_r2_81	550.424
Average	Rt2	32990-44_bb_r2_23	552.468
Average	Rt2	32990-44_bb_r2_60	552.468
Average	Rt2	1407-178_bb_r2_64	555.617
Average	Rt2	19228-68_bb_r2_52	558.946
Average	Rt2	19228-68_bb_70	558.946
Average	Rt2	20181-66_bb_r2_60	561.991
Average	Rt2	541-234_bb_r2_61	565.617
Average	Rt2	19228-68_bb_31	566.369
Average	Rt2	26990-53_bb_81	566.839
Average	Rt2	5771-123_bb_r2_68	570.396
Average	Rt2	3155-147_bb_r2_5	572.359
Average	Rt2	31379-46_bb_62	577.393
Average	Rt2	28288-51_bb_44	578.333
Average	Rt2	18335-70_bb_21	585.903
Average	Rt2	45089-30_bb_52	589.323
Average	Rt2	5861-122_bb_r2_20	595.041
Average	Rt2	6462-117_bb_45	596.656
Average	Rt2	8770-103_bb_r2_52	597.848
Average	Rt2	8770-103_bb_31	597.848
Average	Rt2	8770-103_bb_39	597.848
Average	Rt2	5861-122_bb_r2_69	600.256
Average	Rt2	9037-102_bb_r2_40	601.438
Average	Rt2	27129-53_bb_33	602.167
Average	Rt2	27575-52_bb_r2_95	603.99
Average	Rt2	32404-45_bb_r2_23	608.975
Average	Rt2	26990-53_bb_15	611.283
Average	Rt2	26990-53_bb_67	611.283
Average	Rt2	27575-52_bb_r2_40	613.679
Average	Rt2	3634-142_bb_58	619.079
Average	Rt2	3634-142_bb_r2_64	619.079
Average	Rt2	7100-113_bb_50	621.922
Average	Rt2	17708-71_bb_r2_77	622.712
Average	Rt2	43986-31_bb_11	624.378
Average	Rt2	23142-60_bb_23	629.293
Average	Rt2	43986-31_bb_15	630.656
Average	Rt2	1067-189_bb_34	634.608
Average	Rt2	1067-189_bb_37	634.608
Average	Rt2	24755-57_bb_r2_47	636.492
Average	Rt2	24755-57_bb_r2_49	636.492
Average	Rt2	27989-51_bb_81	637.471
Average	Rt2	27989-51_bb_87	637.471
Average	Rt2	27989-51_bb_85	637.471
Average	Rt2	27617-52_bb_r2_22	637.858
Average	Rt2	248214-1_bb_76	639.151
Average	Rt2	24755-57_bb_r2_66	640.111
Average	Rt2	17708-71_bb_r2_67	642.303
Average	Rt2	5174-128_bb_r2_38	643.869
Average	Rt2	5174-128_bb_r2_68	643.869
Average	Rt2	10161-96_bb_r2_12	644.76
Average	Rt2	14005-82_bb_81	648.213
Average	Rt2	14005-82_bb_r2_12	648.213
Average	Rt2	24239-58_bb_r2_34	648.616
Average	Rt2	24239-58_bb_35	648.616
Average	Rt2	18922-68_bb_r2_54	651.966
Average	Rt2	18922-68_bb_r2_55	651.966
Average	Rt2	7701-109_bb_r2_4	652.162
Average	Rt2	16100-76_bb_r2_23	655.844
Average	Rt2	12654-86_bb_r2_17	656.545
Average	Rt2	27238-52_bb_r2_31	656.545
Average	Rt2	12654-86_bb_r2_77	656.545
Average	Rt2	44325-31_bb_29	663.784
Average	Rt2	33458-43_bb_59	665.333
Average	Rt2	449813-1_bb_48	670.45
Average	Rt2	83160-11_bb_86	678.611
Average	Rt2	35905-40_bb_35	686.273
Average	Rt2	18495-69_bb_20	688.634
Average	Rt2	21851-62_bb_44	698.495
Average	Rt2	19528-67_bb_61	705.621
Average	Rt2	25520-55_bb_33	708.978
Average	Rt2	5605-124_bb_r2_27	709.387
Average	Rt2	57954-20_bb_85	714.14
Average	Rt2	18308-70_bb_r2_27	717.407
Average	Rt2	26943-53_bb_r2_17	718.408
Average	Rt2	18408-70_bb_r2_5	720.988
Average	Rt2	5157-128_bb_18	722.845
Average	Rt2	5157-128_bb_44	722.845
Average	Rt2	15105-78_bb_r2_87	723.772
Average	Rt2	15113-78_bb_85	723.827
Average	Rt2	22490-61_bb_r2_77	723.827
Average	Rt2	11059-92_bb_60	726.623
Average	Rt2	11112-92_bb_46	726.901
Average	Rt2	13955-82_bb_r2_58	729.9
Average	Rt2	13955-82_bb_r2_92	729.9
Average	Rt2	8295-106_bb_21	732.898
Average	Rt2	4466-134_bb_r2_81	736.143
Average	Rt2	BFG059	736.976
Average	Rt2	19528-67_bb_r2_9	741.602
Average	Rt2	45811-29_bb_r2_90	743.337
Average	Rt2	22231-61_bb_r2_14	748.757
Average	Rt2	33782-43_bb_r2_54	760.044
Average	Rt2	33782-43_bb_46	760.044
Average	Rt2	33782-43_bb_67	760.044
Average	Rt2	33782-43_bb_r2_61	760.044
Average	Rt2	27297-52_bb_r2_59	769.567
Average	Rt2	8031-107_bb_r2_32	772.37
Average	Rt2	47009-28_bb_54	781.153
Average	Rt2	1447-177_bb_r2_66	784.549
Average	Rt2	14139-81_bb_28	785.721
Average	Rt2	11692-90_bb_55	787.693
Average	Rt2	31084-46_bb_58	791.797
Average	Rt2	31084-46_bb_87	791.797
Average	Rt2	71022-15_bb_80	793.311
Average	Rt2	50339-25_bb_24	793.867
Average	Rt2	50339-25_bb_r2_85	793.867
Average	Rt2	18291-70_bb_48	794.307
Average	Rt2	9434-100_bb_r2_21	797.04
Average	Rt2	19200-68_bb_64	801.788
Average	Rt2	45334-30_bb_r2_36	806.211
Average	Rt2	4632-132_bb_r2_50	808.091
Average	Rt2	4632-132_bb_r2_95	808.091
Average	Rt2	15236-78_bb_r2_4	810.668
Average	Rt2	53269-23_bb_42	814.595
Average	Rt2	10674-94_bb_39	818.524
Average	Rt2	10674-94_bb_77	818.524
Average	Rt2	10674-94_bb_70	818.524
Average	Rt2	35177-41_bb_65	820.334
Average	Rt2	10674-94_bb_r2_39	820.407
Average	Rt2	10674-94_bb_r2_75	820.407
Average	Rt2	35177-41_bb_28	821.904
Average	Rt2	47632-28_bb_r2_60	824.242
Average	Rt2	47632-28_bb_r2_63	824.242
Average	Rt2	15807-76_bb_r2_4	827.457
Average	Rt2	15807-76_bb_r2_65	830.46
Average	Rt2	15807-76_bb_r2_75	830.46
Average	Rt2	32088-45_bb_r2_1	833.024
Average	Rt2	32088-45_bb_r2_13	833.024
Average	Rt2	12750-86_bb_33	835.332
Average	Rt2	5860-122_bb_r2_14	843.981
Average	Rt2	32088-45_bb_r2_53	845.08
Average	Rt2	32088-45_bb_50	845.08
Average	Rt2	32088-45_bb_53	845.08
Average	Rt2	32088-45_bb_39	845.739
Average	Rt2	20322-65_bb_r2_33	857.284
Average	Rt2	32841-44_bb_r2_75	857.413
Average	Rt2	2153-162_bb_r2_68	862.745
Average	Rt2	2153-162_bb_57	862.745
Average	Rt2	20383-65_bb_75	864.57
Average	Rt2	869-198_bb_r2_87	867.586
Average	Rt2	7798-109_bb_40	867.586
Average	Rt2	8204-106_bb_r2_17	868.443
Average	Rt2	22175-61_bb_r2_60	872.764
Average	Rt2	22175-61_bb_r2_61	872.764
Average	Rt2	35197-41_bb_71	874.975
Average	Rt2	7798-109_bb_r2_69	877.168
Average	Rt2	682-213_bb_25	877.502
Average	Rt2	682-213_bb_80	877.502
Average	Rt2	84077-11_bb_r2_21	878.196
Average	Rt2	84077-11_bb_r2_27	879.886
Average	Rt2	84077-11_bb_r2_40	879.886
Average	Rt2	9506-99_bb_75	882.237
Average	Rt2	32820-44_bb_48	883.76
Average	Rt2	6368-118_bb_r2_54	884.573
Average	Rt2	8631-104_bb_18	887.399
Average	Rt2	7597-110_bb_75	889.159
Average	Rt2	700-211_bb_r2_21	891.045
Average	Rt2	26201-54_bb_r2_95	891.045
Average	Rt2	700-211_bb_r2_90	891.045
Average	Rt2	700-211_bb_r2_24	891.045
Average	Rt2	26201-54_bb_88	891.786
Average	Rt2	13518-83_bb_81	891.787
Average	Rt2	32088-45_bb_11	893.213
Average	Rt2	32088-45_bb_87	893.213
Average	Rt2	32088-45_bb_81	893.213
Average	Rt2	31010-47_bb_11	896.864
Average	Rt2	23891-58_bb_r2_84	901.398
Average	Rt2	32533-44_bb_r2_86	904.673
Average	Rt2	32533-44_bb_65	907.104
Average	Rt2	53449-23_bb_42	911.323
Average	Rt2	53449-23_bb_r2_14	913.149
Average	Rt2	27204-53_bb_65	916.139
Average	Rt2	27204-53_bb_74	916.139
Average	Rt2	BFG133	920.942
Average	Rt2	19355-67_bb_41	923.052
Average	Rt2	19355-67_bb_r2_60	923.052
Average	Rt2	19355-67_bb_84	923.052
Average	Rt2	19355-67_bb_r2_76	923.052
Average	Rt2	19355-67_bb_r2_72	926.565
Average	Rt2	34138-42_bb_64	928.38
Average	Rt2	19589-67_bb_81	932.342
Average	Rt2	12076-89_bb_35	932.617
Average	Rt2	12076-89_bb_75	932.617
Average	Rt2	13499-83_bb_13	939.248
Average	Rt2	13499-83_bb_69	939.248
Average	Rt2	6460-117_bb_r2_12	939.263
Average	Rt2	24643-57_bb_r2_39	945.361
Average	Rt2	15329-78_bb_r2_80	946.224
Average	Rt2	34835-41_bb_r2_61	947.885
Average	Rt2	16143-75_bb_57	951.81
Average	Rt2	31720-46_bb_60	953.99
Average	Rt2	31720-46_bb_r2_13	953.99
Average	Rt2	31720-46_bb_r2_30	953.99
Average	Rt2	31720-46_bb_76	953.99
Average	Rt2	16143-75_bb_67	955.436
Average	Rt2	24299-57_bb_r2_4	959.806
Average	Rt2	12189-88_bb_r2_29	960.243
Average	Rt2	30634-47_bb_r2_20	962.279
Average	Rt2	34835-41_bb_r2_41	966.376
Average	Rt2	33425-43_bb_75	966.592
Average	Rt2	6250-119_bb_r2_55	971.603
Average	Rt2	22230-61_bb_35	972.954
Average	Rt2	6460-117_bb_72	975.32
Average	Rt2	662-214_bb_r2_2	975.824
Average	Rt2	6304-119_bb_54	976.016
Average	Rt2	6304-119_bb_r2_51	976.484
Average	Rt2	17933-71_bb_r2_42	978.683
Average	Rt2	530982-1_bb_r2_26	978.683
Average	Rt2	4720-131_bb_58	978.891
Average	Rt2	169965-2_bb_r2_81	980.571
Average	Rt2	169965-2_bb_r2_29	980.983
Average	Rt2	9836-98_bb_r2_85	981.717
Average	Rt2	4619-132_bb_r2_11	982.286
Average	Rt2	34411-42_bb_66	985.338
Average	Rt2	47091-28_bb_r2_41	990.11
Average	Rt2	43105-32_bb_r2_18	993.478
Average	Rt2	30113-48_bb_41	1000.44
Average	Rt2	30113-48_bb_73	1000.44
Average	Rt2	30113-48_bb_r2_5	1000.44
Average	Rt2	9676-99_bb_r2_42	1002.92
Average	Rt2	29866-48_bb_r2_50	1005.76
Average	Rt2	21591-63_bb_r2_88	1006.55
Average	Rt2	1204-184_bb_r2_72	1006.93
Average	Rt2	11913-89_bb_r2_59	1008.56
Average	Rt2	6450-118_bb_r2_78	1008.66
Average	Rt2	5483-125_bb_r2_25	1009.55
Average	Rt2	18665-69_bb_64	1010.28
Average	Rt2	25784-55_bb_r2_10	1012.74
Average	Rt2	25784-55_bb_r2_25	1012.74
Average	Rt2	13128-84_bb_r2_72	1015.49
Average	Rt2	85205-10_bb_r2_24	1015.75
Average	Rt2	85205-10_bb_r2_62	1015.75
Average	Rt2	12056-89_bb_17	1018.64
Average	Rt2	14911-79_bb_r2_69	1021.06
Average	Rt2	14911-79_bb_r2_34	1021.25
Average	Rt2	7264-112_bb_85	1022.47
Average	Rt2	13249-84_bb_58	1024.82
Average	Rt2	10517-95_bb_12	1026.37
Average	Rt2	10517-95_bb_18	1026.37
Average	Rt2	35800-40_bb_65	1027.77
Average	Rt2	9366-100_bb_r2_30	1029.42
Average	Rt2	11594-90_bb_77	1031.21
Average	Rt2	8602-104_bb_52	1031.29
Average	Rt2	8602-104_bb_79	1031.29
Average	Rt2	12112-88_bb_32	1032.21
Average	Rt2	10113-97_bb_51	1032.72
Average	Rt2	11594-90_bb_24	1035.98
Average	Rt2	26972-53_bb_r2_5	1039.82
Average	Rt2	24208-58_bb_r2_2	1040.47
Average	Rt2	16855-74_bb_r2_25	1044.02
Average	Rt2	10048-97_bb_71	1045.38
Average	Rt2	10048-97_bb_r2_22	1045.38
Average	Rt2	10571-95_bb_r2_48	1047.26
Average	Rt2	10571-95_bb_r2_82	1047.26
Average	Rt2	10571-95_bb_r2_83	1049.63
Average	Rt2	9366-100_bb_r2_63	1052.85
Average	Rt2	22760-60_bb_82	1053.21
Average	Rt2	15851-76_bb_r2_30	1059.03
Average	Rt2	15851-76_bb_r2_42	1059.03
Average	Rt2	22998-60_bb_48	1063.99
Average	Rt2	22490-61_bb_55	1064.81
Average	Rt2	22490-61_bb_r2_56	1067.1
Average	Rt2	8956-102_bb_34	1070.04
Average	Rt2	9678-99_bb_r2_18	1071.23
Average	Rt2	9678-99_bb_35	1071.23
Average	Rt2	9678-99_bb_r2_21	1071.23
Average	Rt2	9678-99_bb_r2_7	1071.23
Average	Rt2	4597-132_bb_28	1075.62
Average	Rt2	4597-132_bb_r2_43	1075.62
Average	Rt2	4597-132_bb_57	1075.62
Average	Rt2	33161-44_bb_r2_41	1083.24
Average	Rt2	25261-56_bb_34	1084.03
Average	Rt2	38315-37_bb_62	1088.27
Average	Rt2	27238-52_bb_34	1091.71
Average	Rt2	47632-28_bb_r2_17	1092.43
Average	Rt2	47632-28_bb_r2_20	1092.43
Average	Rt2	26220-54_bb_67	1095.93
Average	Rt2	12820-86_bb_77	1096.41
Average	Rt2	890-196_bb_r2_21	1097.86
Average	Rt2	890-196_bb_r2_30	1097.86
Average	Rt2	22603-61_bb_r2_65	1099.12
Average	Rt2	22603-61_bb_r2_79	1099.12
Average	Rt2	26544-54_bb_57	1100.02
Average	Rt2	BFG146	1100.02
Average	Rt2	4661-132_bb_81	1101.91
Average	Rt2	9775-98_bb_r2_37	1105.76
Average	Rt2	9775-98_bb_r2_71	1105.76
Average	Rt2	12112-88_bb_75	1112.99
Average	Rt2	35905-40_bb_86	1116.83
Average	Rt2	35905-40_bb_r2_37	1116.83
Average	Rt2	35905-40_bb_87	1116.83
Average	Rt2	16833-74_bb_58	1120.19
Average	Rt2	14743-79_bb_17	1130.16
Average	Rt2	27241-52_bb_r2_23	1130.28
Average	Rt2	9052-101_bb_r2_92	1134.8
Average	Rt2	20908-64_bb_r2_94	1135.63
Average	Rt2	4372-135_bb_r2_14	1138.73
Average	Rt2	4064-137_bb_38	1141.07
Average	Rt2	21985-62_bb_r2_18	1144.82
Average	Rt2	21017-64_bb_47	1150.55
Average	Rt2	14703-80_bb_47	1153.73
Average	Rt2	31644-46_bb_r2_40	1159.32
Average	Rt2	36586-39_bb_r2_8	1164.88
Average	Rt2	57414-21_bb_r2_31	1165.34
Average	Rt2	1891-167_bb_30	1170.3
Average	Rt2	11249-92_bb_r2_63	1172.09
Average	Rt2	5238-127_bb_31	1174.58
Average	Rt2	7997-108_bb_32	1175.39
Average	Rt2	10585-95_bb_41	1177.61
Average	Rt2	36577-39_bb_r2_85	1185.73
Average	Rt2	36577-39_bb_24	1185.73
Average	Rt2	17143-73_bb_r2_36	1195.22
Average	Rt2	25372-56_bb_67	1198.92
Average	Rt2	4221-136_bb_r2_44	1203.52
Average	Rt2	4221-136_bb_r2_85	1203.52
Average	Rt2	15807-76_bb_28	1205.77
Average	Rt2	17611-71_bb_r2_21	1207.61
Average	Rt2	23985-58_bb_36	1208.37
Average	Rt2	10303-96_bb_76	1209.06
Average	Rt2	33087-44_bb_40	1210.09
Average	Rt2	33087-44_bb_64	1210.09
Average	Rt2	33087-44_bb_59	1210.09
Average	Rt2	9715-98_bb_60	1211.22
Average	Rt2	13364-84_bb_r2_18	1212.36
Average	Rt2	13364-84_bb_r2_20	1212.36
Average	Rt2	15578-77_bb_65	1213.51
Average	Rt2	28272-51_bb_r2_31	1214.8
Average	Rt2	19506-67_bb_r2_6	1215.99
Average	Rt2	24876-56_bb_r2_86	1217.34
Average	Rt2	31435-46_bb_39	1218.04
Average	Rt2	24785-57_bb_r2_10	1218.91
Average	Rt2	22496-61_bb_r2_76	1219.81
Average	Rt2	24785-57_bb_r2_8	1220.38
Average	Rt2	8813-103_bb_r2_63	1221.5
Average	Rt2	1411-177_bb_55	1223.36
Average	Rt2	1411-177_bb_58	1223.36
Average	Rt2	8101-107_bb_39	1224.82
Average	Rt2	6482-117_bb_52	1226.29
Average	Rt2	6482-117_bb_76	1226.29
Average	Rt2	28522-50_bb_r2_90	1228.78
Average	Rt2	28522-50_bb_57	1228.78
Average	Rt2	28522-50_bb_72	1228.78
Average	Rt2	9747-98_bb_39	1230.43
Average	Rt2	28522-50_bb_73	1232.9
Average	Rt2	2632-155_bb_61	1234.58
Average	Rt2	10290-96_bb_22	1235.37
Average	Rt2	8219-106_bb_r2_88	1237.02
Average	Rt2	17933-71_bb_28	1237.32
Average	Rt2	34138-42_bb_19	1237.66
Average	Rt2	11049-93_bb_r2_70	1239.43
Average	Rt2	6541-117_bb_r2_4	1240.66
Average	Rt2	58957-20_bb_36	1244.93
Average	Rt2	58957-20_bb_r2_83	1245.66
Average	Rt2	16165-75_bb_50	1249.84
Average	Rt2	16165-75_bb_51	1249.84
Average	Rt2	28592-50_bb_81	1250.74
Average	Rt2	31323-46_bb_65	1256.81
Average	Rt2	30451-47_bb_r2_37	1261.85
Average	Rt2	645-215_bb_r2_91	1261.85
Average	Rt2	645-215_bb_r2_93	1261.85
Average	Rt2	26604-54_bb_32	1264.35
Average	Rt2	40432-35_bb_16	1265.09
Average	Rt2	25250-56_bb_r2_26	1266.59
Average	Rt2	49022-27_bb_r2_12	1270.09
Average	Rt2	30370-48_bb_47	1276.86
Average	Rt2	52431-24_bb_55	1283.05
Average	Rt2	38754-37_bb_r2_8	1284.14
Average	Rt2	9547-99_bb_r2_8	1286.35
Average	Rt2	30634-47_bb_r2_12	1288.87
Average	Rt2	21844-62_bb_r2_13	1289.11
Average	Rt2	9715-98_bb_80	1289.69
Average	Rt2	25181-56_bb_r2_49	1292.72
Average	Rt2	15393-78_bb_r2_83	1294.32
Average	Rt2	7280-112_bb_87	1297.31
Average	Rt2	15497-77_bb_46	1298.54
Average	Rt2	23777-58_bb_r2_14	1301.18
Average	Rt2	13606-83_bb_r2_43	1301.49
Average	Rt2	8685-103_bb_r2_12	1305.8
Average	Rt2	57954-20_bb_25	1306.33
Average	Rt2	13388-84_bb_r2_19	1311.34
Average	Rt2	4116-137_bb_r2_62	1311.36
Average	Rt2	17558-72_bb_r2_11	1312.81
Average	Rt2	1115-186_bb_r2_16	1312.81
Average	Rt2	18238-70_bb_41	1315.01
Average	Rt2	11692-90_bb_76	1316.66
Average	Rt2	4116-137_bb_34	1318.26
Average	Rt2	24785-57_bb_r2_79	1318.31
Average	Rt2	5598-124_bb_r2_35	1318.31
Average	Rt2	26577-54_bb_r2_9	1319.52
Average	Rt2	28508-50_bb_r2_9	1323.96
Average	Rt2	9531-99_bb_r2_53	1324.64
Average	Rt2	28508-50_bb_75	1326.65
Average	Rt2	193599-1_bb_r2_20	1330.71
Average	Rt2	10115-97_bb_88	1331.34
Average	Rt2	23107-60_bb_37	1335.05
Average	Rt2	1475-176_bb_81	1335.72
Average	Rt2	21928-62_bb_68	1337.3
Average	Rt2	32715-44_bb_78	1337.62
Average	Rt2	22999-60_bb_r2_68	1339.12
Average	Rt2	1926-166_bb_r2_59	1339.89
Average	Rt2	40391-35_bb_29	1341.62
Average	Rt2	40391-35_bb_47	1341.62
Average	Rt2	8756-103_bb_36	1342.49
Average	Rt2	15113-78_bb_r2_71	1344.12
Average	Rt2	BFG009	1344.12
Average	Rt2	34769-41_bb_r2_1	1345.64
Average	Rt2	1891-167_bb_r2_63	1347.15
Average	Rt2	26702-53_bb_r2_3	1347.3
Average	Rt2	26702-53_bb_60	1347.3
Average	Rt2	26702-53_bb_80	1348.67
Average	Rt2	3456-144_bb_r2_70	1350.49
Average	Rt2	13227-84_bb_r2_85	1351.8
Average	Rt2	6270-119_bb_r2_59	1352.29
Average	Rt2	7219-112_bb_26	1354.08
Average	Rt2	23119-60_bb_37	1355.71
Average	Rt2	4031-138_bb_r2_63	1358.85
Average	Rt2	24239-58_bb_43	1359.63
Average	Rt2	18246-70_bb_49	1359.63
Average	Rt2	19843-66_bb_r2_59	1362.49
Average	Rt2	15934-76_bb_64	1366.64
Average	Rt2	22802-60_bb_53	1367.6
Average	Rt2	45991-29_bb_r2_35	1370.37
Average	Rt2	25093-56_bb_r2_86	1373.3
Average	Rt2	18628-69_bb_58	1374.05
Average	Rt2	25093-56_bb_r2_36	1375.22
Average	Rt2	12843-86_bb_r2_80	1377.01
Average	Rt2	12843-86_bb_r2_35	1378.8
Average	Rt2	12843-86_bb_r2_36	1378.8
Average	Rt2	11077-92_bb_61	1380.31
Average	Rt2	3556-143_bb_r2_93	1380.95
Average	Rt2	3556-143_bb_43	1381.4
Average	Rt2	23975-58_bb_r2_47	1384.1
Average	Rt2	11709-90_bb_22	1384.82
Average	Rt2	10303-96_bb_48	1386.94
Average	Rt2	10631-94_bb_26	1387.48
Average	Rt2	11957-89_bb_60	1388.64
Average	Rt2	2160-162_bb_r2_83	1389.49
Average	Rt2	8156-107_bb_50	1389.81
Average	Rt2	308069-1_bb_r2_24	1391.97
Average	Rt2	23202-59_bb_18	1393.95
Average	Rt2	23202-59_bb_86	1393.95
Average	Rt2	11290-92_bb_r2_37	1394.57
Average	Rt2	8813-103_bb_r2_19	1395.01
Average	Rt2	16406-75_bb_85	1396.5
Average	Rt2	7131-113_bb_r2_78	1399.26
Average	Rt2	17041-73_bb_r2_77	1399.89
Average	Rt2	17041-73_bb_r2_91	1399.89
Average	Rt2	7581-110_bb_r2_27	1403.28
Average	Rt2	11290-92_bb_r2_7	1403.67
Average	Rt2	8156-107_bb_46	1407.29
Average	Rt2	8156-107_bb_r2_75	1407.29
Average	Rt2	26517-54_bb_54	1408.16
Average	Rt2	8340-106_bb_r2_72	1409.05
Average	Rt2	35830-40_bb_45	1410.54
Average	Rt2	10303-96_bb_r2_4	1412.43
Average	Rt2	18062-70_bb_66	1415.46
Average	Rt2	18062-70_bb_r2_35	1415.46
Average	Rt2	5402-126_bb_r2_82	1416.88
Average	Rt2	23627-59_bb_31	1418
Average	Rt2	BFG165	1418.48
[truncated: 5,140 more rows]
