# Supplementary material for: Comparative High-Density Linkage Mapping Reveals Conserved Genome Structure but Variation in Levels of Heterochiasmy and Location of Recombination Cold Spots in the Common Frog
Source: G3 (Bethesda). 2016 Dec 28;7(2):637–45. doi: 10.1534/g3.116.036459 (PMC5295608; doi:10.1534/g3.116.036459)
Supplement: Supplementary file 15 [file 637FileS7.xlsx]

## Sheet: Male distorted map
Locus	Position_cM	LG
19807-66_bb_75	0	Rt1
33285-43_bb_47	0	Rt1
29427-49_bb_r2_32	3.547	Rt1
29427-49_bb_r2_95	3.547	Rt1
10799-94_bb_13	17.41	Rt1
10799-94_bb_27	17.41	Rt1
35670-40_bb_r2_22	22.724	Rt1
33855-43_bb_73	30.062	Rt1
19609-67_bb_r2_23	32.558	Rt1
10402-95_bb_38	32.558	Rt1
10402-95_bb_39	32.558	Rt1
51711-24_bb_36	32.558	Rt1
5946-121_bb_r2_19	35.327	Rt1
21801-62_bb_r2_39	59.885	Rt1
21801-62_bb_r2_65	59.885	Rt1
16487-75_bb_r2_32	62.488	Rt1
47433-28_bb_r2_69	62.488	Rt1
7401-111_bb_80	62.488	Rt1
15819-76_bb_r2_25	62.488	Rt1
19405-67_bb_38	62.488	Rt1
d20864-64_bb_51	62.488	Rt1
16487-75_bb_r2_39	63.756	Rt1
7401-111_bb_r2_39	63.756	Rt1
d39728-35_bb_18	66.89	Rt1
38589-37_bb_r2_1	69.376	Rt1
38589-37_bb_r2_2	69.376	Rt1
38589-37_bb_r2_3	69.376	Rt1
30873-47_bb_13	74.346	Rt1
30873-47_bb_63	74.346	Rt1
37429-38_bb_r2_44	78.058	Rt1
37429-38_bb_r2_45	78.058	Rt1
11436-91_bb_r2_3	79.311	Rt1
d8332-106_bb_r2_63	79.311	Rt1
23574-59_bb_r2_59	80.562	Rt1
16080-76_bb_r2_34	80.562	Rt1
3065-148_bb_r2_64	80.562	Rt1
12503-87_bb_r2_94	81.181	Rt1
14508-80_bb_r2_5	81.181	Rt1
14602-80_bb_r2_2	81.181	Rt1
13341-84_bb_r2_3	81.809	Rt1
1810-168_bb_r2_65	81.809	Rt1
21587-63_bb_44	81.809	Rt1
9001-102_bb_r2_46	81.809	Rt1
d28873-50_bb_60	81.809	Rt1
d18994-68_bb_r2_28	81.809	Rt1
43344-32_bb_46	84.231	Rt1
43344-32_bb_r2_74	84.231	Rt1
1676-171_bb_r2_40	86.141	Rt1
27013-53_bb_r2_17	86.141	Rt1
27054-53_bb_41	86.141	Rt1
54407-23_bb_64	86.141	Rt1
4849-130_bb_r2_15	86.141	Rt1
12506-87_bb_r2_56	86.791	Rt1
19694-67_bb_r2_39	86.791	Rt1
12357-87_bb_19	86.791	Rt1
12357-87_bb_86	86.791	Rt1
12357-87_bb_88	86.791	Rt1
12357-87_bb_r2_32	86.791	Rt1
39215-36_bb_76	87.44	Rt1
39215-36_bb_r2_32	87.44	Rt1
13258-84_bb_r2_43	87.44	Rt1
39944-35_bb_59	87.44	Rt1
17203-73_bb_r2_14	87.44	Rt1
196594-1_bb_36	88.058	Rt1
24526-57_bb_r2_30	88.058	Rt1
1641-172_bb_r2_24	89.293	Rt1
22636-61_bb_29	89.293	Rt1
44644-30_bb_r2_36	89.293	Rt1
d24526-57_bb_62	91.764	Rt1
d24526-57_bb_75	91.764	Rt1
32073-45_bb_r2_41	96.096	Rt1
32073-45_bb_r2_46	96.096	Rt1
12665-86_bb_49	99.188	Rt1
12665-86_bb_77	99.188	Rt1
d39054-36_bb_r2_44	99.188	Rt1
1529-174_bb_r2_38	103.522	Rt1
1529-174_bb_r2_76	103.522	Rt1
155482-2_bb_50	107.886	Rt1
41337-34_bb_59	107.886	Rt1
41337-34_bb_74	107.886	Rt1
21140-64_bb_38	110.39	Rt1
21140-64_bb_r2_50	110.39	Rt1
21140-64_bb_r2_7	110.39	Rt1
16974-73_bb_38	110.39	Rt1
16974-73_bb_87	110.39	Rt1
d43872-31_bb_r2_88	110.39	Rt1
83459-11_bb_57	113.222	Rt1
83459-11_bb_58	113.222	Rt1
83459-11_bb_69	113.222	Rt1
d83459-11_bb_r2_29	113.222	Rt1
214015-1_bb_r2_93	115.978	Rt1
14664-80_bb_r2_57	115.978	Rt1
36179-40_bb_81	115.978	Rt1
218617-1_bb_64	117.213	Rt1
5973-121_bb_r2_51	117.213	Rt1
5973-121_bb_r2_95	117.213	Rt1
214015-1_bb_48	117.213	Rt1
d46369-29_bb_29	117.213	Rt1
16300-75_bb_r2_33	117.833	Rt1
d21382-63_bb_38	117.833	Rt1
12733-86_bb_r2_61	119.723	Rt1
49569-26_bb_51	119.723	Rt1
34611-42_bb_81	121.617	Rt1
50098-26_bb_50	121.617	Rt1
34198-42_bb_r2_80	121.617	Rt1
14558-80_bb_r2_67	122.247	Rt1
7910-108_bb_r2_38	122.247	Rt1
13889-82_bb_r2_41	122.247	Rt1
17757-71_bb_r2_4	122.247	Rt1
11800-90_bb_r2_93	122.247	Rt1
32364-45_bb_77	122.247	Rt1
d19406-67_bb_r2_22	122.247	Rt1
19202-68_bb_56	122.873	Rt1
19202-68_bb_57	122.873	Rt1
19202-68_bb_r2_25	122.873	Rt1
23116-60_bb_r2_17	122.873	Rt1
52365-24_bb_39	125.351	Rt1
52365-24_bb_43	125.351	Rt1
52365-24_bb_51	125.351	Rt1
d41274-34_bb_14	129.83	Rt1
d41274-34_bb_15	129.83	Rt1
d41274-34_bb_r2_14	129.83	Rt1
24655-57_bb_11	135.261	Rt1
24655-57_bb_19	135.261	Rt1
24655-57_bb_r2_14	135.261	Rt1
24655-57_bb_r2_70	135.261	Rt1
13557-83_bb_15	139.598	Rt1
13557-83_bb_47	139.598	Rt1
46833-28_bb_60	142.166	Rt1
46833-28_bb_61	142.166	Rt1
d16640-74_bb_r2_32	142.166	Rt1
10709-94_bb_r2_24	143.44	Rt1
10709-94_bb_r2_5	143.44	Rt1
128605-4_bb_r2_85	143.44	Rt1
34748-41_bb_r2_91	144.729	Rt1
10484-95_bb_84	144.729	Rt1
32258-45_bb_19	145.346	Rt1
52595-24_bb_43	145.346	Rt1
18802-69_bb_11	146.581	Rt1
18802-69_bb_r2_55	146.581	Rt1
18802-69_bb_r2_57	146.581	Rt1
18802-69_bb_r2_59	146.581	Rt1
11950-89_bb_r2_27	148.434	Rt1
11950-89_bb_r2_3	148.434	Rt1
11950-89_bb_r2_71	148.434	Rt1
20785-64_bb_56	151.524	Rt1
20785-64_bb_r2_34	151.524	Rt1
29991-48_bb_21	154.615	Rt1
29991-48_bb_r2_70	154.615	Rt1
29991-48_bb_r2_74	154.615	Rt1
39304-36_bb_30	159.569	Rt1
39304-36_bb_r2_14	159.569	Rt1
32043-45_bb_r2_45	165.789	Rt1
32043-45_bb_r2_47	165.789	Rt1
32043-45_bb_r2_62	165.789	Rt1
11245-92_bb_r2_81	169.635	Rt1
11245-92_bb_r2_94	169.635	Rt1
27134-53_bb_r2_88	171.015	Rt1
27134-53_bb_r2_89	171.015	Rt1
d12421-87_bb_r2_89	171.015	Rt1
9153-101_bb_r2_33	173.211	Rt1
9153-101_bb_r2_43	173.211	Rt1
9153-101_bb_r2_70	173.211	Rt1
22653-61_bb_r2_79	175.368	Rt1
10643-94_bb_r2_8	175.988	Rt1
23077-60_bb_51	175.988	Rt1
8699-103_bb_r2_80	175.988	Rt1
26845-53_bb_49	177.225	Rt1
61097-19_bb_54	177.225	Rt1
d2218-161_bb_r2_75	178.964	Rt1
10654-94_bb_82	180.333	Rt1
14040-82_bb_r2_87	180.333	Rt1
14661-80_bb_r2_41	180.333	Rt1
d34005-42_bb_r2_63	180.333	Rt1
1039-190_bb_r2_1	180.99	Rt1
21340-63_bb_r2_43	180.99	Rt1
12913-85_bb_57	180.99	Rt1
12913-85_bb_65	180.99	Rt1
130932-4_bb_r2_66	180.99	Rt1
30371-48_bb_82	182.231	Rt1
36595-39_bb_56	182.231	Rt1
195215-1_bb_r2_29	182.231	Rt1
28215-51_bb_13	183.469	Rt1
43003-32_bb_58	183.469	Rt1
5956-121_bb_r2_61	183.469	Rt1
13557-83_bb_r2_14	183.469	Rt1
16817-74_bb_r2_27	183.469	Rt1
16817-74_bb_r2_57	183.469	Rt1
22653-61_bb_r2_29	183.469	Rt1
22814-60_bb_59	183.469	Rt1
40412-35_bb_75	183.469	Rt1
9898-98_bb_r2_8	183.469	Rt1
11487-91_bb_r2_12	184.707	Rt1
11487-91_bb_r2_4	184.707	Rt1
23725-59_bb_61	184.707	Rt1
3465-144_bb_r2_48	184.707	Rt1
12422-87_bb_30	184.707	Rt1
1392-178_bb_r2_6	184.707	Rt1
d33194-44_bb_38	184.707	Rt1
11841-89_bb_31	185.326	Rt1
21990-62_bb_64	185.326	Rt1
40982-34_bb_82	185.326	Rt1
52249-24_bb_38	185.326	Rt1
d398777-1_bb_r2_49	185.326	Rt1
d27113-53_bb_r2_84	185.326	Rt1
26726-53_bb_13	187.801	Rt1
26726-53_bb_49	187.801	Rt1
26726-53_bb_83	187.801	Rt1
26537-54_bb_81	190.537	Rt1
40125-35_bb_44	190.537	Rt1
40125-35_bb_r2_24	190.537	Rt1
d55309-22_bb_54	196.065	Rt1
d55309-22_bb_77	196.065	Rt1
d43176-32_bb_70	199.922	Rt1
d55228-22_bb_r2_4	199.922	Rt1
9590-99_bb_25	203.682	Rt1
9590-99_bb_r2_1	203.682	Rt1
9590-99_bb_r2_72	203.682	Rt1
18905-68_bb_62	205.61	Rt1
26994-53_bb_r2_76	205.61	Rt1
49017-27_bb_r2_2	206.848	Rt1
14763-79_bb_48	206.848	Rt1
14763-79_bb_63	206.848	Rt1
30674-47_bb_72	206.848	Rt1
6868-115_bb_r2_27	206.848	Rt1
d46792-28_bb_53	206.848	Rt1
5302-126_bb_r2_28	208.702	Rt1
17705-71_bb_r2_37	208.702	Rt1
30463-47_bb_r2_91	209.941	Rt1
d10145-97_bb_74	209.941	Rt1
30873-47_bb_62	209.941	Rt1
14602-80_bb_63	209.941	Rt1
14602-80_bb_66	209.941	Rt1
21265-63_bb_44	209.941	Rt1
21265-63_bb_r2_95	209.941	Rt1
28257-51_bb_30	209.941	Rt1
39896-35_bb_86	209.941	Rt1
46792-28_bb_15	209.941	Rt1
130932-4_bb_r2_28	209.941	Rt1
26845-53_bb_34	211.831	Rt1
26845-53_bb_r2_46	211.831	Rt1
7436-111_bb_r2_43	213.102	Rt1
9481-99_bb_r2_4	213.102	Rt1
1636-172_bb_r2_53	213.102	Rt1
16631-74_bb_r2_54	214.338	Rt1
18492-69_bb_34	214.338	Rt1
22049-62_bb_59	214.338	Rt1
28544-50_bb_r2_46	214.338	Rt1
3575-142_bb_r2_71	217.429	Rt1
3575-142_bb_r2_80	217.429	Rt1
16692-74_bb_36	219.901	Rt1
34875-41_bb_r2_28	219.901	Rt1
38284-37_bb_84	219.901	Rt1
28964-50_bb_40	221.763	Rt1
36086-40_bb_r2_29	221.763	Rt1
39054-36_bb_74	221.763	Rt1
54450-23_bb_76	223.296	Rt1
d7079-113_bb_r2_81	223.296	Rt1
179063-2_bb_r2_44	223.924	Rt1
5572-124_bb_r2_15	223.924	Rt1
26165-54_bb_r2_63	223.924	Rt1
5603-124_bb_r2_58	223.924	Rt1
14378-81_bb_51	223.924	Rt1
16547-74_bb_r2_65	225.161	Rt1
16547-74_bb_r2_81	225.161	Rt1
26994-53_bb_58	228.259	Rt1
26994-53_bb_87	228.259	Rt1
30405-48_bb_17	233.845	Rt1
30405-48_bb_73	233.845	Rt1
d51949-24_bb_24	241.651	Rt1
d51949-24_bb_83	241.651	Rt1
38208-37_bb_74	252.171	Rt1
38208-37_bb_84	252.171	Rt1
38208-37_bb_r2_14	255.195	Rt1
38208-37_bb_r2_93	255.195	Rt1
d45472-30_bb_26	258.747	Rt1
22936-60_bb_22	261.745	Rt1
22936-60_bb_63	261.745	Rt1
22936-60_bb_r2_15	262.86	Rt1
22936-60_bb_r2_45	262.86	Rt1
22936-60_bb_r2_91	262.86	Rt1
25395-56_bb_54	264.724	Rt1
9312-100_bb_r2_85	264.724	Rt1
20587-65_bb_30	265.998	Rt1
20587-65_bb_31	265.998	Rt1
30493-47_bb_63	268.509	Rt1
30493-47_bb_64	268.509	Rt1
30493-47_bb_70	268.509	Rt1
28008-51_bb_29	271.577	Rt1
28008-51_bb_45	271.577	Rt1
12527-87_bb_r2_44	273.415	Rt1
12527-87_bb_r2_73	273.415	Rt1
12527-87_bb_r2_81	273.415	Rt1
19970-66_bb_r2_82	274.059	Rt1
22473-61_bb_20	274.059	Rt1
28376-51_bb_r2_62	275.307	Rt1
34384-42_bb_61	275.307	Rt1
30163-48_bb_r2_15	277.151	Rt1
30163-48_bb_r2_51	277.151	Rt1
34661-42_bb_80	279.026	Rt1
34661-42_bb_83	279.026	Rt1
36575-39_bb_67	282.129	Rt1
36575-39_bb_79	282.129	Rt1
d128605-4_bb_r2_2	284.551	Rt1
6474-117_bb_42	285.826	Rt1
6474-117_bb_47	285.826	Rt1
14055-82_bb_46	285.826	Rt1
17496-72_bb_r2_61	287.061	Rt1
17496-72_bb_r2_68	287.061	Rt1
d52595-24_bb_23	289.55	Rt1
d80691-12_bb_74	291.797	Rt1
3340-145_bb_r2_1	293.742	Rt1
3340-145_bb_r2_69	293.742	Rt1
16080-76_bb_39	293.742	Rt1
8135-107_bb_r2_3	296.257	Rt1
8135-107_bb_r2_40	296.257	Rt1
8135-107_bb_r2_8	296.257	Rt1
19984-66_bb_r2_72	298.144	Rt1
15209-78_bb_r2_39	298.144	Rt1
24068-58_bb_r2_39	298.144	Rt1
11140-92_bb_r2_79	298.767	Rt1
11140-92_bb_r2_85	298.767	Rt1
25442-56_bb_61	298.767	Rt1
11140-92_bb_28	299.387	Rt1
11140-92_bb_53	299.387	Rt1
11140-92_bb_58	299.387	Rt1
46369-29_bb_50	301.741	Rt1
46369-29_bb_r2_40	301.741	Rt1
46369-29_bb_r2_61	301.741	Rt1
30734-47_bb_r2_25	304.955	Rt1
30734-47_bb_r2_85	304.955	Rt1
30734-47_bb_r2_87	304.955	Rt1
52846-24_bb_79	304.955	Rt1
30734-47_bb_45	304.955	Rt1
17072-73_bb_r2_29	308.046	Rt1
17072-73_bb_r2_38	308.046	Rt1
17072-73_bb_r2_6	308.046	Rt1
13663-83_bb_41	308.665	Rt1
566866-1_bb_r2_36	308.665	Rt1
267265-1_bb_33	309.284	Rt1
10959-93_bb_24	310.519	Rt1
10959-93_bb_71	310.519	Rt1
10959-93_bb_r2_10	310.519	Rt1
10959-93_bb_r2_5	310.519	Rt1
10226-96_bb_r2_17	312.992	Rt1
1985-165_bb_27	312.992	Rt1
1985-165_bb_68	312.992	Rt1
141409-3_bb_r2_14	313.61	Rt1
141409-3_bb_r2_15	313.61	Rt1
141409-3_bb_r2_82	313.61	Rt1
259015-1_bb_70	314.229	Rt1
39560-36_bb_35	314.229	Rt1
17429-72_bb_55	314.847	Rt1
31983-45_bb_38	314.847	Rt1
31983-45_bb_86	314.847	Rt1
15533-77_bb_28	316.082	Rt1
15533-77_bb_r2_18	316.082	Rt1
32554-44_bb_70	317.934	Rt1
39690-36_bb_81	317.934	Rt1
28853-50_bb_r2_63	319.174	Rt1
12422-87_bb_r2_28	319.174	Rt1
12422-87_bb_r2_55	319.174	Rt1
16416-75_bb_29	320.413	Rt1
16416-75_bb_31	320.413	Rt1
398777-1_bb_r2_53	321.649	Rt1
9278-100_bb_34	321.649	Rt1
16800-74_bb_r2_84	323.51	Rt1
17525-72_bb_56	323.51	Rt1
9396-100_bb_53	323.51	Rt1
13258-84_bb_r2_9	323.51	Rt1
d39546-36_bb_r2_60	323.51	Rt1
d39382-36_bb_55	324.232	Rt1
23411-59_bb_55	325.997	Rt1
23411-59_bb_84	325.997	Rt1
23411-59_bb_r2_82	325.997	Rt1
45864-29_bb_r2_21	327.868	Rt1
498797-1_bb_r2_15	327.868	Rt1
498797-1_bb_r2_73	327.868	Rt1
27009-53_bb_37	331.828	Rt1
27009-53_bb_r2_34	331.828	Rt1
d49915-26_bb_r2_45	334.908	Rt1
23290-59_bb_r2_37	337.087	Rt1
23290-59_bb_r2_38	337.087	Rt1
d67321-16_bb_50	337.087	Rt1
11308-91_bb_r2_48	339.36	Rt1
11487-91_bb_37	339.36	Rt1
20640-65_bb_r2_45	339.36	Rt1
15145-78_bb_46	339.36	Rt1
15145-78_bb_78	339.36	Rt1
158017-2_bb_r2_9	339.36	Rt1
17707-71_bb_r2_24	339.36	Rt1
6566-117_bb_r2_88	339.36	Rt1
80691-12_bb_79	339.36	Rt1
11936-89_bb_r2_16	339.994	Rt1
39657-36_bb_r2_49	339.994	Rt1
64016-17_bb_46	339.994	Rt1
18323-70_bb_r2_71	339.994	Rt1
27786-52_bb_43	339.994	Rt1
35909-40_bb_88	339.994	Rt1
14169-81_bb_72	340.611	Rt1
32251-45_bb_r2_33	340.611	Rt1
27001-53_bb_23	341.229	Rt1
14079-81_bb_28	341.229	Rt1
31490-46_bb_r2_82	343.083	Rt1
39862-35_bb_14	343.083	Rt1
17328-72_bb_r2_31	345.891	Rt1
27386-52_bb_r2_12	345.891	Rt1
27386-52_bb_r2_50	345.891	Rt1
39690-36_bb_30	348.843	Rt1
39690-36_bb_51	348.843	Rt1
25191-56_bb_r2_90	353.333	Rt1
17528-72_bb_18	353.333	Rt1
18496-69_bb_66	353.333	Rt1
218617-1_bb_r2_89	353.952	Rt1
30463-47_bb_77	353.952	Rt1
30809-47_bb_r2_30	355.186	Rt1
89236-10_bb_r2_35	355.186	Rt1
107176-6_bb_r2_90	356.421	Rt1
15625-77_bb_r2_38	356.421	Rt1
24288-57_bb_77	356.421	Rt1
54855-22_bb_22	356.421	Rt1
34516-42_bb_r2_34	356.421	Rt1
18154-70_bb_r2_24	357.656	Rt1
20063-66_bb_r2_73	357.656	Rt1
32761-44_bb_61	357.656	Rt1
6487-117_bb_r2_13	357.656	Rt1
6487-117_bb_r2_2	357.656	Rt1
6487-117_bb_r2_7	357.656	Rt1
20063-66_bb_33	357.656	Rt1
d47677-28_bb_34	357.656	Rt1
12176-88_bb_38	358.275	Rt1
27080-53_bb_62	358.275	Rt1
51441-25_bb_53	358.275	Rt1
14299-81_bb_34	358.275	Rt1
15230-78_bb_84	358.275	Rt1
9396-100_bb_r2_14	358.275	Rt1
9153-101_bb_73	358.275	Rt1
24499-57_bb_r2_56	358.275	Rt1
17695-71_bb_r2_71	358.275	Rt1
d13650-83_bb_49	358.275	Rt1
39675-36_bb_r2_57	358.275	Rt1
13675-83_bb_13	358.275	Rt1
13959-82_bb_r2_44	358.275	Rt1
3721-141_bb_r2_38	358.275	Rt1
1950-165_bb_r2_42	358.275	Rt1
6566-117_bb_r2_86	358.275	Rt1
34392-42_bb_64	358.275	Rt1
15209-78_bb_r2_56	358.275	Rt1
25861-55_bb_r2_81	358.275	Rt1
27458-52_bb_r2_15	358.275	Rt1
7407-111_bb_r2_44	358.275	Rt1
BFG147	358.275	Rt1
15763-77_bb_r2_10	358.275	Rt1
17972-71_bb_14	358.275	Rt1
20556-65_bb_r2_94	358.275	Rt1
2200-161_bb_r2_48	358.275	Rt1
22222-61_bb_r2_58	358.275	Rt1
27001-53_bb_r2_54	358.275	Rt1
27255-52_bb_r2_88	358.275	Rt1
27325-52_bb_r2_35	358.275	Rt1
36086-40_bb_58	358.275	Rt1
37463-38_bb_76	358.275	Rt1
78009-12_bb_51	358.275	Rt1
16689-74_bb_72	358.275	Rt1
31920-45_bb_78	358.275	Rt1
2882-151_bb_r2_15	358.275	Rt1
5319-126_bb_r2_71	358.275	Rt1
15533-77_bb_r2_67	358.275	Rt1
33974-42_bb_30	358.275	Rt1
11684-90_bb_r2_85	358.275	Rt1
22773-60_bb_r2_90	358.275	Rt1
13658-83_bb_r2_49	358.275	Rt1
16416-75_bb_r2_34	358.275	Rt1
1002-191_bb_r2_45	358.275	Rt1
10226-96_bb_r2_76	358.275	Rt1
10709-94_bb_r2_63	358.275	Rt1
12588-87_bb_r2_59	358.275	Rt1
1318-180_bb_r2_15	358.275	Rt1
13710-83_bb_r2_91	358.275	Rt1
14484-80_bb_37	358.275	Rt1
15917-76_bb_r2_80	358.275	Rt1
16817-74_bb_45	358.275	Rt1
17680-71_bb_r2_33	358.275	Rt1
17680-71_bb_r2_86	358.275	Rt1
20015-66_bb_r2_29	358.275	Rt1
22036-62_bb_13	358.275	Rt1
22036-62_bb_24	358.275	Rt1
23100-60_bb_37	358.275	Rt1
26537-54_bb_71	358.275	Rt1
31013-47_bb_r2_28	358.275	Rt1
31516-46_bb_r2_33	358.275	Rt1
31516-46_bb_r2_94	358.275	Rt1
8492-105_bb_r2_78	358.275	Rt1
9660-99_bb_18	358.275	Rt1
Rib15	358.275	Rt1
BFG179	358.275	Rt1
BFG142	358.275	Rt1
BFG180	358.275	Rt1
Rtempu4	358.275	Rt1
BFG174	358.275	Rt1
13354-84_bb_85	358.275	Rt1
13485-83_bb_72	358.275	Rt1
1645-172_bb_r2_51	358.275	Rt1
1645-172_bb_r2_74	358.275	Rt1
16692-74_bb_r2_13	358.275	Rt1
16692-74_bb_r2_15	358.275	Rt1
18016-71_bb_62	358.275	Rt1
18261-70_bb_60	358.275	Rt1
1984-165_bb_r2_15	358.275	Rt1
22401-61_bb_45	358.275	Rt1
22473-61_bb_r2_11	358.275	Rt1
22473-61_bb_r2_93	358.275	Rt1
2541-156_bb_r2_47	358.275	Rt1
26792-53_bb_r2_81	358.275	Rt1
31516-46_bb_67	358.275	Rt1
35844-40_bb_76	358.275	Rt1
43003-32_bb_r2_50	358.275	Rt1
43003-32_bb_r2_90	358.275	Rt1
4421-134_bb_r2_81	358.275	Rt1
7158-113_bb_77	358.275	Rt1
8418-105_bb_76	358.275	Rt1
8481-105_bb_r2_67	358.275	Rt1
BFG021	358.275	Rt1
BFG172	358.275	Rt1
RtuB	358.275	Rt1
BFG053	358.275	Rt1
3391-145_bb_r2_61	358.275	Rt1
30303-48_bb_42	358.275	Rt1
15247-78_bb_68	358.275	Rt1
14378-81_bb_r2_58	358.275	Rt1
3477-144_bb_r2_8	358.275	Rt1
47891-27_bb_r2_41	358.275	Rt1
10608-94_bb_20	358.275	Rt1
27458-52_bb_r2_58	358.275	Rt1
14378-81_bb_85	358.275	Rt1
5594-124_bb_r2_73	358.894	Rt1
16300-75_bb_48	358.894	Rt1
12566-87_bb_r2_61	359.513	Rt1
24526-57_bb_60	359.513	Rt1
d25249-56_bb_35	359.513	Rt1
23863-58_bb_70	361.368	Rt1
30338-48_bb_11	361.368	Rt1
46699-29_bb_59	363.862	Rt1
34005-42_bb_22	363.862	Rt1
58157-20_bb_r2_14	370.756	Rt1
58157-20_bb_r2_60	370.756	Rt1
33649-43_bb_51	379.568	Rt1
33649-43_bb_52	379.568	Rt1
6106-120_bb_r2_70	385.813	Rt1
6106-120_bb_r2_75	385.813	Rt1
14337-81_bb_r2_25	387.666	Rt1
27080-53_bb_29	387.666	Rt1
4803-131_bb_r2_42	387.666	Rt1
4803-131_bb_r2_75	387.666	Rt1
27001-53_bb_r2_71	387.666	Rt1
18903-68_bb_r2_2	388.9	Rt1
21990-62_bb_80	388.9	Rt1
23306-59_bb_82	388.9	Rt1
54445-23_bb_r2_39	388.9	Rt1
65722-17_bb_46	388.9	Rt1
20626-65_bb_35	388.9	Rt1
5773-123_bb_r2_34	388.9	Rt1
7885-108_bb_r2_11	388.9	Rt1
8474-105_bb_r2_83	388.9	Rt1
d14078-81_bb_r2_59	390.136	Rt1
d14078-81_bb_r2_89	390.136	Rt1
35565-40_bb_84	393.228	Rt1
35565-40_bb_r2_41	393.228	Rt1
35565-40_bb_r2_56	393.228	Rt1
37045-39_bb_r2_28	399.441	Rt1
37045-39_bb_r2_61	399.441	Rt1
35069-41_bb_25	407.74	Rt1
35069-41_bb_42	407.74	Rt1
35069-41_bb_73	407.74	Rt1
8332-106_bb_r2_3	411.459	Rt1
2938-150_bb_r2_59	411.459	Rt1
36662-39_bb_71	413.318	Rt1
36662-39_bb_r2_13	413.318	Rt1
36662-39_bb_r2_69	413.318	Rt1
16079-76_bb_58	413.318	Rt1
24287-57_bb_r2_4	417.04	Rt1
24287-57_bb_r2_84	417.04	Rt1
19923-66_bb_r2_1	421.995	Rt1
19923-66_bb_r2_52	421.995	Rt1
19923-66_bb_r2_59	421.995	Rt1
38589-37_bb_78	421.995	Rt1
29545-49_bb_12	425.124	Rt1
29545-49_bb_57	425.124	Rt1
29545-49_bb_r2_89	425.124	Rt1
8012-107_bb_54	428.281	Rt1
17950-71_bb_18	428.281	Rt1
9300-100_bb_49	428.281	Rt1
d14514-80_bb_12	428.281	Rt1
25709-55_bb_32	431.427	Rt1
28473-51_bb_55	431.427	Rt1
19691-67_bb_r2_60	433.153	Rt1
8310-106_bb_r2_15	433.153	Rt1
d42946-32_bb_54	461.529	Rt1
d42946-32_bb_59	461.529	Rt1
d42946-32_bb_61	461.529	Rt1
15836-76_bb_56	0	Rt2
15836-76_bb_r2_2	0	Rt2
d19591-67_bb_r2_10	3.513	Rt2
d52020-24_bb_17	3.513	Rt2
31379-46_bb_62	11.928	Rt2
19985-66_bb_r2_13	11.928	Rt2
45089-30_bb_52	11.928	Rt2
1407-178_bb_r2_64	14.235	Rt2
20181-66_bb_r2_60	14.235	Rt2
33401-43_bb_r2_81	14.235	Rt2
d68833-15_bb_45	14.235	Rt2
19228-68_bb_31	17.757	Rt2
26990-53_bb_15	24.615	Rt2
26990-53_bb_67	24.615	Rt2
d16076-76_bb_r2_7	26.537	Rt2
4221-136_bb_r2_44	29.673	Rt2
4221-136_bb_r2_85	29.673	Rt2
d34487-42_bb_47	34.663	Rt2
d34487-42_bb_83	34.663	Rt2
d36864-39_bb_35	42.768	Rt2
d36864-39_bb_67	42.768	Rt2
32512-44_bb_25	48.374	Rt2
32512-44_bb_r2_91	48.374	Rt2
16100-76_bb_r2_11	50.365	Rt2
16406-75_bb_85	50.365	Rt2
23985-58_bb_87	50.365	Rt2
32649-44_bb_r2_57	50.365	Rt2
22496-61_bb_66	50.365	Rt2
23777-58_bb_r2_5	50.365	Rt2
35830-40_bb_45	50.365	Rt2
d9801-98_bb_r2_38	51.095	Rt2
d9801-98_bb_r2_91	51.095	Rt2
9222-101_bb_r2_93	51.752	Rt2
9222-101_bb_r2_94	51.752	Rt2
d42689-32_bb_76	51.752	Rt2
33642-43_bb_r2_82	53.04	Rt2
22821-60_bb_41	53.04	Rt2
2160-162_bb_r2_83	53.04	Rt2
8052-107_bb_r2_2	53.04	Rt2
13776-82_bb_r2_16	54.336	Rt2
19104-68_bb_r2_43	54.336	Rt2
34672-42_bb_88	54.336	Rt2
16994-73_bb_37	54.336	Rt2
20997-64_bb_r2_34	54.336	Rt2
d24390-57_bb_r2_33	54.336	Rt2
22354-61_bb_r2_94	55.423	Rt2
23975-58_bb_r2_47	55.423	Rt2
11049-93_bb_45	55.423	Rt2
47632-28_bb_r2_17	57.573	Rt2
47632-28_bb_r2_20	57.573	Rt2
26201-54_bb_61	60.046	Rt2
26201-54_bb_75	60.046	Rt2
26201-54_bb_88	60.046	Rt2
26201-54_bb_r2_6	60.046	Rt2
20046-66_bb_57	62.545	Rt2
20046-66_bb_70	62.545	Rt2
44825-30_bb_r2_44	66.526	Rt2
44825-30_bb_22	66.526	Rt2
31436-46_bb_56	74.489	Rt2
31436-46_bb_r2_65	74.489	Rt2
31436-46_bb_r2_79	74.489	Rt2
18062-70_bb_66	82.689	Rt2
18062-70_bb_r2_35	82.689	Rt2
45758-29_bb_r2_16	88.291	Rt2
13893-82_bb_r2_7	88.291	Rt2
d11574-90_bb_r2_50	88.291	Rt2
14446-80_bb_16	91.907	Rt2
d14446-80_bb_19	91.907	Rt2
14446-80_bb_r2_64	93.02	Rt2
14446-80_bb_r2_80	93.02	Rt2
14446-80_bb_r2_81	93.02	Rt2
d19528-67_bb_r2_15	95.661	Rt2
d31034-47_bb_r2_19	95.661	Rt2
40241-35_bb_r2_57	98.773	Rt2
40241-35_bb_28	98.773	Rt2
37329-38_bb_84	103.867	Rt2
37329-38_bb_r2_92	103.867	Rt2
d22459-61_bb_r2_50	107.836	Rt2
d13651-83_bb_r2_72	107.836	Rt2
13364-84_bb_r2_18	108.962	Rt2
13364-84_bb_r2_20	108.962	Rt2
21273-63_bb_86	110.025	Rt2
18628-69_bb_58	111.518	Rt2
11619-90_bb_41	112.893	Rt2
11619-90_bb_69	112.893	Rt2
32715-44_bb_78	115.533	Rt2
23107-60_bb_37	115.533	Rt2
193599-1_bb_r2_20	117.555	Rt2
28197-51_bb_68	117.555	Rt2
24755-57_bb_51	117.555	Rt2
22850-60_bb_82	121.395	Rt2
22850-60_bb_r2_77	121.395	Rt2
22175-61_bb_r2_60	124.524	Rt2
22175-61_bb_r2_61	124.524	Rt2
7798-109_bb_40	125.373	Rt2
7798-109_bb_r2_69	125.373	Rt2
869-198_bb_r2_87	125.373	Rt2
13432-83_bb_r2_69	125.373	Rt2
5860-122_bb_r2_14	126.298	Rt2
d37710-38_bb_75	126.298	Rt2
12300-88_bb_46	127.327	Rt2
12300-88_bb_86	127.327	Rt2
63702-18_bb_70	132.626	Rt2
63702-18_bb_87	132.626	Rt2
33437-43_bb_36	134.518	Rt2
9775-98_bb_r2_37	137.123	Rt2
9775-98_bb_r2_71	137.123	Rt2
35112-41_bb_47	139.126	Rt2
40756-34_bb_r2_48	139.126	Rt2
8774-103_bb_r2_47	140.405	Rt2
22802-60_bb_53	140.405	Rt2
13365-84_bb_r2_58	140.405	Rt2
15807-76_bb_28	140.405	Rt2
24872-57_bb_64	141.648	Rt2
24872-57_bb_r2_25	141.648	Rt2
33087-44_bb_40	144.745	Rt2
33087-44_bb_59	144.745	Rt2
33087-44_bb_64	144.745	Rt2
31435-46_bb_79	146.643	Rt2
43986-31_bb_15	146.643	Rt2
27408-52_bb_41	146.643	Rt2
1230-183_bb_r2_88	146.643	Rt2
28934-50_bb_45	147.899	Rt2
17708-71_bb_r2_77	147.899	Rt2
22496-61_bb_r2_76	149.822	Rt2
47091-28_bb_r2_41	149.822	Rt2
31418-46_bb_70	151.123	Rt2
35118-41_bb_r2_90	151.123	Rt2
13508-83_bb_76	151.82	Rt2
17119-73_bb_49	151.82	Rt2
35799-40_bb_69	153.128	Rt2
35799-40_bb_78	153.128	Rt2
9547-99_bb_r2_8	154.373	Rt2
2211-161_bb_r2_25	154.373	Rt2
52798-24_bb_20	155.001	Rt2
52798-24_bb_43	155.001	Rt2
25250-56_bb_43	155.621	Rt2
4167-136_bb_r2_5	155.621	Rt2
7264-112_bb_r2_90	156.285	Rt2
22230-61_bb_35	156.285	Rt2
25319-56_bb_r2_36	156.285	Rt2
19133-68_bb_64	156.285	Rt2
26201-54_bb_r2_56	156.285	Rt2
31435-46_bb_39	156.285	Rt2
31153-46_bb_51	156.285	Rt2
BFG183	156.285	Rt2
12278-88_bb_r2_75	156.285	Rt2
52798-24_bb_r2_61	156.285	Rt2
26201-54_bb_r2_95	156.285	Rt2
25208-56_bb_r2_17	156.285	Rt2
28592-50_bb_69	156.285	Rt2
26219-54_bb_r2_90	156.285	Rt2
17733-71_bb_r2_7	156.285	Rt2
989-192_bb_r2_95	156.285	Rt2
10290-96_bb_22	156.428	Rt2
10874-93_bb_82	156.428	Rt2
1115-186_bb_r2_16	156.428	Rt2
12112-88_bb_75	156.428	Rt2
12338-88_bb_33	156.428	Rt2
12820-86_bb_77	156.428	Rt2
12904-85_bb_r2_94	156.428	Rt2
13080-85_bb_r2_20	156.428	Rt2
13227-84_bb_r2_85	156.428	Rt2
13227-84_bb_r2_91	156.428	Rt2
13365-84_bb_r2_1	156.428	Rt2
13388-84_bb_r2_19	156.428	Rt2
13536-83_bb_18	156.428	Rt2
14005-82_bb_r2_12	156.428	Rt2
15070-78_bb_r2_73	156.428	Rt2
15113-78_bb_85	156.428	Rt2
15426-78_bb_84	156.428	Rt2
15426-78_bb_r2_26	156.428	Rt2
15497-77_bb_46	156.428	Rt2
16143-75_bb_r2_83	156.428	Rt2
16833-74_bb_58	156.428	Rt2
17933-71_bb_r2_42	156.428	Rt2
179783-2_bb_12	156.428	Rt2
179783-2_bb_13	156.428	Rt2
18238-70_bb_41	156.428	Rt2
191367-1_bb_r2_25	156.428	Rt2
19489-67_bb_r2_33	156.428	Rt2
21844-62_bb_r2_13	156.428	Rt2
22490-61_bb_r2_77	156.428	Rt2
22760-60_bb_82	156.428	Rt2
22999-60_bb_r2_68	156.428	Rt2
23119-60_bb_37	156.428	Rt2
24239-58_bb_43	156.428	Rt2
26544-54_bb_57	156.428	Rt2
27238-52_bb_r2_31	156.428	Rt2
2748-153_bb_r2_57	156.428	Rt2
29041-50_bb_r2_53	156.428	Rt2
29199-49_bb_r2_82	156.428	Rt2
29827-48_bb_r2_43	156.428	Rt2
30451-47_bb_r2_37	156.428	Rt2
30634-47_bb_r2_12	156.428	Rt2
31323-46_bb_65	156.428	Rt2
3155-147_bb_r2_35	156.428	Rt2
31812-45_bb_35	156.428	Rt2
32820-44_bb_48	156.428	Rt2
32841-44_bb_r2_75	156.428	Rt2
33161-44_bb_r2_41	156.428	Rt2
3331-145_bb_r2_3	156.428	Rt2
3331-145_bb_r2_95	156.428	Rt2
33870-43_bb_47	156.428	Rt2
34835-41_bb_r2_41	156.428	Rt2
37443-38_bb_r2_52	156.428	Rt2
4116-137_bb_r2_82	156.428	Rt2
449813-1_bb_48	156.428	Rt2
4811-130_bb_r2_33	156.428	Rt2
4811-130_bb_r2_57	156.428	Rt2
530982-1_bb_r2_26	156.428	Rt2
5853-122_bb_22	156.428	Rt2
6450-118_bb_66	156.428	Rt2
6450-118_bb_r2_78	156.428	Rt2
662-214_bb_r2_2	156.428	Rt2
700-211_bb_r2_21	156.428	Rt2
700-211_bb_r2_24	156.428	Rt2
700-211_bb_r2_90	156.428	Rt2
7326-112_bb_r2_64	156.428	Rt2
8054-107_bb_r2_27	156.428	Rt2
8054-107_bb_r2_36	156.428	Rt2
8766-103_bb_49	156.428	Rt2
8766-103_bb_65	156.428	Rt2
8770-103_bb_r2_19	156.428	Rt2
9678-99_bb_12	156.428	Rt2
9775-98_bb_r2_11	156.428	Rt2
9836-98_bb_r2_85	156.428	Rt2
BFG165	156.428	Rt2
10303-96_bb_76	156.428	Rt2
11003-93_bb_r2_37	156.428	Rt2
11049-93_bb_r2_70	156.428	Rt2
11692-90_bb_76	156.428	Rt2
12338-88_bb_r2_12	156.428	Rt2
12338-88_bb_r2_9	156.428	Rt2
12338-88_bb_r2_95	156.428	Rt2
12599-86_bb_r2_73	156.428	Rt2
13145-84_bb_r2_60	156.428	Rt2
14005-82_bb_81	156.428	Rt2
14028-82_bb_69	156.428	Rt2
14028-82_bb_86	156.428	Rt2
14743-79_bb_17	156.428	Rt2
15048-79_bb_31	156.428	Rt2
15113-78_bb_r2_11	156.428	Rt2
15113-78_bb_r2_71	156.428	Rt2
15670-77_bb_r2_20	156.428	Rt2
15670-77_bb_r2_31	156.428	Rt2
15934-76_bb_r2_22	156.428	Rt2
16681-74_bb_r2_33	156.428	Rt2
16681-74_bb_r2_41	156.428	Rt2
17119-73_bb_87	156.428	Rt2
17558-72_bb_r2_11	156.428	Rt2
17611-71_bb_r2_21	156.428	Rt2
17933-71_bb_28	156.428	Rt2
18246-70_bb_49	156.428	Rt2
18308-70_bb_r2_27	156.428	Rt2
18665-69_bb_64	156.428	Rt2
1891-167_bb_r2_63	156.428	Rt2
19589-67_bb_81	156.428	Rt2
20908-64_bb_r2_94	156.428	Rt2
23245-59_bb_29	156.428	Rt2
23554-59_bb_38	156.428	Rt2
23627-59_bb_31	156.428	Rt2
23680-59_bb_r2_34	156.428	Rt2
23891-58_bb_r2_84	156.428	Rt2
23976-58_bb_59	156.428	Rt2
24872-57_bb_r2_40	156.428	Rt2
25181-56_bb_r2_74	156.428	Rt2
25319-56_bb_55	156.428	Rt2
25520-55_bb_33	156.428	Rt2
25984-55_bb_35	156.428	Rt2
26234-54_bb_35	156.428	Rt2
2632-155_bb_r2_60	156.428	Rt2
26604-54_bb_32	156.428	Rt2
27129-53_bb_33	156.428	Rt2
27297-52_bb_r2_59	156.428	Rt2
27472-52_bb_r2_75	156.428	Rt2
27617-52_bb_r2_22	156.428	Rt2
28522-50_bb_73	156.428	Rt2
2952-150_bb_r2_77	156.428	Rt2
29866-48_bb_r2_50	156.428	Rt2
30759-47_bb_r2_92	156.428	Rt2
308069-1_bb_r2_37	156.428	Rt2
30974-47_bb_r2_37	156.428	Rt2
3158-147_bb_r2_10	156.428	Rt2
32262-45_bb_30	156.428	Rt2
3240-146_bb_r2_66	156.428	Rt2
32563-44_bb_70	156.428	Rt2
33193-44_bb_r2_27	156.428	Rt2
33949-42_bb_r2_37	156.428	Rt2
33949-42_bb_r2_48	156.428	Rt2
34138-42_bb_64	156.428	Rt2
34769-41_bb_r2_1	156.428	Rt2
35358-41_bb_r2_95	156.428	Rt2
35905-40_bb_35	156.428	Rt2
38146-37_bb_18	156.428	Rt2
38146-37_bb_54	156.428	Rt2
38315-37_bb_62	156.428	Rt2
38845-36_bb_r2_36	156.428	Rt2
42090-33_bb_48	156.428	Rt2
44735-30_bb_65	156.428	Rt2
4883-130_bb_r2_64	156.428	Rt2
5598-124_bb_r2_35	156.428	Rt2
6290-119_bb_r2_49	156.428	Rt2
7131-113_bb_r2_78	156.428	Rt2
8219-106_bb_r2_88	156.428	Rt2
8580-104_bb_r2_71	156.428	Rt2
8813-103_bb_r2_63	156.428	Rt2
9052-101_bb_31	156.428	Rt2
9052-101_bb_r2_92	156.428	Rt2
9715-98_bb_60	156.428	Rt2
9715-98_bb_80	156.428	Rt2
BFG009	156.428	Rt2
BFG146	156.428	Rt2
d12927-85_bb_r2_39	156.428	Rt2
d15036-79_bb_r2_68	156.428	Rt2
d24643-57_bb_r2_56	156.428	Rt2
d28654-50_bb_78	156.428	Rt2
d28961-50_bb_14	156.428	Rt2
d32252-45_bb_r2_93	156.428	Rt2
d43292-32_bb_27	156.428	Rt2
d46966-28_bb_33	156.428	Rt2
d57463-21_bb_r2_48	156.428	Rt2
d83160-11_bb_53	156.428	Rt2
d16913-73_bb_r2_17	156.428	Rt2
d26542-54_bb_r2_68	156.428	Rt2
d29170-49_bb_r2_13	156.428	Rt2
d34835-41_bb_37	156.428	Rt2
d52431-24_bb_66	156.428	Rt2
d11913-89_bb_r2_33	156.428	Rt2
26220-54_bb_28	157.183	Rt2
26220-54_bb_r2_20	157.183	Rt2
26372-54_bb_44	158.453	Rt2
26372-54_bb_69	158.453	Rt2
26372-54_bb_83	158.453	Rt2
9436-100_bb_43	159.713	Rt2
9436-100_bb_r2_2	159.713	Rt2
19506-67_bb_r2_6	160.824	Rt2
8766-103_bb_60	160.824	Rt2
9836-98_bb_r2_55	160.824	Rt2
15578-77_bb_27	162.261	Rt2
15578-77_bb_65	162.261	Rt2
52431-24_bb_55	162.261	Rt2
24164-58_bb_74	163.547	Rt2
18665-69_bb_18	163.547	Rt2
18665-69_bb_r2_56	163.547	Rt2
36586-39_bb_r2_8	164.179	Rt2
d38894-36_bb_34	164.179	Rt2
11485-91_bb_84	164.803	Rt2
11485-91_bb_r2_17	164.803	Rt2
12750-86_bb_r2_39	166.065	Rt2
25784-55_bb_87	166.065	Rt2
28152-51_bb_r2_83	166.065	Rt2
d28152-51_bb_34	166.065	Rt2
23202-59_bb_18	166.712	Rt2
23202-59_bb_86	166.712	Rt2
8813-103_bb_r2_19	166.712	Rt2
1204-184_bb_r2_72	167.438	Rt2
13536-83_bb_29	167.438	Rt2
24876-56_bb_r2_86	167.438	Rt2
d49341-26_bb_77	167.438	Rt2
67753-16_bb_31	168.803	Rt2
67753-16_bb_r2_32	168.803	Rt2
40391-35_bb_29	171.944	Rt2
40391-35_bb_47	171.944	Rt2
d40391-35_bb_r2_33	171.944	Rt2
10517-95_bb_12	176.476	Rt2
10517-95_bb_18	176.476	Rt2
18291-70_bb_73	179.394	Rt2
25784-55_bb_r2_10	181.611	Rt2
25784-55_bb_r2_25	181.611	Rt2
16100-76_bb_r2_87	183.888	Rt2
44325-31_bb_29	183.888	Rt2
38487-37_bb_r2_4	185.71	Rt2
38487-37_bb_r2_95	185.71	Rt2
68259-16_bb_r2_64	188.366	Rt2
13128-84_bb_r2_72	188.366	Rt2
12056-89_bb_17	192.129	Rt2
15393-78_bb_r2_83	192.129	Rt2
8602-104_bb_52	193.614	Rt2
8602-104_bb_79	193.614	Rt2
26577-54_bb_r2_9	195.044	Rt2
49341-26_bb_r2_10	195.044	Rt2
47452-28_bb_r2_50	196.314	Rt2
47452-28_bb_r2_68	196.314	Rt2
27124-53_bb_r2_31	197.55	Rt2
27124-53_bb_r2_34	197.55	Rt2
28508-50_bb_75	200.159	Rt2
28508-50_bb_r2_9	200.159	Rt2
d23680-59_bb_r2_61	202.004	Rt2
18922-68_bb_r2_54	203.277	Rt2
18922-68_bb_r2_55	203.277	Rt2
5174-128_bb_r2_38	206.397	Rt2
5174-128_bb_r2_68	206.397	Rt2
22727-60_bb_r2_52	210.758	Rt2
22727-60_bb_r2_77	210.758	Rt2
22998-60_bb_48	214.538	Rt2
6460-117_bb_r2_12	214.538	Rt2
9678-99_bb_35	214.538	Rt2
9678-99_bb_r2_18	214.538	Rt2
9678-99_bb_r2_21	214.538	Rt2
9678-99_bb_r2_7	214.538	Rt2
15329-78_bb_r2_80	216.553	Rt2
31720-46_bb_60	216.553	Rt2
31720-46_bb_76	216.553	Rt2
31720-46_bb_r2_13	216.553	Rt2
31720-46_bb_r2_30	216.553	Rt2
26972-53_bb_r2_5	216.553	Rt2
24299-57_bb_r2_4	218.302	Rt2
237697-1_bb_r2_77	219.839	Rt2
237697-1_bb_r2_78	219.839	Rt2
25250-56_bb_r2_26	219.839	Rt2
d22379-61_bb_r2_71	222.36	Rt2
d608140-1_bb_r2_90	224.432	Rt2
d31034-47_bb_r2_82	226.134	Rt2
d52304-24_bb_r2_9	228.82	Rt2
23176-60_bb_45	230.765	Rt2
13143-84_bb_r2_82	230.765	Rt2
49022-27_bb_r2_12	231.54	Rt2
645-215_bb_r2_91	232.848	Rt2
645-215_bb_r2_93	232.848	Rt2
28522-50_bb_57	234.086	Rt2
28522-50_bb_72	234.086	Rt2
28522-50_bb_r2_90	234.086	Rt2
28592-50_bb_81	236.632	Rt2
58957-20_bb_r2_83	238.72	Rt2
58957-20_bb_36	238.72	Rt2
17691-71_bb_54	243.18	Rt2
17691-71_bb_73	243.18	Rt2
17691-71_bb_74	243.18	Rt2
19057-68_bb_37	245.749	Rt2
19057-68_bb_r2_30	245.749	Rt2
12654-86_bb_r2_17	248.212	Rt2
12654-86_bb_r2_77	248.212	Rt2
41974-33_bb_47	251.202	Rt2
41974-33_bb_85	251.202	Rt2
53449-23_bb_42	256.277	Rt2
53449-23_bb_r2_14	256.277	Rt2
248832-1_bb_r2_28	263.156	Rt2
248832-1_bb_r2_72	263.156	Rt2
50339-25_bb_24	268.965	Rt2
50339-25_bb_r2_85	268.965	Rt2
35177-41_bb_28	275.378	Rt2
35177-41_bb_65	275.378	Rt2
11059-92_bb_60	281.676	Rt2
30370-48_bb_47	281.676	Rt2
45811-29_bb_r2_90	281.676	Rt2
43292-32_bb_r2_41	281.676	Rt2
25992-55_bb_63	282.541	Rt2
43160-32_bb_r2_61	283.299	Rt2
5065-129_bb_r2_54	283.299	Rt2
26910-53_bb_82	285.24	Rt2
26910-53_bb_83	285.24	Rt2
7581-110_bb_r2_27	286.521	Rt2
24785-57_bb_r2_79	286.521	Rt2
13606-83_bb_r2_43	287.126	Rt2
57954-20_bb_25	287.777	Rt2
32088-45_bb_11	289.637	Rt2
32088-45_bb_81	289.637	Rt2
32088-45_bb_87	289.637	Rt2
25187-56_bb_84	295.155	Rt2
61704-18_bb_17	296.469	Rt2
61704-18_bb_40	296.469	Rt2
61704-18_bb_71	296.469	Rt2
12379-87_bb_r2_3	305.944	Rt2
16939-73_bb_r2_68	305.944	Rt2
16939-73_bb_r2_77	307.399	Rt2
36660-39_bb_30	310.997	Rt2
36660-39_bb_74	310.997	Rt2
16580-74_bb_28	313.733	Rt2
2301-159_bb_r2_15	313.733	Rt2
36660-39_bb_r2_86	313.733	Rt2
7143-113_bb_r2_21	321.657	Rt2
9200-101_bb_r2_1	324.341	Rt2
9200-101_bb_r2_14	324.341	Rt2
17954-71_bb_50	331.966	Rt2
30309-48_bb_r2_47	331.966	Rt2
22223-61_bb_69	357.213	Rt2
35157-41_bb_80	357.213	Rt2
35157-41_bb_r2_16	357.213	Rt2
12298-88_bb_28	0	Rt3
31520-46_bb_22	0	Rt3
23657-59_bb_r2_12	6.993	Rt3
23657-59_bb_r2_37	6.993	Rt3
d35353-41_bb_84	9.932	Rt3
32874-44_bb_r2_56	10.368	Rt3
32874-44_bb_r2_84	10.368	Rt3
8721-103_bb_63	12.857	Rt3
8721-103_bb_70	12.857	Rt3
8721-103_bb_82	12.857	Rt3
3232-146_bb_r2_66	14.194	Rt3
13231-84_bb_71	14.194	Rt3
d130132-4_bb_r2_15	15.654	Rt3
30713-47_bb_61	17.24	Rt3
30713-47_bb_r2_31	17.24	Rt3
26345-54_bb_45	23.714	Rt3
26345-54_bb_83	23.714	Rt3
14976-79_bb_r2_62	39.158	Rt3
14976-79_bb_r2_63	39.158	Rt3
20576-65_bb_r2_42	41.102	Rt3
27137-53_bb_r2_15	42.811	Rt3
27137-53_bb_r2_37	42.811	Rt3
d136021-3_bb_r2_12	42.811	Rt3
1860-167_bb_r2_58	44.476	Rt3
1860-167_bb_r2_82	44.476	Rt3
BFG077	46.129	Rt3
35786-40_bb_48	46.129	Rt3
42560-32_bb_49	46.129	Rt3
BFG242	46.129	Rt3
26036-54_bb_r2_62	47.757	Rt3
26036-54_bb_36	48.411	Rt3
26036-54_bb_r2_6	48.411	Rt3
11099-92_bb_39	51.53	Rt3
11099-92_bb_42	51.53	Rt3
11099-92_bb_r2_18	51.53	Rt3
9031-102_bb_r2_10	53.395	Rt3
16467-75_bb_r2_69	53.395	Rt3
3701-141_bb_r2_15	53.395	Rt3
22298-61_bb_r2_14	53.395	Rt3
8604-104_bb_45	53.395	Rt3
19037-68_bb_26	53.395	Rt3
19037-68_bb_37	53.395	Rt3
77454-13_bb_r2_71	53.395	Rt3
BFG074	53.395	Rt3
11099-92_bb_21	53.395	Rt3
13878-82_bb_33	53.395	Rt3
13878-82_bb_45	53.395	Rt3
15634-77_bb_43	53.395	Rt3
29298-49_bb_r2_78	53.395	Rt3
d41249-34_bb_84	53.395	Rt3
22755-60_bb_r2_45	54.638	Rt3
22755-60_bb_r2_7	54.638	Rt3
37980-37_bb_27	57.118	Rt3
37980-37_bb_35	57.118	Rt3
37980-37_bb_36	57.118	Rt3
19367-67_bb_54	58.369	Rt3
19367-67_bb_77	58.369	Rt3
19367-67_bb_78	58.369	Rt3
61219-19_bb_77	58.369	Rt3
1022-190_bb_r2_1	58.369	Rt3
18624-69_bb_53	58.369	Rt3
69905-15_bb_r2_48	58.369	Rt3
d69905-15_bb_46	58.369	Rt3
24480-57_bb_32	59.615	Rt3
24480-57_bb_54	59.615	Rt3
30133-48_bb_r2_56	61.473	Rt3
16646-74_bb_r2_10	61.473	Rt3
d39686-36_bb_35	61.473	Rt3
76658-13_bb_r2_11	65.183	Rt3
76658-13_bb_r2_89	65.183	Rt3
38810-36_bb_80	69.521	Rt3
38810-36_bb_r2_80	69.521	Rt3
d37475-38_bb_41	69.521	Rt3
11517-91_bb_33	71.396	Rt3
25970-55_bb_r2_84	71.396	Rt3
49981-26_bb_46	71.396	Rt3
20875-64_bb_r2_30	72.034	Rt3
20875-64_bb_r2_59	72.034	Rt3
20875-64_bb_r2_84	72.034	Rt3
19718-67_bb_r2_17	73.887	Rt3
19718-67_bb_r2_28	73.887	Rt3
27880-51_bb_r2_16	77.598	Rt3
27880-51_bb_53	77.598	Rt3
45921-29_bb_52	80.069	Rt3
9914-97_bb_50	80.069	Rt3
27316-52_bb_r2_38	83.163	Rt3
27316-52_bb_84	83.163	Rt3
10548-95_bb_34	85.654	Rt3
28410-51_bb_42	85.654	Rt3
31817-45_bb_81	85.654	Rt3
33750-43_bb_53	85.654	Rt3
38810-36_bb_r2_81	85.654	Rt3
41040-34_bb_69	85.654	Rt3
41776-33_bb_r2_19	85.654	Rt3
12508-87_bb_r2_62	85.654	Rt3
31357-46_bb_r2_4	85.654	Rt3
38796-36_bb_31	85.654	Rt3
38796-36_bb_68	85.654	Rt3
d30052-48_bb_r2_81	85.654	Rt3
33169-44_bb_r2_50	86.293	Rt3
51939-24_bb_42	86.293	Rt3
51939-24_bb_88	86.293	Rt3
51783-24_bb_r2_78	89.312	Rt3
51783-24_bb_r2_88	89.312	Rt3
12817-86_bb_45	92.483	Rt3
12817-86_bb_52	92.483	Rt3
15492-77_bb_41	92.483	Rt3
54522-23_bb_40	96.023	Rt3
54522-23_bb_41	96.023	Rt3
54522-23_bb_r2_37	96.023	Rt3
54522-23_bb_r2_51	96.023	Rt3
12985-85_bb_r2_57	99.288	Rt3
d38173-37_bb_59	99.288	Rt3
d26530-54_bb_r2_59	106.753	Rt3
d26530-54_bb_r2_94	106.753	Rt3
60073-19_bb_32	116.765	Rt3
60073-19_bb_r2_37	116.765	Rt3
14737-79_bb_33	121.101	Rt3
14737-79_bb_55	121.101	Rt3
13816-82_bb_r2_23	121.724	Rt3
28171-51_bb_r2_82	121.724	Rt3
41422-34_bb_45	121.724	Rt3
13159-84_bb_57	121.724	Rt3
13816-82_bb_49	121.724	Rt3
164193-2_bb_51	121.724	Rt3
29684-49_bb_52	121.724	Rt3
33169-44_bb_37	121.724	Rt3
19623-67_bb_r2_56	122.975	Rt3
10304-96_bb_r2_84	122.975	Rt3
7341-112_bb_84	124.215	Rt3
3871-139_bb_r2_12	124.215	Rt3
254105-1_bb_r2_36	125.459	Rt3
254105-1_bb_r2_45	125.459	Rt3
12144-88_bb_33	126.712	Rt3
15492-77_bb_r2_46	126.712	Rt3
34085-42_bb_40	126.712	Rt3
4814-130_bb_r2_35	126.712	Rt3
d12960-85_bb_r2_88	126.712	Rt3
14370-81_bb_71	127.975	Rt3
347715-1_bb_r2_1	127.975	Rt3
39767-35_bb_r2_63	127.975	Rt3
8292-106_bb_r2_21	127.975	Rt3
d28223-51_bb_r2_58	127.975	Rt3
57457-21_bb_r2_39	129.224	Rt3
57457-21_bb_r2_70	129.224	Rt3
4316-135_bb_r2_91	129.87	Rt3
9189-101_bb_r2_53	130.519	Rt3
18690-69_bb_38	130.519	Rt3
18690-69_bb_87	130.519	Rt3
26029-54_bb_r2_85	130.519	Rt3
BFG008	130.519	Rt3
15725-77_bb_r2_1	131.152	Rt3
33818-43_bb_51	131.152	Rt3
36598-39_bb_74	133.02	Rt3
36598-39_bb_86	133.02	Rt3
d10834-93_bb_50	139.772	Rt3
d10834-93_bb_79	139.772	Rt3
52949-24_bb_r2_37	148.59	Rt3
52949-24_bb_62	148.59	Rt3
32449-45_bb_48	153.59	Rt3
32449-45_bb_49	153.59	Rt3
49099-26_bb_r2_62	155.495	Rt3
49099-26_bb_r2_85	155.495	Rt3
31328-46_bb_80	156.746	Rt3
18530-69_bb_r2_89	156.746	Rt3
17414-72_bb_58	158.01	Rt3
17414-72_bb_74	158.01	Rt3
21012-64_bb_r2_71	158.01	Rt3
7584-110_bb_68	158.01	Rt3
9079-101_bb_r2_35	158.01	Rt3
12417-87_bb_r2_68	158.01	Rt3
26406-54_bb_r2_56	158.01	Rt3
32828-44_bb_r2_76	158.01	Rt3
46398-29_bb_r2_65	158.01	Rt3
54324-23_bb_53	158.01	Rt3
6510-117_bb_r2_73	159.296	Rt3
28989-50_bb_79	159.296	Rt3
d33978-42_bb_r2_79	159.296	Rt3
41510-34_bb_82	163.024	Rt3
41510-34_bb_r2_74	163.024	Rt3
12990-85_bb_r2_90	166.16	Rt3
12607-86_bb_r2_48	166.16	Rt3
28223-51_bb_r2_61	166.16	Rt3
29918-48_bb_32	166.833	Rt3
33752-43_bb_82	166.833	Rt3
2988-149_bb_r2_88	168.087	Rt3
25554-55_bb_r2_53	168.087	Rt3
28985-50_bb_30	168.087	Rt3
54324-23_bb_28	168.087	Rt3
17403-72_bb_86	169.941	Rt3
17403-72_bb_87	169.941	Rt3
17403-72_bb_88	169.941	Rt3
d58842-20_bb_r2_40	176.235	Rt3
d58842-20_bb_70	176.235	Rt3
d4843-130_bb_r2_12	181.281	Rt3
52057-24_bb_17	183.147	Rt3
10194-96_bb_43	183.147	Rt3
13160-84_bb_46	184.395	Rt3
13160-84_bb_r2_27	184.395	Rt3
13160-84_bb_r2_4	184.395	Rt3
13160-84_bb_r2_49	184.395	Rt3
d44312-31_bb_r2_65	187.056	Rt3
30131-48_bb_r2_50	189.363	Rt3
30131-48_bb_r2_54	189.363	Rt3
26644-54_bb_81	193.119	Rt3
26644-54_bb_87	193.119	Rt3
12296-88_bb_r2_91	195.003	Rt3
9642-99_bb_47	195.003	Rt3
4158-136_bb_r2_38	195.003	Rt3
22973-60_bb_59	195.003	Rt3
13044-85_bb_r2_42	196.886	Rt3
25830-55_bb_r2_51	196.886	Rt3
7352-112_bb_r2_10	199.359	Rt3
7352-112_bb_r2_16	199.359	Rt3
22663-61_bb_r2_50	202.45	Rt3
22663-61_bb_r2_88	202.45	Rt3
35723-40_bb_85	206.781	Rt3
35723-40_bb_r2_7	206.781	Rt3
30133-48_bb_r2_75	208.669	Rt3
11768-90_bb_r2_89	208.669	Rt3
3206-147_bb_r2_7	208.669	Rt3
46980-28_bb_50	208.669	Rt3
15852-76_bb_63	208.669	Rt3
25601-55_bb_12	208.669	Rt3
10904-93_bb_r2_52	208.669	Rt3
6438-118_bb_r2_1	210.514	Rt3
6438-118_bb_r2_30	210.514	Rt3
13160-84_bb_24	214.234	Rt3
27607-52_bb_44	214.234	Rt3
17403-72_bb_r2_73	214.911	Rt3
41249-34_bb_r2_24	218.616	Rt3
41249-34_bb_r2_33	218.616	Rt3
12036-89_bb_r2_45	224.823	Rt3
12036-89_bb_r2_76	224.823	Rt3
d41080-34_bb_14	227.915	Rt3
43508-32_bb_r2_23	230.389	Rt3
27301-52_bb_r2_83	230.389	Rt3
38834-36_bb_53	232.869	Rt3
10567-95_bb_r2_81	232.869	Rt3
14166-81_bb_r2_44	232.869	Rt3
19746-66_bb_r2_10	234.73	Rt3
19746-66_bb_r2_86	234.73	Rt3
31210-46_bb_20	235.97	Rt3
31210-46_bb_39	235.97	Rt3
31210-46_bb_44	235.97	Rt3
9914-97_bb_r2_39	235.97	Rt3
14546-80_bb_r2_39	237.844	Rt3
43766-31_bb_74	237.844	Rt3
38154-37_bb_65	239.717	Rt3
77454-13_bb_r2_76	239.717	Rt3
31233-46_bb_19	240.952	Rt3
10019-97_bb_r2_43	240.952	Rt3
12553-87_bb_57	240.952	Rt3
29478-49_bb_r2_22	240.952	Rt3
25886-55_bb_81	241.579	Rt3
15678-77_bb_35	241.579	Rt3
979-192_bb_r2_42	241.579	Rt3
8841-103_bb_r2_42	241.579	Rt3
15959-76_bb_r2_41	241.579	Rt3
26334-54_bb_69	241.579	Rt3
53668-23_bb_r2_89	241.579	Rt3
22608-61_bb_80	241.579	Rt3
43602-31_bb_r2_78	241.579	Rt3
11526-91_bb_r2_72	241.579	Rt3
29746-48_bb_75	241.579	Rt3
28182-51_bb_59	241.579	Rt3
7584-110_bb_72	241.579	Rt3
33818-43_bb_47	241.579	Rt3
7943-108_bb_r2_33	241.579	Rt3
34727-41_bb_59	241.579	Rt3
14723-80_bb_r2_92	241.579	Rt3
14900-79_bb_79	241.579	Rt3
37772-38_bb_30	241.579	Rt3
38912-36_bb_r2_67	241.579	Rt3
28171-51_bb_45	241.579	Rt3
53668-23_bb_52	241.579	Rt3
2899-151_bb_r2_18	241.579	Rt3
9928-97_bb_r2_38	241.579	Rt3
20773-64_bb_r2_11	241.579	Rt3
27209-53_bb_r2_73	241.579	Rt3
7352-112_bb_r2_92	241.579	Rt3
38796-36_bb_r2_79	241.579	Rt3
2849-151_bb_r2_79	241.579	Rt3
27765-52_bb_13	241.579	Rt3
22448-61_bb_45	241.579	Rt3
22448-61_bb_r2_86	241.579	Rt3
6448-118_bb_r2_66	241.579	Rt3
4481-133_bb_r2_17	241.579	Rt3
58479-20_bb_34	241.579	Rt3
d26359-54_bb_73	241.579	Rt3
16890-73_bb_r2_58	241.579	Rt3
3961-138_bb_r2_27	241.579	Rt3
53791-23_bb_40	241.579	Rt3
16646-74_bb_r2_14	241.579	Rt3
52876-24_bb_73	241.579	Rt3
20336-65_bb_76	241.579	Rt3
9048-102_bb_r2_29	241.579	Rt3
32791-44_bb_73	241.579	Rt3
69069-15_bb_r2_47	241.579	Rt3
11009-93_bb_r2_47	241.579	Rt3
11353-91_bb_r2_81	241.579	Rt3
11831-89_bb_84	241.579	Rt3
12060-89_bb_29	241.579	Rt3
12060-89_bb_59	241.579	Rt3
13337-84_bb_52	241.579	Rt3
13337-84_bb_55	241.579	Rt3
14061-82_bb_52	241.579	Rt3
14107-81_bb_32	241.579	Rt3
14570-80_bb_r2_43	241.579	Rt3
14570-80_bb_r2_66	241.579	Rt3
14570-80_bb_r2_86	241.579	Rt3
1587-173_bb_r2_74	241.579	Rt3
1587-173_bb_r2_81	241.579	Rt3
16431-75_bb_53	241.579	Rt3
18867-68_bb_15	241.579	Rt3
18867-68_bb_r2_81	241.579	Rt3
2269-160_bb_r2_91	241.579	Rt3
22973-60_bb_r2_22	241.579	Rt3
29162-49_bb_r2_33	241.579	Rt3
29413-49_bb_62	241.579	Rt3
50356-25_bb_28	241.579	Rt3
5714-123_bb_r2_16	241.579	Rt3
7912-108_bb_r2_14	241.579	Rt3
BFG253	241.579	Rt3
BFG128	241.579	Rt3
12060-89_bb_r2_45	241.579	Rt3
12553-87_bb_r2_57	241.579	Rt3
12553-87_bb_r2_58	241.579	Rt3
12970-85_bb_58	241.579	Rt3
13468-83_bb_r2_75	241.579	Rt3
13878-82_bb_r2_22	241.579	Rt3
13878-82_bb_r2_28	241.579	Rt3
13878-82_bb_r2_6	241.579	Rt3
14712-80_bb_21	241.579	Rt3
15255-78_bb_64	241.579	Rt3
17786-71_bb_r2_87	241.579	Rt3
18199-70_bb_r2_5	241.579	Rt3
18199-70_bb_r2_50	241.579	Rt3
19444-67_bb_44	241.579	Rt3
23726-59_bb_84	241.579	Rt3
23726-59_bb_r2_85	241.579	Rt3
25239-56_bb_48	241.579	Rt3
26029-54_bb_28	241.579	Rt3
2786-152_bb_r2_91	241.579	Rt3
28133-51_bb_r2_81	241.579	Rt3
28133-51_bb_r2_85	241.579	Rt3
35723-40_bb_16	241.579	Rt3
3871-139_bb_r2_84	241.579	Rt3
45921-29_bb_11	241.579	Rt3
48436-27_bb_r2_47	241.579	Rt3
4848-130_bb_r2_61	241.579	Rt3
4927-130_bb_r2_22	241.579	Rt3
4927-130_bb_r2_95	241.579	Rt3
4943-129_bb_r2_82	241.579	Rt3
4990-129_bb_r2_54	241.579	Rt3
5610-124_bb_r2_57	241.579	Rt3
7925-108_bb_r2_81	241.579	Rt3
9057-101_bb_77	241.579	Rt3
9355-100_bb_r2_84	241.579	Rt3
949-193_bb_r2_58	241.579	Rt3
BFG046	241.579	Rt3
25457-56_bb_r2_61	241.579	Rt3
19204-68_bb_r2_73	241.579	Rt3
18228-70_bb_21	241.579	Rt3
58513-20_bb_37	241.579	Rt3
33978-42_bb_r2_93	241.579	Rt3
10381-95_bb_r2_56	241.579	Rt3
35272-41_bb_41	241.579	Rt3
21772-62_bb_29	241.579	Rt3
27301-52_bb_88	241.579	Rt3
18324-70_bb_r2_83	241.579	Rt3
16675-74_bb_64	242.223	Rt3
18300-70_bb_64	242.223	Rt3
25902-55_bb_r2_82	242.223	Rt3
3561-143_bb_r2_10	242.223	Rt3
10036-97_bb_50	242.223	Rt3
24241-58_bb_75	242.223	Rt3
58435-20_bb_r2_46	242.223	Rt3
d25213-56_bb_r2_15	242.223	Rt3
177639-2_bb_r2_2	243.56	Rt3
177639-2_bb_r2_31	243.56	Rt3
d37326-38_bb_29	245.114	Rt3
d47131-28_bb_42	249.355	Rt3
d47131-28_bb_57	249.355	Rt3
d38287-37_bb_60	256.812	Rt3
d38287-37_bb_r2_73	256.812	Rt3
d38287-37_bb_r2_75	256.812	Rt3
44698-30_bb_r2_11	261.767	Rt3
44698-30_bb_r2_12	261.767	Rt3
44698-30_bb_r2_13	261.767	Rt3
1639-172_bb_r2_1	264.859	Rt3
1639-172_bb_r2_2	264.859	Rt3
44622-30_bb_r2_52	264.859	Rt3
25980-55_bb_44	267.964	Rt3
9189-101_bb_76	267.964	Rt3
11455-91_bb_r2_71	267.964	Rt3
23275-59_bb_r2_49	270.468	Rt3
65755-17_bb_32	270.468	Rt3
23275-59_bb_56	271.641	Rt3
23275-59_bb_r2_7	271.641	Rt3
41540-34_bb_r2_50	271.641	Rt3
65755-17_bb_r2_14	271.641	Rt3
21995-62_bb_45	273.294	Rt3
14546-80_bb_r2_22	273.294	Rt3
26959-53_bb_r2_79	277.428	Rt3
26959-53_bb_r2_82	277.428	Rt3
21006-64_bb_r2_51	285.644	Rt3
57616-21_bb_59	285.644	Rt3
48058-27_bb_r2_85	285.644	Rt3
7284-112_bb_r2_71	296.346	Rt3
11698-90_bb_84	296.346	Rt3
33003-44_bb_35	296.346	Rt3
17227-72_bb_r2_24	0	Rt4A
17227-72_bb_r2_47	0	Rt4A
BFG003	7.351	Rt4A
35460-40_bb_r2_27	7.796	Rt4A
d80360-12_bb_27	14.983	Rt4A
11423-91_bb_64	20.201	Rt4A
11423-91_bb_70	20.201	Rt4A
14498-80_bb_28	21.739	Rt4A
11423-91_bb_75	23.917	Rt4A
11423-91_bb_r2_28	23.917	Rt4A
31326-46_bb_27	27.154	Rt4A
d25406-56_bb_r2_33	28.734	Rt4A
21212-63_bb_r2_13	34.219	Rt4A
17587-72_bb_32	40.538	Rt4A
17587-72_bb_45	40.538	Rt4A
22118-62_bb_r2_44	44.029	Rt4A
9760-98_bb_r2_75	44.029	Rt4A
d62359-18_bb_44	44.029	Rt4A
76794-13_bb_r2_34	46.184	Rt4A
76794-13_bb_r2_44	46.184	Rt4A
76794-13_bb_r2_54	46.184	Rt4A
27798-52_bb_54	53.097	Rt4A
27798-52_bb_55	53.097	Rt4A
46123-29_bb_16	58.679	Rt4A
46123-29_bb_37	58.679	Rt4A
13623-83_bb_r2_14	63.015	Rt4A
13623-83_bb_r2_36	63.015	Rt4A
10595-94_bb_r2_27	64.873	Rt4A
10595-94_bb_r2_81	64.873	Rt4A
65511-17_bb_30	64.873	Rt4A
10595-94_bb_37	64.873	Rt4A
13920-82_bb_68	64.873	Rt4A
16353-75_bb_65	64.873	Rt4A
42149-33_bb_12	64.873	Rt4A
d24077-58_bb_27	64.873	Rt4A
50260-26_bb_28	66.115	Rt4A
312891-1_bb_62	66.115	Rt4A
9730-98_bb_r2_1	66.115	Rt4A
9730-98_bb_r2_19	66.115	Rt4A
13571-83_bb_r2_38	66.115	Rt4A
9730-98_bb_80	66.115	Rt4A
39340-36_bb_76	66.748	Rt4A
43488-32_bb_23	66.748	Rt4A
74458-13_bb_81	66.748	Rt4A
16342-75_bb_36	66.748	Rt4A
16342-75_bb_r2_70	66.748	Rt4A
36374-39_bb_r2_68	68.614	Rt4A
d45836-29_bb_30	68.614	Rt4A
43433-32_bb_52	69.861	Rt4A
43433-32_bb_67	69.861	Rt4A
21198-63_bb_r2_29	75.618	Rt4A
21198-63_bb_r2_84	75.618	Rt4A
212926-1_bb_46	79.524	Rt4A
3387-145_bb_r2_72	79.524	Rt4A
37251-38_bb_28	79.524	Rt4A
14753-79_bb_r2_92	80.821	Rt4A
d45131-30_bb_r2_14	80.821	Rt4A
11292-92_bb_r2_80	82.056	Rt4A
11292-92_bb_r2_86	82.056	Rt4A
2033-164_bb_r2_71	82.678	Rt4A
2033-164_bb_r2_8	82.678	Rt4A
28874-50_bb_r2_26	85.157	Rt4A
28874-50_bb_r2_9	85.157	Rt4A
391-286_bb_r2_40	88.253	Rt4A
391-286_bb_r2_51	88.253	Rt4A
35813-40_bb_49	90.731	Rt4A
35813-40_bb_70	90.731	Rt4A
34899-41_bb_45	90.731	Rt4A
6842-115_bb_r2_33	93.825	Rt4A
6842-115_bb_r2_69	93.825	Rt4A
6842-115_bb_r2_95	93.825	Rt4A
36586-39_bb_30	98.158	Rt4A
36586-39_bb_r2_95	98.158	Rt4A
20848-64_bb_r2_85	98.158	Rt4A
33744-43_bb_60	103.116	Rt4A
33744-43_bb_64	103.116	Rt4A
4727-131_bb_r2_29	105.592	Rt4A
4727-131_bb_r2_94	105.592	Rt4A
15378-78_bb_r2_89	106.214	Rt4A
5626-124_bb_r2_61	106.214	Rt4A
d23136-60_bb_r2_94	106.214	Rt4A
22138-62_bb_62	106.214	Rt4A
14523-80_bb_87	106.881	Rt4A
13385-84_bb_r2_84	107.548	Rt4A
13385-84_bb_r2_85	107.548	Rt4A
41585-33_bb_76	107.548	Rt4A
13800-82_bb_20	107.548	Rt4A
14523-80_bb_31	107.548	Rt4A
60570-19_bb_65	108.788	Rt4A
49029-27_bb_32	108.788	Rt4A
4432-134_bb_r2_51	108.788	Rt4A
4432-134_bb_r2_95	108.788	Rt4A
13800-82_bb_62	108.788	Rt4A
13800-82_bb_68	108.788	Rt4A
4432-134_bb_r2_67	108.788	Rt4A
29745-48_bb_16	110.026	Rt4A
16387-75_bb_r2_1	110.026	Rt4A
26449-54_bb_r2_87	110.026	Rt4A
d32076-45_bb_54	110.026	Rt4A
15140-78_bb_r2_48	110.648	Rt4A
17502-72_bb_34	110.648	Rt4A
10265-96_bb_r2_42	110.648	Rt4A
13416-83_bb_44	110.648	Rt4A
14298-81_bb_r2_12	110.648	Rt4A
20554-65_bb_67	110.648	Rt4A
20952-64_bb_r2_31	110.648	Rt4A
22362-61_bb_r2_24	110.648	Rt4A
25838-55_bb_37	110.648	Rt4A
28728-50_bb_r2_79	110.648	Rt4A
39374-36_bb_51	110.648	Rt4A
42310-33_bb_r2_76	110.648	Rt4A
9512-99_bb_39	110.648	Rt4A
19172-68_bb_r2_40	110.648	Rt4A
20729-64_bb_r2_21	110.648	Rt4A
258388-1_bb_81	110.648	Rt4A
293911-1_bb_38	110.648	Rt4A
34465-42_bb_r2_66	110.648	Rt4A
34884-41_bb_28	110.648	Rt4A
45836-29_bb_r2_40	110.648	Rt4A
BFG255	110.648	Rt4A
d40958-34_bb_49	110.648	Rt4A
35742-40_bb_14	110.648	Rt4A
35742-40_bb_47	110.648	Rt4A
14255-81_bb_76	110.648	Rt4A
15370-78_bb_37	110.648	Rt4A
13571-83_bb_27	110.648	Rt4A
14298-81_bb_r2_42	110.648	Rt4A
32626-44_bb_r2_4	110.648	Rt4A
21970-62_bb_r2_3	110.648	Rt4A
34974-41_bb_57	110.648	Rt4A
6443-118_bb_r2_63	110.648	Rt4A
21211-63_bb_54	110.648	Rt4A
18601-69_bb_28	110.648	Rt4A
34143-42_bb_31	110.648	Rt4A
142163-3_bb_71	110.648	Rt4A
6881-115_bb_r2_7	110.648	Rt4A
17784-71_bb_r2_87	110.648	Rt4A
35375-41_bb_r2_82	110.648	Rt4A
38916-36_bb_r2_35	110.648	Rt4A
36374-39_bb_r2_87	110.648	Rt4A
20106-66_bb_73	110.648	Rt4A
19588-67_bb_73	110.648	Rt4A
31327-46_bb_30	110.648	Rt4A
14319-81_bb_42	110.648	Rt4A
18785-69_bb_33	110.648	Rt4A
18785-69_bb_42	110.648	Rt4A
15327-78_bb_15	110.648	Rt4A
18034-70_bb_53	110.648	Rt4A
14181-81_bb_72	110.648	Rt4A
48945-27_bb_28	111.271	Rt4A
24108-58_bb_28	111.271	Rt4A
25090-56_bb_26	112.509	Rt4A
25090-56_bb_54	112.509	Rt4A
38345-37_bb_72	112.509	Rt4A
55659-22_bb_47	112.509	Rt4A
d79230-12_bb_r2_65	112.509	Rt4A
45746-29_bb_61	112.509	Rt4A
12723-86_bb_75	113.754	Rt4A
33728-43_bb_53	113.754	Rt4A
10600-94_bb_63	114.998	Rt4A
162587-2_bb_r2_52	114.998	Rt4A
24096-58_bb_r2_16	116.854	Rt4A
24096-58_bb_r2_2	116.854	Rt4A
24096-58_bb_r2_75	116.854	Rt4A
17070-73_bb_70	119.945	Rt4A
23136-60_bb_r2_24	119.945	Rt4A
37971-37_bb_88	121.232	Rt4A
37971-37_bb_r2_27	121.232	Rt4A
d46609-29_bb_50	127.227	Rt4A
d46609-29_bb_79	127.227	Rt4A
22127-62_bb_88	135.712	Rt4A
9536-99_bb_r2_38	135.712	Rt4A
9536-99_bb_r2_48	135.712	Rt4A
12806-86_bb_16	135.712	Rt4A
12806-86_bb_50	135.712	Rt4A
19356-67_bb_r2_66	140.794	Rt4A
20760-64_bb_79	140.794	Rt4A
22581-61_bb_82	140.794	Rt4A
12489-87_bb_15	152.487	Rt4A
4438-134_bb_r2_18	156.021	Rt4A
6299-119_bb_28	162.417	Rt4A
6299-119_bb_r2_37	162.417	Rt4A
6299-119_bb_r2_60	162.417	Rt4A
2129-162_bb_r2_95	179.439	Rt4A
7275-112_bb_r2_7	187.942	Rt4A
7275-112_bb_r2_75	187.942	Rt4A
43579-31_bb_42	201.151	Rt4A
43579-31_bb_r2_95	201.151	Rt4A
32810-44_bb_r2_46	210.451	Rt4A
8943-102_bb_r2_92	210.451	Rt4A
7678-110_bb_r2_85	0	Rt4B
30638-47_bb_r2_77	0	Rt4B
24708-57_bb_r2_39	16.217	Rt4B
39112-36_bb_r2_76	19.059	Rt4B
11011-93_bb_85	25.606	Rt4B
14826-79_bb_58	32.962	Rt4B
34429-42_bb_r2_23	35.995	Rt4B
48594-27_bb_r2_32	43.666	Rt4B
48594-27_bb_r2_8	43.666	Rt4B
20209-65_bb_88	49.901	Rt4B
4243-136_bb_r2_33	57.508	Rt4B
RC08604	60.718	Rt4B
79834-12_bb_84	64.028	Rt4B
32583-44_bb_28	68.292	Rt4B
62779-18_bb_84	68.292	Rt4B
23501-59_bb_r2_6	71.083	Rt4B
d62779-18_bb_r2_82	71.083	Rt4B
13978-82_bb_39	74.142	Rt4B
16339-75_bb_r2_19	74.142	Rt4B
16380-75_bb_61	77.612	Rt4B
20756-64_bb_43	77.612	Rt4B
9293-100_bb_r2_18	77.612	Rt4B
44968-30_bb_38	77.612	Rt4B
24850-57_bb_57	80.828	Rt4B
8376-105_bb_49	80.828	Rt4B
8376-105_bb_r2_7	80.828	Rt4B
16380-75_bb_r2_34	83.317	Rt4B
29140-49_bb_49	83.317	Rt4B
16551-74_bb_12	84.707	Rt4B
16551-74_bb_52	84.707	Rt4B
32938-44_bb_r2_5	92.739	Rt4B
32938-44_bb_r2_88	92.739	Rt4B
d32516-44_bb_r2_62	100.101	Rt4B
d69533-15_bb_r2_58	100.892	Rt4B
2753-153_bb_r2_39	102.054	Rt4B
41864-33_bb_43	102.054	Rt4B
11734-90_bb_50	102.66	Rt4B
16396-75_bb_r2_58	102.66	Rt4B
16662-74_bb_r2_62	102.66	Rt4B
18333-70_bb_67	102.66	Rt4B
20893-64_bb_29	102.66	Rt4B
24774-57_bb_84	102.66	Rt4B
33119-44_bb_49	102.66	Rt4B
41412-34_bb_r2_48	102.66	Rt4B
853-199_bb_r2_92	102.66	Rt4B
8648-104_bb_r2_86	102.66	Rt4B
13380-84_bb_r2_15	102.66	Rt4B
16368-75_bb_r2_46	102.66	Rt4B
212032-1_bb_84	102.66	Rt4B
21486-63_bb_r2_87	102.66	Rt4B
24865-57_bb_r2_63	102.66	Rt4B
29460-49_bb_54	102.66	Rt4B
3381-145_bb_r2_3	102.66	Rt4B
35935-40_bb_19	102.66	Rt4B
35935-40_bb_r2_95	102.66	Rt4B
5826-122_bb_44	102.66	Rt4B
5826-122_bb_r2_3	102.66	Rt4B
9320-100_bb_46	102.66	Rt4B
BFG019	102.66	Rt4B
d28920-50_bb_r2_64	102.66	Rt4B
d47485-28_bb_57	102.66	Rt4B
21486-63_bb_47	102.848	Rt4B
3511-143_bb_r2_8	102.848	Rt4B
35935-40_bb_r2_62	102.848	Rt4B
6208-119_bb_r2_84	102.848	Rt4B
16368-75_bb_r2_26	102.848	Rt4B
37623-38_bb_44	102.848	Rt4B
28640-50_bb_16	103.458	Rt4B
17749-71_bb_r2_68	103.458	Rt4B
35278-41_bb_37	103.458	Rt4B
16046-76_bb_r2_23	105.326	Rt4B
16046-76_bb_r2_24	105.326	Rt4B
96019-8_bb_r2_16	108.55	Rt4B
96019-8_bb_r2_84	108.55	Rt4B
36639-39_bb_r2_41	111.326	Rt4B
43587-31_bb_20	111.326	Rt4B
96019-8_bb_27	111.326	Rt4B
213152-1_bb_r2_84	115.909	Rt4B
29512-49_bb_46	115.909	Rt4B
8297-106_bb_r2_13	119.924	Rt4B
8297-106_bb_r2_55	119.924	Rt4B
408794-1_bb_18	122.437	Rt4B
408794-1_bb_19	122.437	Rt4B
4248-136_bb_r2_57	122.437	Rt4B
58329-20_bb_43	123.716	Rt4B
5223-127_bb_r2_21	123.716	Rt4B
20493-65_bb_r2_34	125.686	Rt4B
20493-65_bb_r2_42	125.686	Rt4B
2994-149_bb_r2_69	126.971	Rt4B
d15431-78_bb_r2_43	126.971	Rt4B
16557-74_bb_r2_79	127.646	Rt4B
13424-83_bb_54	127.646	Rt4B
13001-85_bb_r2_69	129.454	Rt4B
3606-142_bb_r2_52	129.454	Rt4B
10553-95_bb_r2_34	129.454	Rt4B
14524-80_bb_r2_34	129.454	Rt4B
41563-33_bb_r2_87	132.408	Rt4B
41563-33_bb_r2_95	132.408	Rt4B
42395-33_bb_41	137.461	Rt4B
42395-33_bb_42	137.461	Rt4B
42395-33_bb_69	137.461	Rt4B
13001-85_bb_r2_31	144.165	Rt4B
13001-85_bb_r2_9	144.165	Rt4B
d41862-33_bb_21	148.659	Rt4B
40575-35_bb_47	152.375	Rt4B
40575-35_bb_r2_79	152.375	Rt4B
69567-15_bb_r2_17	163.679	Rt4B
69567-15_bb_r2_75	163.679	Rt4B
61289-19_bb_r2_93	183.175	Rt4B
44469-31_bb_36	183.175	Rt4B
44469-31_bb_37	183.175	Rt4B
22228-61_bb_55	183.97	Rt4B
22228-61_bb_71	183.97	Rt4B
22228-61_bb_85	183.97	Rt4B
26999-53_bb_13	185.018	Rt4B
4451-134_bb_r2_21	185.018	Rt4B
35200-41_bb_r2_74	204.884	Rt4B
37548-38_bb_49	207.363	Rt4B
6446-118_bb_r2_7	212.768	Rt4B
20713-64_bb_r2_23	212.768	Rt4B
20713-64_bb_r2_7	212.768	Rt4B
38628-37_bb_r2_46	0	Rt5
43807-31_bb_r2_1	0	Rt5
d38628-37_bb_79	0	Rt5
11977-89_bb_r2_35	8.116	Rt5
2981-149_bb_46	11.108	Rt5
d16258-75_bb_27	19.541	Rt5
44329-31_bb_r2_14	28.103	Rt5
44329-31_bb_r2_31	28.103	Rt5
44329-31_bb_r2_50	28.103	Rt5
17579-72_bb_r2_17	33.07	Rt5
34142-42_bb_65	33.07	Rt5
20320-65_bb_57	33.07	Rt5
38083-37_bb_63	33.07	Rt5
d30155-48_bb_r2_85	33.07	Rt5
15043-79_bb_57	36.873	Rt5
15043-79_bb_59	36.873	Rt5
d24820-57_bb_r2_29	38.209	Rt5
15396-78_bb_r2_9	38.209	Rt5
4789-131_bb_r2_45	38.209	Rt5
d48115-27_bb_82	38.209	Rt5
d14235-81_bb_r2_33	38.209	Rt5
17740-71_bb_41	38.851	Rt5
6568-117_bb_r2_65	38.851	Rt5
17740-71_bb_r2_71	38.851	Rt5
19699-67_bb_r2_13	40.141	Rt5
19699-67_bb_r2_9	40.141	Rt5
24042-58_bb_r2_81	40.141	Rt5
d28119-51_bb_84	40.141	Rt5
d48881-27_bb_12	42.028	Rt5
d52724-24_bb_r2_41	42.028	Rt5
11610-90_bb_43	43.908	Rt5
423531-1_bb_r2_40	43.908	Rt5
d55715-22_bb_87	43.908	Rt5
12704-86_bb_r2_61	46.408	Rt5
24592-57_bb_49	46.408	Rt5
24042-58_bb_32	48.948	Rt5
32341-45_bb_51	48.948	Rt5
d68053-16_bb_42	48.948	Rt5
35433-41_bb_r2_24	52.726	Rt5
35433-41_bb_r2_29	52.726	Rt5
35433-41_bb_r2_30	52.726	Rt5
36728-39_bb_r2_55	56.588	Rt5
36728-39_bb_r2_62	56.588	Rt5
27682-52_bb_43	58.949	Rt5
27682-52_bb_r2_12	58.949	Rt5
23012-60_bb_18	61.564	Rt5
23012-60_bb_68	61.564	Rt5
23012-60_bb_r2_47	61.802	Rt5
22888-60_bb_15	64.369	Rt5
22888-60_bb_44	64.369	Rt5
16005-76_bb_r2_29	65.015	Rt5
17927-71_bb_r2_52	65.015	Rt5
11610-90_bb_75	65.393	Rt5
140936-3_bb_r2_49	65.393	Rt5
14830-79_bb_r2_5	65.393	Rt5
1600-173_bb_r2_39	65.393	Rt5
24209-58_bb_r2_79	65.393	Rt5
46929-28_bb_49	65.393	Rt5
5055-129_bb_r2_63	65.393	Rt5
62189-18_bb_21	65.393	Rt5
9483-99_bb_r2_36	65.393	Rt5
9651-99_bb_r2_33	65.393	Rt5
16500-75_bb_87	65.393	Rt5
18475-69_bb_r2_53	65.393	Rt5
2049-164_bb_r2_54	65.393	Rt5
21968-62_bb_43	65.393	Rt5
21968-62_bb_49	65.393	Rt5
2865-151_bb_r2_61	65.393	Rt5
4111-137_bb_r2_28	65.393	Rt5
53717-23_bb_r2_75	65.393	Rt5
62189-18_bb_r2_8	65.393	Rt5
6599-117_bb_r2_7	65.393	Rt5
6599-117_bb_r2_81	65.393	Rt5
82697-11_bb_r2_71	65.393	Rt5
d49809-26_bb_48	65.393	Rt5
12842-86_bb_43	66.772	Rt5
2597-155_bb_r2_12	66.772	Rt5
24122-58_bb_r2_92	66.772	Rt5
15118-78_bb_65	68.067	Rt5
15118-78_bb_69	68.067	Rt5
15118-78_bb_r2_59	68.067	Rt5
15118-78_bb_r2_61	68.067	Rt5
36939-39_bb_47	71.835	Rt5
36939-39_bb_48	71.835	Rt5
27193-53_bb_34	76.219	Rt5
27193-53_bb_35	76.219	Rt5
56004-22_bb_r2_90	79.518	Rt5
237688-1_bb_r2_15	82.04	Rt5
237688-1_bb_r2_51	82.04	Rt5
27304-52_bb_r2_36	89.719	Rt5
27304-52_bb_r2_84	89.719	Rt5
26033-54_bb_52	92.915	Rt5
24030-58_bb_12	92.915	Rt5
34345-42_bb_r2_84	94.839	Rt5
14140-81_bb_88	94.839	Rt5
34818-41_bb_23	97.922	Rt5
34818-41_bb_67	97.922	Rt5
19900-66_bb_r2_86	101.004	Rt5
9483-99_bb_77	101.004	Rt5
9567-99_bb_29	101.004	Rt5
28598-50_bb_58	102.394	Rt5
50388-25_bb_41	102.394	Rt5
12330-88_bb_50	104.402	Rt5
17219-72_bb_r2_3	104.402	Rt5
18462-69_bb_r2_40	107.123	Rt5
18462-69_bb_30	109.254	Rt5
18462-69_bb_77	109.254	Rt5
17677-71_bb_55	113.983	Rt5
17677-71_bb_r2_38	113.983	Rt5
55633-22_bb_r2_64	116.724	Rt5
55633-22_bb_71	116.724	Rt5
55633-22_bb_76	116.724	Rt5
21611-63_bb_r2_39	119.469	Rt5
21611-63_bb_r2_42	119.469	Rt5
3573-143_bb_r2_3	122.596	Rt5
3573-143_bb_r2_73	122.596	Rt5
26518-54_bb_67	125.104	Rt5
11577-90_bb_r2_31	125.104	Rt5
43876-31_bb_r2_2	127.486	Rt5
43876-31_bb_r2_87	127.486	Rt5
35941-40_bb_40	136.418	Rt5
35941-40_bb_r2_77	136.418	Rt5
35941-40_bb_r2_78	136.418	Rt5
13570-83_bb_r2_55	145.158	Rt5
13570-83_bb_r2_86	145.158	Rt5
16298-75_bb_r2_21	149.508	Rt5
20819-64_bb_r2_12	149.508	Rt5
12120-88_bb_r2_47	152.177	Rt5
12120-88_bb_r2_71	152.177	Rt5
12120-88_bb_r2_75	152.177	Rt5
609099-1_bb_r2_20	152.177	Rt5
d45180-30_bb_r2_43	152.177	Rt5
d35000-41_bb_88	152.177	Rt5
29371-49_bb_r2_6	153.368	Rt5
29371-49_bb_r2_8	153.368	Rt5
d21888-62_bb_33	155.871	Rt5
d21888-62_bb_66	155.871	Rt5
d12003-89_bb_r2_28	157.622	Rt5
d62189-18_bb_r2_57	157.622	Rt5
d9329-100_bb_r2_44	157.622	Rt5
6653-116_bb_63	159.611	Rt5
6653-116_bb_80	159.611	Rt5
6653-116_bb_r2_1	159.611	Rt5
d10058-97_bb_r2_73	159.611	Rt5
3235-146_bb_r2_52	160.924	Rt5
44099-31_bb_41	160.924	Rt5
d23233-59_bb_r2_72	160.924	Rt5
d41552-34_bb_32	164.262	Rt5
d41552-34_bb_82	164.262	Rt5
d37458-38_bb_53	168.269	Rt5
d37458-38_bb_54	168.269	Rt5
d32775-44_bb_14	174.216	Rt5
d32775-44_bb_26	174.216	Rt5
9373-100_bb_r2_20	178.551	Rt5
9373-100_bb_r2_83	178.551	Rt5
15538-77_bb_r2_64	179.801	Rt5
29759-48_bb_r2_47	179.801	Rt5
d24703-57_bb_27	179.801	Rt5
45423-30_bb_21	181.06	Rt5
9805-98_bb_r2_4	181.06	Rt5
16529-74_bb_r2_15	181.733	Rt5
16529-74_bb_r2_55	181.733	Rt5
21965-62_bb_16	183.006	Rt5
6341-118_bb_r2_64	184.356	Rt5
17612-71_bb_r2_37	184.356	Rt5
26927-53_bb_r2_28	185.745	Rt5
37989-37_bb_38	187.042	Rt5
37989-37_bb_r2_3	187.042	Rt5
11488-91_bb_r2_67	187.723	Rt5
15396-78_bb_r2_1	189.042	Rt5
15396-78_bb_r2_49	189.042	Rt5
24033-58_bb_r2_37	190.941	Rt5
15757-77_bb_55	190.941	Rt5
19317-67_bb_r2_64	193.417	Rt5
19317-67_bb_46	193.417	Rt5
31771-46_bb_29	197.177	Rt5
31771-46_bb_71	197.177	Rt5
37979-37_bb_60	198.857	Rt5
5524-125_bb_r2_12	199.722	Rt5
15830-76_bb_r2_70	199.722	Rt5
8526-104_bb_r2_13	199.722	Rt5
12407-87_bb_r2_51	200.96	Rt5
28525-50_bb_28	200.96	Rt5
12389-87_bb_r2_54	202.196	Rt5
7214-112_bb_r2_53	202.196	Rt5
21714-62_bb_85	202.814	Rt5
19994-66_bb_81	202.814	Rt5
26930-53_bb_86	204.054	Rt5
34236-42_bb_31	204.054	Rt5
13534-83_bb_63	204.054	Rt5
20257-65_bb_78	204.054	Rt5
35582-40_bb_r2_66	204.054	Rt5
35886-40_bb_68	204.054	Rt5
14482-80_bb_r2_60	205.297	Rt5
21073-64_bb_r2_70	205.297	Rt5
d7214-112_bb_r2_72	205.297	Rt5
29759-48_bb_51	206.534	Rt5
[truncated: 1,481 more rows]

## Sheet: Kernel analysis Male
locus	LG	position_cM	pvalue	pval_low	pval_high
19807-66_bb_75	Rt1	0	0.99926	0.747341	0.252659
33285-43_bb_47	Rt1	0	0.597986	0.747341	0.252659
29427-49_bb_r2_32	Rt1	3.547	0.636003	0.778866	0.221134
29427-49_bb_r2_95	Rt1	3.547	0.635908	0.778866	0.221134
10799-94_bb_13	Rt1	17.41	1.11313	0.691679	0.308321
10799-94_bb_27	Rt1	17.41	0.812488	0.691679	0.308321
35670-40_bb_r2_22	Rt1	22.724	0.203146	0.53369	0.46631
33855-43_bb_73	Rt1	30.062	0.173058	0.234485	0.765515
10402-95_bb_38	Rt1	32.558	0.613963	0.215127	0.784873
10402-95_bb_39	Rt1	32.558	0.614047	0.215127	0.784873
19609-67_bb_r2_23	Rt1	32.558	0.370373	0.215127	0.784873
51711-24_bb_36	Rt1	32.558	0.000111345	0.215127	0.784873
5946-121_bb_r2_19	Rt1	35.327	0.488	0.219284	0.780716
21801-62_bb_r2_39	Rt1	59.885	0.0292292	0.375785	0.624215
21801-62_bb_r2_65	Rt1	59.885	0.0292057	0.375785	0.624215
15819-76_bb_r2_25	Rt1	62.488	0.468951	0.472143	0.527857
16487-75_bb_r2_32	Rt1	62.488	0.970785	0.472143	0.527857
19405-67_bb_38	Rt1	62.488	0.761493	0.472143	0.527857
20864-64_bb_51	Rt1	62.488	1.42142	0.472143	0.527857
47433-28_bb_r2_69	Rt1	62.488	2.60536e-05	0.472143	0.527857
7401-111_bb_80	Rt1	62.488	0.809509	0.472143	0.527857
16487-75_bb_r2_39	Rt1	63.756	0.091759	0.530961	0.469039
7401-111_bb_r2_39	Rt1	63.756	0.591623	0.530961	0.469039
39728-35_bb_18	Rt1	66.89	1.52579	0.693098	0.306902
38589-37_bb_r2_1	Rt1	69.376	0.179049	0.815559	0.184441
38589-37_bb_r2_2	Rt1	69.376	0.179125	0.815559	0.184441
38589-37_bb_r2_3	Rt1	69.376	0.179157	0.815559	0.184441
30873-47_bb_13	Rt1	74.346	1.14042	0.957872	0.0421277
30873-47_bb_63	Rt1	74.346	1.14027	0.957872	0.0421277
37429-38_bb_r2_44	Rt1	78.058	0.989452	0.985582	0.014418
37429-38_bb_r2_45	Rt1	78.058	0.989303	0.985582	0.014418
11436-91_bb_r2_3	Rt1	79.311	0.641667	0.9888	0.0111996
8332-106_bb_r2_63	Rt1	79.311	1.77478	0.9888	0.0111996
16080-76_bb_r2_34	Rt1	80.562	0.739074	0.990826	0.00917441
23574-59_bb_r2_59	Rt1	80.562	0.472823	0.990826	0.00917441
3065-148_bb_r2_64	Rt1	80.562	0.631922	0.990826	0.00917441
12503-87_bb_r2_94	Rt1	81.181	0.351452	0.991512	0.00848838
14508-80_bb_r2_5	Rt1	81.181	0.848997	0.991512	0.00848838
14602-80_bb_r2_2	Rt1	81.181	0.602551	0.991512	0.00848838
13341-84_bb_r2_3	Rt1	81.809	0.750708	0.992058	0.00794151
1810-168_bb_r2_65	Rt1	81.809	0.630426	0.992058	0.00794151
18994-68_bb_r2_28	Rt1	81.809	2.25186	0.992058	0.00794151
21587-63_bb_44	Rt1	81.809	0.43099	0.992058	0.00794151
28873-50_bb_60	Rt1	81.809	1.53611	0.992058	0.00794151
9001-102_bb_r2_46	Rt1	81.809	0.52818	0.992058	0.00794151
43344-32_bb_46	Rt1	84.231	1.21406	0.99357	0.00642995
43344-32_bb_r2_74	Rt1	84.231	1.12558	0.99357	0.00642995
1676-171_bb_r2_40	Rt1	86.141	0.428477	0.994693	0.00530686
27013-53_bb_r2_17	Rt1	86.141	0.000116552	0.994693	0.00530686
27054-53_bb_41	Rt1	86.141	1.11354	0.994693	0.00530686
4849-130_bb_r2_15	Rt1	86.141	0.176026	0.994693	0.00530686
54407-23_bb_64	Rt1	86.141	1.20491	0.994693	0.00530686
12357-87_bb_19	Rt1	86.791	0.284894	0.995132	0.00486823
12357-87_bb_86	Rt1	86.791	0.284921	0.995132	0.00486823
12357-87_bb_88	Rt1	86.791	0.319241	0.995132	0.00486823
12357-87_bb_r2_32	Rt1	86.791	0.328323	0.995132	0.00486823
12506-87_bb_r2_56	Rt1	86.791	0.469071	0.995132	0.00486823
19694-67_bb_r2_39	Rt1	86.791	0.857116	0.995132	0.00486823
13258-84_bb_r2_43	Rt1	87.44	0.431074	0.995596	0.00440404
17203-73_bb_r2_14	Rt1	87.44	0.132632	0.995596	0.00440404
39215-36_bb_76	Rt1	87.44	0.237501	0.995596	0.00440404
39215-36_bb_r2_32	Rt1	87.44	0.323081	0.995596	0.00440404
39944-35_bb_59	Rt1	87.44	0.960334	0.995596	0.00440404
196594-1_bb_36	Rt1	88.058	0.400134	0.996091	0.00390935
24526-57_bb_r2_30	Rt1	88.058	1.24964	0.996091	0.00390935
1641-172_bb_r2_24	Rt1	89.293	0.746235	0.99709	0.0029096
22636-61_bb_29	Rt1	89.293	0.586306	0.99709	0.0029096
44644-30_bb_r2_36	Rt1	89.293	0.781258	0.99709	0.0029096
24526-57_bb_62	Rt1	91.764	1.43789	0.998658	0.00134155
24526-57_bb_75	Rt1	91.764	1.43783	0.998658	0.00134155
32073-45_bb_r2_41	Rt1	96.096	1.0905	0.999682	0.000317679
32073-45_bb_r2_46	Rt1	96.096	1.09063	0.999682	0.000317679
12665-86_bb_49	Rt1	99.188	0.586371	0.999855	0.000144583
12665-86_bb_77	Rt1	99.188	0.586287	0.999855	0.000144583
39054-36_bb_r2_44	Rt1	99.188	1.65374	0.999855	0.000144583
1529-174_bb_r2_38	Rt1	103.522	1.27504	0.999893	0.000106855
1529-174_bb_r2_76	Rt1	103.522	1.27506	0.999893	0.000106855
155482-2_bb_50	Rt1	107.886	0.762736	0.999833	0.000166957
41337-34_bb_59	Rt1	107.886	1.1506	0.999833	0.000166957
41337-34_bb_74	Rt1	107.886	1.1506	0.999833	0.000166957
16974-73_bb_38	Rt1	110.39	0.533804	0.999714	0.000285577
16974-73_bb_87	Rt1	110.39	0.533759	0.999714	0.000285577
21140-64_bb_38	Rt1	110.39	0.849023	0.999714	0.000285577
21140-64_bb_r2_50	Rt1	110.39	0.725043	0.999714	0.000285577
21140-64_bb_r2_7	Rt1	110.39	0.659372	0.999714	0.000285577
43872-31_bb_r2_88	Rt1	110.39	1.78527	0.999714	0.000285577
83459-11_bb_57	Rt1	113.222	1.08844	0.999501	0.000498745
83459-11_bb_58	Rt1	113.222	1.08837	0.999501	0.000498745
83459-11_bb_69	Rt1	113.222	1.08841	0.999501	0.000498745
83459-11_bb_r2_29	Rt1	113.222	1.47499	0.999501	0.000498745
14664-80_bb_r2_57	Rt1	115.978	0.416803	0.998975	0.00102464
214015-1_bb_r2_93	Rt1	115.978	0.0646675	0.998975	0.00102464
36179-40_bb_81	Rt1	115.978	0.216966	0.998975	0.00102464
214015-1_bb_48	Rt1	117.213	0.269467	0.998531	0.00146905
218617-1_bb_64	Rt1	117.213	0.400232	0.998531	0.00146905
46369-29_bb_29	Rt1	117.213	1.89976	0.998531	0.00146905
5973-121_bb_r2_51	Rt1	117.213	0.469046	0.998531	0.00146905
5973-121_bb_r2_95	Rt1	117.213	0.576154	0.998531	0.00146905
16300-75_bb_r2_33	Rt1	117.833	0.970685	0.998214	0.00178589
21382-63_bb_38	Rt1	117.833	1.69691	0.998214	0.00178589
12733-86_bb_r2_61	Rt1	119.723	0.905014	0.996956	0.00304411
49569-26_bb_51	Rt1	119.723	0.772008	0.996956	0.00304411
34198-42_bb_r2_80	Rt1	121.617	0.706237	0.995599	0.00440122
34611-42_bb_81	Rt1	121.617	0.692305	0.995599	0.00440122
50098-26_bb_50	Rt1	121.617	0.602554	0.995599	0.00440122
11800-90_bb_r2_93	Rt1	122.247	0.586329	0.995262	0.00473789
13889-82_bb_r2_41	Rt1	122.247	0.659499	0.995262	0.00473789
14558-80_bb_r2_67	Rt1	122.247	0.761498	0.995262	0.00473789
17757-71_bb_r2_4	Rt1	122.247	0.183916	0.995262	0.00473789
19406-67_bb_r2_22	Rt1	122.247	1.57686	0.995262	0.00473789
32364-45_bb_77	Rt1	122.247	0.809543	0.995262	0.00473789
7910-108_bb_r2_38	Rt1	122.247	0.282574	0.995262	0.00473789
19202-68_bb_56	Rt1	122.873	0.438552	0.994985	0.00501476
19202-68_bb_57	Rt1	122.873	0.438611	0.994985	0.00501476
19202-68_bb_r2_25	Rt1	122.873	0.434925	0.994985	0.00501476
23116-60_bb_r2_17	Rt1	122.873	0.386241	0.994985	0.00501476
52365-24_bb_39	Rt1	125.351	0.635908	0.995026	0.00497439
52365-24_bb_43	Rt1	125.351	0.635879	0.995026	0.00497439
52365-24_bb_51	Rt1	125.351	0.635902	0.995026	0.00497439
41274-34_bb_14	Rt1	129.83	1.54533	0.995907	0.00409285
41274-34_bb_15	Rt1	129.83	1.65975	0.995907	0.00409285
41274-34_bb_r2_14	Rt1	129.83	1.33358	0.995907	0.00409285
24655-57_bb_11	Rt1	135.261	0.48963	0.99404	0.00595992
24655-57_bb_19	Rt1	135.261	0.48966	0.99404	0.00595992
24655-57_bb_r2_14	Rt1	135.261	0.438723	0.99404	0.00595992
24655-57_bb_r2_70	Rt1	135.261	0.438568	0.99404	0.00595992
13557-83_bb_15	Rt1	139.598	1.25037	0.987205	0.0127954
13557-83_bb_47	Rt1	139.598	1.0863	0.987205	0.0127954
16640-74_bb_r2_32	Rt1	142.166	1.52595	0.979323	0.020677
46833-28_bb_60	Rt1	142.166	0.856998	0.979323	0.020677
46833-28_bb_61	Rt1	142.166	0.857136	0.979323	0.020677
10709-94_bb_r2_24	Rt1	143.44	0.896322	0.974308	0.0256916
10709-94_bb_r2_5	Rt1	143.44	0.896361	0.974308	0.0256916
128605-4_bb_r2_85	Rt1	143.44	0.803314	0.974308	0.0256916
10484-95_bb_84	Rt1	144.729	0.764225	0.968618	0.0313819
34748-41_bb_r2_91	Rt1	144.729	0.641608	0.968618	0.0313819
32258-45_bb_19	Rt1	145.346	0.101478	0.96598	0.0340195
52595-24_bb_43	Rt1	145.346	0.509933	0.96598	0.0340195
18802-69_bb_11	Rt1	146.581	0.523744	0.960966	0.0390336
18802-69_bb_r2_55	Rt1	146.581	0.586308	0.960966	0.0390336
18802-69_bb_r2_57	Rt1	146.581	0.586256	0.960966	0.0390336
18802-69_bb_r2_59	Rt1	146.581	0.647283	0.960966	0.0390336
11950-89_bb_r2_27	Rt1	148.434	0.635963	0.955783	0.0442165
11950-89_bb_r2_3	Rt1	148.434	0.635892	0.955783	0.0442165
11950-89_bb_r2_71	Rt1	148.434	0.635894	0.955783	0.0442165
20785-64_bb_56	Rt1	151.524	0.888068	0.955019	0.044981
20785-64_bb_r2_34	Rt1	151.524	0.888188	0.955019	0.044981
29991-48_bb_21	Rt1	154.615	0.532811	0.960433	0.0395672
29991-48_bb_r2_70	Rt1	154.615	0.42392	0.960433	0.0395672
29991-48_bb_r2_74	Rt1	154.615	0.423776	0.960433	0.0395672
39304-36_bb_30	Rt1	159.569	1.12571	0.968126	0.0318741
39304-36_bb_r2_14	Rt1	159.569	1.1137	0.968126	0.0318741
32043-45_bb_r2_45	Rt1	165.789	0.644957	0.967649	0.0323506
32043-45_bb_r2_47	Rt1	165.789	0.645026	0.967649	0.0323506
32043-45_bb_r2_62	Rt1	165.789	0.644971	0.967649	0.0323506
11245-92_bb_r2_81	Rt1	169.635	1.10199	0.960774	0.0392263
11245-92_bb_r2_94	Rt1	169.635	1.1019	0.960774	0.0392263
12421-87_bb_r2_89	Rt1	171.015	1.8069	0.956424	0.0435757
27134-53_bb_r2_88	Rt1	171.015	0.539526	0.956424	0.0435757
27134-53_bb_r2_89	Rt1	171.015	0.539591	0.956424	0.0435757
9153-101_bb_r2_33	Rt1	173.211	0.619757	0.945919	0.0540815
9153-101_bb_r2_43	Rt1	173.211	0.619753	0.945919	0.0540815
9153-101_bb_r2_70	Rt1	173.211	0.619701	0.945919	0.0540815
22653-61_bb_r2_79	Rt1	175.368	1.17789	0.929522	0.0704779
10643-94_bb_r2_8	Rt1	175.988	0.267076	0.923536	0.0764638
23077-60_bb_51	Rt1	175.988	0.57627	0.923536	0.0764638
8699-103_bb_r2_80	Rt1	175.988	0.127575	0.923536	0.0764638
26845-53_bb_49	Rt1	177.225	0.692466	0.910819	0.0891805
61097-19_bb_54	Rt1	177.225	0.891561	0.910819	0.0891805
2218-161_bb_r2_75	Rt1	178.964	1.76957	0.894882	0.105118
10654-94_bb_82	Rt1	180.333	0.392923	0.891285	0.108715
14040-82_bb_r2_87	Rt1	180.333	0.724999	0.891285	0.108715
14661-80_bb_r2_41	Rt1	180.333	0.329073	0.891285	0.108715
34005-42_bb_r2_63	Rt1	180.333	1.49495	0.891285	0.108715
1039-190_bb_r2_1	Rt1	180.99	0.35795	0.894128	0.105872
12913-85_bb_57	Rt1	180.99	0.322562	0.894128	0.105872
12913-85_bb_65	Rt1	180.99	0.322444	0.894128	0.105872
130932-4_bb_r2_66	Rt1	180.99	0.750586	0.894128	0.105872
21340-63_bb_r2_43	Rt1	180.99	0.843613	0.894128	0.105872
195215-1_bb_r2_29	Rt1	182.231	0.678581	0.907215	0.0927846
30371-48_bb_82	Rt1	182.231	0.879856	0.907215	0.0927846
36595-39_bb_56	Rt1	182.231	0.81789	0.907215	0.0927846
13557-83_bb_r2_14	Rt1	183.469	0.0286353	0.927314	0.072686
16817-74_bb_r2_27	Rt1	183.469	4.61842e-05	0.927314	0.072686
16817-74_bb_r2_57	Rt1	183.469	0.000151058	0.927314	0.072686
22653-61_bb_r2_29	Rt1	183.469	0.0587503	0.927314	0.072686
22814-60_bb_59	Rt1	183.469	0.542271	0.927314	0.072686
28215-51_bb_13	Rt1	183.469	0.0296171	0.927314	0.072686
40412-35_bb_75	Rt1	183.469	0.0918717	0.927314	0.072686
43003-32_bb_58	Rt1	183.469	0.166209	0.927314	0.072686
5956-121_bb_r2_61	Rt1	183.469	0.10418	0.927314	0.072686
9898-98_bb_r2_8	Rt1	183.469	0.647417	0.927314	0.072686
11487-91_bb_r2_12	Rt1	184.707	0.218954	0.948762	0.0512382
11487-91_bb_r2_4	Rt1	184.707	0.218918	0.948762	0.0512382
12422-87_bb_30	Rt1	184.707	0.0284573	0.948762	0.0512382
1392-178_bb_r2_6	Rt1	184.707	0.310378	0.948762	0.0512382
23725-59_bb_61	Rt1	184.707	0.247105	0.948762	0.0512382
33194-44_bb_38	Rt1	184.707	1.32433	0.948762	0.0512382
3465-144_bb_r2_48	Rt1	184.707	0.420398	0.948762	0.0512382
11841-89_bb_31	Rt1	185.326	0.407636	0.958561	0.0414392
21990-62_bb_64	Rt1	185.326	0.602415	0.958561	0.0414392
27113-53_bb_r2_84	Rt1	185.326	1.35074	0.958561	0.0414392
398777-1_bb_r2_49	Rt1	185.326	1.46984	0.958561	0.0414392
40982-34_bb_82	Rt1	185.326	0.132657	0.958561	0.0414392
52249-24_bb_38	Rt1	185.326	0.913408	0.958561	0.0414392
26726-53_bb_13	Rt1	187.801	1.20083	0.984305	0.0156951
26726-53_bb_49	Rt1	187.801	1.20083	0.984305	0.0156951
26726-53_bb_83	Rt1	187.801	1.20072	0.984305	0.0156951
26537-54_bb_81	Rt1	190.537	1.15199	0.993994	0.00600562
40125-35_bb_44	Rt1	190.537	0.861787	0.993994	0.00600562
40125-35_bb_r2_24	Rt1	190.537	1.11306	0.993994	0.00600562
55309-22_bb_54	Rt1	196.065	2.25975	0.995026	0.0049737
55309-22_bb_77	Rt1	196.065	2.25969	0.995026	0.0049737
43176-32_bb_70	Rt1	199.922	1.79589	0.983798	0.0162021
55228-22_bb_r2_4	Rt1	199.922	1.32809	0.983798	0.0162021
9590-99_bb_25	Rt1	203.682	0.833108	0.924777	0.0752232
9590-99_bb_r2_1	Rt1	203.682	0.833138	0.924777	0.0752232
9590-99_bb_r2_72	Rt1	203.682	0.833065	0.924777	0.0752232
18905-68_bb_62	Rt1	205.61	0.63588	0.83511	0.16489
26994-53_bb_r2_76	Rt1	205.61	0.310255	0.83511	0.16489
14763-79_bb_48	Rt1	206.848	0.653341	0.738901	0.261099
14763-79_bb_63	Rt1	206.848	0.653339	0.738901	0.261099
30674-47_bb_72	Rt1	206.848	1.18781	0.738901	0.261099
46792-28_bb_53	Rt1	206.848	1.63834	0.738901	0.261099
49017-27_bb_r2_2	Rt1	206.848	0.106245	0.738901	0.261099
6868-115_bb_r2_27	Rt1	206.848	1.03727	0.738901	0.261099
17705-71_bb_r2_37	Rt1	208.702	0.989278	0.522849	0.477151
5302-126_bb_r2_28	Rt1	208.702	0.785953	0.522849	0.477151
10145-97_bb_74	Rt1	209.941	1.60218	0.356207	0.643793
130932-4_bb_r2_28	Rt1	209.941	0.161261	0.356207	0.643793
14602-80_bb_63	Rt1	209.941	0.130537	0.356207	0.643793
14602-80_bb_66	Rt1	209.941	0.130554	0.356207	0.643793
21265-63_bb_44	Rt1	209.941	0.177607	0.356207	0.643793
21265-63_bb_r2_95	Rt1	209.941	0.304791	0.356207	0.643793
28257-51_bb_30	Rt1	209.941	0.0289972	0.356207	0.643793
30463-47_bb_r2_91	Rt1	209.941	0.105201	0.356207	0.643793
30873-47_bb_62	Rt1	209.941	0.245068	0.356207	0.643793
39896-35_bb_86	Rt1	209.941	0.286126	0.356207	0.643793
46792-28_bb_15	Rt1	209.941	0.688338	0.356207	0.643793
26845-53_bb_34	Rt1	211.831	0.161236	0.149745	0.850255
26845-53_bb_r2_46	Rt1	211.831	0.161275	0.149745	0.850255
1636-172_bb_r2_53	Rt1	213.102	0.0320062	0.0702182	0.929782
7436-111_bb_r2_43	Rt1	213.102	0.167441	0.0702182	0.929782
9481-99_bb_r2_4	Rt1	213.102	3.95924e-05	0.0702182	0.929782
16631-74_bb_r2_54	Rt1	214.338	0.00016085	0.0352713	0.964729
18492-69_bb_34	Rt1	214.338	0.0590869	0.0352713	0.964729
22049-62_bb_59	Rt1	214.338	0.165035	0.0352713	0.964729
28544-50_bb_r2_46	Rt1	214.338	0.0925425	0.0352713	0.964729
3575-142_bb_r2_71	Rt1	217.429	0.333633	0.0142808	0.985719
3575-142_bb_r2_80	Rt1	217.429	0.244989	0.0142808	0.985719
16692-74_bb_36	Rt1	219.901	0.333674	0.0258102	0.97419
34875-41_bb_r2_28	Rt1	219.901	0.557551	0.0258102	0.97419
38284-37_bb_84	Rt1	219.901	0.468371	0.0258102	0.97419
28964-50_bb_40	Rt1	221.763	0.963488	0.0608586	0.939141
36086-40_bb_r2_29	Rt1	221.763	0.0288893	0.0608586	0.939141
39054-36_bb_74	Rt1	221.763	0.0596414	0.0608586	0.939141
54450-23_bb_76	Rt1	223.296	0.608017	0.126761	0.873239
7079-113_bb_r2_81	Rt1	223.296	1.43773	0.126761	0.873239
14378-81_bb_51	Rt1	223.924	0.000144151	0.167411	0.832589
179063-2_bb_r2_44	Rt1	223.924	0.201664	0.167411	0.832589
26165-54_bb_r2_63	Rt1	223.924	0.48531	0.167411	0.832589
5572-124_bb_r2_15	Rt1	223.924	0.323014	0.167411	0.832589
5603-124_bb_r2_58	Rt1	223.924	0.243148	0.167411	0.832589
16547-74_bb_r2_65	Rt1	225.161	0.199984	0.278802	0.721198
16547-74_bb_r2_81	Rt1	225.161	0.200135	0.278802	0.721198
26994-53_bb_58	Rt1	228.259	0.459427	0.649614	0.350386
26994-53_bb_87	Rt1	228.259	0.573985	0.649614	0.350386
30405-48_bb_17	Rt1	233.845	0.678455	0.957321	0.0426792
30405-48_bb_73	Rt1	233.845	0.678541	0.957321	0.0426792
51949-24_bb_24	Rt1	241.651	2.1489	0.981727	0.0182726
51949-24_bb_83	Rt1	241.651	2.14892	0.981727	0.0182726
38208-37_bb_74	Rt1	252.171	0.617834	0.949605	0.0503948
38208-37_bb_84	Rt1	252.171	0.617806	0.949605	0.0503948
38208-37_bb_r2_14	Rt1	255.195	0.75415	0.875319	0.124681
38208-37_bb_r2_93	Rt1	255.195	0.680538	0.875319	0.124681
45472-30_bb_26	Rt1	258.747	2.25978	0.591108	0.408892
22936-60_bb_22	Rt1	261.745	0.1257	0.208442	0.791558
22936-60_bb_63	Rt1	261.745	0.125704	0.208442	0.791558
22936-60_bb_r2_15	Rt1	262.86	0.0287285	0.106233	0.893767
22936-60_bb_r2_45	Rt1	262.86	0.028805	0.106233	0.893767
22936-60_bb_r2_91	Rt1	262.86	0.0289111	0.106233	0.893767
25395-56_bb_54	Rt1	264.724	0.127621	0.0244084	0.975592
9312-100_bb_r2_85	Rt1	264.724	0.201737	0.0244084	0.975592
20587-65_bb_30	Rt1	265.998	0.0613008	0.00770272	0.992297
20587-65_bb_31	Rt1	265.998	0.0613492	0.00770272	0.992297
30493-47_bb_63	Rt1	268.509	0.528298	0.00065078	0.999349
30493-47_bb_64	Rt1	268.509	0.473126	0.00065078	0.999349
30493-47_bb_70	Rt1	268.509	0.528338	0.00065078	0.999349
28008-51_bb_29	Rt1	271.577	0.160198	7.28877e-05	0.999927
28008-51_bb_45	Rt1	271.577	0.160235	7.28877e-05	0.999927
12527-87_bb_r2_44	Rt1	273.415	9.78141e-05	3.4056e-05	0.999966
12527-87_bb_r2_73	Rt1	273.415	9.98778e-05	3.4056e-05	0.999966
12527-87_bb_r2_81	Rt1	273.415	0.000185526	3.4056e-05	0.999966
19970-66_bb_r2_82	Rt1	274.059	0.0912141	2.96944e-05	0.99997
22473-61_bb_20	Rt1	274.059	0.0621444	2.96944e-05	0.99997
28376-51_bb_r2_62	Rt1	275.307	0.585822	3.04509e-05	0.99997
34384-42_bb_61	Rt1	275.307	0.325724	3.04509e-05	0.99997
30163-48_bb_r2_15	Rt1	277.151	0.291884	3.80105e-05	0.999962
30163-48_bb_r2_51	Rt1	277.151	0.291771	3.80105e-05	0.999962
34661-42_bb_80	Rt1	279.026	0.0686406	4.85423e-05	0.999951
34661-42_bb_83	Rt1	279.026	0.0687731	4.85423e-05	0.999951
36575-39_bb_67	Rt1	282.129	0.163767	6.52214e-05	0.999935
36575-39_bb_79	Rt1	282.129	0.163864	6.52214e-05	0.999935
128605-4_bb_r2_2	Rt1	284.551	1.8509	7.51555e-05	0.999925
14055-82_bb_46	Rt1	285.826	0.284765	7.93905e-05	0.999921
6474-117_bb_42	Rt1	285.826	0.0925168	7.93905e-05	0.999921
6474-117_bb_47	Rt1	285.826	0.0925276	7.93905e-05	0.999921
17496-72_bb_r2_61	Rt1	287.061	0.030011	8.01691e-05	0.99992
17496-72_bb_r2_68	Rt1	287.061	0.0299523	8.01691e-05	0.99992
52595-24_bb_23	Rt1	289.55	1.47497	6.28932e-05	0.999937
80691-12_bb_74	Rt1	291.797	1.41915	4.81056e-05	0.999952
16080-76_bb_39	Rt1	293.742	0.000162058	3.34039e-05	0.999967
3340-145_bb_r2_1	Rt1	293.742	0.0917413	3.34039e-05	0.999967
3340-145_bb_r2_69	Rt1	293.742	0.0919117	3.34039e-05	0.999967
8135-107_bb_r2_3	Rt1	296.257	0.164936	1.09622e-05	0.999989
8135-107_bb_r2_40	Rt1	296.257	0.165025	1.09622e-05	0.999989
8135-107_bb_r2_8	Rt1	296.257	0.164926	1.09622e-05	0.999989
15209-78_bb_r2_39	Rt1	298.144	0.203225	3.89813e-06	0.999996
19984-66_bb_r2_72	Rt1	298.144	0.0925177	3.89813e-06	0.999996
24068-58_bb_r2_39	Rt1	298.144	0.45936	3.89813e-06	0.999996
11140-92_bb_r2_79	Rt1	298.767	0.203239	3.20836e-06	0.999997
11140-92_bb_r2_85	Rt1	298.767	0.203238	3.20836e-06	0.999997
25442-56_bb_61	Rt1	298.767	0.0599671	3.20836e-06	0.999997
11140-92_bb_28	Rt1	299.387	0.09051	2.5219e-06	0.999997
11140-92_bb_53	Rt1	299.387	0.0906777	2.5219e-06	0.999997
11140-92_bb_58	Rt1	299.387	0.0906456	2.5219e-06	0.999997
46369-29_bb_50	Rt1	301.741	0.0999275	1e-06	0.999999
46369-29_bb_r2_40	Rt1	301.741	0.179079	1e-06	0.999999
46369-29_bb_r2_61	Rt1	301.741	0.100621	1e-06	0.999999
30734-47_bb_45	Rt1	304.955	0.248985	0	1
30734-47_bb_r2_25	Rt1	304.955	0.294238	0	1
30734-47_bb_r2_85	Rt1	304.955	0.294237	0	1
30734-47_bb_r2_87	Rt1	304.955	0.294339	0	1
52846-24_bb_79	Rt1	304.955	0.383835	0	1
17072-73_bb_r2_29	Rt1	308.046	0.000159931	2.01746e-05	0.99998
17072-73_bb_r2_38	Rt1	308.046	6.63617e-06	2.01746e-05	0.99998
17072-73_bb_r2_6	Rt1	308.046	7.30699e-05	2.01746e-05	0.99998
13663-83_bb_41	Rt1	308.665	0.176063	3.25109e-05	0.999967
566866-1_bb_r2_36	Rt1	308.665	0.0905621	3.25109e-05	0.999967
267265-1_bb_33	Rt1	309.284	0.51792	4.74629e-05	0.999953
10959-93_bb_24	Rt1	310.519	0.523615	0.00012366	0.999876
10959-93_bb_71	Rt1	310.519	0.523778	0.00012366	0.999876
10959-93_bb_r2_10	Rt1	310.519	0.576248	0.00012366	0.999876
10959-93_bb_r2_5	Rt1	310.519	0.576264	0.00012366	0.999876
10226-96_bb_r2_17	Rt1	312.992	0.0674735	0.00100326	0.998997
1985-165_bb_27	Rt1	312.992	0.191329	0.00100326	0.998997
1985-165_bb_68	Rt1	312.992	0.191205	0.00100326	0.998997
141409-3_bb_r2_14	Rt1	313.61	0.278204	0.00152846	0.998472
141409-3_bb_r2_15	Rt1	313.61	0.278265	0.00152846	0.998472
141409-3_bb_r2_82	Rt1	313.61	0.278219	0.00152846	0.998472
259015-1_bb_70	Rt1	314.229	0.209751	0.00224054	0.997759
39560-36_bb_35	Rt1	314.229	0.852433	0.00224054	0.997759
17429-72_bb_55	Rt1	314.847	0.750692	0.00332885	0.996671
31983-45_bb_38	Rt1	314.847	0.465136	0.00332885	0.996671
31983-45_bb_86	Rt1	314.847	0.465058	0.00332885	0.996671
15533-77_bb_28	Rt1	316.082	0.75737	0.00651654	0.993483
15533-77_bb_r2_18	Rt1	316.082	0.698575	0.00651654	0.993483
32554-44_bb_70	Rt1	317.934	0.528237	0.014214	0.985786
39690-36_bb_81	Rt1	317.934	0.696392	0.014214	0.985786
12422-87_bb_r2_28	Rt1	319.174	0.469036	0.0208641	0.979136
12422-87_bb_r2_55	Rt1	319.174	0.469052	0.0208641	0.979136
28853-50_bb_r2_63	Rt1	319.174	0.141881	0.0208641	0.979136
16416-75_bb_29	Rt1	320.413	0.0912547	0.0278149	0.972185
16416-75_bb_31	Rt1	320.413	0.125644	0.0278149	0.972185
398777-1_bb_r2_53	Rt1	321.649	0.66582	0.0341374	0.965863
9278-100_bb_34	Rt1	321.649	0.177446	0.0341374	0.965863
13258-84_bb_r2_9	Rt1	323.51	0.336538	0.0405908	0.959409
16800-74_bb_r2_84	Rt1	323.51	0.163793	0.0405908	0.959409
17525-72_bb_56	Rt1	323.51	0.0990773	0.0405908	0.959409
39546-36_bb_r2_60	Rt1	323.51	1.62713	0.0405908	0.959409
9396-100_bb_53	Rt1	323.51	0.13366	0.0405908	0.959409
39382-36_bb_55	Rt1	324.232	2.23665	0.0421472	0.957853
23411-59_bb_55	Rt1	325.997	0.171649	0.0433193	0.956681
23411-59_bb_84	Rt1	325.997	0.171617	0.0433193	0.956681
23411-59_bb_r2_82	Rt1	325.997	0.16883	0.0433193	0.956681
45864-29_bb_r2_21	Rt1	327.868	0.920914	0.0418492	0.958151
498797-1_bb_r2_15	Rt1	327.868	0.423964	0.0418492	0.958151
498797-1_bb_r2_73	Rt1	327.868	0.423774	0.0418492	0.958151
27009-53_bb_37	Rt1	331.828	0.160142	0.033772	0.966228
27009-53_bb_r2_34	Rt1	331.828	0.200145	0.033772	0.966228
49915-26_bb_r2_45	Rt1	334.908	1.97068	0.0254553	0.974545
23290-59_bb_r2_37	Rt1	337.087	0.206287	0.0190707	0.980929
23290-59_bb_r2_38	Rt1	337.087	0.206384	0.0190707	0.980929
67321-16_bb_50	Rt1	337.087	1.45238	0.0190707	0.980929
11308-91_bb_r2_48	Rt1	339.36	0.0284949	0.0123077	0.987692
11487-91_bb_37	Rt1	339.36	0.364958	0.0123077	0.987692
15145-78_bb_46	Rt1	339.36	0.132495	0.0123077	0.987692
15145-78_bb_78	Rt1	339.36	0.132496	0.0123077	0.987692
158017-2_bb_r2_9	Rt1	339.36	0.519162	0.0123077	0.987692
17707-71_bb_r2_24	Rt1	339.36	0.537606	0.0123077	0.987692
20640-65_bb_r2_45	Rt1	339.36	0.0924043	0.0123077	0.987692
6566-117_bb_r2_88	Rt1	339.36	0.489677	0.0123077	0.987692
80691-12_bb_79	Rt1	339.36	0.651873	0.0123077	0.987692
11936-89_bb_r2_16	Rt1	339.994	0.128554	0.0105245	0.989475
18323-70_bb_r2_71	Rt1	339.994	0.129486	0.0105245	0.989475
27786-52_bb_43	Rt1	339.994	0.125812	0.0105245	0.989475
35909-40_bb_88	Rt1	339.994	0.106232	0.0105245	0.989475
39657-36_bb_r2_49	Rt1	339.994	0.639514	0.0105245	0.989475
64016-17_bb_46	Rt1	339.994	0.902199	0.0105245	0.989475
14169-81_bb_72	Rt1	340.611	0.0287402	0.00881848	0.991182
32251-45_bb_r2_33	Rt1	340.611	0.452102	0.00881848	0.991182
14079-81_bb_28	Rt1	341.229	0.245049	0.00716261	0.992837
27001-53_bb_23	Rt1	341.229	0.278188	0.00716261	0.992837
31490-46_bb_r2_82	Rt1	343.083	0.0912566	0.0033184	0.996682
39862-35_bb_14	Rt1	343.083	0.423973	0.0033184	0.996682
17328-72_bb_r2_31	Rt1	345.891	0.348315	0.000572273	0.999428
27386-52_bb_r2_12	Rt1	345.891	0.21512	0.000572273	0.999428
27386-52_bb_r2_50	Rt1	345.891	0.215134	0.000572273	0.999428
39690-36_bb_30	Rt1	348.843	0.97487	4.02364e-05	0.99996
39690-36_bb_51	Rt1	348.843	1.13982	4.02364e-05	0.99996
17528-72_bb_18	Rt1	353.333	0.161251	0	1
18496-69_bb_66	Rt1	353.333	0.0295647	0	1
25191-56_bb_r2_90	Rt1	353.333	0.591869	0	1
218617-1_bb_r2_89	Rt1	353.952	0.442497	0	1
30463-47_bb_77	Rt1	353.952	1.06199	0	1
30809-47_bb_r2_30	Rt1	355.186	0.310385	0	1
89236-10_bb_r2_35	Rt1	355.186	0.545287	0	1
107176-6_bb_r2_90	Rt1	356.421	0.125778	0	1
15625-77_bb_r2_38	Rt1	356.421	0.161348	0	1
24288-57_bb_77	Rt1	356.421	0.28259	0	1
34516-42_bb_r2_34	Rt1	356.421	0.404008	0	1
54855-22_bb_22	Rt1	356.421	0.411533	0	1
18154-70_bb_r2_24	Rt1	357.656	0.126693	0	1
20063-66_bb_33	Rt1	357.656	0.162541	0	1
20063-66_bb_r2_73	Rt1	357.656	0.162507	0	1
32761-44_bb_61	Rt1	357.656	0.389479	0	1
47677-28_bb_34	Rt1	357.656	1.45241	0	1
6487-117_bb_r2_13	Rt1	357.656	0.0595048	0	1
6487-117_bb_r2_2	Rt1	357.656	0.0595344	0	1
6487-117_bb_r2_7	Rt1	357.656	0.0595641	0	1
1002-191_bb_r2_45	Rt1	358.275	0.239354	0	1
10226-96_bb_r2_76	Rt1	358.275	0.274911	0	1
10608-94_bb_20	Rt1	358.275	0.358108	0	1
10709-94_bb_r2_63	Rt1	358.275	0.325649	0	1
11684-90_bb_r2_85	Rt1	358.275	0.66564	0	1
12176-88_bb_38	Rt1	358.275	0.0588363	0	1
12588-87_bb_r2_59	Rt1	358.275	0.166163	0	1
1318-180_bb_r2_15	Rt1	358.275	0.217003	0	1
13354-84_bb_85	Rt1	358.275	0.22697	0	1
13485-83_bb_72	Rt1	358.275	0.364973	0	1
13650-83_bb_49	Rt1	358.275	1.81265	0	1
13658-83_bb_r2_49	Rt1	358.275	0.641531	0	1
13675-83_bb_13	Rt1	358.275	0.739	0	1
13710-83_bb_r2_91	Rt1	358.275	0.257676	0	1
13959-82_bb_r2_44	Rt1	358.275	0.519161	0	1
14299-81_bb_34	Rt1	358.275	0.0599443	0	1
14378-81_bb_85	Rt1	358.275	0.161257	0	1
14378-81_bb_r2_58	Rt1	358.275	0.201627	0	1
14484-80_bb_37	Rt1	358.275	0.0924322	0	1
15209-78_bb_r2_56	Rt1	358.275	0.711356	0	1
15230-78_bb_84	Rt1	358.275	0.750743	0	1
15247-78_bb_68	Rt1	358.275	0.379677	0	1
15533-77_bb_r2_67	Rt1	358.275	0.0591103	0	1
15763-77_bb_r2_10	Rt1	358.275	0.523614	0	1
15917-76_bb_r2_80	Rt1	358.275	0.0603908	0	1
16416-75_bb_r2_34	Rt1	358.275	0.472927	0	1
1645-172_bb_r2_51	Rt1	358.275	0.348323	0	1
1645-172_bb_r2_74	Rt1	358.275	0.348342	0	1
16689-74_bb_72	Rt1	358.275	0.647386	0	1
16692-74_bb_r2_13	Rt1	358.275	0.248956	0	1
16692-74_bb_r2_15	Rt1	358.275	0.248993	0	1
16817-74_bb_45	Rt1	358.275	0.328965	0	1
17680-71_bb_r2_33	Rt1	358.275	0.354688	0	1
17680-71_bb_r2_86	Rt1	358.275	0.354825	0	1
17695-71_bb_r2_71	Rt1	358.275	0.542327	0	1
17972-71_bb_14	Rt1	358.275	0.124888	0	1
18016-71_bb_62	Rt1	358.275	0.35479	0	1
18261-70_bb_60	Rt1	358.275	1.09653	0	1
1950-165_bb_r2_42	Rt1	358.275	0.645064	0	1
1984-165_bb_r2_15	Rt1	358.275	0.137009	0	1
20015-66_bb_r2_29	Rt1	358.275	0.029599	0	1
20556-65_bb_r2_94	Rt1	358.275	0.322982	0	1
2200-161_bb_r2_48	Rt1	358.275	0.0591712	0	1
22036-62_bb_13	Rt1	358.275	0.289424	0	1
22036-62_bb_24	Rt1	358.275	0.289404	0	1
22222-61_bb_r2_58	Rt1	358.275	0.370347	0	1
22401-61_bb_45	Rt1	358.275	0.51926	0	1
22473-61_bb_r2_11	Rt1	358.275	0.396451	0	1
22473-61_bb_r2_93	Rt1	358.275	0.396596	0	1
22773-60_bb_r2_90	Rt1	358.275	0.282656	0	1
23100-60_bb_37	Rt1	358.275	0.206388	0	1
24499-57_bb_r2_56	Rt1	358.275	0.058419	0	1
2541-156_bb_r2_47	Rt1	358.275	0.171646	0	1
25861-55_bb_r2_81	Rt1	358.275	0.896277	0	1
26537-54_bb_71	Rt1	358.275	0.0607982	0	1
26792-53_bb_r2_81	Rt1	358.275	0.255325	0	1
27001-53_bb_r2_54	Rt1	358.275	0.413427	0	1
27080-53_bb_62	Rt1	358.275	0.32551	0	1
27255-52_bb_r2_88	Rt1	358.275	0.0584438	0	1
27325-52_bb_r2_35	Rt1	358.275	0.461355	0	1
27458-52_bb_r2_15	Rt1	358.275	0.280388	0	1
27458-52_bb_r2_58	Rt1	358.275	0.126604	0	1
2882-151_bb_r2_15	Rt1	358.275	0.507986	0	1
30303-48_bb_42	Rt1	358.275	0.793634	0	1
31013-47_bb_r2_28	Rt1	358.275	0.547314	0	1
31516-46_bb_67	Rt1	358.275	0.160144	0	1
31516-46_bb_r2_33	Rt1	358.275	0.160127	0	1
31516-46_bb_r2_94	Rt1	358.275	0.160087	0	1
31920-45_bb_78	Rt1	358.275	0.96152	0	1
3391-145_bb_r2_61	Rt1	358.275	0.0917773	0	1
33974-42_bb_30	Rt1	358.275	0.0595402	0	1
34392-42_bb_64	Rt1	358.275	0.24121	0	1
3477-144_bb_r2_8	Rt1	358.275	0.206423	0	1
35844-40_bb_76	Rt1	358.275	0.128611	0	1
36086-40_bb_58	Rt1	358.275	0.519239	0	1
3721-141_bb_r2_38	Rt1	358.275	0.494152	0	1
37463-38_bb_76	Rt1	358.275	0.124904	0	1
39675-36_bb_r2_57	Rt1	358.275	0.0288476	0	1
43003-32_bb_r2_50	Rt1	358.275	0.503391	0	1
43003-32_bb_r2_90	Rt1	358.275	0.50326	0	1
4421-134_bb_r2_81	Rt1	358.275	0.336515	0	1
47891-27_bb_r2_41	Rt1	358.275	0.0967313	0	1
51441-25_bb_53	Rt1	358.275	0.685191	0	1
5319-126_bb_r2_71	Rt1	358.275	0.241223	0	1
6566-117_bb_r2_86	Rt1	358.275	0.164893	0	1
7158-113_bb_77	Rt1	358.275	0.368637	0	1
7407-111_bb_r2_44	Rt1	358.275	0.810682	0	1
78009-12_bb_51	Rt1	358.275	0.51926	0	1
8418-105_bb_76	Rt1	358.275	0.364871	0	1
8481-105_bb_r2_67	Rt1	358.275	0.28028	0	1
8492-105_bb_r2_78	Rt1	358.275	0.274747	0	1
9153-101_bb_73	Rt1	358.275	0.0614001	0	1
9396-100_bb_r2_14	Rt1	358.275	0.345181	0	1
9660-99_bb_18	Rt1	358.275	0.310254	0	1
BFG021	Rt1	358.275	0.188393	0	1
BFG053	Rt1	358.275	0.468957	0	1
BFG142	Rt1	358.275	0.0558402	0	1
BFG147	Rt1	358.275	0.364481	0	1
BFG172	Rt1	358.275	0.181724	0	1
BFG174	Rt1	358.275	0.0914343	0	1
BFG179	Rt1	358.275	0.322202	0	1
BFG180	Rt1	358.275	0.987184	0	1
Rib15	Rt1	358.275	0.383146	0	1
Rtempu4	Rt1	358.275	0.0979837	0	1
RtuB	Rt1	358.275	0.138725	0	1
16300-75_bb_48	Rt1	358.894	0.124006	3.6362e-07	1
5594-124_bb_r2_73	Rt1	358.894	0.0603623	3.6362e-07	1
12566-87_bb_r2_61	Rt1	359.513	0.348405	1.24485e-06	0.999999
24526-57_bb_60	Rt1	359.513	0.563549	1.24485e-06	0.999999
25249-56_bb_35	Rt1	359.513	1.38634	1.24485e-06	0.999999
23863-58_bb_70	Rt1	361.368	0.255453	5.03367e-05	0.99995
30338-48_bb_11	Rt1	361.368	0.231401	5.03367e-05	0.99995
34005-42_bb_22	Rt1	363.862	0.624853	0.00108321	0.998917
46699-29_bb_59	Rt1	363.862	0.225016	0.00108321	0.998917
58157-20_bb_r2_14	Rt1	370.756	1.01118	0.005858	0.994142
58157-20_bb_r2_60	Rt1	370.756	1.01106	0.005858	0.994142
33649-43_bb_51	Rt1	379.568	0.764377	0.00959239	0.990408
33649-43_bb_52	Rt1	379.568	0.764339	0.00959239	0.990408
6106-120_bb_r2_70	Rt1	385.813	0.124908	0.0222691	0.977731
6106-120_bb_r2_75	Rt1	385.813	0.124915	0.0222691	0.977731
14337-81_bb_r2_25	Rt1	387.666	0.0284789	0.0251435	0.974857
27001-53_bb_r2_71	Rt1	387.666	0.0906495	0.0251435	0.974857
27080-53_bb_29	Rt1	387.666	0.0911593	0.0251435	0.974857
4803-131_bb_r2_42	Rt1	387.666	0.124949	0.0251435	0.974857
4803-131_bb_r2_75	Rt1	387.666	0.124859	0.0251435	0.974857
18903-68_bb_r2_2	Rt1	388.9	0.0613248	0.025646	0.974354
20626-65_bb_35	Rt1	388.9	0.596932	0.025646	0.974354
21990-62_bb_80	Rt1	388.9	0.0951437	0.025646	0.974354
23306-59_bb_82	Rt1	388.9	0.345295	0.025646	0.974354
54445-23_bb_r2_39	Rt1	388.9	0.631934	0.025646	0.974354
5773-123_bb_r2_34	Rt1	388.9	5.10901e-05	0.025646	0.974354
65722-17_bb_46	Rt1	388.9	0.871358	0.025646	0.974354
7885-108_bb_r2_11	Rt1	388.9	0.0587353	0.025646	0.974354
8474-105_bb_r2_83	Rt1	388.9	0.0583179	0.025646	0.974354
14078-81_bb_r2_59	Rt1	390.136	1.46852	0.02496	0.97504
14078-81_bb_r2_89	Rt1	390.136	1.46853	0.02496	0.97504
35565-40_bb_84	Rt1	393.228	0.170284	0.0187691	0.981231
35565-40_bb_r2_41	Rt1	393.228	0.131562	0.0187691	0.981231
35565-40_bb_r2_56	Rt1	393.228	0.1315	0.0187691	0.981231
37045-39_bb_r2_28	Rt1	399.441	0.892132	0.0044553	0.995545
37045-39_bb_r2_61	Rt1	399.441	0.970268	0.0044553	0.995545
35069-41_bb_25	Rt1	407.74	0.301958	0.000564915	0.999435
35069-41_bb_42	Rt1	407.74	0.302058	0.000564915	0.999435
35069-41_bb_73	Rt1	407.74	0.302013	0.000564915	0.999435
2938-150_bb_r2_59	Rt1	411.459	0.0287141	0.000348487	0.999652
8332-106_bb_r2_3	Rt1	411.459	7.42081e-05	0.000348487	0.999652
16079-76_bb_58	Rt1	413.318	0.101446	0.000287302	0.999713
36662-39_bb_71	Rt1	413.318	0.0287098	0.000287302	0.999713
36662-39_bb_r2_13	Rt1	413.318	0.000161412	0.000287302	0.999713
36662-39_bb_r2_69	Rt1	413.318	9.29466e-05	0.000287302	0.999713
24287-57_bb_r2_4	Rt1	417.04	0.1625	0.000394153	0.999606
24287-57_bb_r2_84	Rt1	417.04	0.162579	0.000394153	0.999606
19923-66_bb_r2_1	Rt1	421.995	0.000188867	0.0038776	0.996122
19923-66_bb_r2_52	Rt1	421.995	6.64475e-05	0.0038776	0.996122
19923-66_bb_r2_59	Rt1	421.995	0.000116076	0.0038776	0.996122
38589-37_bb_78	Rt1	421.995	0.970346	0.0038776	0.996122
29545-49_bb_12	Rt1	425.124	0.678455	0.023796	0.976204
29545-49_bb_57	Rt1	425.124	0.678563	0.023796	0.976204
29545-49_bb_r2_89	Rt1	425.124	0.552393	0.023796	0.976204
14514-80_bb_12	Rt1	428.281	1.58687	0.0839829	0.916017
17950-71_bb_18	Rt1	428.281	0.0591972	0.0839829	0.916017
8012-107_bb_54	Rt1	428.281	0.665829	0.0839829	0.916017
9300-100_bb_49	Rt1	428.281	0.000130969	0.0839829	0.916017
25709-55_bb_32	Rt1	431.427	0.092382	0.162455	0.837545
28473-51_bb_55	Rt1	431.427	0.161322	0.162455	0.837545
19691-67_bb_r2_60	Rt1	433.153	0.296892	0.195391	0.804609
8310-106_bb_r2_15	Rt1	433.153	0.0588077	0.195391	0.804609
42946-32_bb_54	Rt1	461.529	1.89281	0.270839	0.729161
42946-32_bb_59	Rt1	461.529	1.8928	0.270839	0.729161
42946-32_bb_61	Rt1	461.529	1.70344	0.270839	0.729161
15836-76_bb_56	Rt2	0	0.671978	0.953257	0.046743
15836-76_bb_r2_2	Rt2	0	0.166213	0.953257	0.046743
19591-67_bb_r2_10	Rt2	3.513	1.88614	0.984683	0.0153172
52020-24_bb_17	Rt2	3.513	2.29256	0.984683	0.0153172
19985-66_bb_r2_13	Rt2	11.928	0.0613711	0.996881	0.00311944
31379-46_bb_62	Rt2	11.928	0.539516	0.996881	0.00311944
45089-30_bb_52	Rt2	11.928	1.25114	0.996881	0.00311944
1407-178_bb_r2_64	Rt2	14.235	1.16383	0.996843	0.00315738
20181-66_bb_r2_60	Rt2	14.235	0.162569	0.996843	0.00315738
33401-43_bb_r2_81	Rt2	14.235	0.818051	0.996843	0.00315738
68833-15_bb_45	Rt2	14.235	2.20068	0.996843	0.00315738
19228-68_bb_31	Rt2	17.757	0.329081	0.99797	0.00202976
26990-53_bb_15	Rt2	24.615	0.952389	0.999359	0.000640507
26990-53_bb_67	Rt2	24.615	0.952527	0.999359	0.000640507
16076-76_bb_r2_7	Rt2	26.537	1.91374	0.999545	0.000455146
4221-136_bb_r2_44	Rt2	29.673	0.692362	0.999762	0.000238118
4221-136_bb_r2_85	Rt2	29.673	0.692427	0.999762	0.000238118
34487-42_bb_47	Rt2	34.663	1.72602	0.999947	5.32088e-05
34487-42_bb_83	Rt2	34.663	1.726	0.999947	5.32088e-05
36864-39_bb_35	Rt2	42.768	1.47757	0.999996	3.81956e-06
36864-39_bb_67	Rt2	42.768	1.47771	0.999996	3.81956e-06
32512-44_bb_25	Rt2	48.374	1.07574	0.999996	4.19957e-06
32512-44_bb_r2_91	Rt2	48.374	0.991456	0.999996	4.19957e-06
16100-76_bb_r2_11	Rt2	50.365	1.2511	0.999954	4.6126e-05
16406-75_bb_85	Rt2	50.365	0.302075	0.999954	4.6126e-05
22496-61_bb_66	Rt2	50.365	0.63592	0.999954	4.6126e-05
23777-58_bb_r2_5	Rt2	50.365	0.619647	0.999954	4.6126e-05
23985-58_bb_87	Rt2	50.365	0.704966	0.999954	4.6126e-05
32649-44_bb_r2_57	Rt2	50.365	1.17734	0.999954	4.6126e-05
35830-40_bb_45	Rt2	50.365	0.579868	0.999954	4.6126e-05
9801-98_bb_r2_38	Rt2	51.095	1.58516	0.999878	0.000122225
9801-98_bb_r2_91	Rt2	51.095	1.58518	0.999878	0.000122225
42689-32_bb_76	Rt2	51.752	2.0178	0.999724	0.000276016
9222-101_bb_r2_93	Rt2	51.752	0.48799	0.999724	0.000276016
9222-101_bb_r2_94	Rt2	51.752	0.487951	0.999724	0.000276016
2160-162_bb_r2_83	Rt2	53.04	0.888118	0.998188	0.00181228
22821-60_bb_41	Rt2	53.04	1.25042	0.998188	0.00181228
33642-43_bb_r2_82	Rt2	53.04	0.904956	0.998188	0.00181228
8052-107_bb_r2_2	Rt2	53.04	0.914379	0.998188	0.00181228
13776-82_bb_r2_16	Rt2	54.336	0.678585	0.987229	0.0127706
16994-73_bb_37	Rt2	54.336	0.970637	0.987229	0.0127706
19104-68_bb_r2_43	Rt2	54.336	1.06869	0.987229	0.0127706
20997-64_bb_r2_34	Rt2	54.336	0.630519	0.987229	0.0127706
24390-57_bb_r2_33	Rt2	54.336	1.456	0.987229	0.0127706
34672-42_bb_88	Rt2	54.336	0.881499	0.987229	0.0127706
11049-93_bb_45	Rt2	55.423	0.361328	0.948508	0.0514921
22354-61_bb_r2_94	Rt2	55.423	1.3012	0.948508	0.0514921
23975-58_bb_r2_47	Rt2	55.423	0.688248	0.948508	0.0514921
47632-28_bb_r2_17	Rt2	57.573	0.126597	0.706799	0.293201
47632-28_bb_r2_20	Rt2	57.573	0.126622	0.706799	0.293201
26201-54_bb_61	Rt2	60.046	0.0603827	0.37433	0.62567
26201-54_bb_75	Rt2	60.046	0.0292565	0.37433	0.62567
26201-54_bb_88	Rt2	60.046	0.0321851	0.37433	0.62567
26201-54_bb_r2_6	Rt2	60.046	0.0292968	0.37433	0.62567
20046-66_bb_57	Rt2	62.545	0.0284327	0.239657	0.760343
20046-66_bb_70	Rt2	62.545	0.0283734	0.239657	0.760343
44825-30_bb_22	Rt2	66.526	0.428385	0.29698	0.70302
44825-30_bb_r2_44	Rt2	66.526	0.533901	0.29698	0.70302
31436-46_bb_56	Rt2	74.489	0.407648	0.819204	0.180796
31436-46_bb_r2_65	Rt2	74.489	0.468413	0.819204	0.180796
31436-46_bb_r2_79	Rt2	74.489	0.468416	0.819204	0.180796
18062-70_bb_66	Rt2	82.689	0.325607	0.99113	0.0088696
18062-70_bb_r2_35	Rt2	82.689	0.32558	0.99113	0.0088696
11574-90_bb_r2_50	Rt2	88.291	2.14268	0.999777	0.000222691
13893-82_bb_r2_7	Rt2	88.291	1.01958	0.999777	0.000222691
45758-29_bb_r2_16	Rt2	88.291	1.24957	0.999777	0.000222691
14446-80_bb_16	Rt2	91.907	1.22559	0.99999	1.01011e-05
14446-80_bb_19	Rt2	91.907	1.3915	0.99999	1.01011e-05
14446-80_bb_r2_64	Rt2	93.02	1.17523	0.999995	4.93312e-06
14446-80_bb_r2_80	Rt2	93.02	1.17524	0.999995	4.93312e-06
14446-80_bb_r2_81	Rt2	93.02	1.1754	0.999995	4.93312e-06
19528-67_bb_r2_15	Rt2	95.661	1.55768	0.999998	2e-06
31034-47_bb_r2_19	Rt2	95.661	2.2925	0.999998	2e-06
40241-35_bb_28	Rt2	98.773	1.17789	0.999993	6.59332e-06
40241-35_bb_r2_57	Rt2	98.773	1.09652	0.999993	6.59332e-06
37329-38_bb_84	Rt2	103.867	0.84351	0.999868	0.000132281
37329-38_bb_r2_92	Rt2	103.867	0.598028	0.999868	0.000132281
13651-83_bb_r2_72	Rt2	107.836	1.4523	0.995955	0.00404451
22459-61_bb_r2_50	Rt2	107.836	1.73061	0.995955	0.00404451
13364-84_bb_r2_18	Rt2	108.962	0.896226	0.990576	0.00942363
13364-84_bb_r2_20	Rt2	108.962	0.896247	0.990576	0.00942363
21273-63_bb_86	Rt2	110.025	0.619754	0.980184	0.0198156
18628-69_bb_58	Rt2	111.518	0.825496	0.952274	0.0477258
11619-90_bb_41	Rt2	112.893	0.455055	0.908381	0.0916191
11619-90_bb_69	Rt2	112.893	0.455043	0.908381	0.0916191
23107-60_bb_37	Rt2	115.533	0.0288213	0.777494	0.222506
32715-44_bb_78	Rt2	115.533	0.130605	0.777494	0.222506
193599-1_bb_r2_20	Rt2	117.555	0.000189941	0.667993	0.332007
24755-57_bb_51	Rt2	117.555	0.0641261	0.667993	0.332007
28197-51_bb_68	Rt2	117.555	0.130464	0.667993	0.332007
22850-60_bb_82	Rt2	121.395	0.382798	0.545426	0.454574
22850-60_bb_r2_77	Rt2	121.395	0.289464	0.545426	0.454574
22175-61_bb_r2_60	Rt2	124.524	0.537529	0.535976	0.464024
22175-61_bb_r2_61	Rt2	124.524	0.537611	0.535976	0.464024
13432-83_bb_r2_69	Rt2	125.373	0.161322	0.542181	0.457819
7798-109_bb_40	Rt2	125.373	0.310252	0.542181	0.457819
7798-109_bb_r2_69	Rt2	125.373	0.826053	0.542181	0.457819
869-198_bb_r2_87	Rt2	125.373	0.345293	0.542181	0.457819
37710-38_bb_75	Rt2	126.298	1.87299	0.551607	0.448393
5860-122_bb_r2_14	Rt2	126.298	0.204851	0.551607	0.448393
12300-88_bb_46	Rt2	127.327	0.84082	0.56443	0.43557
12300-88_bb_86	Rt2	127.327	0.840827	0.56443	0.43557
63702-18_bb_70	Rt2	132.626	1.13981	0.650892	0.349108
63702-18_bb_87	Rt2	132.626	1.13976	0.650892	0.349108
33437-43_bb_36	Rt2	134.518	1.14032	0.678515	0.321485
9775-98_bb_r2_37	Rt2	137.123	0.0974126	0.703307	0.296693
9775-98_bb_r2_71	Rt2	137.123	0.0974005	0.703307	0.296693
35112-41_bb_47	Rt2	139.126	0.826131	0.708667	0.291333
40756-34_bb_r2_48	Rt2	139.126	0.103311	0.708667	0.291333
13365-84_bb_r2_58	Rt2	140.405	0.566394	0.704782	0.295218
15807-76_bb_28	Rt2	140.405	0.692474	0.704782	0.295218
22802-60_bb_53	Rt2	140.405	0.1239	0.704782	0.295218
8774-103_bb_r2_47	Rt2	140.405	0.26455	0.704782	0.295218
24872-57_bb_64	Rt2	141.648	0.922348	0.695428	0.304572
24872-57_bb_r2_25	Rt2	141.648	0.922419	0.695428	0.304572
33087-44_bb_40	Rt2	144.745	0.698537	0.642895	0.357105
33087-44_bb_59	Rt2	144.745	0.698623	0.642895	0.357105
33087-44_bb_64	Rt2	144.745	0.698715	0.642895	0.357105
1230-183_bb_r2_88	Rt2	146.643	0.970213	0.580354	0.419646
27408-52_bb_41	Rt2	146.643	1.01957	0.580354	0.419646
31435-46_bb_79	Rt2	146.643	0.825544	0.580354	0.419646
43986-31_bb_15	Rt2	146.643	0.162565	0.580354	0.419646
17708-71_bb_r2_77	Rt2	147.899	0.888237	0.522228	0.477772
28934-50_bb_45	Rt2	147.899	0.9524	0.522228	0.477772
22496-61_bb_r2_76	Rt2	149.822	0.0587222	0.407011	0.592989
47091-28_bb_r2_41	Rt2	149.822	0.401007	0.407011	0.592989
31418-46_bb_70	Rt2	151.123	0.463841	0.321136	0.678864
35118-41_bb_r2_90	Rt2	151.123	0.585715	0.321136	0.678864
13508-83_bb_76	Rt2	151.82	0.619772	0.278444	0.721556
17119-73_bb_49	Rt2	151.82	0.940861	0.278444	0.721556
35799-40_bb_69	Rt2	153.128	0.685085	0.216621	0.783379
35799-40_bb_78	Rt2	153.128	0.685232	0.216621	0.783379
2211-161_bb_r2_25	Rt2	154.373	0.519181	0.192989	0.807011
9547-99_bb_r2_8	Rt2	154.373	0.849111	0.192989	0.807011
52798-24_bb_20	Rt2	155.001	0.999319	0.197041	0.802959
52798-24_bb_43	Rt2	155.001	0.999136	0.197041	0.802959
25250-56_bb_43	Rt2	155.621	0.764228	0.213872	0.786128
4167-136_bb_r2_5	Rt2	155.621	0.888236	0.213872	0.786128
12278-88_bb_r2_75	Rt2	156.285	0.75723	0.248315	0.751685
17733-71_bb_r2_7	Rt2	156.285	0.883742	0.248315	0.751685
19133-68_bb_64	Rt2	156.285	0.757212	0.248315	0.751685
22230-61_bb_35	Rt2	156.285	0.0603427	0.248315	0.751685
25208-56_bb_r2_17	Rt2	156.285	0.0298321	0.248315	0.751685
25319-56_bb_r2_36	Rt2	156.285	0.635844	0.248315	0.751685
26201-54_bb_r2_56	Rt2	156.285	0.581253	0.248315	0.751685
26201-54_bb_r2_95	Rt2	156.285	0.0931258	0.248315	0.751685
26219-54_bb_r2_90	Rt2	156.285	0.659358	0.248315	0.751685
28592-50_bb_69	Rt2	156.285	0.989382	0.248315	0.751685
31153-46_bb_51	Rt2	156.285	0.744119	0.248315	0.751685
31435-46_bb_39	Rt2	156.285	0.241205	0.248315	0.751685
52798-24_bb_r2_61	Rt2	156.285	0.0293542	0.248315	0.751685
7264-112_bb_r2_90	Rt2	156.285	0.849065	0.248315	0.751685
989-192_bb_r2_95	Rt2	156.285	0.226968	0.248315	0.751685
BFG183	Rt2	156.285	0.174959	0.248315	0.751685
10290-96_bb_22	Rt2	156.428	0.231414	0.257396	0.742604
10303-96_bb_76	Rt2	156.428	0.310426	0.257396	0.742604
10874-93_bb_82	Rt2	156.428	0.705059	0.257396	0.742604
11003-93_bb_r2_37	Rt2	156.428	0.407752	0.257396	0.742604
11049-93_bb_r2_70	Rt2	156.428	0.13249	0.257396	0.742604
1115-186_bb_r2_16	Rt2	156.428	0.0967164	0.257396	0.742604
11692-90_bb_76	Rt2	156.428	0.00015794	0.257396	0.742604
11913-89_bb_r2_33	Rt2	156.428	1.34206	0.257396	0.742604
12112-88_bb_75	Rt2	156.428	0.134624	0.257396	0.742604
12338-88_bb_33	Rt2	156.428	0.372141	0.257396	0.742604
12338-88_bb_r2_12	Rt2	156.428	0.493139	0.257396	0.742604
12338-88_bb_r2_9	Rt2	156.428	0.493276	0.257396	0.742604
12338-88_bb_r2_95	Rt2	156.428	0.493101	0.257396	0.742604
12599-86_bb_r2_73	Rt2	156.428	0.0966778	0.257396	0.742604
12820-86_bb_77	Rt2	156.428	0.0604163	0.257396	0.742604
12904-85_bb_r2_94	Rt2	156.428	1.12846	0.257396	0.742604
12927-85_bb_r2_39	Rt2	156.428	2.12494	0.257396	0.742604
13080-85_bb_r2_20	Rt2	156.428	0.216988	0.257396	0.742604
13145-84_bb_r2_60	Rt2	156.428	0.744077	0.257396	0.742604
13227-84_bb_r2_85	Rt2	156.428	0.241244	0.257396	0.742604
13227-84_bb_r2_91	Rt2	156.428	1.09655	0.257396	0.742604
13365-84_bb_r2_1	Rt2	156.428	0.0587861	0.257396	0.742604
13388-84_bb_r2_19	Rt2	156.428	0.09192	0.257396	0.742604
13536-83_bb_18	Rt2	156.428	0.278163	0.257396	0.742604
14005-82_bb_81	Rt2	156.428	0.0591153	0.257396	0.742604
14005-82_bb_r2_12	Rt2	156.428	0.0592728	0.257396	0.742604
14028-82_bb_69	Rt2	156.428	0.319227	0.257396	0.742604
14028-82_bb_86	Rt2	156.428	0.319302	0.257396	0.742604
14743-79_bb_17	Rt2	156.428	0.227043	0.257396	0.742604
15036-79_bb_r2_68	Rt2	156.428	1.72603	0.257396	0.742604
15048-79_bb_31	Rt2	156.428	0.431068	0.257396	0.742604
15070-78_bb_r2_73	Rt2	156.428	0.786053	0.257396	0.742604
15113-78_bb_85	Rt2	156.428	0.132545	0.257396	0.742604
15113-78_bb_r2_11	Rt2	156.428	0.431065	0.257396	0.742604
15113-78_bb_r2_71	Rt2	156.428	0.641655	0.257396	0.742604
15426-78_bb_84	Rt2	156.428	0.0912039	0.257396	0.742604
15426-78_bb_r2_26	Rt2	156.428	0.635954	0.257396	0.742604
15497-77_bb_46	Rt2	156.428	0.0919067	0.257396	0.742604
15670-77_bb_r2_20	Rt2	156.428	0.630597	0.257396	0.742604
15670-77_bb_r2_31	Rt2	156.428	0.630575	0.257396	0.742604
15934-76_bb_r2_22	Rt2	156.428	1.00219	0.257396	0.742604
16143-75_bb_r2_83	Rt2	156.428	0.0288129	0.257396	0.742604
16681-74_bb_r2_33	Rt2	156.428	0.489729	0.257396	0.742604
16681-74_bb_r2_41	Rt2	156.428	0.489608	0.257396	0.742604
16833-74_bb_58	Rt2	156.428	0.124064	0.257396	0.742604
16913-73_bb_r2_17	Rt2	156.428	1.69681	0.257396	0.742604
17119-73_bb_87	Rt2	156.428	0.625864	0.257396	0.742604
17558-72_bb_r2_11	Rt2	156.428	0.469086	0.257396	0.742604
17611-71_bb_r2_21	Rt2	156.428	0.692429	0.257396	0.742604
17933-71_bb_28	Rt2	156.428	0.647292	0.257396	0.742604
17933-71_bb_r2_42	Rt2	156.428	0.65941	0.257396	0.742604
179783-2_bb_12	Rt2	156.428	0.465107	0.257396	0.742604
179783-2_bb_13	Rt2	156.428	0.124022	0.257396	0.742604
18238-70_bb_41	Rt2	156.428	0.124929	0.257396	0.742604
18246-70_bb_49	Rt2	156.428	0.494057	0.257396	0.742604
18308-70_bb_r2_27	Rt2	156.428	0.0966521	0.257396	0.742604
18665-69_bb_64	Rt2	156.428	0.12568	0.257396	0.742604
1891-167_bb_r2_63	Rt2	156.428	0.173084	0.257396	0.742604
191367-1_bb_r2_25	Rt2	156.428	0.216896	0.257396	0.742604
19489-67_bb_r2_33	Rt2	156.428	0.653441	0.257396	0.742604
19589-67_bb_81	Rt2	156.428	0.215048	0.257396	0.742604
20908-64_bb_r2_94	Rt2	156.428	0.692357	0.257396	0.742604
21844-62_bb_r2_13	Rt2	156.428	0.282607	0.257396	0.742604
22490-61_bb_r2_77	Rt2	156.428	0.198715	0.257396	0.742604
22760-60_bb_82	Rt2	156.428	0.585812	0.257396	0.742604
22999-60_bb_r2_68	Rt2	156.428	0.367504	0.257396	0.742604
23119-60_bb_37	Rt2	156.428	0.160249	0.257396	0.742604
23245-59_bb_29	Rt2	156.428	0.339402	0.257396	0.742604
23554-59_bb_38	Rt2	156.428	0.389587	0.257396	0.742604
23627-59_bb_31	Rt2	156.428	0.237546	0.257396	0.742604
23680-59_bb_r2_34	Rt2	156.428	4.98e-05	0.257396	0.742604
23891-58_bb_r2_84	Rt2	156.428	0.913105	0.257396	0.742604
23976-58_bb_59	Rt2	156.428	0.179152	0.257396	0.742604
24239-58_bb_43	Rt2	156.428	0.162559	0.257396	0.742604
24643-57_bb_r2_56	Rt2	156.428	1.46997	0.257396	0.742604
24872-57_bb_r2_40	Rt2	156.428	0.289542	0.257396	0.742604
25181-56_bb_r2_74	Rt2	156.428	0.685213	0.257396	0.742604
25319-56_bb_55	Rt2	156.428	0.198629	0.257396	0.742604
25520-55_bb_33	Rt2	156.428	0.0309549	0.257396	0.742604
25984-55_bb_35	Rt2	156.428	0.52826	0.257396	0.742604
26234-54_bb_35	Rt2	156.428	0.059983	0.257396	0.742604
2632-155_bb_r2_60	Rt2	156.428	0.630535	0.257396	0.742604
26542-54_bb_r2_68	Rt2	156.428	1.38634	0.257396	0.742604
26544-54_bb_57	Rt2	156.428	0.396522	0.257396	0.742604
26604-54_bb_32	Rt2	156.428	0.284793	0.257396	0.742604
27129-53_bb_33	Rt2	156.428	0.294329	0.257396	0.742604
27238-52_bb_r2_31	Rt2	156.428	0.639577	0.257396	0.742604
27297-52_bb_r2_59	Rt2	156.428	0.557666	0.257396	0.742604
27472-52_bb_r2_75	Rt2	156.428	0.0939034	0.257396	0.742604
2748-153_bb_r2_57	Rt2	156.428	0.463723	0.257396	0.742604
27617-52_bb_r2_22	Rt2	156.428	0.204685	0.257396	0.742604
28522-50_bb_73	Rt2	156.428	0.0613015	0.257396	0.742604
28654-50_bb_78	Rt2	156.428	1.47113	0.257396	0.742604
28961-50_bb_14	Rt2	156.428	1.42144	0.257396	0.742604
29041-50_bb_r2_53	Rt2	156.428	0.280302	0.257396	0.742604
29170-49_bb_r2_13	Rt2	156.428	1.43786	0.257396	0.742604
29199-49_bb_r2_82	Rt2	156.428	0.294238	0.257396	0.742604
2952-150_bb_r2_77	Rt2	156.428	0.0924332	0.257396	0.742604
29827-48_bb_r2_43	Rt2	156.428	0.133711	0.257396	0.742604
29866-48_bb_r2_50	Rt2	156.428	0.825478	0.257396	0.742604
30451-47_bb_r2_37	Rt2	156.428	0.180674	0.257396	0.742604
30634-47_bb_r2_12	Rt2	156.428	0.514926	0.257396	0.742604
30759-47_bb_r2_92	Rt2	156.428	0.761515	0.257396	0.742604
308069-1_bb_r2_37	Rt2	156.428	0.129483	0.257396	0.742604
30974-47_bb_r2_37	Rt2	156.428	1.18916	0.257396	0.742604
31323-46_bb_65	Rt2	156.428	0.0944841	0.257396	0.742604
3155-147_bb_r2_35	Rt2	156.428	0.0600278	0.257396	0.742604
3158-147_bb_r2_10	Rt2	156.428	0.135744	0.257396	0.742604
31812-45_bb_35	Rt2	156.428	0.373413	0.257396	0.742604
32252-45_bb_r2_93	Rt2	156.428	1.32804	0.257396	0.742604
32262-45_bb_30	Rt2	156.428	5.8879e-05	0.257396	0.742604
3240-146_bb_r2_66	Rt2	156.428	0.125773	0.257396	0.742604
32563-44_bb_70	Rt2	156.428	1.02835	0.257396	0.742604
32820-44_bb_48	Rt2	156.428	1.1637	0.257396	0.742604
32841-44_bb_r2_75	Rt2	156.428	0.243039	0.257396	0.742604
33161-44_bb_r2_41	Rt2	156.428	0.339285	0.257396	0.742604
33193-44_bb_r2_27	Rt2	156.428	0.197103	0.257396	0.742604
3331-145_bb_r2_3	Rt2	156.428	0.638496	0.257396	0.742604
3331-145_bb_r2_95	Rt2	156.428	0.638621	0.257396	0.742604
33870-43_bb_47	Rt2	156.428	0.248992	0.257396	0.742604
33949-42_bb_r2_37	Rt2	156.428	0.162526	0.257396	0.742604
33949-42_bb_r2_48	Rt2	156.428	0.423911	0.257396	0.742604
34138-42_bb_64	Rt2	156.428	0.342195	0.257396	0.742604
34769-41_bb_r2_1	Rt2	156.428	0.203138	0.257396	0.742604
34835-41_bb_37	Rt2	156.428	1.70335	0.257396	0.742604
34835-41_bb_r2_41	Rt2	156.428	0.0595902	0.257396	0.742604
35358-41_bb_r2_95	Rt2	156.428	1.14043	0.257396	0.742604
35905-40_bb_35	Rt2	156.428	0.468431	0.257396	0.742604
37443-38_bb_r2_52	Rt2	156.428	0.591863	0.257396	0.742604
38146-37_bb_18	Rt2	156.428	0.738993	0.257396	0.742604
38146-37_bb_54	Rt2	156.428	0.738983	0.257396	0.742604
38315-37_bb_62	Rt2	156.428	0.204768	0.257396	0.742604
38845-36_bb_r2_36	Rt2	156.428	0.0932561	0.257396	0.742604
4116-137_bb_r2_82	Rt2	156.428	6.55508e-05	0.257396	0.742604
42090-33_bb_48	Rt2	156.428	0.699091	0.257396	0.742604
43292-32_bb_27	Rt2	156.428	1.4192	0.257396	0.742604
44735-30_bb_65	Rt2	156.428	0.619644	0.257396	0.742604
449813-1_bb_48	Rt2	156.428	0.0603507	0.257396	0.742604
46966-28_bb_33	Rt2	156.428	1.62721	0.257396	0.742604
4811-130_bb_r2_33	Rt2	156.428	0.41565	0.257396	0.742604
4811-130_bb_r2_57	Rt2	156.428	0.415669	0.257396	0.742604
4883-130_bb_r2_64	Rt2	156.428	0.211302	0.257396	0.742604
52431-24_bb_66	Rt2	156.428	1.5259	0.257396	0.742604
530982-1_bb_r2_26	Rt2	156.428	0.416855	0.257396	0.742604
5598-124_bb_r2_35	Rt2	156.428	0.304629	0.257396	0.742604
57463-21_bb_r2_48	Rt2	156.428	2.24423	0.257396	0.742604
5853-122_bb_22	Rt2	156.428	0.138163	0.257396	0.742604
6290-119_bb_r2_49	Rt2	156.428	0.99929	0.257396	0.742604
6450-118_bb_66	Rt2	156.428	0.373526	0.257396	0.742604
6450-118_bb_r2_78	Rt2	156.428	0.376474	0.257396	0.742604
662-214_bb_r2_2	Rt2	156.428	0.368522	0.257396	0.742604
700-211_bb_r2_21	Rt2	156.428	0.22699	0.257396	0.742604
700-211_bb_r2_24	Rt2	156.428	0.227011	0.257396	0.742604
700-211_bb_r2_90	Rt2	156.428	0.227122	0.257396	0.742604
7131-113_bb_r2_78	Rt2	156.428	0.547371	0.257396	0.742604
7326-112_bb_r2_64	Rt2	156.428	0.692469	0.257396	0.742604
8054-107_bb_r2_27	Rt2	156.428	0.750707	0.257396	0.742604
8054-107_bb_r2_36	Rt2	156.428	0.750736	0.257396	0.742604
8219-106_bb_r2_88	Rt2	156.428	0.175947	0.257396	0.742604
83160-11_bb_53	Rt2	156.428	1.61982	0.257396	0.742604
8580-104_bb_r2_71	Rt2	156.428	0.641513	0.257396	0.742604
8766-103_bb_49	Rt2	156.428	0.339387	0.257396	0.742604
8766-103_bb_65	Rt2	156.428	0.339233	0.257396	0.742604
8770-103_bb_r2_19	Rt2	156.428	0.244989	0.257396	0.742604
8813-103_bb_r2_63	Rt2	156.428	0.0622203	0.257396	0.742604
9052-101_bb_31	Rt2	156.428	0.18237	0.257396	0.742604
9052-101_bb_r2_92	Rt2	156.428	0.180748	0.257396	0.742604
9678-99_bb_12	Rt2	156.428	0.653413	0.257396	0.742604
9715-98_bb_60	Rt2	156.428	0.613956	0.257396	0.742604
9715-98_bb_80	Rt2	156.428	0.0966768	0.257396	0.742604
9775-98_bb_r2_11	Rt2	156.428	0.960334	0.257396	0.742604
9836-98_bb_r2_85	Rt2	156.428	0.164906	0.257396	0.742604
BFG009	Rt2	156.428	0.266233	0.257396	0.742604
BFG146	Rt2	156.428	1.76972	0.257396	0.742604
BFG165	Rt2	156.428	0.461235	0.257396	0.742604
26220-54_bb_28	Rt2	157.183	0.576168	0.324385	0.675615
26220-54_bb_r2_20	Rt2	157.183	0.576158	0.324385	0.675615
26372-54_bb_44	Rt2	158.453	0.771416	0.485796	0.514204
26372-54_bb_69	Rt2	158.453	0.771362	0.485796	0.514204
26372-54_bb_83	Rt2	158.453	0.771528	0.485796	0.514204
9436-100_bb_43	Rt2	159.713	0.625148	0.651404	0.348596
9436-100_bb_r2_2	Rt2	159.713	0.625147	0.651404	0.348596
19506-67_bb_r2_6	Rt2	160.824	0.891559	0.759125	0.240875
8766-103_bb_60	Rt2	160.824	0.485317	0.759125	0.240875
9836-98_bb_r2_55	Rt2	160.824	0.711387	0.759125	0.240875
15578-77_bb_27	Rt2	162.261	0.348238	0.832889	0.167111
15578-77_bb_65	Rt2	162.261	0.400211	0.832889	0.167111
52431-24_bb_55	Rt2	162.261	0.147256	0.832889	0.167111
18665-69_bb_18	Rt2	163.547	0.586284	0.859481	0.140519
18665-69_bb_r2_56	Rt2	163.547	0.705026	0.859481	0.140519
24164-58_bb_74	Rt2	163.547	0.698563	0.859481	0.140519
36586-39_bb_r2_8	Rt2	164.179	0.803437	0.863688	0.136312
38894-36_bb_34	Rt2	164.179	1.41911	0.863688	0.136312
11485-91_bb_84	Rt2	164.803	0.952496	0.863811	0.136189
11485-91_bb_r2_17	Rt2	164.803	0.952502	0.863811	0.136189
12750-86_bb_r2_39	Rt2	166.065	0.952485	0.852466	0.147534
25784-55_bb_87	Rt2	166.065	0.542286	0.852466	0.147534
28152-51_bb_34	Rt2	166.065	1.328	0.852466	0.147534
28152-51_bb_r2_83	Rt2	166.065	1.17539	0.852466	0.147534
23202-59_bb_18	Rt2	166.712	0.757309	0.84054	0.15946
23202-59_bb_86	Rt2	166.712	0.757335	0.84054	0.15946
8813-103_bb_r2_19	Rt2	166.712	0.446611	0.84054	0.15946
1204-184_bb_r2_72	Rt2	167.438	0.604492	0.822001	0.177999
13536-83_bb_29	Rt2	167.438	1.01878	0.822001	0.177999
24876-56_bb_r2_86	Rt2	167.438	0.519195	0.822001	0.177999
49341-26_bb_77	Rt2	167.438	1.83579	0.822001	0.177999
67753-16_bb_31	Rt2	168.803	0.924263	0.769582	0.230418
67753-16_bb_r2_32	Rt2	168.803	0.851422	0.769582	0.230418
40391-35_bb_29	Rt2	171.944	0.361381	0.547383	0.452617
40391-35_bb_47	Rt2	171.944	0.361454	0.547383	0.452617
40391-35_bb_r2_33	Rt2	171.944	1.55287	0.547383	0.452617
10517-95_bb_12	Rt2	176.476	0.129562	0.15726	0.84274
10517-95_bb_18	Rt2	176.476	0.129455	0.15726	0.84274
18291-70_bb_73	Rt2	179.394	0.278261	0.045965	0.954035
25784-55_bb_r2_10	Rt2	181.611	0.296827	0.0170681	0.982932
25784-55_bb_r2_25	Rt2	181.611	0.296845	0.0170681	0.982932
16100-76_bb_r2_87	Rt2	183.888	0.168831	0.00675858	0.993241
44325-31_bb_29	Rt2	183.888	0.128595	0.00675858	0.993241
38487-37_bb_r2_4	Rt2	185.71	0.493253	0.00357039	0.99643
38487-37_bb_r2_95	Rt2	185.71	0.493274	0.00357039	0.99643
13128-84_bb_r2_72	Rt2	188.366	9.93719e-06	0.0015775	0.998423
68259-16_bb_r2_64	Rt2	188.366	0.262223	0.0015775	0.998423
12056-89_bb_17	Rt2	192.129	0.168874	0.000527476	0.999473
15393-78_bb_r2_83	Rt2	192.129	0.400291	0.000527476	0.999473
8602-104_bb_52	Rt2	193.614	0.0314883	0.000352456	0.999648
8602-104_bb_79	Rt2	193.614	0.0313472	0.000352456	0.999648
26577-54_bb_r2_9	Rt2	195.044	0.291932	0.000229264	0.999771
49341-26_bb_r2_10	Rt2	195.044	0.721362	0.000229264	0.999771
47452-28_bb_r2_50	Rt2	196.314	0.247094	0.000144763	0.999855
47452-28_bb_r2_68	Rt2	196.314	0.246979	0.000144763	0.999855
27124-53_bb_r2_31	Rt2	197.55	0.0609115	9.64202e-05	0.999904
27124-53_bb_r2_34	Rt2	197.55	0.0609073	9.64202e-05	0.999904
28508-50_bb_75	Rt2	200.159	0.289443	3.46936e-05	0.999965
28508-50_bb_r2_9	Rt2	200.159	0.296788	3.46936e-05	0.999965
23680-59_bb_r2_61	Rt2	202.004	1.60739	1.50883e-05	0.999985
18922-68_bb_r2_54	Rt2	203.277	0.0918607	6.41676e-06	0.999994
18922-68_bb_r2_55	Rt2	203.277	0.0917882	6.41676e-06	0.999994
5174-128_bb_r2_38	Rt2	206.397	0.0288163	6.74516e-06	0.999993
5174-128_bb_r2_68	Rt2	206.397	0.028832	6.74516e-06	0.999993
22727-60_bb_r2_52	Rt2	210.758	0.0608836	2.544e-05	0.999975
22727-60_bb_r2_77	Rt2	210.758	0.0608685	2.544e-05	0.999975
22998-60_bb_48	Rt2	214.538	0.0285662	0.000508777	0.999491
6460-117_bb_r2_12	Rt2	214.538	0.246968	0.000508777	0.999491
9678-99_bb_35	Rt2	214.538	0.0944905	0.000508777	0.999491
9678-99_bb_r2_18	Rt2	214.538	0.0931498	0.000508777	0.999491
9678-99_bb_r2_21	Rt2	214.538	0.0932101	0.000508777	0.999491
9678-99_bb_r2_7	Rt2	214.538	0.0931717	0.000508777	0.999491
15329-78_bb_r2_80	Rt2	216.553	0.176051	0.00307488	0.996925
26972-53_bb_r2_5	Rt2	216.553	0.166169	0.00307488	0.996925
31720-46_bb_60	Rt2	216.553	0.126652	0.00307488	0.996925
31720-46_bb_76	Rt2	216.553	0.126719	0.00307488	0.996925
31720-46_bb_r2_13	Rt2	216.553	0.126719	0.00307488	0.996925
31720-46_bb_r2_30	Rt2	216.553	0.126668	0.00307488	0.996925
24299-57_bb_r2_4	Rt2	218.302	0.245016	0.0116907	0.988309
237697-1_bb_r2_77	Rt2	219.839	0.161366	0.0307664	0.969234
237697-1_bb_r2_78	Rt2	219.839	0.0912039	0.0307664	0.969234
25250-56_bb_r2_26	Rt2	219.839	0.0931369	0.0307664	0.969234
22379-61_bb_r2_71	Rt2	222.36	1.65973	0.0942927	0.905707
608140-1_bb_r2_90	Rt2	224.432	1.76974	0.164594	0.835406
31034-47_bb_r2_82	Rt2	226.134	2.06556	0.212459	0.787541
52304-24_bb_r2_9	Rt2	228.82	1.92449	0.240622	0.759378
13143-84_bb_r2_82	Rt2	230.765	0.135748	0.221244	0.778756
23176-60_bb_45	Rt2	230.765	0.463833	0.221244	0.778756
49022-27_bb_r2_12	Rt2	231.54	0.924127	0.205464	0.794536
645-215_bb_r2_91	Rt2	232.848	0.0998492	0.17209	0.82791
645-215_bb_r2_93	Rt2	232.848	0.0997903	0.17209	0.82791
28522-50_bb_57	Rt2	234.086	9.73942e-05	0.136456	0.863544
28522-50_bb_72	Rt2	234.086	3.28467e-06	0.136456	0.863544
28522-50_bb_r2_90	Rt2	234.086	0.029809	0.136456	0.863544
28592-50_bb_81	Rt2	236.632	1.0094	0.0690321	0.930968
58957-20_bb_36	Rt2	238.72	0.809573	0.0329456	0.967054
58957-20_bb_r2_83	Rt2	238.72	0.454993	0.0329456	0.967054
17691-71_bb_54	Rt2	243.18	0.0642234	0.00665845	0.993342
17691-71_bb_73	Rt2	243.18	0.0642697	0.00665845	0.993342
17691-71_bb_74	Rt2	243.18	0.0642657	0.00665845	0.993342
19057-68_bb_37	Rt2	245.749	0.239351	0.0043677	0.995632
19057-68_bb_r2_30	Rt2	245.749	0.239307	0.0043677	0.995632
12654-86_bb_r2_17	Rt2	248.212	0.198671	0.00481182	0.995188
12654-86_bb_r2_77	Rt2	248.212	0.198535	0.00481182	0.995188
41974-33_bb_47	Rt2	251.202	0.131555	0.00935925	0.990641
41974-33_bb_85	Rt2	251.202	0.131489	0.00935925	0.990641
53449-23_bb_42	Rt2	256.277	0.442206	0.0380445	0.961956
53449-23_bb_r2_14	Rt2	256.277	0.563466	0.0380445	0.961956
248832-1_bb_r2_28	Rt2	263.156	0.0674022	0.111617	0.888383
248832-1_bb_r2_72	Rt2	263.156	0.0674869	0.111617	0.888383
50339-25_bb_24	Rt2	268.965	0.920984	0.173387	0.826613
50339-25_bb_r2_85	Rt2	268.965	1.16381	0.173387	0.826613
35177-41_bb_28	Rt2	275.378	0.729243	0.133534	0.866466
35177-41_bb_65	Rt2	275.378	0.803276	0.133534	0.866466
11059-92_bb_60	Rt2	281.676	0.137027	0.00762724	0.992373
30370-48_bb_47	Rt2	281.676	0.0642174	0.00762724	0.992373
43292-32_bb_r2_41	Rt2	281.676	0.283084	0.00762724	0.992373
45811-29_bb_r2_90	Rt2	281.676	0.713724	0.00762724	0.992373
25992-55_bb_63	Rt2	282.541	0.407793	0.00389581	0.996104
43160-32_bb_r2_61	Rt2	283.299	0.0507296	0.0021365	0.997863
5065-129_bb_r2_54	Rt2	283.299	0.259981	0.0021365	0.997863
26910-53_bb_82	Rt2	285.24	0.0290735	0.000570565	0.999429
26910-53_bb_83	Rt2	285.24	0.0289777	0.000570565	0.999429
24785-57_bb_r2_79	Rt2	286.521	0.160175	0.000361585	0.999638
7581-110_bb_r2_27	Rt2	286.521	0.000101912	0.000361585	0.999638
13606-83_bb_r2_43	Rt2	287.126	0.0296777	0.000338216	0.999662
57954-20_bb_25	Rt2	287.777	0.218992	0.000345069	0.999655
32088-45_bb_11	Rt2	289.637	0.062202	0.000596505	0.999403
32088-45_bb_81	Rt2	289.637	0.0622916	0.000596505	0.999403
32088-45_bb_87	Rt2	289.637	0.0622976	0.000596505	0.999403
25187-56_bb_84	Rt2	295.155	0.519145	0.018894	0.981106
61704-18_bb_17	Rt2	296.469	0.383849	0.0370572	0.962943
61704-18_bb_40	Rt2	296.469	0.383738	0.0370572	0.962943
61704-18_bb_71	Rt2	296.469	0.383864	0.0370572	0.962943
12379-87_bb_r2_3	Rt2	305.944	0.576227	0.344201	0.655799
16939-73_bb_r2_68	Rt2	305.944	0.396516	0.344201	0.655799
16939-73_bb_r2_77	Rt2	307.399	1.17536	0.371835	0.628165
36660-39_bb_30	Rt2	310.997	0.888232	0.368728	0.631272
36660-39_bb_74	Rt2	310.997	0.888096	0.368728	0.631272
16580-74_bb_28	Rt2	313.733	0.463695	0.295134	0.704866
2301-159_bb_r2_15	Rt2	313.733	0.442559	0.295134	0.704866
36660-39_bb_r2_86	Rt2	313.733	0.16623	0.295134	0.704866
7143-113_bb_r2_21	Rt2	321.657	0.376518	0.0447651	0.955235
9200-101_bb_r2_1	Rt2	324.341	0.163782	0.0212569	0.978743
9200-101_bb_r2_14	Rt2	324.341	0.0342247	0.0212569	0.978743
17954-71_bb_50	Rt2	331.966	0.000183848	0.0171091	0.982891
30309-48_bb_r2_47	Rt2	331.966	0.282515	0.0171091	0.982891
22223-61_bb_69	Rt2	357.213	0.571314	0.422334	0.577666
35157-41_bb_80	Rt2	357.213	0.498668	0.422334	0.577666
35157-41_bb_r2_16	Rt2	357.213	0.507974	0.422334	0.577666
12298-88_bb_28	Rt3	0	0.364451	0.201031	0.798969
31520-46_bb_22	Rt3	0	2.96287e-05	0.201031	0.798969
23657-59_bb_r2_12	Rt3	6.993	0.325678	0.219299	0.780701
23657-59_bb_r2_37	Rt3	6.993	0.32553	0.219299	0.780701
35353-41_bb_84	Rt3	9.932	2.14269	0.203394	0.796606
32874-44_bb_r2_56	Rt3	10.368	0.282557	0.198633	0.801367
32874-44_bb_r2_84	Rt3	10.368	0.28264	0.198633	0.801367
8721-103_bb_63	Rt3	12.857	0.000141598	0.160966	0.839034
8721-103_bb_70	Rt3	12.857	0.000119082	0.160966	0.839034
8721-103_bb_82	Rt3	12.857	9.89419e-05	0.160966	0.839034
13231-84_bb_71	Rt3	14.194	1.26203	0.138593	0.861407
3232-146_bb_r2_66	Rt3	14.194	0.000181975	0.138593	0.861407
130132-4_bb_r2_15	Rt3	15.654	1.45599	0.115816	0.884184
30713-47_bb_61	Rt3	17.24	0.0931298	0.0933065	0.906693
30713-47_bb_r2_31	Rt3	17.24	0.0930838	0.0933065	0.906693
26345-54_bb_45	Rt3	23.714	0.0966495	0.0253856	0.974614
26345-54_bb_83	Rt3	23.714	0.0968079	0.0253856	0.974614
14976-79_bb_r2_62	Rt3	39.158	0.163821	0.00477438	0.995226
14976-79_bb_r2_63	Rt3	39.158	0.163793	0.00477438	0.995226
20576-65_bb_r2_42	Rt3	41.102	0.124903	0.0044856	0.995514
136021-3_bb_r2_12	Rt3	42.811	1.63641	0.00376402	0.996236
27137-53_bb_r2_15	Rt3	42.811	0.167431	0.00376402	0.996236
27137-53_bb_r2_37	Rt3	42.811	0.167528	0.00376402	0.996236
1860-167_bb_r2_58	Rt3	44.476	0.0618348	0.00319431	0.996806
1860-167_bb_r2_82	Rt3	44.476	0.0618381	0.00319431	0.996806
35786-40_bb_48	Rt3	46.129	0.208065	0.00324133	0.996759
42560-32_bb_49	Rt3	46.129	0.201651	0.00324133	0.996759
BFG077	Rt3	46.129	0.337319	0.00324133	0.996759
BFG242	Rt3	46.129	0.388292	0.00324133	0.996759
26036-54_bb_r2_62	Rt3	47.757	0.0284333	0.00443125	0.995569
26036-54_bb_36	Rt3	48.411	0.160192	0.00558451	0.994415
26036-54_bb_r2_6	Rt3	48.411	0.239406	0.00558451	0.994415
11099-92_bb_39	Rt3	51.53	0.0905489	0.032213	0.967787
11099-92_bb_42	Rt3	51.53	0.090535	0.032213	0.967787
11099-92_bb_r2_18	Rt3	51.53	0.0905834	0.032213	0.967787
11099-92_bb_21	Rt3	53.395	0.68648	0.100855	0.899145
13878-82_bb_33	Rt3	53.395	0.141814	0.100855	0.899145
13878-82_bb_45	Rt3	53.395	0.141748	0.100855	0.899145
15634-77_bb_43	Rt3	53.395	0.171706	0.100855	0.899145
16467-75_bb_r2_69	Rt3	53.395	0.519198	0.100855	0.899145
19037-68_bb_26	Rt3	53.395	0.641579	0.100855	0.899145
19037-68_bb_37	Rt3	53.395	0.641654	0.100855	0.899145
22298-61_bb_r2_14	Rt3	53.395	0.943867	0.100855	0.899145
29298-49_bb_r2_78	Rt3	53.395	0.455038	0.100855	0.899145
3701-141_bb_r2_15	Rt3	53.395	0.125647	0.100855	0.899145
41249-34_bb_84	Rt3	53.395	1.32071	0.100855	0.899145
77454-13_bb_r2_71	Rt3	53.395	0.691893	0.100855	0.899145
8604-104_bb_45	Rt3	53.395	0.17021	0.100855	0.899145
9031-102_bb_r2_10	Rt3	53.395	0.282546	0.100855	0.899145
BFG074	Rt3	53.395	0.0789409	0.100855	0.899145
22755-60_bb_r2_45	Rt3	54.638	1.11756	0.189384	0.810616
22755-60_bb_r2_7	Rt3	54.638	1.11756	0.189384	0.810616
37980-37_bb_27	Rt3	57.118	0.508005	0.429864	0.570136
37980-37_bb_35	Rt3	57.118	0.507969	0.429864	0.570136
37980-37_bb_36	Rt3	57.118	0.625927	0.429864	0.570136
1022-190_bb_r2_1	Rt3	58.369	0.0308101	0.543625	0.456375
18624-69_bb_53	Rt3	58.369	0.635896	0.543625	0.456375
19367-67_bb_54	Rt3	58.369	0.310398	0.543625	0.456375
19367-67_bb_77	Rt3	58.369	0.310313	0.543625	0.456375
19367-67_bb_78	Rt3	58.369	0.310292	0.543625	0.456375
61219-19_bb_77	Rt3	58.369	0.259861	0.543625	0.456375
69905-15_bb_46	Rt3	58.369	1.30643	0.543625	0.456375
69905-15_bb_r2_48	Rt3	58.369	0.991565	0.543625	0.456375
24480-57_bb_32	Rt3	59.615	0.630541	0.634118	0.365882
24480-57_bb_54	Rt3	59.615	0.63046	0.634118	0.365882
16646-74_bb_r2_10	Rt3	61.473	0.596959	0.723995	0.276005
30133-48_bb_r2_56	Rt3	61.473	0.817336	0.723995	0.276005
39686-36_bb_35	Rt3	61.473	1.78531	0.723995	0.276005
76658-13_bb_r2_11	Rt3	65.183	0.581255	0.782451	0.217549
76658-13_bb_r2_89	Rt3	65.183	0.581335	0.782451	0.217549
37475-38_bb_41	Rt3	69.521	2.2759	0.738765	0.261235
38810-36_bb_80	Rt3	69.521	0.732062	0.738765	0.261235
38810-36_bb_r2_80	Rt3	69.521	1.11361	0.738765	0.261235
11517-91_bb_33	Rt3	71.396	0.351629	0.692061	0.307939
25970-55_bb_r2_84	Rt3	71.396	0.0317973	0.692061	0.307939
49981-26_bb_46	Rt3	71.396	1.24115	0.692061	0.307939
20875-64_bb_r2_30	Rt3	72.034	0.472838	0.672336	0.327664
20875-64_bb_r2_59	Rt3	72.034	0.472777	0.672336	0.327664
20875-64_bb_r2_84	Rt3	72.034	0.472863	0.672336	0.327664
19718-67_bb_r2_17	Rt3	73.887	0.686429	0.604028	0.395972
19718-67_bb_r2_28	Rt3	73.887	0.686387	0.604028	0.395972
27880-51_bb_53	Rt3	77.598	0.69854	0.424394	0.575606
27880-51_bb_r2_16	Rt3	77.598	0.698661	0.424394	0.575606
45921-29_bb_52	Rt3	80.069	0.160214	0.294952	0.705048
9914-97_bb_50	Rt3	80.069	0.0966673	0.294952	0.705048
27316-52_bb_84	Rt3	83.163	0.200091	0.16875	0.83125
27316-52_bb_r2_38	Rt3	83.163	0.0592378	0.16875	0.83125
10548-95_bb_34	Rt3	85.654	0.100672	0.115537	0.884463
12508-87_bb_r2_62	Rt3	85.654	0.289466	0.115537	0.884463
28410-51_bb_42	Rt3	85.654	0.387946	0.115537	0.884463
30052-48_bb_r2_81	Rt3	85.654	1.40239	0.115537	0.884463
31357-46_bb_r2_4	Rt3	85.654	0.66575	0.115537	0.884463
31817-45_bb_81	Rt3	85.654	0.400151	0.115537	0.884463
33750-43_bb_53	Rt3	85.654	0.624786	0.115537	0.884463
38796-36_bb_31	Rt3	85.654	0.498638	0.115537	0.884463
38796-36_bb_68	Rt3	85.654	0.143097	0.115537	0.884463
38810-36_bb_r2_81	Rt3	85.654	0.761629	0.115537	0.884463
41040-34_bb_69	Rt3	85.654	0.881541	0.115537	0.884463
41776-33_bb_r2_19	Rt3	85.654	0.12764	0.115537	0.884463
33169-44_bb_r2_50	Rt3	86.293	0.222809	0.108889	0.891111
51939-24_bb_42	Rt3	86.293	0.0924453	0.108889	0.891111
51939-24_bb_88	Rt3	86.293	0.812543	0.108889	0.891111
51783-24_bb_r2_78	Rt3	89.312	0.56835	0.119931	0.880069
51783-24_bb_r2_88	Rt3	89.312	0.568429	0.119931	0.880069
12817-86_bb_45	Rt3	92.483	0.090618	0.229463	0.770537
12817-86_bb_52	Rt3	92.483	0.0905605	0.229463	0.770537
15492-77_bb_41	Rt3	92.483	0.0324227	0.229463	0.770537
54522-23_bb_40	Rt3	96.023	0.296815	0.433934	0.566066
54522-23_bb_41	Rt3	96.023	0.296712	0.433934	0.566066
54522-23_bb_r2_37	Rt3	96.023	0.342187	0.433934	0.566066
54522-23_bb_r2_51	Rt3	96.023	0.34222	0.433934	0.566066
12985-85_bb_r2_57	Rt3	99.288	0.0305895	0.563409	0.436591
38173-37_bb_59	Rt3	99.288	1.60737	0.563409	0.436591
26530-54_bb_r2_59	Rt3	106.753	1.65968	0.671527	0.328473
26530-54_bb_r2_94	Rt3	106.753	1.65969	0.671527	0.328473
60073-19_bb_32	Rt3	116.765	0.94745	0.599658	0.400342
60073-19_bb_r2_37	Rt3	116.765	0.873079	0.599658	0.400342
14737-79_bb_33	Rt3	121.101	0.0299451	0.38901	0.61099
14737-79_bb_55	Rt3	121.101	0.0301021	0.38901	0.61099
13159-84_bb_57	Rt3	121.724	0.13249	0.369527	0.630473
13816-82_bb_49	Rt3	121.724	0.0975784	0.369527	0.630473
13816-82_bb_r2_23	Rt3	121.724	0.0631648	0.369527	0.630473
164193-2_bb_51	Rt3	121.724	0.632029	0.369527	0.630473
28171-51_bb_r2_82	Rt3	121.724	0.0918441	0.369527	0.630473
29684-49_bb_52	Rt3	121.724	0.393038	0.369527	0.630473
33169-44_bb_37	Rt3	121.724	0.579807	0.369527	0.630473
41422-34_bb_45	Rt3	121.724	0.459425	0.369527	0.630473
10304-96_bb_r2_84	Rt3	122.975	0.0918433	0.353106	0.646894
19623-67_bb_r2_56	Rt3	122.975	0.239377	0.353106	0.646894
3871-139_bb_r2_12	Rt3	124.215	0.126736	0.376642	0.623358
7341-112_bb_84	Rt3	124.215	0.278164	0.376642	0.623358
254105-1_bb_r2_36	Rt3	125.459	0.503235	0.448167	0.551833
254105-1_bb_r2_45	Rt3	125.459	0.503261	0.448167	0.551833
12144-88_bb_33	Rt3	126.712	1.26456	0.561319	0.438681
12960-85_bb_r2_88	Rt3	126.712	1.66573	0.561319	0.438681
15492-77_bb_r2_46	Rt3	126.712	0.267038	0.561319	0.438681
34085-42_bb_40	Rt3	126.712	1.06414	0.561319	0.438681
4814-130_bb_r2_35	Rt3	126.712	0.602506	0.561319	0.438681
14370-81_bb_71	Rt3	127.975	0.269542	0.685293	0.314707
28223-51_bb_r2_58	Rt3	127.975	1.51874	0.685293	0.314707
347715-1_bb_r2_1	Rt3	127.975	0.673129	0.685293	0.314707
39767-35_bb_r2_63	Rt3	127.975	0.537639	0.685293	0.314707
8292-106_bb_r2_21	Rt3	127.975	0.87977	0.685293	0.314707
57457-21_bb_r2_39	Rt3	129.224	0.57619	0.785111	0.214889
57457-21_bb_r2_70	Rt3	129.224	0.57622	0.785111	0.214889
4316-135_bb_r2_91	Rt3	129.87	0.51799	0.824204	0.175796
18690-69_bb_38	Rt3	130.519	0.576233	0.854824	0.145176
18690-69_bb_87	Rt3	130.519	0.576155	0.854824	0.145176
26029-54_bb_r2_85	Rt3	130.519	0.24131	0.854824	0.145176
9189-101_bb_r2_53	Rt3	130.519	0.100711	0.854824	0.145176
BFG008	Rt3	130.519	0.346598	0.854824	0.145176
15725-77_bb_r2_1	Rt3	131.152	0.630494	0.878232	0.121768
33818-43_bb_51	Rt3	131.152	0.641522	0.878232	0.121768
36598-39_bb_74	Rt3	133.02	0.77153	0.921643	0.0783566
36598-39_bb_86	Rt3	133.02	0.771351	0.921643	0.0783566
10834-93_bb_50	Rt3	139.772	1.80418	0.956921	0.0430789
10834-93_bb_79	Rt3	139.772	1.80417	0.956921	0.0430789
52949-24_bb_62	Rt3	148.59	0.659408	0.908899	0.0911014
52949-24_bb_r2_37	Rt3	148.59	0.596932	0.908899	0.0911014
32449-45_bb_48	Rt3	153.59	1.22558	0.794881	0.205119
32449-45_bb_49	Rt3	153.59	1.22557	0.794881	0.205119
49099-26_bb_r2_62	Rt3	155.495	0.793547	0.713142	0.286858
49099-26_bb_r2_85	Rt3	155.495	0.793488	0.713142	0.286858
18530-69_bb_r2_89	Rt3	156.746	1.20076	0.648009	0.351991
31328-46_bb_80	Rt3	156.746	0.47678	0.648009	0.351991
12417-87_bb_r2_68	Rt3	158.01	0.173009	0.580093	0.419907
17414-72_bb_58	Rt3	158.01	0.0317419	0.580093	0.419907
17414-72_bb_74	Rt3	158.01	0.031686	0.580093	0.419907
21012-64_bb_r2_71	Rt3	158.01	0.23931	0.580093	0.419907
26406-54_bb_r2_56	Rt3	158.01	0.301994	0.580093	0.419907
32828-44_bb_r2_76	Rt3	158.01	0.729256	0.580093	0.419907
46398-29_bb_r2_65	Rt3	158.01	0.328197	0.580093	0.419907
54324-23_bb_53	Rt3	158.01	0.0982571	0.580093	0.419907
7584-110_bb_68	Rt3	158.01	0.348378	0.580093	0.419907
9079-101_bb_r2_35	Rt3	158.01	0.333658	0.580093	0.419907
28989-50_bb_79	Rt3	159.296	0.999283	0.520097	0.479903
33978-42_bb_r2_79	Rt3	159.296	1.38632	0.520097	0.479903
6510-117_bb_r2_73	Rt3	159.296	0.166245	0.520097	0.479903
41510-34_bb_82	Rt3	163.024	0.446666	0.497916	0.502084
41510-34_bb_r2_74	Rt3	163.024	0.625884	0.497916	0.502084
12607-86_bb_r2_48	Rt3	166.16	0.0289244	0.667471	0.332529
12990-85_bb_r2_90	Rt3	166.16	0.49407	0.667471	0.332529
28223-51_bb_r2_61	Rt3	166.16	1.01964	0.667471	0.332529
29918-48_bb_32	Rt3	166.833	0.163692	0.711783	0.288217
33752-43_bb_82	Rt3	166.833	0.200009	0.711783	0.288217
25554-55_bb_r2_53	Rt3	168.087	0.0297643	0.789648	0.210352
28985-50_bb_30	Rt3	168.087	0.0303505	0.789648	0.210352
2988-149_bb_r2_88	Rt3	168.087	0.0622675	0.789648	0.210352
54324-23_bb_28	Rt3	168.087	1.27737	0.789648	0.210352
17403-72_bb_86	Rt3	169.941	0.653289	0.879735	0.120265
17403-72_bb_87	Rt3	169.941	0.653379	0.879735	0.120265
17403-72_bb_88	Rt3	169.941	0.103432	0.879735	0.120265
58842-20_bb_70	Rt3	176.235	1.95476	0.98091	0.0190898
58842-20_bb_r2_40	Rt3	176.235	1.9547	0.98091	0.0190898
4843-130_bb_r2_12	Rt3	181.281	2.25969	0.984605	0.0153946
10194-96_bb_43	Rt3	183.147	0.403912	0.980423	0.0195765
52057-24_bb_17	Rt3	183.147	0.721316	0.980423	0.0195765
13160-84_bb_46	Rt3	184.395	0.817949	0.975362	0.024638
13160-84_bb_r2_27	Rt3	184.395	0.757278	0.975362	0.024638
13160-84_bb_r2_4	Rt3	184.395	0.757332	0.975362	0.024638
13160-84_bb_r2_49	Rt3	184.395	0.635918	0.975362	0.024638
44312-31_bb_r2_65	Rt3	187.056	1.61981	0.950297	0.0497029
30131-48_bb_r2_50	Rt3	189.363	1.01881	0.891874	0.108126
30131-48_bb_r2_54	Rt3	189.363	1.01873	0.891874	0.108126
26644-54_bb_81	Rt3	193.119	0.389557	0.611917	0.388083
26644-54_bb_87	Rt3	193.119	0.389617	0.611917	0.388083
12296-88_bb_r2_91	Rt3	195.003	0.557573	0.378552	0.621448
22973-60_bb_59	Rt3	195.003	0.778749	0.378552	0.621448
4158-136_bb_r2_38	Rt3	195.003	0.2944	0.378552	0.621448
9642-99_bb_47	Rt3	195.003	0.357934	0.378552	0.621448
13044-85_bb_r2_42	Rt3	196.886	0.166169	0.17077	0.82923
25830-55_bb_r2_51	Rt3	196.886	0.498621	0.17077	0.82923
7352-112_bb_r2_10	Rt3	199.359	0.0285182	0.0341235	0.965876
7352-112_bb_r2_16	Rt3	199.359	0.0285235	0.0341235	0.965876
22663-61_bb_r2_50	Rt3	202.45	0.330891	0.00264685	0.997353
22663-61_bb_r2_88	Rt3	202.45	0.330892	0.00264685	0.997353
35723-40_bb_85	Rt3	206.781	0.161352	0.000176884	0.999823
35723-40_bb_r2_7	Rt3	206.781	0.124802	0.000176884	0.999823
10904-93_bb_r2_52	Rt3	208.669	0.39655	0.000129292	0.999871
11768-90_bb_r2_89	Rt3	208.669	0.166253	0.000129292	0.999871
15852-76_bb_63	Rt3	208.669	0.0587579	0.000129292	0.999871
25601-55_bb_12	Rt3	208.669	0.0932333	0.000129292	0.999871
30133-48_bb_r2_75	Rt3	208.669	0.0286446	0.000129292	0.999871
3206-147_bb_r2_7	Rt3	208.669	0.093775	0.000129292	0.999871
46980-28_bb_50	Rt3	208.669	0.21155	0.000129292	0.999871
6438-118_bb_r2_1	Rt3	210.514	0.0592257	0.000102016	0.999898
6438-118_bb_r2_30	Rt3	210.514	0.0591775	0.000102016	0.999898
13160-84_bb_24	Rt3	214.234	0.63584	6.23546e-05	0.999938
27607-52_bb_44	Rt3	214.234	0.0923907	6.23546e-05	0.999938
17403-72_bb_r2_73	Rt3	214.911	0.206403	5.88426e-05	0.999941
41249-34_bb_r2_24	Rt3	218.616	0.411584	6.58369e-05	0.999934
41249-34_bb_r2_33	Rt3	218.616	0.411551	6.58369e-05	0.999934
12036-89_bb_r2_45	Rt3	224.823	0.32818	0.000378682	0.999621
12036-89_bb_r2_76	Rt3	224.823	0.284838	0.000378682	0.999621
41080-34_bb_14	Rt3	227.915	1.32435	0.00108329	0.998917
27301-52_bb_r2_83	Rt3	230.389	0.0288224	0.00133259	0.998667
43508-32_bb_r2_23	Rt3	230.389	0.597003	0.00133259	0.998667
10567-95_bb_r2_81	Rt3	232.869	0.64729	0.000445257	0.999555
14166-81_bb_r2_44	Rt3	232.869	0.336515	0.000445257	0.999555
38834-36_bb_53	Rt3	232.869	0.333612	0.000445257	0.999555
19746-66_bb_r2_10	Rt3	234.73	1.13972	5.48668e-05	0.999945
19746-66_bb_r2_86	Rt3	234.73	1.13977	5.48668e-05	0.999945
31210-46_bb_20	Rt3	235.97	0.241248	8.62742e-06	0.999991
31210-46_bb_39	Rt3	235.97	0.241234	8.62742e-06	0.999991
31210-46_bb_44	Rt3	235.97	0.241246	8.62742e-06	0.999991
9914-97_bb_r2_39	Rt3	235.97	0.0301802	8.62742e-06	0.999991
14546-80_bb_r2_39	Rt3	237.844	0.000106921	0	1
43766-31_bb_74	Rt3	237.844	0.280393	0	1
38154-37_bb_65	Rt3	239.717	0.0604669	0	1
77454-13_bb_r2_76	Rt3	239.717	0.0305414	0	1
10019-97_bb_r2_43	Rt3	240.952	0.0652534	4.82146e-07	1
12553-87_bb_57	Rt3	240.952	0.0320189	4.82146e-07	1
29478-49_bb_r2_22	Rt3	240.952	0.0287633	4.82146e-07	1
31233-46_bb_19	Rt3	240.952	0.060436	4.82146e-07	1
10381-95_bb_r2_56	Rt3	241.579	0.489649	1.17028e-05	0.999988
11009-93_bb_r2_47	Rt3	241.579	0.161219	1.17028e-05	0.999988
11353-91_bb_r2_81	Rt3	241.579	0.0306489	1.17028e-05	0.999988
11526-91_bb_r2_72	Rt3	241.579	0.647309	1.17028e-05	0.999988
11831-89_bb_84	Rt3	241.579	0.0982403	1.17028e-05	0.999988
12060-89_bb_29	Rt3	241.579	0.101519	1.17028e-05	0.999988
12060-89_bb_59	Rt3	241.579	0.101601	1.17028e-05	0.999988
12060-89_bb_r2_45	Rt3	241.579	0.0640911	1.17028e-05	0.999988
12553-87_bb_r2_57	Rt3	241.579	0.100792	1.17028e-05	0.999988
12553-87_bb_r2_58	Rt3	241.579	0.100695	1.17028e-05	0.999988
12970-85_bb_58	Rt3	241.579	0.215074	1.17028e-05	0.999988
13337-84_bb_52	Rt3	241.579	0.658637	1.17028e-05	0.999988
13337-84_bb_55	Rt3	241.579	0.180734	1.17028e-05	0.999988
13468-83_bb_r2_75	Rt3	241.579	0.333624	1.17028e-05	0.999988
13878-82_bb_r2_22	Rt3	241.579	0.100692	1.17028e-05	0.999988
13878-82_bb_r2_28	Rt3	241.579	0.100803	1.17028e-05	0.999988
13878-82_bb_r2_6	Rt3	241.579	0.0311407	1.17028e-05	0.999988
14061-82_bb_52	Rt3	241.579	0.28026	1.17028e-05	0.999988
14107-81_bb_32	Rt3	241.579	0.227116	1.17028e-05	0.999988
14570-80_bb_r2_43	Rt3	241.579	0.935724	1.17028e-05	0.999988
14570-80_bb_r2_66	Rt3	241.579	0.85149	1.17028e-05	0.999988
14570-80_bb_r2_86	Rt3	241.579	0.9357	1.17028e-05	0.999988
14712-80_bb_21	Rt3	241.579	0.330958	1.17028e-05	0.999988
14723-80_bb_r2_92	Rt3	241.579	0.738983	1.17028e-05	0.999988
14900-79_bb_79	Rt3	241.579	0.280296	1.17028e-05	0.999988
15255-78_bb_64	Rt3	241.579	0.14311	1.17028e-05	0.999988
15678-77_bb_35	Rt3	241.579	0.41168	1.17028e-05	0.999988
1587-173_bb_r2_74	Rt3	241.579	0.282497	1.17028e-05	0.999988
1587-173_bb_r2_81	Rt3	241.579	0.282682	1.17028e-05	0.999988
15959-76_bb_r2_41	Rt3	241.579	0.528178	1.17028e-05	0.999988
16431-75_bb_53	Rt3	241.579	0.131423	1.17028e-05	0.999988
16646-74_bb_r2_14	Rt3	241.579	0.164914	1.17028e-05	0.999988
16890-73_bb_r2_58	Rt3	241.579	0.0912431	1.17028e-05	0.999988
17786-71_bb_r2_87	Rt3	241.579	8.43948e-05	1.17028e-05	0.999988
18199-70_bb_r2_5	Rt3	241.579	0.168777	1.17028e-05	0.999988
18199-70_bb_r2_50	Rt3	241.579	0.168798	1.17028e-05	0.999988
18228-70_bb_21	Rt3	241.579	0.059255	1.17028e-05	0.999988
18324-70_bb_r2_83	Rt3	241.579	0.291765	1.17028e-05	0.999988
18867-68_bb_15	Rt3	241.579	0.132641	1.17028e-05	0.999988
18867-68_bb_r2_81	Rt3	241.579	0.0622734	1.17028e-05	0.999988
19204-68_bb_r2_73	Rt3	241.579	0.342324	1.17028e-05	0.999988
19444-67_bb_44	Rt3	241.579	0.0288301	1.17028e-05	0.999988
20336-65_bb_76	Rt3	241.579	0.339421	1.17028e-05	0.999988
20773-64_bb_r2_11	Rt3	241.579	0.37341	1.17028e-05	0.999988
21772-62_bb_29	Rt3	241.579	0.468981	1.17028e-05	0.999988
22448-61_bb_45	Rt3	241.579	0.810668	1.17028e-05	0.999988
22448-61_bb_r2_86	Rt3	241.579	0.686348	1.17028e-05	0.999988
22608-61_bb_80	Rt3	241.579	0.131523	1.17028e-05	0.999988
2269-160_bb_r2_91	Rt3	241.579	0.237494	1.17028e-05	0.999988
22973-60_bb_r2_22	Rt3	241.579	0.0917925	1.17028e-05	0.999988
23726-59_bb_84	Rt3	241.579	0.330899	1.17028e-05	0.999988
23726-59_bb_r2_85	Rt3	241.579	0.284761	1.17028e-05	0.999988
25239-56_bb_48	Rt3	241.579	0.416869	1.17028e-05	0.999988
25457-56_bb_r2_61	Rt3	241.579	0.705007	1.17028e-05	0.999988
25886-55_bb_81	Rt3	241.579	0.498599	1.17028e-05	0.999988
26029-54_bb_28	Rt3	241.579	0.718215	1.17028e-05	0.999988
26334-54_bb_69	Rt3	241.579	0.211495	1.17028e-05	0.999988
26359-54_bb_73	Rt3	241.579	1.41341	1.17028e-05	0.999988
27209-53_bb_r2_73	Rt3	241.579	1.08625	1.17028e-05	0.999988
27301-52_bb_88	Rt3	241.579	0.000156055	1.17028e-05	0.999988
27765-52_bb_13	Rt3	241.579	0.0919128	1.17028e-05	0.999988
2786-152_bb_r2_91	Rt3	241.579	0.000188056	1.17028e-05	0.999988
28133-51_bb_r2_81	Rt3	241.579	0.197036	1.17028e-05	0.999988
28133-51_bb_r2_85	Rt3	241.579	0.197021	1.17028e-05	0.999988
28171-51_bb_45	Rt3	241.579	0.330799	1.17028e-05	0.999988
28182-51_bb_59	Rt3	241.579	0.100617	1.17028e-05	0.999988
2849-151_bb_r2_79	Rt3	241.579	6.98012e-05	1.17028e-05	0.999988
2899-151_bb_r2_18	Rt3	241.579	0.465042	1.17028e-05	0.999988
29162-49_bb_r2_33	Rt3	241.579	0.370468	1.17028e-05	0.999988
29413-49_bb_62	Rt3	241.579	0.168946	1.17028e-05	0.999988
29746-48_bb_75	Rt3	241.579	0.469096	1.17028e-05	0.999988
32791-44_bb_73	Rt3	241.579	0.635943	1.17028e-05	0.999988
33818-43_bb_47	Rt3	241.579	0.0288692	1.17028e-05	0.999988
33978-42_bb_r2_93	Rt3	241.579	0.354763	1.17028e-05	0.999988
34727-41_bb_59	Rt3	241.579	0.0603924	1.17028e-05	0.999988
35272-41_bb_41	Rt3	241.579	0.389556	1.17028e-05	0.999988
35723-40_bb_16	Rt3	241.579	0.328365	1.17028e-05	0.999988
37772-38_bb_30	Rt3	241.579	0.158987	1.17028e-05	0.999988
3871-139_bb_r2_84	Rt3	241.579	0.127625	1.17028e-05	0.999988
38796-36_bb_r2_79	Rt3	241.579	0.0289813	1.17028e-05	0.999988
38912-36_bb_r2_67	Rt3	241.579	0.0292046	1.17028e-05	0.999988
3961-138_bb_r2_27	Rt3	241.579	0.0289175	1.17028e-05	0.999988
43602-31_bb_r2_78	Rt3	241.579	0.476922	1.17028e-05	0.999988
4481-133_bb_r2_17	Rt3	241.579	0.465024	1.17028e-05	0.999988
45921-29_bb_11	Rt3	241.579	0.416853	1.17028e-05	0.999988
48436-27_bb_r2_47	Rt3	241.579	0.0295483	1.17028e-05	0.999988
4848-130_bb_r2_61	Rt3	241.579	0.160231	1.17028e-05	0.999988
4927-130_bb_r2_22	Rt3	241.579	0.0627371	1.17028e-05	0.999988
4927-130_bb_r2_95	Rt3	241.579	0.0627373	1.17028e-05	0.999988
4943-129_bb_r2_82	Rt3	241.579	0.379679	1.17028e-05	0.999988
4990-129_bb_r2_54	Rt3	241.579	0.48523	1.17028e-05	0.999988
50356-25_bb_28	Rt3	241.579	1.29159	1.17028e-05	0.999988
52876-24_bb_73	Rt3	241.579	0.330929	1.17028e-05	0.999988
53668-23_bb_52	Rt3	241.579	0.0912052	1.17028e-05	0.999988
53668-23_bb_r2_89	Rt3	241.579	1.28753	1.17028e-05	0.999988
53791-23_bb_40	Rt3	241.579	0.0321151	1.17028e-05	0.999988
5610-124_bb_r2_57	Rt3	241.579	0.165053	1.17028e-05	0.999988
5714-123_bb_r2_16	Rt3	241.579	0.320496	1.17028e-05	0.999988
58479-20_bb_34	Rt3	241.579	0.568358	1.17028e-05	0.999988
58513-20_bb_37	Rt3	241.579	0.0590863	1.17028e-05	0.999988
6448-118_bb_r2_66	Rt3	241.579	0.576179	1.17028e-05	0.999988
69069-15_bb_r2_47	Rt3	241.579	0.498716	1.17028e-05	0.999988
7352-112_bb_r2_92	Rt3	241.579	0.0906264	1.17028e-05	0.999988
7584-110_bb_72	Rt3	241.579	0.608055	1.17028e-05	0.999988
7912-108_bb_r2_14	Rt3	241.579	0.160097	1.17028e-05	0.999988
7925-108_bb_r2_81	Rt3	241.579	0.27812	1.17028e-05	0.999988
7943-108_bb_r2_33	Rt3	241.579	0.213273	1.17028e-05	0.999988
8841-103_bb_r2_42	Rt3	241.579	0.386083	1.17028e-05	0.999988
9048-102_bb_r2_29	Rt3	241.579	0.370349	1.17028e-05	0.999988
9057-101_bb_77	Rt3	241.579	0.64155	1.17028e-05	0.999988
9355-100_bb_r2_84	Rt3	241.579	0.200107	1.17028e-05	0.999988
949-193_bb_r2_58	Rt3	241.579	0.249011	1.17028e-05	0.999988
979-192_bb_r2_42	Rt3	241.579	0.101479	1.17028e-05	0.999988
9928-97_bb_r2_38	Rt3	241.579	0.523612	1.17028e-05	0.999988
BFG046	Rt3	241.579	0.276054	1.17028e-05	0.999988
BFG128	Rt3	241.579	0.276157	1.17028e-05	0.999988
BFG253	Rt3	241.579	0.276053	1.17028e-05	0.999988
10036-97_bb_50	Rt3	242.223	0.686402	0.000141954	0.999858
16675-74_bb_64	Rt3	242.223	0.184137	0.000141954	0.999858
18300-70_bb_64	Rt3	242.223	1.10686	0.000141954	0.999858
24241-58_bb_75	Rt3	242.223	0.888177	0.000141954	0.999858
25213-56_bb_r2_15	Rt3	242.223	1.57033	0.000141954	0.999858
25902-55_bb_r2_82	Rt3	242.223	1.13983	0.000141954	0.999858
3561-143_bb_r2_10	Rt3	242.223	0.771366	0.000141954	0.999858
58435-20_bb_r2_46	Rt3	242.223	0.801458	0.000141954	0.999858
177639-2_bb_r2_2	Rt3	243.56	1.27739	0.0090639	0.990936
177639-2_bb_r2_31	Rt3	243.56	1.11352	0.0090639	0.990936
37326-38_bb_29	Rt3	245.114	2.09698	0.182132	0.817868
47131-28_bb_42	Rt3	249.355	1.32069	0.906359	0.0936415
47131-28_bb_57	Rt3	249.355	1.32061	0.906359	0.0936415
38287-37_bb_60	Rt3	256.812	1.85079	0.963581	0.0364192
38287-37_bb_r2_73	Rt3	256.812	1.94697	0.963581	0.0364192
38287-37_bb_r2_75	Rt3	256.812	1.947	0.963581	0.0364192
44698-30_bb_r2_11	Rt3	261.767	0.542342	0.937288	0.0627125
44698-30_bb_r2_12	Rt3	261.767	0.54236	0.937288	0.0627125
44698-30_bb_r2_13	Rt3	261.767	0.542374	0.937288	0.0627125
1639-172_bb_r2_1	Rt3	264.859	0.348255	0.90394	0.0960598
1639-172_bb_r2_2	Rt3	264.859	0.3483	0.90394	0.0960598
44622-30_bb_r2_52	Rt3	264.859	1.30113	0.90394	0.0960598
11455-91_bb_r2_71	Rt3	267.964	0.641505	0.846925	0.153075
25980-55_bb_44	Rt3	267.964	1.01877	0.846925	0.153075
9189-101_bb_76	Rt3	267.964	0.180714	0.846925	0.153075
23275-59_bb_r2_49	Rt3	270.468	0.586304	0.765591	0.234409
65755-17_bb_32	Rt3	270.468	1.22561	0.765591	0.234409
23275-59_bb_56	Rt3	271.641	0.0288491	0.709933	0.290067
23275-59_bb_r2_7	Rt3	271.641	0.09243	0.709933	0.290067
41540-34_bb_r2_50	Rt3	271.641	1.11303	0.709933	0.290067
65755-17_bb_r2_14	Rt3	271.641	0.67856	0.709933	0.290067
14546-80_bb_r2_22	Rt3	273.294	0.753777	0.609543	0.390457
21995-62_bb_45	Rt3	273.294	1.03813	0.609543	0.390457
26959-53_bb_r2_79	Rt3	277.428	0.351587	0.321696	0.678304
26959-53_bb_r2_82	Rt3	277.428	0.351527	0.321696	0.678304
21006-64_bb_r2_51	Rt3	285.644	0.0960131	0.122764	0.877236
48058-27_bb_r2_85	Rt3	285.644	0.602491	0.122764	0.877236
57616-21_bb_59	Rt3	285.644	0.101559	0.122764	0.877236
11698-90_bb_84	Rt3	296.346	0.242989	0.15024	0.84976
33003-44_bb_35	Rt3	296.346	0.434792	0.15024	0.84976
7284-112_bb_r2_71	Rt3	296.346	0.777701	0.15024	0.84976
17227-72_bb_r2_24	Rt4A	0	0.160102	0.079636	0.920364
17227-72_bb_r2_47	Rt4A	0	0.160195	0.079636	0.920364
BFG003	Rt4A	7.351	0.138489	0.115131	0.884869
35460-40_bb_r2_27	Rt4A	7.796	0.330789	0.118086	0.881914
80360-12_bb_27	Rt4A	14.983	1.56713	0.157976	0.842024
11423-91_bb_64	Rt4A	20.201	0.124908	0.1862	0.8138
11423-91_bb_70	Rt4A	20.201	0.124863	0.1862	0.8138
14498-80_bb_28	Rt4A	21.739	0.172982	0.198931	0.801069
11423-91_bb_75	Rt4A	23.917	0.124838	0.220843	0.779157
11423-91_bb_r2_28	Rt4A	23.917	0.0591695	0.220843	0.779157
31326-46_bb_27	Rt4A	27.154	0.0592108	0.261916	0.738084
25406-56_bb_r2_33	Rt4A	28.734	1.73766	0.285821	0.714179
21212-63_bb_r2_13	Rt4A	34.219	0.438694	0.36584	0.63416
17587-72_bb_32	Rt4A	40.538	0.673197	0.389327	0.610673
17587-72_bb_45	Rt4A	40.538	0.673122	0.389327	0.610673
22118-62_bb_r2_44	Rt4A	44.029	0.874202	0.334244	0.665756
62359-18_bb_44	Rt4A	44.029	1.31705	0.334244	0.665756
9760-98_bb_r2_75	Rt4A	44.029	0.197085	0.334244	0.665756
76794-13_bb_r2_34	Rt4A	46.184	0.177479	0.274481	0.725519
76794-13_bb_r2_44	Rt4A	46.184	0.177537	0.274481	0.725519
76794-13_bb_r2_54	Rt4A	46.184	0.177539	0.274481	0.725519
27798-52_bb_54	Rt4A	53.097	0.3674	0.0612685	0.938732
27798-52_bb_55	Rt4A	53.097	0.367483	0.0612685	0.938732
46123-29_bb_16	Rt4A	58.679	0.126738	0.00846717	0.991533
46123-29_bb_37	Rt4A	58.679	0.12675	0.00846717	0.991533
13623-83_bb_r2_14	Rt4A	63.015	0.286269	0.0058247	0.994175
13623-83_bb_r2_36	Rt4A	63.015	0.286252	0.0058247	0.994175
10595-94_bb_37	Rt4A	64.873	9.86697e-05	0.00711164	0.992888
10595-94_bb_r2_27	Rt4A	64.873	0.000107972	0.00711164	0.992888
10595-94_bb_r2_81	Rt4A	64.873	5.34039e-05	0.00711164	0.992888
13920-82_bb_68	Rt4A	64.873	0.0298818	0.00711164	0.992888
16353-75_bb_65	Rt4A	64.873	0.373532	0.00711164	0.992888
24077-58_bb_27	Rt4A	64.873	1.57044	0.00711164	0.992888
42149-33_bb_12	Rt4A	64.873	0.431019	0.00711164	0.992888
65511-17_bb_30	Rt4A	64.873	0.658735	0.00711164	0.992888
13571-83_bb_r2_38	Rt4A	66.115	0.125753	0.00832661	0.991673
312891-1_bb_62	Rt4A	66.115	0.198641	0.00832661	0.991673
50260-26_bb_28	Rt4A	66.115	0.419831	0.00832661	0.991673
9730-98_bb_80	Rt4A	66.115	0.0291885	0.00832661	0.991673
9730-98_bb_r2_1	Rt4A	66.115	0.0290076	0.00832661	0.991673
9730-98_bb_r2_19	Rt4A	66.115	0.0289171	0.00832661	0.991673
16342-75_bb_36	Rt4A	66.748	0.427416	0.00898464	0.991015
16342-75_bb_r2_70	Rt4A	66.748	0.427423	0.00898464	0.991015
39340-36_bb_76	Rt4A	66.748	0.476928	0.00898464	0.991015
43488-32_bb_23	Rt4A	66.748	0.0952691	0.00898464	0.991015
74458-13_bb_81	Rt4A	66.748	0.174505	0.00898464	0.991015
36374-39_bb_r2_68	Rt4A	68.614	0.704947	0.0109516	0.989048
45836-29_bb_30	Rt4A	68.614	1.46994	0.0109516	0.989048
43433-32_bb_52	Rt4A	69.861	0.472869	0.0121793	0.987821
43433-32_bb_67	Rt4A	69.861	0.472793	0.0121793	0.987821
21198-63_bb_r2_29	Rt4A	75.618	1.01101	0.0169467	0.983053
21198-63_bb_r2_84	Rt4A	75.618	1.011	0.0169467	0.983053
212926-1_bb_46	Rt4A	79.524	0.160155	0.0173978	0.982602
3387-145_bb_r2_72	Rt4A	79.524	0.0322035	0.0173978	0.982602
37251-38_bb_28	Rt4A	79.524	0.586374	0.0173978	0.982602
14753-79_bb_r2_92	Rt4A	80.821	0.0294984	0.0167032	0.983297
45131-30_bb_r2_14	Rt4A	80.821	1.36875	0.0167032	0.983297
11292-92_bb_r2_80	Rt4A	82.056	0.0595125	0.0156149	0.984385
11292-92_bb_r2_86	Rt4A	82.056	0.0596173	0.0156149	0.984385
2033-164_bb_r2_71	Rt4A	82.678	0.222804	0.0149286	0.985071
2033-164_bb_r2_8	Rt4A	82.678	0.222879	0.0149286	0.985071
28874-50_bb_r2_26	Rt4A	85.157	0.48967	0.0116969	0.988303
28874-50_bb_r2_9	Rt4A	85.157	0.489718	0.0116969	0.988303
391-286_bb_r2_40	Rt4A	88.253	0.127625	0.00741514	0.992585
391-286_bb_r2_51	Rt4A	88.253	0.127504	0.00741514	0.992585
34899-41_bb_45	Rt4A	90.731	1.10032	0.00458186	0.995418
35813-40_bb_49	Rt4A	90.731	0.160231	0.00458186	0.995418
35813-40_bb_70	Rt4A	90.731	0.160259	0.00458186	0.995418
6842-115_bb_r2_33	Rt4A	93.825	0.247108	0.00213235	0.997868
6842-115_bb_r2_69	Rt4A	93.825	0.247099	0.00213235	0.997868
6842-115_bb_r2_95	Rt4A	93.825	0.246993	0.00213235	0.997868
20848-64_bb_r2_85	Rt4A	98.158	1.17529	0.000427519	0.999572
36586-39_bb_30	Rt4A	98.158	0.272236	0.000427519	0.999572
36586-39_bb_r2_95	Rt4A	98.158	0.423905	0.000427519	0.999572
33744-43_bb_60	Rt4A	103.116	0.608088	1.17327e-05	0.999988
33744-43_bb_64	Rt4A	103.116	0.608109	1.17327e-05	0.999988
4727-131_bb_r2_29	Rt4A	105.592	7.87637e-05	1e-06	0.999999
4727-131_bb_r2_94	Rt4A	105.592	0.000155477	1e-06	0.999999
15378-78_bb_r2_89	Rt4A	106.214	0.16125	1e-06	0.999999
22138-62_bb_62	Rt4A	106.214	0.336521	1e-06	0.999999
23136-60_bb_r2_94	Rt4A	106.214	1.45237	1e-06	0.999999
5626-124_bb_r2_61	Rt4A	106.214	0.124837	1e-06	0.999999
14523-80_bb_87	Rt4A	106.881	0.211595	4.8025e-07	1
13385-84_bb_r2_84	Rt4A	107.548	0.253234	0	1
13385-84_bb_r2_85	Rt4A	107.548	0.251041	0	1
13800-82_bb_20	Rt4A	107.548	0.0618384	0	1
14523-80_bb_31	Rt4A	107.548	0.0303155	0	1
41585-33_bb_76	Rt4A	107.548	0.323079	0	1
13800-82_bb_62	Rt4A	108.788	0.296783	0	1
13800-82_bb_68	Rt4A	108.788	0.296756	0	1
4432-134_bb_r2_51	Rt4A	108.788	0.0595383	0	1
4432-134_bb_r2_67	Rt4A	108.788	0.0595949	0	1
4432-134_bb_r2_95	Rt4A	108.788	0.0596594	0	1
49029-27_bb_32	Rt4A	108.788	0.161304	0	1
60570-19_bb_65	Rt4A	108.788	0.753935	0	1
16387-75_bb_r2_1	Rt4A	110.026	0.125732	0	1
26449-54_bb_r2_87	Rt4A	110.026	0.665809	0	1
29745-48_bb_16	Rt4A	110.026	0.199976	0	1
32076-45_bb_54	Rt4A	110.026	2.01784	0	1
10265-96_bb_r2_42	Rt4A	110.648	0.0283536	0	1
13416-83_bb_44	Rt4A	110.648	0.000188265	0	1
13571-83_bb_27	Rt4A	110.648	0.162552	0	1
14181-81_bb_72	Rt4A	110.648	0.000141459	0	1
142163-3_bb_71	Rt4A	110.648	0.161361	0	1
14255-81_bb_76	Rt4A	110.648	0.125729	0	1
14298-81_bb_r2_12	Rt4A	110.648	0.029484	0	1
14298-81_bb_r2_42	Rt4A	110.648	0.0937962	0	1
14319-81_bb_42	Rt4A	110.648	0.000154376	0	1
15140-78_bb_r2_48	Rt4A	110.648	0.229248	0	1
15327-78_bb_15	Rt4A	110.648	0.208016	0	1
15370-78_bb_37	Rt4A	110.648	0.123906	0	1
17502-72_bb_34	Rt4A	110.648	0.42035	0	1
17784-71_bb_r2_87	Rt4A	110.648	0.280276	0	1
18034-70_bb_53	Rt4A	110.648	0.1776	0	1
18601-69_bb_28	Rt4A	110.648	0.124055	0	1
18785-69_bb_33	Rt4A	110.648	0.000113533	0	1
18785-69_bb_42	Rt4A	110.648	0.0990228	0	1
19172-68_bb_r2_40	Rt4A	110.648	0.581255	0	1
19588-67_bb_73	Rt4A	110.648	0.0911062	0	1
20106-66_bb_73	Rt4A	110.648	0.323065	0	1
20554-65_bb_67	Rt4A	110.648	0.059267	0	1
20729-64_bb_r2_21	Rt4A	110.648	0.645043	0	1
20952-64_bb_r2_31	Rt4A	110.648	0.931175	0	1
21211-63_bb_54	Rt4A	110.648	0.659416	0	1
21970-62_bb_r2_3	Rt4A	110.648	0.325618	0	1
22362-61_bb_r2_24	Rt4A	110.648	0.0283587	0	1
25838-55_bb_37	Rt4A	110.648	0.379726	0	1
258388-1_bb_81	Rt4A	110.648	0.17159	0	1
28728-50_bb_r2_79	Rt4A	110.648	0.0287555	0	1
293911-1_bb_38	Rt4A	110.648	0.13262	0	1
31327-46_bb_30	Rt4A	110.648	0.0918529	0	1
32626-44_bb_r2_4	Rt4A	110.648	0.0906155	0	1
34143-42_bb_31	Rt4A	110.648	0.282574	0	1
34465-42_bb_r2_66	Rt4A	110.648	0.0282733	0	1
34884-41_bb_28	Rt4A	110.648	0.289291	0	1
34974-41_bb_57	Rt4A	110.648	0.127549	0	1
35375-41_bb_r2_82	Rt4A	110.648	0.336554	0	1
35742-40_bb_14	Rt4A	110.648	0.0898659	0	1
35742-40_bb_47	Rt4A	110.648	0.0284909	0	1
36374-39_bb_r2_87	Rt4A	110.648	0.241335	0	1
38916-36_bb_r2_35	Rt4A	110.648	0.624841	0	1
39374-36_bb_51	Rt4A	110.648	0.0294829	0	1
40958-34_bb_49	Rt4A	110.648	1.99576	0	1
42310-33_bb_r2_76	Rt4A	110.648	0.68055	0	1
45836-29_bb_r2_40	Rt4A	110.648	0.952483	0	1
6443-118_bb_r2_63	Rt4A	110.648	0.125644	0	1
6881-115_bb_r2_7	Rt4A	110.648	0.127648	0	1
9512-99_bb_39	Rt4A	110.648	0.0630852	0	1
BFG255	Rt4A	110.648	0.25793	0	1
24108-58_bb_28	Rt4A	111.271	0.137046	3.35838e-06	0.999997
48945-27_bb_28	Rt4A	111.271	0.459339	3.35838e-06	0.999997
25090-56_bb_26	Rt4A	112.509	0.396594	6.17422e-05	0.999938
25090-56_bb_54	Rt4A	112.509	0.396474	6.17422e-05	0.999938
38345-37_bb_72	Rt4A	112.509	0.691889	6.17422e-05	0.999938
45746-29_bb_61	Rt4A	112.509	0.128437	6.17422e-05	0.999938
55659-22_bb_47	Rt4A	112.509	0.222946	6.17422e-05	0.999938
79230-12_bb_r2_65	Rt4A	112.509	1.50729	6.17422e-05	0.999938
12723-86_bb_75	Rt4A	113.754	0.304662	0.00112852	0.998871
33728-43_bb_53	Rt4A	113.754	1.03015	0.00112852	0.998871
10600-94_bb_63	Rt4A	114.998	0.241248	0.0103959	0.989604
162587-2_bb_r2_52	Rt4A	114.998	0.161232	0.0103959	0.989604
24096-58_bb_r2_16	Rt4A	116.854	0.282666	0.083282	0.916718
24096-58_bb_r2_2	Rt4A	116.854	0.282501	0.083282	0.916718
24096-58_bb_r2_75	Rt4A	116.854	0.282685	0.083282	0.916718
17070-73_bb_70	Rt4A	119.945	0.41682	0.31788	0.68212
23136-60_bb_r2_24	Rt4A	119.945	1.24111	0.31788	0.68212
37971-37_bb_88	Rt4A	121.232	0.477855	0.387793	0.612207
37971-37_bb_r2_27	Rt4A	121.232	0.420232	0.387793	0.612207
46609-29_bb_50	Rt4A	127.227	1.92817	0.402337	0.597663
46609-29_bb_79	Rt4A	127.227	1.92826	0.402337	0.597663
12806-86_bb_16	Rt4A	135.712	0.0646417	0.173091	0.826909
12806-86_bb_50	Rt4A	135.712	0.0646592	0.173091	0.826909
22127-62_bb_88	Rt4A	135.712	0.103302	0.173091	0.826909
9536-99_bb_r2_38	Rt4A	135.712	0.201597	0.173091	0.826909
9536-99_bb_r2_48	Rt4A	135.712	0.2017	0.173091	0.826909
19356-67_bb_r2_66	Rt4A	140.794	0.75417	0.068831	0.931169
20760-64_bb_79	Rt4A	140.794	0.514986	0.068831	0.931169
22581-61_bb_82	Rt4A	140.794	0.174594	0.068831	0.931169
12489-87_bb_15	Rt4A	152.487	4.23647e-05	0.0223473	0.977653
4438-134_bb_r2_18	Rt4A	156.021	0.197105	0.037536	0.962464
6299-119_bb_28	Rt4A	162.417	0.140528	0.0854088	0.914591
6299-119_bb_r2_37	Rt4A	162.417	0.41977	0.0854088	0.914591
6299-119_bb_r2_60	Rt4A	162.417	0.419783	0.0854088	0.914591
2129-162_bb_r2_95	Rt4A	179.439	0.130445	0.2498	0.7502
7275-112_bb_r2_7	Rt4A	187.942	0.658746	0.321727	0.678273
7275-112_bb_r2_75	Rt4A	187.942	0.658693	0.321727	0.678273
43579-31_bb_42	Rt4A	201.151	0.0647687	0.0497241	0.950276
43579-31_bb_r2_95	Rt4A	201.151	0.0989816	0.0497241	0.950276
32810-44_bb_r2_46	Rt4A	210.451	0.871962	0.069726	0.930274
8943-102_bb_r2_92	Rt4A	210.451	0.825362	0.069726	0.930274
30638-47_bb_r2_77	Rt4B	0	0.59185	0.41259	0.58741
7678-110_bb_r2_85	Rt4B	0	0.241215	0.41259	0.58741
24708-57_bb_r2_39	Rt4B	16.217	0.126659	0.332206	0.667794
39112-36_bb_r2_76	Rt4B	19.059	0.801523	0.334123	0.665877
11011-93_bb_85	Rt4B	25.606	0.46378	0.242423	0.757577
14826-79_bb_58	Rt4B	32.962	0.164889	0.117568	0.882432
34429-42_bb_r2_23	Rt4B	35.995	0.257627	0.0861632	0.913837
48594-27_bb_r2_32	Rt4B	43.666	0.328964	0.0434704	0.95653
48594-27_bb_r2_8	Rt4B	43.666	0.328932	0.0434704	0.95653
20209-65_bb_88	Rt4B	49.901	0.0652674	0.0247358	0.975264
4243-136_bb_r2_33	Rt4B	57.508	0.375961	0.0204446	0.979555
RC08604	Rt4B	60.718	0.0548902	0.0257366	0.974263
79834-12_bb_84	Rt4B	64.028	0.144387	0.0378392	0.962161
32583-44_bb_28	Rt4B	68.292	0.0294248	0.0608888	0.939111
62779-18_bb_84	Rt4B	68.292	0.476895	0.0608888	0.939111
23501-59_bb_r2_6	Rt4B	71.083	0.345219	0.0785915	0.921408
62779-18_bb_r2_82	Rt4B	71.083	1.35079	0.0785915	0.921408
13978-82_bb_39	Rt4B	74.142	0.129542	0.099999	0.900001
16339-75_bb_r2_19	Rt4B	74.142	0.0911842	0.099999	0.900001
16380-75_bb_61	Rt4B	77.612	0.523662	0.122304	0.877696
20756-64_bb_43	Rt4B	77.612	0.301931	0.122304	0.877696
44968-30_bb_38	Rt4B	77.612	1.17528	0.122304	0.877696
9293-100_bb_r2_18	Rt4B	77.612	0.284851	0.122304	0.877696
24850-57_bb_57	Rt4B	80.828	0.613894	0.131802	0.868198
8376-105_bb_49	Rt4B	80.828	0.0974899	0.131802	0.868198
8376-105_bb_r2_7	Rt4B	80.828	0.400267	0.131802	0.868198
16380-75_bb_r2_34	Rt4B	83.317	0.245058	0.129271	0.870729
29140-49_bb_49	Rt4B	83.317	0.608103	0.129271	0.870729
16551-74_bb_12	Rt4B	84.707	0.29181	0.12518	0.87482
16551-74_bb_52	Rt4B	84.707	0.291875	0.12518	0.87482
32938-44_bb_r2_5	Rt4B	92.739	0.980904	0.0806304	0.91937
32938-44_bb_r2_88	Rt4B	92.739	0.981003	0.0806304	0.91937
32516-44_bb_r2_62	Rt4B	100.101	1.58853	0.0224911	0.977509
69533-15_bb_r2_58	Rt4B	100.892	1.60217	0.0176134	0.982387
2753-153_bb_r2_39	Rt4B	102.054	0.42024	0.0117956	0.988204
41864-33_bb_43	Rt4B	102.054	0.896242	0.0117956	0.988204
11734-90_bb_50	Rt4B	102.66	0.177552	0.00939253	0.990607
13380-84_bb_r2_15	Rt4B	102.66	0.201744	0.00939253	0.990607
16368-75_bb_r2_46	Rt4B	102.66	0.239404	0.00939253	0.990607
16396-75_bb_r2_58	Rt4B	102.66	0.0918612	0.00939253	0.990607
16662-74_bb_r2_62	Rt4B	102.66	0.239454	0.00939253	0.990607
18333-70_bb_67	Rt4B	102.66	0.778663	0.00939253	0.990607
20893-64_bb_29	Rt4B	102.66	0.476847	0.00939253	0.990607
212032-1_bb_84	Rt4B	102.66	0.162559	0.00939253	0.990607
21486-63_bb_r2_87	Rt4B	102.66	0.24698	0.00939253	0.990607
24774-57_bb_84	Rt4B	102.66	0.0291561	0.00939253	0.990607
24865-57_bb_r2_63	Rt4B	102.66	0.238636	0.00939253	0.990607
28920-50_bb_r2_64	Rt4B	102.66	1.35176	0.00939253	0.990607
29460-49_bb_54	Rt4B	102.66	0.0618352	0.00939253	0.990607
33119-44_bb_49	Rt4B	102.66	0.124911	0.00939253	0.990607
3381-145_bb_r2_3	Rt4B	102.66	0.197173	0.00939253	0.990607
35935-40_bb_19	Rt4B	102.66	0.0595062	0.00939253	0.990607
35935-40_bb_r2_95	Rt4B	102.66	0.161392	0.00939253	0.990607
41412-34_bb_r2_48	Rt4B	102.66	0.579797	0.00939253	0.990607
47485-28_bb_57	Rt4B	102.66	1.38634	0.00939253	0.990607
5826-122_bb_44	Rt4B	102.66	0.175989	0.00939253	0.990607
5826-122_bb_r2_3	Rt4B	102.66	0.213239	0.00939253	0.990607
853-199_bb_r2_92	Rt4B	102.66	4.5459e-06	0.00939253	0.990607
8648-104_bb_r2_86	Rt4B	102.66	0.0646263	0.00939253	0.990607
9320-100_bb_46	Rt4B	102.66	0.389474	0.00939253	0.990607
BFG019	Rt4B	102.66	0.123197	0.00939253	0.990607
16368-75_bb_r2_26	Rt4B	102.848	0.199982	0.00870707	0.991293
21486-63_bb_47	Rt4B	102.848	0.481109	0.00870707	0.991293
3511-143_bb_r2_8	Rt4B	102.848	0.125747	0.00870707	0.991293
35935-40_bb_r2_62	Rt4B	102.848	1.57763e-05	0.00870707	0.991293
37623-38_bb_44	Rt4B	102.848	0.239426	0.00870707	0.991293
6208-119_bb_r2_84	Rt4B	102.848	0.0596721	0.00870707	0.991293
17749-71_bb_r2_68	Rt4B	103.458	0.463881	0.00691196	0.993088
28640-50_bb_16	Rt4B	103.458	0.591646	0.00691196	0.993088
35278-41_bb_37	Rt4B	103.458	0.144483	0.00691196	0.993088
16046-76_bb_r2_23	Rt4B	105.326	4.67824e-06	0.00358153	0.996418
16046-76_bb_r2_24	Rt4B	105.326	0.000112994	0.00358153	0.996418
96019-8_bb_r2_16	Rt4B	108.55	0.286164	0.00186871	0.998131
96019-8_bb_r2_84	Rt4B	108.55	0.236059	0.00186871	0.998131
36639-39_bb_r2_41	Rt4B	111.326	1.19863	0.00183972	0.99816
43587-31_bb_20	Rt4B	111.326	1.12626	0.00183972	0.99816
96019-8_bb_27	Rt4B	111.326	0.631997	0.00183972	0.99816
213152-1_bb_r2_84	Rt4B	115.909	0.029372	0.00367123	0.996329
29512-49_bb_46	Rt4B	115.909	0.509875	0.00367123	0.996329
8297-106_bb_r2_13	Rt4B	119.924	0.103326	0.0103927	0.989607
8297-106_bb_r2_55	Rt4B	119.924	0.103408	0.0103927	0.989607
408794-1_bb_18	Rt4B	122.437	0.0300733	0.0212743	0.978726
408794-1_bb_19	Rt4B	122.437	0.030012	0.0212743	0.978726
4248-136_bb_r2_57	Rt4B	122.437	0.131596	0.0212743	0.978726
5223-127_bb_r2_21	Rt4B	123.716	0.133568	0.0306836	0.969316
58329-20_bb_43	Rt4B	123.716	0.75409	0.0306836	0.969316
20493-65_bb_r2_34	Rt4B	125.686	0.379612	0.0549883	0.945012
20493-65_bb_r2_42	Rt4B	125.686	0.379686	0.0549883	0.945012
15431-78_bb_r2_43	Rt4B	126.971	2.19387	0.081735	0.918265
2994-149_bb_r2_69	Rt4B	126.971	0.204701	0.081735	0.918265
13424-83_bb_54	Rt4B	127.646	0.131574	0.101393	0.898607
16557-74_bb_r2_79	Rt4B	127.646	0.336469	0.101393	0.898607
10553-95_bb_r2_34	Rt4B	129.454	0.185826	0.181134	0.818866
13001-85_bb_r2_69	Rt4B	129.454	0.289379	0.181134	0.818866
14524-80_bb_r2_34	Rt4B	129.454	0.200134	0.181134	0.818866
3606-142_bb_r2_52	Rt4B	129.454	0.133712	0.181134	0.818866
41563-33_bb_r2_87	Rt4B	132.408	0.213188	0.426686	0.573314
41563-33_bb_r2_95	Rt4B	132.408	0.213187	0.426686	0.573314
42395-33_bb_41	Rt4B	137.461	0.834544	0.859141	0.140859
42395-33_bb_42	Rt4B	137.461	0.834588	0.859141	0.140859
42395-33_bb_69	Rt4B	137.461	0.834553	0.859141	0.140859
13001-85_bb_r2_31	Rt4B	144.165	0.771386	0.97857	0.0214296
13001-85_bb_r2_9	Rt4B	144.165	0.771455	0.97857	0.0214296
41862-33_bb_21	Rt4B	148.659	2.16759	0.986527	0.013473
40575-35_bb_47	Rt4B	152.375	0.777697	0.985142	0.014858
40575-35_bb_r2_79	Rt4B	152.375	0.921007	0.985142	0.014858
69567-15_bb_r2_17	Rt4B	163.679	1.01963	0.886155	0.113845
69567-15_bb_r2_75	Rt4B	163.679	1.01966	0.886155	0.113845
44469-31_bb_36	Rt4B	183.175	0.160129	0.00679567	0.993204
44469-31_bb_37	Rt4B	183.175	0.160163	0.00679567	0.993204
61289-19_bb_r2_93	Rt4B	183.175	0.159143	0.00679567	0.993204
22228-61_bb_55	Rt4B	183.97	0.0912707	0.00509075	0.994909
22228-61_bb_71	Rt4B	183.97	0.0911871	0.00509075	0.994909
22228-61_bb_85	Rt4B	183.97	0.0910978	0.00509075	0.994909
26999-53_bb_13	Rt4B	185.018	0.323032	0.00422474	0.995775
4451-134_bb_r2_21	Rt4B	185.018	0.217011	0.00422474	0.995775
35200-41_bb_r2_74	Rt4B	204.884	0.574158	0.621157	0.378843
37548-38_bb_49	Rt4B	207.363	0.698651	0.660677	0.339323
20713-64_bb_r2_23	Rt4B	212.768	0.0587339	0.73385	0.26615
20713-64_bb_r2_7	Rt4B	212.768	0.058733	0.73385	0.26615
6446-118_bb_r2_7	Rt4B	212.768	0.576168	0.73385	0.26615
38628-37_bb_79	Rt5	0	1.61809	0.74548	0.25452
38628-37_bb_r2_46	Rt5	0	0.427508	0.74548	0.25452
43807-31_bb_r2_1	Rt5	0	3.65689e-05	0.74548	0.25452
11977-89_bb_r2_35	Rt5	8.116	1.0906	0.943332	0.0566678
2981-149_bb_46	Rt5	11.108	1.26451	0.958957	0.0410434
16258-75_bb_27	Rt5	19.541	1.44135	0.966641	0.0333586
44329-31_bb_r2_14	Rt5	28.103	0.0952526	0.967887	0.0321127
44329-31_bb_r2_31	Rt5	28.103	0.095273	0.967887	0.0321127
44329-31_bb_r2_50	Rt5	28.103	0.0952241	0.967887	0.0321127
17579-72_bb_r2_17	Rt5	33.07	0.21515	0.999346	0.000653997
20320-65_bb_57	Rt5	33.07	1.2134	0.999346	0.000653997
30155-48_bb_r2_85	Rt5	33.07	1.70352	0.999346	0.000653997
34142-42_bb_65	Rt5	33.07	0.981026	0.999346	0.000653997
38083-37_bb_63	Rt5	33.07	0.826018	0.999346	0.000653997
15043-79_bb_57	Rt5	36.873	0.840862	0.999995	5.4148e-06
15043-79_bb_59	Rt5	36.873	0.840786	0.999995	5.4148e-06
14235-81_bb_r2_33	Rt5	38.209	1.52161	0.999997	3e-06
15396-78_bb_r2_9	Rt5	38.209	1.1285	0.999997	3e-06
24820-57_bb_r2_29	Rt5	38.209	1.42141	0.999997	3e-06
4789-131_bb_r2_45	Rt5	38.209	1.30104	0.999997	3e-06
48115-27_bb_82	Rt5	38.209	2.1368	0.999997	3e-06
17740-71_bb_41	Rt5	38.851	0.826009	0.999997	3e-06
17740-71_bb_r2_71	Rt5	38.851	0.892288	0.999997	3e-06
6568-117_bb_r2_65	Rt5	38.851	1.18924	0.999997	3e-06
19699-67_bb_r2_13	Rt5	40.141	1.03012	0.999998	2.48837e-06
19699-67_bb_r2_9	Rt5	40.141	1.03013	0.999998	2.48837e-06
24042-58_bb_r2_81	Rt5	40.141	1.18923	0.999998	2.48837e-06
28119-51_bb_84	Rt5	40.141	1.61805	0.999998	2.48837e-06
48881-27_bb_12	Rt5	42.028	2.14275	0.999997	3.35624e-06
52724-24_bb_r2_41	Rt5	42.028	2.20076	0.999997	3.35624e-06
11610-90_bb_43	Rt5	43.908	0.658675	0.999993	7.1903e-06
423531-1_bb_r2_40	Rt5	43.908	1.167	0.999993	7.1903e-06
55715-22_bb_87	Rt5	43.908	1.50727	0.999993	7.1903e-06
12704-86_bb_r2_61	Rt5	46.408	0.671892	0.999937	6.27697e-05
24592-57_bb_49	Rt5	46.408	0.0612976	0.999937	6.27697e-05
24042-58_bb_32	Rt5	48.948	0.162498	0.999224	0.000775923
32341-45_bb_51	Rt5	48.948	1.24122	0.999224	0.000775923
68053-16_bb_42	Rt5	48.948	1.73055	0.999224	0.000775923
35433-41_bb_r2_24	Rt5	52.726	0.130581	0.968311	0.031689
35433-41_bb_r2_29	Rt5	52.726	0.130581	0.968311	0.031689
35433-41_bb_r2_30	Rt5	52.726	0.130494	0.968311	0.031689
36728-39_bb_r2_55	Rt5	56.588	0.189361	0.623913	0.376087
36728-39_bb_r2_62	Rt5	56.588	0.18946	0.623913	0.376087
27682-52_bb_43	Rt5	58.949	0.166194	0.256448	0.743552
27682-52_bb_r2_12	Rt5	58.949	0.166209	0.256448	0.743552
23012-60_bb_18	Rt5	61.564	0.416984	0.0513076	0.948692
23012-60_bb_68	Rt5	61.564	0.416876	0.0513076	0.948692
23012-60_bb_r2_47	Rt5	61.802	0.328181	0.0432005	0.9568
22888-60_bb_15	Rt5	64.369	0.201561	0.00650792	0.993492
22888-60_bb_44	Rt5	64.369	0.20161	0.00650792	0.993492
16005-76_bb_r2_29	Rt5	65.015	0.325563	0.00399542	0.996005
17927-71_bb_r2_52	Rt5	65.015	0.13158	0.00399542	0.996005
11610-90_bb_75	Rt5	65.393	0.220874	0.0031629	0.996837
140936-3_bb_r2_49	Rt5	65.393	0.586235	0.0031629	0.996837
14830-79_bb_r2_5	Rt5	65.393	0.865676	0.0031629	0.996837
1600-173_bb_r2_39	Rt5	65.393	0.368545	0.0031629	0.996837
16500-75_bb_87	Rt5	65.393	0.03029	0.0031629	0.996837
18475-69_bb_r2_53	Rt5	65.393	0.358085	0.0031629	0.996837
2049-164_bb_r2_54	Rt5	65.393	0.463774	0.0031629	0.996837
21968-62_bb_43	Rt5	65.393	0.328969	0.0031629	0.996837
21968-62_bb_49	Rt5	65.393	0.231553	0.0031629	0.996837
24209-58_bb_r2_79	Rt5	65.393	0.423965	0.0031629	0.996837
2865-151_bb_r2_61	Rt5	65.393	0.0293514	0.0031629	0.996837
4111-137_bb_r2_28	Rt5	65.393	0.182258	0.0031629	0.996837
46929-28_bb_49	Rt5	65.393	1.28243	0.0031629	0.996837
49809-26_bb_48	Rt5	65.393	1.30637	0.0031629	0.996837
5055-129_bb_r2_63	Rt5	65.393	0.528404	0.0031629	0.996837
53717-23_bb_r2_75	Rt5	65.393	0.482851	0.0031629	0.996837
62189-18_bb_21	Rt5	65.393	0.217033	0.0031629	0.996837
62189-18_bb_r2_8	Rt5	65.393	0.216919	0.0031629	0.996837
6599-117_bb_r2_7	Rt5	65.393	0.0318923	0.0031629	0.996837
6599-117_bb_r2_81	Rt5	65.393	0.871378	0.0031629	0.996837
82697-11_bb_r2_71	Rt5	65.393	1.08833	0.0031629	0.996837
9483-99_bb_r2_36	Rt5	65.393	0.632064	0.0031629	0.996837
9651-99_bb_r2_33	Rt5	65.393	0.278292	0.0031629	0.996837
12842-86_bb_43	Rt5	66.772	0.323031	0.00122677	0.998773
24122-58_bb_r2_92	Rt5	66.772	0.257677	0.00122677	0.998773
2597-155_bb_r2_12	Rt5	66.772	0.354725	0.00122677	0.998773
15118-78_bb_65	Rt5	68.067	0.302019	0.000507518	0.999492
15118-78_bb_69	Rt5	68.067	0.301944	0.000507518	0.999492
15118-78_bb_r2_59	Rt5	68.067	0.485225	0.000507518	0.999492
15118-78_bb_r2_61	Rt5	68.067	0.48536	0.000507518	0.999492
36939-39_bb_47	Rt5	71.835	0.0301156	5.06287e-05	0.999949
36939-39_bb_48	Rt5	71.835	0.0299641	5.06287e-05	0.999949
27193-53_bb_34	Rt5	76.219	2.30508e-05	4.10162e-06	0.999996
27193-53_bb_35	Rt5	76.219	0.000175351	4.10162e-06	0.999996
56004-22_bb_r2_90	Rt5	79.518	2.54015e-06	2.12845e-06	0.999998
237688-1_bb_r2_15	Rt5	82.04	0.028767	4e-06	0.999996
237688-1_bb_r2_51	Rt5	82.04	0.0288599	4e-06	0.999996
27304-52_bb_r2_36	Rt5	89.719	0.383747	1.7748e-05	0.999982
27304-52_bb_r2_84	Rt5	89.719	0.383901	1.7748e-05	0.999982
24030-58_bb_12	Rt5	92.915	0.0287631	5.1605e-05	0.999948
26033-54_bb_52	Rt5	92.915	0.128579	5.1605e-05	0.999948
14140-81_bb_88	Rt5	94.839	0.604441	8.07084e-05	0.999919
34345-42_bb_r2_84	Rt5	94.839	0.208099	8.07084e-05	0.999919
34818-41_bb_23	Rt5	97.922	0.0599668	0.00011177	0.999888
34818-41_bb_67	Rt5	97.922	0.0600529	0.00011177	0.999888
19900-66_bb_r2_86	Rt5	101.004	0.0937366	8.2694e-05	0.999917
9483-99_bb_77	Rt5	101.004	0.512863	8.2694e-05	0.999917
9567-99_bb_29	Rt5	101.004	0.0998394	8.2694e-05	0.999917
28598-50_bb_58	Rt5	102.394	0.168772	6.36511e-05	0.999936
50388-25_bb_41	Rt5	102.394	0.911305	6.36511e-05	0.999936
12330-88_bb_50	Rt5	104.402	0.100738	3.75476e-05	0.999962
17219-72_bb_r2_3	Rt5	104.402	0.235813	3.75476e-05	0.999962
18462-69_bb_r2_40	Rt5	107.123	0.0622414	1.75146e-05	0.999982
18462-69_bb_30	Rt5	109.254	0.0924477	1.2e-05	0.999988
18462-69_bb_77	Rt5	109.254	0.0925214	1.2e-05	0.999988
17677-71_bb_55	Rt5	113.983	0.323019	2.06535e-05	0.999979
17677-71_bb_r2_38	Rt5	113.983	0.328311	2.06535e-05	0.999979
55633-22_bb_71	Rt5	116.724	0.0636342	3.97111e-05	0.99996
55633-22_bb_76	Rt5	116.724	0.135827	3.97111e-05	0.99996
55633-22_bb_r2_64	Rt5	116.724	0.136911	3.97111e-05	0.99996
21611-63_bb_r2_39	Rt5	119.469	0.310298	0.00012829	0.999872
21611-63_bb_r2_42	Rt5	119.469	0.310341	0.00012829	0.999872
3573-143_bb_r2_3	Rt5	122.596	0.370339	0.000475845	0.999524
3573-143_bb_r2_73	Rt5	122.596	0.37038	0.000475845	0.999524
11577-90_bb_r2_31	Rt5	125.104	0.029295	0.00131862	0.998681
26518-54_bb_67	Rt5	125.104	0.0596402	0.00131862	0.998681
43876-31_bb_r2_2	Rt5	127.486	0.191364	0.00376373	0.996236
43876-31_bb_r2_87	Rt5	127.486	0.191209	0.00376373	0.996236
35941-40_bb_40	Rt5	136.418	0.330842	0.156282	0.843718
35941-40_bb_r2_77	Rt5	136.418	0.325615	0.156282	0.843718
35941-40_bb_r2_78	Rt5	136.418	0.325522	0.156282	0.843718
13570-83_bb_r2_55	Rt5	145.158	0.130428	0.830083	0.169917
13570-83_bb_r2_86	Rt5	145.158	0.130567	0.830083	0.169917
16298-75_bb_r2_21	Rt5	149.508	0.32821	0.991902	0.00809799
20819-64_bb_r2_12	Rt5	149.508	0.177569	0.991902	0.00809799
12120-88_bb_r2_47	Rt5	152.177	0.970379	0.999796	0.000203564
12120-88_bb_r2_71	Rt5	152.177	0.970289	0.999796	0.000203564
12120-88_bb_r2_75	Rt5	152.177	0.970236	0.999796	0.000203564
35000-41_bb_88	Rt5	152.177	1.4699	0.999796	0.000203564
45180-30_bb_r2_43	Rt5	152.177	2.16132	0.999796	0.000203564
609099-1_bb_r2_20	Rt5	152.177	0.881545	0.999796	0.000203564
29371-49_bb_r2_6	Rt5	153.368	0.678569	0.999984	1.60192e-05
29371-49_bb_r2_8	Rt5	153.368	0.678469	0.999984	1.60192e-05
21888-62_bb_33	Rt5	155.871	1.82409	1	2.80668e-08
21888-62_bb_66	Rt5	155.871	1.8241	1	2.80668e-08
12003-89_bb_r2_28	Rt5	157.622	1.35084	1	0
62189-18_bb_r2_57	Rt5	157.622	2.09163	1	0
9329-100_bb_r2_44	Rt5	157.622	1.58517	1	0
10058-97_bb_r2_73	Rt5	159.611	1.97471	1	0
6653-116_bb_63	Rt5	159.611	0.645106	1	0
6653-116_bb_80	Rt5	159.611	0.644976	1	0
6653-116_bb_r2_1	Rt5	159.611	1.11355	1	0
23233-59_bb_r2_72	Rt5	160.924	1.46984	1	0
3235-146_bb_r2_52	Rt5	160.924	0.809496	1	0
44099-31_bb_41	Rt5	160.924	1.27502	1	0
41552-34_bb_32	Rt5	164.262	1.43664	1	0
41552-34_bb_82	Rt5	164.262	1.43666	1	0
37458-38_bb_53	Rt5	168.269	1.63844	1	0
37458-38_bb_54	Rt5	168.269	1.63841	1	0
32775-44_bb_14	Rt5	174.216	1.88607	0.999991	9.01278e-06
32775-44_bb_26	Rt5	174.216	1.88613	0.999991	9.01278e-06
9373-100_bb_r2_20	Rt5	178.551	1.28737	0.998772	0.00122773
9373-100_bb_r2_83	Rt5	178.551	1.28737	0.998772	0.00122773
15538-77_bb_r2_64	Rt5	179.801	1.06872	0.996021	0.00397926
24703-57_bb_27	Rt5	179.801	1.44147	0.996021	0.00397926
29759-48_bb_r2_47	Rt5	179.801	0.0297008	0.996021	0.00397926
45423-30_bb_21	Rt5	181.06	0.274776	0.988645	0.0113548
9805-98_bb_r2_4	Rt5	181.06	0.469075	0.988645	0.0113548
16529-74_bb_r2_15	Rt5	181.733	0.519284	0.981283	0.0187166
16529-74_bb_r2_55	Rt5	181.733	0.519181	0.981283	0.0187166
21965-62_bb_16	Rt5	183.006	0.28704	0.956841	0.0431587
17612-71_bb_r2_37	Rt5	184.356	0.376503	0.911703	0.0882974
6341-118_bb_r2_64	Rt5	184.356	0.247121	0.911703	0.0882974
26927-53_bb_r2_28	Rt5	185.745	5.99054e-05	0.840421	0.159579
37989-37_bb_38	Rt5	187.042	0.922359	0.751538	0.248462
37989-37_bb_r2_3	Rt5	187.042	0.785994	0.751538	0.248462
11488-91_bb_r2_67	Rt5	187.723	0.287038	0.698026	0.301974
15396-78_bb_r2_1	Rt5	189.042	0.241166	0.588946	0.411054
15396-78_bb_r2_49	Rt5	189.042	0.241174	0.588946	0.411054
15757-77_bb_55	Rt5	190.941	0.294313	0.436983	0.563017
24033-58_bb_r2_37	Rt5	190.941	0.434813	0.436983	0.563017
19317-67_bb_46	Rt5	193.417	0.218844	0.283482	0.716518
19317-67_bb_r2_64	Rt5	193.417	0.0983005	0.283482	0.716518
31771-46_bb_29	Rt5	197.177	0.0612804	0.177561	0.822439
31771-46_bb_71	Rt5	197.177	0.0614106	0.177561	0.822439
37979-37_bb_60	Rt5	198.857	0.25113	0.171848	0.828152
15830-76_bb_r2_70	Rt5	199.722	0.161304	0.17775	0.82225
5524-125_bb_r2_12	Rt5	199.722	0.177446	0.17775	0.82225
8526-104_bb_r2_13	Rt5	199.722	0.323022	0.17775	0.82225
12407-87_bb_r2_51	Rt5	200.96	0.472928	0.196617	0.803383
28525-50_bb_28	Rt5	200.96	0.764373	0.196617	0.803383
12389-87_bb_r2_54	Rt5	202.196	0.685232	0.228785	0.771215
7214-112_bb_r2_53	Rt5	202.196	0.48536	0.228785	0.771215
19994-66_bb_81	Rt5	202.814	1.01876	0.250219	0.749781
21714-62_bb_85	Rt5	202.814	0.704934	0.250219	0.749781
13534-83_bb_63	Rt5	204.054	0.201622	0.303521	0.696479
20257-65_bb_78	Rt5	204.054	1.09061	0.303521	0.696479
26930-53_bb_86	Rt5	204.054	0.175904	0.303521	0.696479
34236-42_bb_31	Rt5	204.054	0.0604178	0.303521	0.696479
35582-40_bb_r2_66	Rt5	204.054	0.126581	0.303521	0.696479
35886-40_bb_68	Rt5	204.054	0.37338	0.303521	0.696479
14482-80_bb_r2_60	Rt5	205.297	0.848985	0.371433	0.628567
21073-64_bb_r2_70	Rt5	205.297	0.291878	0.371433	0.628567
7214-112_bb_r2_72	Rt5	205.297	1.63656	0.371433	0.628567
20725-64_bb_86	Rt5	206.534	0.424008	0.455228	0.544772
[truncated: 1,481 more rows]

## Sheet: Female distorted map
Locus	Position_cM	LG
19807-66_bb_61	0	Rt1
19807-66_bb_r2_60	0	Rt1
35670-40_bb_r2_78	1.751	Rt1
19609-67_bb_13	3.206	Rt1
51711-24_bb_44	3.206	Rt1
9349-100_bb_r2_54	4.939	Rt1
5946-121_bb_r2_28	7.007	Rt1
5946-121_bb_r2_60	7.007	Rt1
d28970-50_bb_r2_69	14.269	Rt1
d28970-50_bb_r2_70	14.269	Rt1
9532-99_bb_80	18.905	Rt1
7734-109_bb_r2_71	18.905	Rt1
7734-109_bb_r2_77	18.905	Rt1
5835-122_bb_r2_65	22.091	Rt1
5835-122_bb_r2_79	22.091	Rt1
5835-122_bb_72	22.091	Rt1
1817-168_bb_62	26.571	Rt1
d36264-39_bb_54	29.756	Rt1
8365-105_bb_50	33.933	Rt1
8365-105_bb_80	33.933	Rt1
36264-39_bb_86	38.252	Rt1
33168-44_bb_84	43.669	Rt1
32334-45_bb_46	43.669	Rt1
7401-111_bb_r2_34	43.669	Rt1
7401-111_bb_82	46.737	Rt1
7401-111_bb_r2_22	46.737	Rt1
7401-111_bb_r2_73	46.737	Rt1
33168-44_bb_30	52.536	Rt1
33168-44_bb_38	52.536	Rt1
15831-76_bb_39	62.762	Rt1
15831-76_bb_r2_59	62.762	Rt1
15831-76_bb_r2_64	62.762	Rt1
19405-67_bb_r2_76	72.543	Rt1
19405-67_bb_r2_9	72.543	Rt1
33104-44_bb_43	82.18	Rt1
10491-95_bb_64	88.063	Rt1
10491-95_bb_r2_89	88.063	Rt1
2727-153_bb_37	91.898	Rt1
2727-153_bb_59	91.898	Rt1
6464-117_bb_54	95.332	Rt1
6464-117_bb_r2_50	95.332	Rt1
11156-92_bb_69	102.524	Rt1
BFG180	102.524	Rt1
4162-136_bb_65	104.985	Rt1
d10770-94_bb_r2_59	104.985	Rt1
d16794-74_bb_r2_27	109.845	Rt1
d16794-74_bb_r2_42	109.845	Rt1
d15763-77_bb_r2_81	112.704	Rt1
18883-68_bb_71	113.785	Rt1
12799-86_bb_r2_75	113.785	Rt1
12890-85_bb_r2_10	113.785	Rt1
17222-72_bb_r2_51	115.468	Rt1
13649-83_bb_51	115.468	Rt1
d13649-83_bb_r2_41	115.78	Rt1
d28008-51_bb_r2_88	115.78	Rt1
d9487-99_bb_43	115.78	Rt1
d26110-54_bb_r2_84	116.746	Rt1
d13650-83_bb_49	118.217	Rt1
d13048-85_bb_r2_55	119.173	Rt1
5372-126_bb_22	125.417	Rt1
9481-99_bb_r2_43	128.573	Rt1
9481-99_bb_r2_46	130.167	Rt1
9481-99_bb_r2_62	130.167	Rt1
12665-86_bb_r2_63	134.076	Rt1
12707-86_bb_r2_1	134.076	Rt1
14169-81_bb_r2_88	134.986	Rt1
11740-90_bb_74	134.986	Rt1
13675-83_bb_14	136.237	Rt1
1693-171_bb_53	136.237	Rt1
d1693-171_bb_r2_1	136.237	Rt1
d6276-119_bb_46	137.438	Rt1
3001-149_bb_r2_59	138.434	Rt1
6566-117_bb_r2_22	138.434	Rt1
d6566-117_bb_r2_94	138.434	Rt1
d21338-63_bb_12	140.594	Rt1
d21338-63_bb_60	140.594	Rt1
6276-119_bb_r2_45	147.324	Rt1
6276-119_bb_r2_92	147.324	Rt1
21029-64_bb_r2_30	156.252	Rt1
21029-64_bb_r2_94	156.252	Rt1
9586-99_bb_70	165.342	Rt1
9586-99_bb_r2_67	165.342	Rt1
47778-28_bb_r2_65	167.56	Rt1
d33316-43_bb_r2_23	167.56	Rt1
44774-30_bb_44	175.768	Rt1
44774-30_bb_r2_17	175.768	Rt1
9706-98_bb_72	179.537	Rt1
9706-98_bb_74	179.537	Rt1
15145-78_bb_33	179.537	Rt1
15145-78_bb_45	179.537	Rt1
13236-84_bb_66	180.682	Rt1
7224-112_bb_47	180.682	Rt1
9706-98_bb_59	180.682	Rt1
d13236-84_bb_48	180.98	Rt1
d11162-92_bb_75	182.332	Rt1
15625-77_bb_r2_18	183.302	Rt1
3065-148_bb_r2_11	183.302	Rt1
d22222-61_bb_r2_1	184.69	Rt1
6483-117_bb_r2_60	186.877	Rt1
2199-161_bb_15	186.877	Rt1
d22636-61_bb_r2_2	190.843	Rt1
d22636-61_bb_74	190.843	Rt1
d15625-77_bb_77	195.198	Rt1
d15625-77_bb_84	195.198	Rt1
d30714-47_bb_37	200.807	Rt1
d30714-47_bb_r2_58	200.807	Rt1
6040-121_bb_r2_46	203.792	Rt1
833-201_bb_r2_4	203.792	Rt1
2088-163_bb_r2_79	203.792	Rt1
3131-148_bb_75	203.792	Rt1
d34764-41_bb_46	203.792	Rt1
11946-89_bb_r2_47	205.873	Rt1
43628-31_bb_r2_70	207.254	Rt1
43628-31_bb_r2_71	207.254	Rt1
22636-61_bb_r2_17	210.697	Rt1
22636-61_bb_r2_3	210.697	Rt1
22636-61_bb_r2_33	210.697	Rt1
9385-100_bb_r2_82	214.076	Rt1
9385-100_bb_r2_85	214.076	Rt1
9385-100_bb_43	214.076	Rt1
9385-100_bb_61	215.444	Rt1
d11314-91_bb_50	215.444	Rt1
37668-38_bb_72	216.566	Rt1
15260-78_bb_62	219.674	Rt1
9940-97_bb_r2_2	221.688	Rt1
14079-81_bb_53	224.124	Rt1
14079-81_bb_57	224.124	Rt1
27113-53_bb_79	224.124	Rt1
d34005-42_bb_18	229.992	Rt1
d34005-42_bb_r2_11	229.992	Rt1
d7954-108_bb_63	242.618	Rt1
d7954-108_bb_64	242.618	Rt1
d18629-69_bb_46	255.593	Rt1
d12965-85_bb_r2_31	256.995	Rt1
12067-89_bb_35	257.104	Rt1
12566-87_bb_r2_61	257.104	Rt1
16571-74_bb_28	257.104	Rt1
BFG179	257.104	Rt1
33287-43_bb_r2_61	257.867	Rt1
1017-190_bb_29	257.867	Rt1
5375-126_bb_r2_35	257.867	Rt1
d36179-40_bb_72	263.716	Rt1
16793-74_bb_31	264.067	Rt1
16793-74_bb_52	264.067	Rt1
1685-171_bb_47	265.072	Rt1
1685-171_bb_r2_29	265.072	Rt1
1685-171_bb_r2_30	265.072	Rt1
19967-66_bb_86	265.072	Rt1
19967-66_bb_r2_95	265.072	Rt1
24112-58_bb_36	265.072	Rt1
54450-23_bb_46	265.072	Rt1
5603-124_bb_26	265.072	Rt1
1685-171_bb_80	266.077	Rt1
1685-171_bb_r2_87	266.077	Rt1
7455-111_bb_33	269.643	Rt1
17429-72_bb_28	270.808	Rt1
5352-126_bb_r2_87	271.263	Rt1
9198-101_bb_r2_5	276.506	Rt1
9198-101_bb_r2_81	276.506	Rt1
13258-84_bb_r2_5	283.555	Rt1
8277-106_bb_33	283.555	Rt1
13258-84_bb_46	283.555	Rt1
13047-85_bb_27	286.044	Rt1
8277-106_bb_60	286.044	Rt1
13524-83_bb_41	287.073	Rt1
13524-83_bb_r2_83	287.073	Rt1
14383-81_bb_28	292.07	Rt1
3273-146_bb_r2_1	292.07	Rt1
3273-146_bb_r2_59	292.07	Rt1
7342-112_bb_r2_68	294.464	Rt1
7342-112_bb_r2_72	294.464	Rt1
8485-105_bb_r2_33	297.592	Rt1
d7550-110_bb_62	297.592	Rt1
23734-59_bb_r2_33	299.79	Rt1
13764-82_bb_r2_60	301.024	Rt1
24681-57_bb_13	301.024	Rt1
39944-35_bb_r2_29	301.024	Rt1
24797-57_bb_84	301.918	Rt1
24943-56_bb_r2_73	301.918	Rt1
13764-82_bb_r2_53	301.918	Rt1
17757-71_bb_r2_4	301.918	Rt1
12974-85_bb_r2_20	302.587	Rt1
13764-82_bb_r2_50	302.587	Rt1
d39944-35_bb_58	302.587	Rt1
11509-91_bb_40	305.742	Rt1
11509-91_bb_r2_38	305.742	Rt1
d28526-50_bb_46	313.393	Rt1
d28526-50_bb_r2_73	313.393	Rt1
48908-27_bb_21	324.62	Rt1
48908-27_bb_32	324.62	Rt1
15487-77_bb_87	330.281	Rt1
16631-74_bb_12	330.281	Rt1
26082-54_bb_66	330.281	Rt1
16800-74_bb_r2_50	331.444	Rt1
8450-105_bb_71	331.444	Rt1
52961-24_bb_57	331.444	Rt1
13959-82_bb_17	333.451	Rt1
13959-82_bb_74	333.451	Rt1
13959-82_bb_61	335.328	Rt1
13959-82_bb_62	335.328	Rt1
745-207_bb_35	337.085	Rt1
745-207_bb_71	337.085	Rt1
2444-157_bb_r2_4	339.197	Rt1
62638-18_bb_r2_44	339.197	Rt1
2444-157_bb_r2_50	339.197	Rt1
3205-147_bb_r2_12	339.197	Rt1
9105-101_bb_80	339.197	Rt1
17921-71_bb_77	341.898	Rt1
18016-71_bb_40	344.386	Rt1
18016-71_bb_73	344.386	Rt1
28120-51_bb_40	349.562	Rt1
28120-51_bb_r2_35	349.562	Rt1
28120-51_bb_r2_5	349.562	Rt1
3007-149_bb_81	354.584	Rt1
3007-149_bb_84	354.584	Rt1
14841-79_bb_59	358.21	Rt1
12871-85_bb_r2_27	358.21	Rt1
13557-83_bb_r2_79	358.21	Rt1
15209-78_bb_61	358.21	Rt1
47683-28_bb_r2_69	358.21	Rt1
71000-15_bb_r2_94	358.21	Rt1
6697-116_bb_r2_28	361.061	Rt1
37463-38_bb_r2_43	361.061	Rt1
d71000-15_bb_59	361.061	Rt1
43402-32_bb_r2_4	367.424	Rt1
21268-63_bb_13	367.424	Rt1
20015-66_bb_r2_31	368.555	Rt1
BFG142	368.555	Rt1
18447-69_bb_r2_94	368.555	Rt1
43402-32_bb_r2_21	368.555	Rt1
3266-146_bb_58	374.057	Rt1
3266-146_bb_r2_64	374.057	Rt1
10907-93_bb_62	375.838	Rt1
7506-111_bb_59	375.838	Rt1
10498-95_bb_43	377.182	Rt1
3266-146_bb_33	379.253	Rt1
3266-146_bb_r2_49	379.253	Rt1
3266-146_bb_r2_60	379.253	Rt1
3510-143_bb_39	381.772	Rt1
3510-143_bb_49	381.772	Rt1
26355-54_bb_71	389.797	Rt1
26355-54_bb_78	389.797	Rt1
26355-54_bb_r2_44	389.797	Rt1
d30342-48_bb_68	403.794	Rt1
d30342-48_bb_71	403.794	Rt1
39398-36_bb_r2_72	414.473	Rt1
39398-36_bb_r2_79	414.473	Rt1
27325-52_bb_33	416.499	Rt1
d39398-36_bb_60	416.499	Rt1
9251-100_bb_r2_81	418.067	Rt1
9251-100_bb_r2_63	418.067	Rt1
d26384-54_bb_56	418.749	Rt1
6200-119_bb_55	418.749	Rt1
3832-140_bb_77	418.749	Rt1
BFG174	418.749	Rt1
12626-86_bb_r2_95	418.749	Rt1
29155-49_bb_r2_53	418.749	Rt1
3832-140_bb_64	418.749	Rt1
8032-107_bb_85	419.437	Rt1
8032-107_bb_r2_36	419.437	Rt1
12626-86_bb_29	420.864	Rt1
5877-122_bb_78	420.864	Rt1
40394-35_bb_r2_45	420.864	Rt1
d40394-35_bb_r2_4	420.864	Rt1
8032-107_bb_r2_41	422.814	Rt1
8032-107_bb_r2_7	422.814	Rt1
6106-120_bb_86	425.286	Rt1
6106-120_bb_r2_35	425.286	Rt1
35069-41_bb_r2_34	432.289	Rt1
35069-41_bb_r2_6	432.289	Rt1
6152-120_bb_50	438.14	Rt1
6152-120_bb_71	438.14	Rt1
6152-120_bb_r2_54	438.14	Rt1
23725-59_bb_37	440.373	Rt1
41151-34_bb_80	440.373	Rt1
5385-126_bb_r2_66	442.011	Rt1
28614-50_bb_57	442.011	Rt1
15658-77_bb_r2_24	444.629	Rt1
19694-67_bb_81	444.629	Rt1
d30369-48_bb_55	444.629	Rt1
10816-94_bb_r2_44	447.235	Rt1
10816-94_bb_r2_86	447.235	Rt1
BFG092	448.567	Rt1
35069-41_bb_r2_9	448.567	Rt1
14661-80_bb_r2_56	449.889	Rt1
14661-80_bb_r2_74	449.889	Rt1
55017-22_bb_r2_25	449.889	Rt1
5997-121_bb_66	450.619	Rt1
8673-103_bb_75	450.619	Rt1
12541-87_bb_40	450.619	Rt1
15627-77_bb_73	450.619	Rt1
15627-77_bb_82	450.619	Rt1
17543-72_bb_r2_44	450.619	Rt1
2670-154_bb_74	450.619	Rt1
d39304-36_bb_39	450.619	Rt1
12541-87_bb_16	451.534	Rt1
22756-60_bb_40	456.904	Rt1
22756-60_bb_45	456.904	Rt1
28990-50_bb_16	464.417	Rt1
28990-50_bb_66	464.417	Rt1
49417-26_bb_69	468.487	Rt1
3026-149_bb_r2_90	468.487	Rt1
49417-26_bb_r2_64	468.487	Rt1
15326-78_bb_52	470.242	Rt1
18439-69_bb_23	470.242	Rt1
3691-141_bb_r2_31	470.242	Rt1
2298-159_bb_r2_41	472.643	Rt1
2298-159_bb_r2_77	472.643	Rt1
12825-86_bb_78	475.982	Rt1
8183-106_bb_r2_30	477.556	Rt1
12652-86_bb_42	479.849	Rt1
12652-86_bb_r2_30	479.849	Rt1
12652-86_bb_r2_80	479.849	Rt1
34673-42_bb_r2_47	483.526	Rt1
9898-98_bb_35	484.821	Rt1
20200-66_bb_r2_17	486.33	Rt1
8438-105_bb_53	486.33	Rt1
20200-66_bb_r2_76	487.538	Rt1
7158-113_bb_48	489.478	Rt1
7158-113_bb_r2_30	489.478	Rt1
21506-63_bb_r2_66	491.154	Rt1
1998-165_bb_r2_46	491.154	Rt1
10361-95_bb_r2_40	492.34	Rt1
164419-2_bb_r2_69	492.34	Rt1
1515-175_bb_54	492.34	Rt1
2882-151_bb_r2_95	492.34	Rt1
4639-132_bb_46	496.408	Rt1
4639-132_bb_48	496.408	Rt1
1181-184_bb_r2_41	499.153	Rt1
1181-184_bb_r2_51	499.153	Rt1
1181-184_bb_r2_71	500.511	Rt1
1927-166_bb_r2_65	500.511	Rt1
d16526-74_bb_r2_12	500.511	Rt1
BFG172	501.154	Rt1
9089-101_bb_r2_12	501.154	Rt1
21972-62_bb_32	501.154	Rt1
12025-89_bb_14	501.794	Rt1
14726-80_bb_r2_91	501.794	Rt1
40125-35_bb_86	502.844	Rt1
18083-70_bb_83	502.844	Rt1
d23771-58_bb_25	504.372	Rt1
25654-55_bb_36	508.131	Rt1
25654-55_bb_r2_4	508.131	Rt1
25654-55_bb_r2_40	508.131	Rt1
25654-55_bb_r2_42	508.131	Rt1
14870-79_bb_78	512.017	Rt1
14870-79_bb_r2_18	512.017	Rt1
17397-72_bb_54	513.896	Rt1
19569-67_bb_49	513.896	Rt1
14870-79_bb_r2_37	514.716	Rt1
19406-67_bb_r2_5	514.716	Rt1
d7902-108_bb_23	514.716	Rt1
12795-86_bb_r2_43	516.162	Rt1
13738-83_bb_48	516.162	Rt1
4717-131_bb_55	516.882	Rt1
11006-93_bb_16	516.882	Rt1
3693-141_bb_45	517.161	Rt1
8440-105_bb_r2_76	519.641	Rt1
9153-101_bb_r2_72	519.641	Rt1
10977-93_bb_r2_56	522.842	Rt1
10977-93_bb_r2_58	522.842	Rt1
3640-142_bb_47	526.447	Rt1
20623-65_bb_53	526.447	Rt1
2700-153_bb_r2_47	527.653	Rt1
13209-84_bb_46	527.653	Rt1
2700-153_bb_r2_2	527.653	Rt1
4969-129_bb_30	527.653	Rt1
4969-129_bb_81	527.653	Rt1
5952-121_bb_r2_53	527.653	Rt1
3507-143_bb_48	528.591	Rt1
3507-143_bb_r2_34	528.591	Rt1
47995-27_bb_13	532.304	Rt1
47995-27_bb_15	532.304	Rt1
17005-73_bb_47	539.056	Rt1
17005-73_bb_50	539.056	Rt1
5034-129_bb_56	544.889	Rt1
5034-129_bb_r2_50	544.889	Rt1
11914-89_bb_r2_85	547.531	Rt1
5006-129_bb_33	547.531	Rt1
5034-129_bb_75	549.35	Rt1
15533-77_bb_r2_50	549.35	Rt1
3352-145_bb_r2_45	549.35	Rt1
d15533-77_bb_r2_40	549.35	Rt1
d7074-113_bb_r2_18	549.35	Rt1
23727-59_bb_23	550.481	Rt1
5536-125_bb_29	552.254	Rt1
5536-125_bb_30	552.254	Rt1
4766-131_bb_43	554.258	Rt1
4766-131_bb_63	554.258	Rt1
d22810-60_bb_r2_30	556.259	Rt1
d42223-33_bb_r2_36	558.776	Rt1
d42223-33_bb_r2_59	558.776	Rt1
42223-33_bb_r2_13	563.166	Rt1
42223-33_bb_r2_25	563.166	Rt1
42223-33_bb_r2_60	563.166	Rt1
6952-114_bb_r2_10	563.166	Rt1
7040-113_bb_r2_31	563.166	Rt1
36226-40_bb_25	571.811	Rt1
36226-40_bb_r2_23	571.811	Rt1
36226-40_bb_r2_9	571.811	Rt1
1392-178_bb_r2_33	577.558	Rt1
3134-148_bb_35	581.402	Rt1
3134-148_bb_66	581.402	Rt1
6097-120_bb_r2_32	584.636	Rt1
5698-123_bb_r2_61	586.124	Rt1
32372-45_bb_59	589.071	Rt1
32372-45_bb_61	589.071	Rt1
32372-45_bb_r2_39	589.071	Rt1
103141-7_bb_r2_53	592.799	Rt1
16473-75_bb_13	596.301	Rt1
20510-65_bb_54	596.301	Rt1
23116-60_bb_15	596.301	Rt1
40304-35_bb_r2_25	596.301	Rt1
Rib15	596.301	Rt1
23116-60_bb_r2_26	596.301	Rt1
3087-148_bb_r2_82	598.889	Rt1
25836-55_bb_47	601.021	Rt1
3260-146_bb_r2_73	605.354	Rt1
d103141-7_bb_r2_71	605.354	Rt1
19970-66_bb_37	607.314	Rt1
19970-66_bb_r2_45	607.314	Rt1
9881-98_bb_r2_87	612.215	Rt1
9881-98_bb_r2_32	612.215	Rt1
d28254-51_bb_r2_83	612.215	Rt1
11487-91_bb_80	618.332	Rt1
11487-91_bb_86	618.332	Rt1
d1626-172_bb_15	622.226	Rt1
d9307-100_bb_r2_38	622.226	Rt1
d9307-100_bb_r2_75	622.226	Rt1
d6545-117_bb_81	623.645	Rt1
d6536-117_bb_73	624.744	Rt1
d6536-117_bb_r2_69	624.744	Rt1
6373-118_bb_67	628.152	Rt1
6373-118_bb_68	628.152	Rt1
16621-74_bb_r2_86	631.355	Rt1
6373-118_bb_r2_8	631.355	Rt1
d18713-69_bb_41	631.355	Rt1
22708-60_bb_77	635.185	Rt1
22708-60_bb_r2_55	635.185	Rt1
11512-91_bb_r2_20	638.561	Rt1
9655-99_bb_46	638.561	Rt1
21265-63_bb_r2_36	638.561	Rt1
21267-63_bb_84	638.561	Rt1
22708-60_bb_39	638.561	Rt1
32508-44_bb_r2_4	638.561	Rt1
16762-74_bb_26	641.168	Rt1
4629-132_bb_31	644.407	Rt1
4629-132_bb_r2_89	644.407	Rt1
d43944-31_bb_81	646.562	Rt1
15903-76_bb_r2_91	649.654	Rt1
3400-144_bb_r2_66	649.654	Rt1
d3400-144_bb_20	649.654	Rt1
22597-61_bb_r2_90	651.758	Rt1
13947-82_bb_86	651.758	Rt1
708-210_bb_r2_83	658.818	Rt1
1636-172_bb_r2_27	658.818	Rt1
d36873-39_bb_38	658.818	Rt1
d12350-87_bb_84	661.285	Rt1
d107495-6_bb_r2_90	661.285	Rt1
15842-76_bb_71	664.026	Rt1
15842-76_bb_r2_71	664.026	Rt1
15842-76_bb_r2_72	664.026	Rt1
15842-76_bb_r2_57	664.026	Rt1
15504-77_bb_32	667.997	Rt1
31562-46_bb_79	667.997	Rt1
47891-27_bb_r2_5	667.997	Rt1
11613-90_bb_r2_45	670.802	Rt1
RtuB	670.802	Rt1
11548-91_bb_r2_65	670.802	Rt1
11548-91_bb_r2_88	670.802	Rt1
7418-111_bb_r2_85	670.802	Rt1
31532-46_bb_r2_16	671.859	Rt1
12946-85_bb_62	671.859	Rt1
12946-85_bb_66	671.859	Rt1
4305-135_bb_31	673.822	Rt1
4305-135_bb_49	673.822	Rt1
10880-93_bb_86	677.303	Rt1
10880-93_bb_r2_34	677.303	Rt1
8153-107_bb_r2_28	677.303	Rt1
21980-62_bb_35	678.629	Rt1
10467-95_bb_75	679.338	Rt1
10880-93_bb_72	680.092	Rt1
10880-93_bb_80	680.092	Rt1
10880-93_bb_r2_80	680.092	Rt1
d55543-22_bb_77	682.182	Rt1
14448-80_bb_r2_40	689.07	Rt1
14448-80_bb_r2_83	689.07	Rt1
22473-61_bb_59	693.416	Rt1
25693-55_bb_63	693.416	Rt1
21578-63_bb_r2_16	695.375	Rt1
21578-63_bb_r2_49	695.375	Rt1
28544-50_bb_40	697.119	Rt1
24563-57_bb_r2_32	703.458	Rt1
24563-57_bb_r2_9	703.458	Rt1
3715-141_bb_74	710.565	Rt1
3715-141_bb_r2_83	710.565	Rt1
8323-106_bb_r2_28	715.168	Rt1
8323-106_bb_r2_69	715.168	Rt1
31920-45_bb_49	717.599	Rt1
31920-45_bb_r2_48	717.599	Rt1
109752-6_bb_r2_21	718.834	Rt1
109752-6_bb_r2_66	718.834	Rt1
17515-72_bb_r2_17	718.834	Rt1
2113-162_bb_r2_28	718.834	Rt1
14376-81_bb_82	720.037	Rt1
6281-119_bb_46	721.447	Rt1
6281-119_bb_73	721.447	Rt1
7910-108_bb_r2_74	721.447	Rt1
1193-184_bb_69	721.447	Rt1
1193-184_bb_76	721.447	Rt1
5705-123_bb_31	721.447	Rt1
23574-59_bb_r2_85	723.032	Rt1
32164-45_bb_r2_79	723.032	Rt1
55206-22_bb_73	723.032	Rt1
15304-78_bb_r2_91	726.415	Rt1
6094-120_bb_39	729.141	Rt1
1601-173_bb_r2_46	729.141	Rt1
22880-60_bb_r2_56	730.359	Rt1
3465-144_bb_71	730.359	Rt1
8737-103_bb_r2_75	730.359	Rt1
3465-144_bb_r2_19	730.359	Rt1
BFG021	730.359	Rt1
9975-97_bb_20	733.612	Rt1
9975-97_bb_24	733.612	Rt1
32174-45_bb_32	740.795	Rt1
d19526-67_bb_r2_19	743.012	Rt1
17679-71_bb_r2_62	744.699	Rt1
d30396-48_bb_r2_89	744.699	Rt1
5456-125_bb_r2_82	744.699	Rt1
7409-111_bb_80	744.699	Rt1
5456-125_bb_34	748.424	Rt1
5456-125_bb_r2_19	748.424	Rt1
d21979-62_bb_60	760.393	Rt1
d21979-62_bb_62	760.393	Rt1
d31996-45_bb_38	773.418	Rt1
d31996-45_bb_40	773.418	Rt1
7276-112_bb_r2_63	782.814	Rt1
7276-112_bb_27	782.814	Rt1
7276-112_bb_28	782.814	Rt1
916-195_bb_r2_36	786.722	Rt1
916-195_bb_r2_89	786.722	Rt1
2470-157_bb_83	791.354	Rt1
2470-157_bb_r2_52	791.354	Rt1
1913-166_bb_83	791.933	Rt1
24499-57_bb_r2_54	791.933	Rt1
22401-61_bb_r2_33	794.263	Rt1
32321-45_bb_r2_92	794.263	Rt1
12464-87_bb_r2_20	799.003	Rt1
12464-87_bb_63	799.003	Rt1
d59993-19_bb_r2_30	807.058	Rt1
d59993-19_bb_r2_73	807.058	Rt1
9312-100_bb_43	812.373	Rt1
9312-100_bb_45	812.373	Rt1
9312-100_bb_r2_49	812.373	Rt1
9312-100_bb_r2_65	812.373	Rt1
12464-87_bb_r2_13	813.868	Rt1
4693-131_bb_45	813.868	Rt1
3149-147_bb_13	814.105	Rt1
3457-144_bb_47	814.105	Rt1
13272-84_bb_51	814.105	Rt1
17203-73_bb_r2_57	814.937	Rt1
15229-78_bb_r2_10	816.608	Rt1
15229-78_bb_r2_52	816.608	Rt1
17552-72_bb_29	823.674	Rt1
17552-72_bb_30	823.674	Rt1
15230-78_bb_r2_67	825.473	Rt1
17552-72_bb_80	825.473	Rt1
d3006-149_bb_62	825.473	Rt1
d6386-118_bb_30	825.473	Rt1
14138-81_bb_65	829.084	Rt1
2757-153_bb_79	829.084	Rt1
8301-106_bb_r2_21	829.084	Rt1
8301-106_bb_r2_81	829.084	Rt1
6360-118_bb_r2_92	831.431	Rt1
1513-175_bb_37	831.431	Rt1
2757-153_bb_85	831.431	Rt1
4476-133_bb_49	831.431	Rt1
498797-1_bb_r2_72	831.431	Rt1
20944-64_bb_r2_88	831.431	Rt1
15498-77_bb_r2_65	832.868	Rt1
15498-77_bb_r2_28	832.868	Rt1
15498-77_bb_r2_62	832.868	Rt1
Rtempu4	833.499	Rt1
d37045-39_bb_r2_10	841.574	Rt1
d37045-39_bb_r2_11	841.574	Rt1
d19135-68_bb_32	848.473	Rt1
d19135-68_bb_40	848.473	Rt1
3781-140_bb_21	856.119	Rt1
3781-140_bb_68	856.119	Rt1
3781-140_bb_r2_22	857.386	Rt1
3781-140_bb_r2_29	857.386	Rt1
1350-179_bb_19	859.717	Rt1
1715-170_bb_r2_48	859.717	Rt1
22507-61_bb_83	859.717	Rt1
14899-79_bb_79	859.717	Rt1
32218-45_bb_r2_7	859.717	Rt1
9324-100_bb_r2_62	861.74	Rt1
8637-104_bb_r2_73	861.74	Rt1
d31434-46_bb_64	870.65	Rt1
d31434-46_bb_73	870.65	Rt1
d31434-46_bb_r2_2	870.65	Rt1
d31434-46_bb_r2_46	870.65	Rt1
3090-148_bb_55	880.991	Rt1
3090-148_bb_71	880.991	Rt1
3090-148_bb_r2_58	880.991	Rt1
3090-148_bb_r2_64	880.991	Rt1
21753-62_bb_r2_57	882.339	Rt1
8218-106_bb_r2_47	882.339	Rt1
21753-62_bb_r2_11	882.339	Rt1
44508-31_bb_r2_9	885.712	Rt1
2297-159_bb_22	891.251	Rt1
2297-159_bb_41	891.251	Rt1
15910-76_bb_r2_41	896.073	Rt1
21594-63_bb_35	896.073	Rt1
9847-98_bb_23	896.073	Rt1
11910-89_bb_31	897.812	Rt1
11910-89_bb_33	897.812	Rt1
1950-165_bb_72	902.132	Rt1
3339-145_bb_78	902.132	Rt1
3339-145_bb_51	902.132	Rt1
7528-110_bb_26	902.132	Rt1
3229-146_bb_44	902.132	Rt1
6395-118_bb_47	902.999	Rt1
3354-145_bb_r2_86	902.999	Rt1
2628-155_bb_53	902.999	Rt1
2628-155_bb_55	902.999	Rt1
37629-38_bb_r2_25	902.999	Rt1
15621-77_bb_14	908.038	Rt1
15621-77_bb_31	908.038	Rt1
25468-55_bb_r2_69	911.006	Rt1
3705-141_bb_r2_61	912.716	Rt1
d25468-55_bb_52	915.168	Rt1
d43222-32_bb_25	920.037	Rt1
d43222-32_bb_50	920.037	Rt1
31130-46_bb_62	928.843	Rt1
3705-141_bb_r2_77	928.843	Rt1
18165-70_bb_r2_60	932.739	Rt1
64016-17_bb_r2_31	932.739	Rt1
18903-68_bb_40	932.739	Rt1
10484-95_bb_r2_42	935.023	Rt1
16894-73_bb_r2_2	935.023	Rt1
3055-149_bb_70	935.023	Rt1
3055-149_bb_47	935.023	Rt1
18537-69_bb_47	940.933	Rt1
18537-69_bb_84	940.933	Rt1
11855-89_bb_r2_47	946.416	Rt1
5195-127_bb_r2_27	946.416	Rt1
d21754-62_bb_r2_29	946.416	Rt1
21340-63_bb_63	948.939	Rt1
2584-155_bb_42	948.939	Rt1
9802-98_bb_61	952.122	Rt1
9802-98_bb_75	952.122	Rt1
8854-103_bb_65	953.472	Rt1
14721-80_bb_r2_50	953.472	Rt1
1894-167_bb_85	953.574	Rt1
11963-89_bb_r2_86	953.574	Rt1
5950-121_bb_r2_53	953.574	Rt1
39862-35_bb_63	957.926	Rt1
5151-128_bb_r2_59	957.926	Rt1
24863-57_bb_r2_2	959.998	Rt1
24863-57_bb_r2_4	959.998	Rt1
24863-57_bb_r2_80	959.998	Rt1
d30186-48_bb_r2_86	959.998	Rt1
1794-169_bb_86	962.625	Rt1
1794-169_bb_r2_64	962.625	Rt1
25395-56_bb_r2_10	962.625	Rt1
5343-126_bb_r2_88	962.625	Rt1
9673-99_bb_39	962.625	Rt1
13252-84_bb_15	964.143	Rt1
52249-24_bb_r2_45	964.143	Rt1
52249-24_bb_r2_43	964.143	Rt1
5978-121_bb_38	964.366	Rt1
13252-84_bb_r2_86	964.366	Rt1
1864-167_bb_r2_61	965.66	Rt1
25447-56_bb_r2_64	967.414	Rt1
35567-40_bb_77	967.414	Rt1
9165-101_bb_r2_43	971.261	Rt1
10748-94_bb_48	971.261	Rt1
11936-89_bb_r2_87	971.261	Rt1
79755-12_bb_36	971.261	Rt1
1641-172_bb_r2_55	973.638	Rt1
1641-172_bb_70	975.288	Rt1
1641-172_bb_r2_11	975.288	Rt1
5429-126_bb_47	985.51	Rt1
5429-126_bb_r2_56	985.51	Rt1
5429-126_bb_r2_7	985.51	Rt1
2278-160_bb_r2_66	988.335	Rt1
24061-58_bb_r2_5	990.063	Rt1
24061-58_bb_r2_80	990.063	Rt1
5815-122_bb_66	997.8	Rt1
26875-53_bb_72	997.8	Rt1
5815-122_bb_r2_80	997.8	Rt1
5815-122_bb_41	1001.52	Rt1
5815-122_bb_r2_94	1001.52	Rt1
6800-115_bb_41	1005.87	Rt1
6800-115_bb_71	1005.87	Rt1
25611-55_bb_r2_6	1012.52	Rt1
25611-55_bb_r2_72	1013.2	Rt1
19923-66_bb_45	1013.62	Rt1
17528-72_bb_r2_8	1018.28	Rt1
17528-72_bb_r2_94	1018.28	Rt1
45866-29_bb_r2_17	1027.13	Rt1
45866-29_bb_r2_76	1027.13	Rt1
d45866-29_bb_r2_6	1036.33	Rt1
d45866-29_bb_r2_67	1036.33	Rt1
61284-19_bb_r2_23	1044.46	Rt1
d22204-61_bb_30	1048.31	Rt1
9300-100_bb_41	1051.96	Rt1
9300-100_bb_62	1051.96	Rt1
17950-71_bb_15	1056.46	Rt1
8012-107_bb_76	1060.89	Rt1
41006-34_bb_r2_74	1064.05	Rt1
41006-34_bb_80	1067.55	Rt1
41006-34_bb_88	1067.55	Rt1
41006-34_bb_r2_1	1067.55	Rt1
28473-51_bb_17	1082.02	Rt1
13509-83_bb_r2_2	1082.56	Rt1
3603-142_bb_r2_15	1083.08	Rt1
38662-37_bb_r2_37	1083.75	Rt1
18745-69_bb_r2_1	1089.94	Rt1
5550-125_bb_29	1089.94	Rt1
13158-84_bb_r2_1	1091.16	Rt1
2341-159_bb_50	1091.16	Rt1
24941-56_bb_43	1091.16	Rt1
26388-54_bb_37	1091.16	Rt1
18745-69_bb_r2_14	1091.16	Rt1
24941-56_bb_r2_76	1091.16	Rt1
4319-135_bb_33	1092.23	Rt1
20577-65_bb_75	1092.23	Rt1
31602-46_bb_r2_81	0	Rt2
31602-46_bb_r2_90	0	Rt2
13030-85_bb_60	2.631	Rt2
27629-52_bb_49	2.631	Rt2
19320-67_bb_61	2.631	Rt2
27629-52_bb_58	2.631	Rt2
28812-50_bb_28	5.591	Rt2
28812-50_bb_69	5.591	Rt2
22940-60_bb_83	5.591	Rt2
28296-51_bb_13	8.196	Rt2
67186-16_bb_r2_57	8.196	Rt2
67186-16_bb_r2_26	8.196	Rt2
5669-124_bb_r2_42	10.609	Rt2
52020-24_bb_r2_69	17.072	Rt2
20680-64_bb_r2_76	17.072	Rt2
d31379-46_bb_r2_58	27.886	Rt2
d31379-46_bb_r2_74	27.886	Rt2
20814-64_bb_r2_61	36.71	Rt2
3580-142_bb_r2_36	39.057	Rt2
3580-142_bb_r2_8	39.057	Rt2
32990-44_bb_r2_23	44.607	Rt2
32990-44_bb_r2_60	44.607	Rt2
19228-68_bb_r2_52	51.995	Rt2
19228-68_bb_70	51.995	Rt2
d16825-74_bb_31	61.05	Rt2
d16825-74_bb_32	61.05	Rt2
541-234_bb_r2_61	72.509	Rt2
26990-53_bb_81	72.509	Rt2
5771-123_bb_r2_68	79.372	Rt2
d3155-147_bb_r2_75	81.959	Rt2
3155-147_bb_r2_5	84.565	Rt2
28288-51_bb_44	89.042	Rt2
18335-70_bb_21	92.378	Rt2
8770-103_bb_r2_52	100.159	Rt2
5861-122_bb_r2_69	100.159	Rt2
5861-122_bb_r2_20	100.159	Rt2
6462-117_bb_45	100.159	Rt2
8770-103_bb_31	100.159	Rt2
8770-103_bb_39	100.159	Rt2
9037-102_bb_r2_40	100.159	Rt2
27575-52_bb_r2_40	101.982	Rt2
27575-52_bb_r2_95	101.982	Rt2
32404-45_bb_r2_23	103.162	Rt2
3634-142_bb_58	107.784	Rt2
3634-142_bb_r2_64	107.784	Rt2
7100-113_bb_50	111.749	Rt2
43986-31_bb_11	116.799	Rt2
23142-60_bb_23	118.013	Rt2
248214-1_bb_76	120.62	Rt2
24755-57_bb_r2_66	120.62	Rt2
17708-71_bb_r2_67	121.936	Rt2
10161-96_bb_r2_12	121.936	Rt2
24755-57_bb_r2_47	124.276	Rt2
24755-57_bb_r2_49	124.276	Rt2
d34518-42_bb_r2_20	124.276	Rt2
1067-189_bb_34	127.331	Rt2
1067-189_bb_37	127.331	Rt2
27989-51_bb_81	130.372	Rt2
27989-51_bb_85	130.372	Rt2
27989-51_bb_87	130.372	Rt2
24239-58_bb_35	134.737	Rt2
24239-58_bb_r2_34	134.737	Rt2
7701-109_bb_r2_4	136.633	Rt2
16100-76_bb_r2_23	136.633	Rt2
d33458-43_bb_43	139.826	Rt2
d33458-43_bb_44	139.826	Rt2
11112-92_bb_46	142.07	Rt2
33458-43_bb_59	142.07	Rt2
8295-106_bb_21	144.159	Rt2
d83160-11_bb_r2_30	144.159	Rt2
13955-82_bb_r2_58	146.235	Rt2
13955-82_bb_r2_92	146.235	Rt2
83160-11_bb_86	148.248	Rt2
5157-128_bb_18	151.019	Rt2
5157-128_bb_44	151.019	Rt2
18408-70_bb_r2_5	151.535	Rt2
d17693-71_bb_60	152.817	Rt2
19528-67_bb_61	154.723	Rt2
5605-124_bb_r2_27	154.723	Rt2
15105-78_bb_r2_87	157.354	Rt2
19528-67_bb_r2_9	157.354	Rt2
4466-134_bb_r2_81	157.354	Rt2
18495-69_bb_20	157.354	Rt2
21851-62_bb_44	157.354	Rt2
BFG059	157.354	Rt2
d40756-34_bb_r2_14	157.354	Rt2
57954-20_bb_85	160.225	Rt2
26943-53_bb_r2_17	160.225	Rt2
d47091-28_bb_r2_90	165.718	Rt2
33782-43_bb_46	171.034	Rt2
33782-43_bb_67	171.034	Rt2
33782-43_bb_r2_54	171.034	Rt2
33782-43_bb_r2_61	171.034	Rt2
8031-107_bb_r2_32	175.358	Rt2
22231-61_bb_r2_14	178.131	Rt2
d23899-58_bb_48	178.131	Rt2
47009-28_bb_54	185.944	Rt2
11692-90_bb_55	190.211	Rt2
14139-81_bb_28	190.211	Rt2
1447-177_bb_r2_66	190.211	Rt2
31084-46_bb_58	196.12	Rt2
31084-46_bb_87	196.12	Rt2
71022-15_bb_80	199.748	Rt2
18291-70_bb_48	200.881	Rt2
d49398-26_bb_r2_68	200.881	Rt2
9434-100_bb_r2_21	202.354	Rt2
19200-68_bb_64	203.88	Rt2
15236-78_bb_r2_4	203.88	Rt2
4632-132_bb_r2_50	207.187	Rt2
4632-132_bb_r2_95	207.187	Rt2
45334-30_bb_r2_36	208.681	Rt2
d25349-56_bb_r2_24	209.965	Rt2
10674-94_bb_r2_39	212.366	Rt2
10674-94_bb_r2_75	212.366	Rt2
53269-23_bb_42	214.479	Rt2
10674-94_bb_39	215.969	Rt2
10674-94_bb_70	215.969	Rt2
10674-94_bb_77	215.969	Rt2
32088-45_bb_r2_1	220.641	Rt2
32088-45_bb_r2_13	220.641	Rt2
32088-45_bb_39	227.419	Rt2
32088-45_bb_50	227.419	Rt2
32088-45_bb_53	227.419	Rt2
32088-45_bb_r2_53	227.419	Rt2
47632-28_bb_r2_60	234.591	Rt2
47632-28_bb_r2_63	234.591	Rt2
12750-86_bb_33	237.638	Rt2
15807-76_bb_r2_4	237.638	Rt2
15807-76_bb_r2_65	239.736	Rt2
15807-76_bb_r2_75	239.736	Rt2
20322-65_bb_r2_33	243.184	Rt2
d20322-65_bb_19	243.184	Rt2
2153-162_bb_57	247.78	Rt2
20383-65_bb_75	247.78	Rt2
2153-162_bb_r2_68	247.78	Rt2
8204-106_bb_r2_17	251.138	Rt2
8631-104_bb_18	254.385	Rt2
d28152-51_bb_84	259.13	Rt2
d28152-51_bb_r2_28	259.13	Rt2
84077-11_bb_r2_27	265.923	Rt2
84077-11_bb_r2_40	265.923	Rt2
31010-47_bb_11	269.332	Rt2
13518-83_bb_81	269.332	Rt2
35197-41_bb_71	269.332	Rt2
682-213_bb_25	269.332	Rt2
682-213_bb_80	269.332	Rt2
6368-118_bb_r2_54	269.332	Rt2
7597-110_bb_75	269.332	Rt2
84077-11_bb_r2_21	269.332	Rt2
9506-99_bb_75	269.332	Rt2
19355-67_bb_r2_72	271.019	Rt2
BFG133	271.019	Rt2
19355-67_bb_41	272.17	Rt2
19355-67_bb_84	272.17	Rt2
19355-67_bb_r2_60	272.17	Rt2
19355-67_bb_r2_76	272.17	Rt2
32533-44_bb_65	280.113	Rt2
32533-44_bb_r2_86	280.113	Rt2
27204-53_bb_65	292.467	Rt2
27204-53_bb_74	292.467	Rt2
12076-89_bb_35	302.314	Rt2
12076-89_bb_75	302.314	Rt2
13499-83_bb_13	311.988	Rt2
13499-83_bb_69	311.988	Rt2
24643-57_bb_r2_39	319.384	Rt2
30634-47_bb_r2_20	319.384	Rt2
12189-88_bb_r2_29	319.384	Rt2
33425-43_bb_75	319.384	Rt2
34835-41_bb_r2_61	319.384	Rt2
16143-75_bb_67	321.303	Rt2
16143-75_bb_57	321.303	Rt2
6250-119_bb_r2_55	325.664	Rt2
30113-48_bb_41	328.596	Rt2
30113-48_bb_73	328.596	Rt2
30113-48_bb_r2_5	328.596	Rt2
43105-32_bb_r2_18	330.79	Rt2
6460-117_bb_72	330.79	Rt2
6304-119_bb_54	332.114	Rt2
6304-119_bb_r2_51	332.114	Rt2
169965-2_bb_r2_29	335.018	Rt2
169965-2_bb_r2_81	336.117	Rt2
4720-131_bb_58	337.109	Rt2
34411-42_bb_66	338.845	Rt2
4619-132_bb_r2_11	338.845	Rt2
d29912-48_bb_r2_42	338.845	Rt2
21591-63_bb_r2_88	340.747	Rt2
d11913-89_bb_r2_33	343.092	Rt2
11913-89_bb_r2_59	343.092	Rt2
5483-125_bb_r2_25	344.091	Rt2
14911-79_bb_r2_34	345.49	Rt2
7264-112_bb_85	345.49	Rt2
85205-10_bb_r2_24	349.331	Rt2
85205-10_bb_r2_62	349.331	Rt2
15851-76_bb_r2_30	358.061	Rt2
15851-76_bb_r2_42	358.061	Rt2
10571-95_bb_r2_83	364.141	Rt2
9366-100_bb_r2_63	364.141	Rt2
d21163-64_bb_r2_26	364.141	Rt2
d13829-82_bb_r2_30	364.141	Rt2
d50299-25_bb_61	364.141	Rt2
9366-100_bb_r2_30	365.45	Rt2
13249-84_bb_58	365.45	Rt2
35800-40_bb_65	365.45	Rt2
10571-95_bb_r2_48	366.682	Rt2
10571-95_bb_r2_82	366.682	Rt2
10048-97_bb_71	369.174	Rt2
10048-97_bb_r2_22	369.174	Rt2
22490-61_bb_55	371.21	Rt2
11594-90_bb_24	372.033	Rt2
11594-90_bb_77	372.033	Rt2
5734-123_bb_r2_91	372.033	Rt2
16855-74_bb_r2_25	372.033	Rt2
10113-97_bb_51	372.756	Rt2
12112-88_bb_32	372.756	Rt2
d27837-52_bb_r2_92	374.655	Rt2
24208-58_bb_r2_2	374.655	Rt2
22490-61_bb_r2_56	374.655	Rt2
d16453-75_bb_75	374.655	Rt2
8956-102_bb_34	378.837	Rt2
d1388-178_bb_r2_41	378.837	Rt2
4597-132_bb_28	381.679	Rt2
4597-132_bb_57	381.679	Rt2
4597-132_bb_r2_43	381.679	Rt2
22603-61_bb_r2_65	388.524	Rt2
22603-61_bb_r2_79	388.524	Rt2
d25261-56_bb_49	390.525	Rt2
25261-56_bb_34	390.525	Rt2
4661-132_bb_81	390.525	Rt2
BFG146	390.525	Rt2
890-196_bb_r2_21	390.525	Rt2
890-196_bb_r2_30	390.525	Rt2
d26220-54_bb_r2_1	390.525	Rt2
d4661-132_bb_r2_9	390.525	Rt2
d7004-114_bb_66	390.525	Rt2
26220-54_bb_67	393.084	Rt2
27238-52_bb_34	393.084	Rt2
35905-40_bb_86	400.66	Rt2
35905-40_bb_87	400.66	Rt2
35905-40_bb_r2_37	400.66	Rt2
27241-52_bb_r2_23	410.818	Rt2
4064-137_bb_38	415.034	Rt2
4372-135_bb_r2_14	415.034	Rt2
d4064-137_bb_r2_56	415.034	Rt2
d18791-69_bb_r2_47	416.343	Rt2
d18791-69_bb_r2_76	416.343	Rt2
d50534-25_bb_70	419.151	Rt2
21985-62_bb_r2_18	419.151	Rt2
d42527-33_bb_49	419.151	Rt2
d42527-33_bb_80	419.151	Rt2
14703-80_bb_47	421.712	Rt2
21017-64_bb_47	421.712	Rt2
d3016-149_bb_r2_24	422.977	Rt2
d3016-149_bb_r2_5	422.977	Rt2
d16204-75_bb_71	426.29	Rt2
d12892-85_bb_80	427.498	Rt2
d12892-85_bb_84	427.498	Rt2
d13128-84_bb_r2_71	429.786	Rt2
d31644-46_bb_r2_44	430.519	Rt2
31644-46_bb_r2_40	430.519	Rt2
d8054-107_bb_85	430.519	Rt2
57414-21_bb_r2_31	433.751	Rt2
d20881-64_bb_31	433.751	Rt2
1891-167_bb_30	439.579	Rt2
11249-92_bb_r2_63	441.205	Rt2
d4167-136_bb_r2_31	442.776	Rt2
10585-95_bb_41	445.611	Rt2
7997-108_bb_32	445.611	Rt2
5238-127_bb_31	445.611	Rt2
d5012-129_bb_58	445.611	Rt2
d5238-127_bb_r2_26	445.611	Rt2
36577-39_bb_24	447.858	Rt2
36577-39_bb_r2_85	447.858	Rt2
17143-73_bb_r2_36	451.804	Rt2
d17143-73_bb_r2_15	451.804	Rt2
40432-35_bb_16	453.41	Rt2
6482-117_bb_52	453.41	Rt2
6482-117_bb_76	453.41	Rt2
23985-58_bb_36	453.41	Rt2
2632-155_bb_61	454.575	Rt2
d645-215_bb_r2_90	454.575	Rt2
d24785-57_bb_19	454.575	Rt2
8101-107_bb_39	454.575	Rt2
9747-98_bb_39	454.575	Rt2
1411-177_bb_55	455.276	Rt2
1411-177_bb_58	455.276	Rt2
d8101-107_bb_22	455.276	Rt2
34138-42_bb_19	457.298	Rt2
6541-117_bb_r2_4	457.298	Rt2
16165-75_bb_50	463.094	Rt2
16165-75_bb_51	463.094	Rt2
24785-57_bb_r2_8	469.328	Rt2
24785-57_bb_r2_10	469.328	Rt2
d6541-117_bb_24	472.998	Rt2
d6541-117_bb_80	472.998	Rt2
d11129-92_bb_r2_27	475.053	Rt2
d11129-92_bb_r2_77	475.053	Rt2
25181-56_bb_r2_49	478.317	Rt2
38754-37_bb_r2_8	478.317	Rt2
7280-112_bb_87	478.317	Rt2
23777-58_bb_r2_14	481.36	Rt2
4116-137_bb_r2_62	481.36	Rt2
8685-103_bb_r2_12	481.36	Rt2
4116-137_bb_34	481.36	Rt2
9531-99_bb_r2_53	484.364	Rt2
10115-97_bb_88	484.364	Rt2
1475-176_bb_81	489.125	Rt2
21928-62_bb_68	489.125	Rt2
BFG009	489.93	Rt2
8756-103_bb_36	489.93	Rt2
1926-166_bb_r2_59	489.93	Rt2
26702-53_bb_60	493.101	Rt2
26702-53_bb_r2_3	493.101	Rt2
3456-144_bb_r2_70	496.532	Rt2
6270-119_bb_r2_59	496.532	Rt2
7219-112_bb_26	496.532	Rt2
d37329-38_bb_53	496.532	Rt2
19843-66_bb_r2_59	501.792	Rt2
15934-76_bb_64	504.312	Rt2
4031-138_bb_r2_63	504.312	Rt2
11077-92_bb_61	507.852	Rt2
45991-29_bb_r2_35	507.852	Rt2
12843-86_bb_r2_80	507.852	Rt2
12843-86_bb_r2_35	511.325	Rt2
12843-86_bb_r2_36	511.325	Rt2
17041-73_bb_r2_77	519.186	Rt2
17041-73_bb_r2_91	519.186	Rt2
3556-143_bb_43	524.747	Rt2
3556-143_bb_r2_93	524.747	Rt2
11290-92_bb_r2_37	525.896	Rt2
11290-92_bb_r2_7	525.896	Rt2
308069-1_bb_r2_24	527.79	Rt2
11709-90_bb_22	527.79	Rt2
13263-84_bb_r2_44	527.79	Rt2
34672-42_bb_30	527.79	Rt2
d28592-50_bb_40	527.79	Rt2
13263-84_bb_r2_5	529.301	Rt2
13263-84_bb_r2_59	529.301	Rt2
9515-99_bb_15	531.746	Rt2
9515-99_bb_51	531.746	Rt2
10197-96_bb_r2_44	534.01	Rt2
10303-96_bb_r2_85	534.01	Rt2
11957-89_bb_60	534.01	Rt2
21823-62_bb_69	534.01	Rt2
26517-54_bb_54	534.01	Rt2
28160-51_bb_r2_8	534.01	Rt2
28803-50_bb_r2_10	534.01	Rt2
5402-126_bb_r2_82	534.01	Rt2
8156-107_bb_50	534.01	Rt2
10303-96_bb_48	534.01	Rt2
10631-94_bb_26	534.01	Rt2
18308-70_bb_r2_95	534.01	Rt2
22383-61_bb_38	534.01	Rt2
8156-107_bb_46	536.828	Rt2
8156-107_bb_r2_75	536.828	Rt2
8231-106_bb_50	541.18	Rt2
8231-106_bb_r2_4	541.18	Rt2
17119-73_bb_82	545.621	Rt2
9662-99_bb_27	545.621	Rt2
34445-42_bb_r2_12	549.432	Rt2
34445-42_bb_r2_15	549.432	Rt2
34445-42_bb_r2_83	549.432	Rt2
5455-125_bb_r2_78	552.241	Rt2
8477-105_bb_81	552.241	Rt2
7135-113_bb_r2_6	552.241	Rt2
7135-113_bb_47	553.12	Rt2
5455-125_bb_34	553.12	Rt2
12712-86_bb_r2_45	553.898	Rt2
4823-130_bb_r2_41	553.898	Rt2
50184-26_bb_r2_60	553.898	Rt2
6430-118_bb_26	553.898	Rt2
792-204_bb_r2_1	553.898	Rt2
8384-105_bb_r2_54	553.898	Rt2
6430-118_bb_83	553.898	Rt2
8258-106_bb_48	553.898	Rt2
d38387-37_bb_r2_57	553.898	Rt2
2515-156_bb_r2_79	554.733	Rt2
37120-38_bb_36	554.733	Rt2
25208-56_bb_r2_3	561.195	Rt2
25208-56_bb_r2_51	561.195	Rt2
3048-149_bb_42	566.467	Rt2
8954-102_bb_r2_95	566.467	Rt2
8052-107_bb_38	567.684	Rt2
8052-107_bb_r2_2	567.684	Rt2
12116-88_bb_32	568.889	Rt2
13216-84_bb_r2_41	568.889	Rt2
12116-88_bb_r2_88	569.773	Rt2
8052-107_bb_r2_1	569.773	Rt2
8293-106_bb_r2_64	569.773	Rt2
8293-106_bb_51	569.773	Rt2
d17809-71_bb_r2_15	569.773	Rt2
d8838-103_bb_49	569.773	Rt2
13216-84_bb_r2_12	571.012	Rt2
52798-24_bb_r2_51	571.012	Rt2
4293-135_bb_37	574.831	Rt2
14271-81_bb_r2_4	574.831	Rt2
14271-81_bb_r2_78	574.831	Rt2
2934-150_bb_34	574.831	Rt2
d15694-77_bb_r2_28	576.172	Rt2
2706-153_bb_r2_95	577.352	Rt2
2706-153_bb_r2_23	577.352	Rt2
22998-60_bb_81	580.331	Rt2
22998-60_bb_r2_5	580.331	Rt2
23627-59_bb_70	585.887	Rt2
13497-83_bb_r2_45	587.318	Rt2
13497-83_bb_r2_70	587.318	Rt2
91552-9_bb_25	587.318	Rt2
d19451-67_bb_44	587.318	Rt2
19227-68_bb_40	588.946	Rt2
880-197_bb_r2_94	588.946	Rt2
13036-85_bb_r2_66	590.744	Rt2
18209-70_bb_r2_94	590.744	Rt2
19133-68_bb_62	590.744	Rt2
13036-85_bb_r2_54	591.792	Rt2
16122-76_bb_75	591.792	Rt2
6278-119_bb_r2_72	591.792	Rt2
16122-76_bb_71	591.792	Rt2
45248-30_bb_r2_95	591.792	Rt2
7026-114_bb_r2_29	591.792	Rt2
19411-67_bb_r2_5	592.888	Rt2
21609-63_bb_77	592.888	Rt2
5697-123_bb_65	596.95	Rt2
5697-123_bb_r2_45	596.95	Rt2
3774-140_bb_39	598.462	Rt2
5430-126_bb_r2_64	598.462	Rt2
9733-98_bb_45	598.462	Rt2
15393-78_bb_r2_95	598.462	Rt2
24784-57_bb_64	598.462	Rt2
4051-137_bb_r2_2	600.507	Rt2
6539-117_bb_r2_92	600.507	Rt2
33437-43_bb_33	601.771	Rt2
4395-134_bb_r2_73	601.771	Rt2
4395-134_bb_r2_72	601.771	Rt2
15454-77_bb_86	601.771	Rt2
12262-88_bb_54	601.771	Rt2
52756-24_bb_r2_29	601.771	Rt2
2605-155_bb_r2_10	601.771	Rt2
12444-87_bb_37	601.771	Rt2
16364-75_bb_28	601.771	Rt2
52756-24_bb_r2_30	601.771	Rt2
52756-24_bb_r2_65	601.771	Rt2
13009-85_bb_65	606.176	Rt2
13009-85_bb_r2_62	606.176	Rt2
13009-85_bb_r2_82	606.176	Rt2
13009-85_bb_58	607.444	Rt2
60694-19_bb_r2_93	607.444	Rt2
d60694-19_bb_r2_57	607.444	Rt2
192922-1_bb_r2_73	608.11	Rt2
7140-113_bb_39	608.11	Rt2
43160-32_bb_r2_61	609.313	Rt2
22999-60_bb_r2_35	609.313	Rt2
d22999-60_bb_28	609.313	Rt2
d7140-113_bb_42	609.313	Rt2
12247-88_bb_r2_50	611.394	Rt2
6028-121_bb_31	613.228	Rt2
4099-137_bb_55	614.644	Rt2
4099-137_bb_48	614.644	Rt2
13388-84_bb_r2_63	620.5	Rt2
12755-86_bb_86	620.5	Rt2
15036-79_bb_63	620.5	Rt2
42791-32_bb_r2_73	626.471	Rt2
42791-32_bb_r2_74	626.471	Rt2
20046-66_bb_51	631.085	Rt2
29041-50_bb_r2_61	631.085	Rt2
16837-74_bb_54	632.131	Rt2
35358-41_bb_r2_33	633.055	Rt2
1647-172_bb_r2_58	636.383	Rt2
25319-56_bb_78	636.383	Rt2
18922-68_bb_58	643.094	Rt2
18922-68_bb_r2_70	643.094	Rt2
18922-68_bb_r2_72	643.094	Rt2
5642-124_bb_r2_25	646.071	Rt2
4883-130_bb_r2_64	648.855	Rt2
16164-75_bb_r2_30	652.298	Rt2
1949-165_bb_r2_60	652.298	Rt2
19767-66_bb_79	654.297	Rt2
33642-43_bb_r2_36	654.297	Rt2
7326-112_bb_26	654.297	Rt2
7326-112_bb_13	654.297	Rt2
BFG183	655.454	Rt2
d13516-83_bb_r2_23	659.43	Rt2
d13516-83_bb_r2_32	659.43	Rt2
d13516-83_bb_r2_92	659.43	Rt2
1726-170_bb_30	663.886	Rt2
1726-170_bb_32	663.886	Rt2
9436-100_bb_75	666.224	Rt2
344291-1_bb_34	666.224	Rt2
13143-84_bb_58	667.284	Rt2
13143-84_bb_60	667.284	Rt2
22354-61_bb_r2_69	667.284	Rt2
24994-56_bb_88	671.419	Rt2
24994-56_bb_50	671.419	Rt2
24994-56_bb_83	671.419	Rt2
24994-56_bb_56	675.042	Rt2
17562-72_bb_r2_2	679.566	Rt2
25245-56_bb_r2_75	683.148	Rt2
8642-104_bb_83	683.148	Rt2
9635-99_bb_r2_75	685.178	Rt2
14365-81_bb_31	696.762	Rt2
14365-81_bb_r2_75	696.762	Rt2
2160-162_bb_r2_43	703.149	Rt2
6450-118_bb_r2_75	704.087	Rt2
6450-118_bb_36	705.17	Rt2
6450-118_bb_r2_37	705.17	Rt2
21257-63_bb_r2_59	707.433	Rt2
13059-85_bb_26	709.119	Rt2
39064-36_bb_r2_93	709.119	Rt2
29369-49_bb_r2_44	714.601	Rt2
29369-49_bb_r2_87	714.601	Rt2
d767-205_bb_r2_41	714.601	Rt2
12726-86_bb_r2_53	716.771	Rt2
29369-49_bb_r2_32	716.771	Rt2
26467-54_bb_23	716.771	Rt2
17733-71_bb_r2_7	720.069	Rt2
2600-155_bb_65	720.069	Rt2
46828-28_bb_r2_92	720.069	Rt2
14814-79_bb_r2_1	723.521	Rt2
14814-79_bb_r2_5	723.521	Rt2
15785-77_bb_54	725.576	Rt2
21783-62_bb_76	725.576	Rt2
14814-79_bb_r2_50	725.576	Rt2
15785-77_bb_r2_73	725.576	Rt2
47452-28_bb_16	726.352	Rt2
32071-45_bb_r2_79	726.352	Rt2
6414-118_bb_25	726.352	Rt2
33395-43_bb_r2_37	726.352	Rt2
34769-41_bb_r2_42	727.831	Rt2
16406-75_bb_69	727.831	Rt2
25166-56_bb_51	733.728	Rt2
25166-56_bb_r2_6	733.728	Rt2
25166-56_bb_r2_83	733.728	Rt2
22760-60_bb_r2_40	742.63	Rt2
3242-146_bb_40	746.668	Rt2
3242-146_bb_43	746.668	Rt2
33487-43_bb_58	752.39	Rt2
11186-92_bb_15	758.928	Rt2
11186-92_bb_r2_24	758.928	Rt2
d16611-74_bb_72	765.246	Rt2
d16611-74_bb_r2_63	765.246	Rt2
36614-39_bb_18	783.613	Rt2
36614-39_bb_54	783.613	Rt2
12300-88_bb_r2_21	787.12	Rt2
36898-39_bb_79	790.125	Rt2
33878-43_bb_r2_61	796.288	Rt2
35286-41_bb_r2_17	796.288	Rt2
37443-38_bb_r2_30	798.075	Rt2
28197-51_bb_26	800.629	Rt2
28197-51_bb_27	800.629	Rt2
31987-45_bb_r2_78	803.042	Rt2
6361-118_bb_52	803.042	Rt2
12599-86_bb_63	805.91	Rt2
12599-86_bb_r2_54	805.91	Rt2
36660-39_bb_21	817.607	Rt2
36660-39_bb_47	817.607	Rt2
7143-113_bb_18	818.864	Rt2
978-192_bb_r2_83	822.106	Rt2
978-192_bb_52	822.106	Rt2
2301-159_bb_85	825.367	Rt2
2301-159_bb_r2_41	825.367	Rt2
2301-159_bb_27	827.479	Rt2
12379-87_bb_14	828.26	Rt2
5889-122_bb_r2_7	828.26	Rt2
9200-101_bb_r2_14	829.1	Rt2
17954-71_bb_74	831.25	Rt2
30309-48_bb_r2_95	832.816	Rt2
9606-99_bb_76	832.816	Rt2
22223-61_bb_32	834.647	Rt2
22223-61_bb_50	834.647	Rt2
35157-41_bb_53	840.877	Rt2
35157-41_bb_78	840.877	Rt2
16705-74_bb_r2_39	0	Rt3
35508-40_bb_79	0	Rt3
33493-43_bb_r2_68	3.96	Rt3
347395-1_bb_r2_93	4.825	Rt3
12539-87_bb_r2_43	4.825	Rt3
12298-88_bb_r2_30	5.493	Rt3
3310-146_bb_30	5.493	Rt3
12298-88_bb_14	5.493	Rt3
12298-88_bb_75	5.493	Rt3
12298-88_bb_r2_70	5.493	Rt3
35541-40_bb_23	5.493	Rt3
28115-51_bb_r2_78	5.493	Rt3
3232-146_bb_r2_56	12.943	Rt3
3232-146_bb_r2_57	12.943	Rt3
12015-89_bb_32	15.992	Rt3
12015-89_bb_r2_38	15.992	Rt3
12015-89_bb_r2_73	15.992	Rt3
47951-27_bb_r2_28	17.492	Rt3
9252-100_bb_68	17.492	Rt3
12413-87_bb_r2_24	18.459	Rt3
13231-84_bb_17	19.56	Rt3
13231-84_bb_78	19.56	Rt3
2796-152_bb_r2_28	25.947	Rt3
2796-152_bb_r2_77	25.947	Rt3
16334-75_bb_r2_57	27.69	Rt3
20576-65_bb_71	29.173	Rt3
20576-65_bb_r2_1	29.173	Rt3
35353-41_bb_r2_83	30.369	Rt3
3042-149_bb_r2_22	32.052	Rt3
3042-149_bb_r2_50	32.052	Rt3
21082-64_bb_75	35.793	Rt3
21082-64_bb_76	35.793	Rt3
14789-79_bb_r2_53	44.52	Rt3
BFG077	44.52	Rt3
BFG242	44.52	Rt3
4676-132_bb_50	44.52	Rt3
10168-96_bb_r2_34	44.52	Rt3
26036-54_bb_24	49.476	Rt3
26036-54_bb_84	49.476	Rt3
7820-109_bb_24	55.006	Rt3
23284-59_bb_r2_68	55.327	Rt3
2996-149_bb_r2_35	56.372	Rt3
6997-114_bb_21	58.873	Rt3
19037-68_bb_r2_3	62.803	Rt3
19037-68_bb_r2_5	62.803	Rt3
19037-68_bb_r2_89	62.803	Rt3
21339-63_bb_r2_58	63.618	Rt3
1548-174_bb_23	64.834	Rt3
24282-58_bb_r2_93	64.834	Rt3
22298-61_bb_r2_6	64.834	Rt3
36859-39_bb_25	64.834	Rt3
26914-53_bb_r2_50	68.749	Rt3
26914-53_bb_r2_86	68.749	Rt3
d21339-63_bb_r2_47	77.675	Rt3
d21339-63_bb_r2_68	77.675	Rt3
44312-31_bb_r2_80	87.308	Rt3
9031-102_bb_r2_76	88.809	Rt3
54244-23_bb_r2_59	89.456	Rt3
8621-104_bb_41	95.646	Rt3
8621-104_bb_52	95.646	Rt3
5908-122_bb_66	104.063	Rt3
5908-122_bb_75	104.063	Rt3
5908-122_bb_r2_10	104.063	Rt3
5908-122_bb_r2_73	104.063	Rt3
10433-95_bb_r2_66	114.333	Rt3
3197-147_bb_49	117.916	Rt3
53668-23_bb_r2_79	117.916	Rt3
551-232_bb_r2_60	117.916	Rt3
14712-80_bb_88	117.916	Rt3
BFG074	117.916	Rt3
d53178-23_bb_r2_3	117.916	Rt3
3197-147_bb_41	122.556	Rt3
3197-147_bb_r2_58	122.556	Rt3
25886-55_bb_37	127.936	Rt3
9611-99_bb_54	127.936	Rt3
21998-62_bb_35	132.738	Rt3
32888-44_bb_45	132.738	Rt3
10287-96_bb_r2_12	134.393	Rt3
12417-87_bb_21	134.393	Rt3
d14580-80_bb_r2_12	135.802	Rt3
25902-55_bb_57	145.154	Rt3
25902-55_bb_81	145.154	Rt3
13192-84_bb_r2_89	149.186	Rt3
11831-89_bb_19	149.186	Rt3
17412-72_bb_r2_60	149.186	Rt3
10225-96_bb_49	151.643	Rt3
15255-78_bb_r2_92	151.643	Rt3
11768-90_bb_r2_72	151.643	Rt3
13832-82_bb_r2_92	151.643	Rt3
17446-72_bb_59	151.643	Rt3
4990-129_bb_42	151.643	Rt3
22819-60_bb_70	151.643	Rt3
6664-116_bb_22	155.909	Rt3
6664-116_bb_65	155.909	Rt3
1880-167_bb_41	159.078	Rt3
1880-167_bb_64	159.078	Rt3
10796-94_bb_r2_43	161.266	Rt3
13450-83_bb_68	161.266	Rt3
13159-84_bb_r2_23	162.78	Rt3
18703-69_bb_r2_25	163.015	Rt3
41776-33_bb_r2_73	163.015	Rt3
27453-52_bb_r2_65	164.221	Rt3
16155-75_bb_r2_7	164.221	Rt3
d8315-106_bb_44	172.096	Rt3
d8315-106_bb_78	172.096	Rt3
13152-84_bb_r2_2	183.382	Rt3
13152-84_bb_r2_45	183.382	Rt3
13152-84_bb_r2_70	183.382	Rt3
13152-84_bb_25	185.082	Rt3
13152-84_bb_87	185.082	Rt3
3420-144_bb_r2_13	188.048	Rt3
4971-129_bb_33	188.048	Rt3
3211-147_bb_77	188.048	Rt3
9689-98_bb_52	188.048	Rt3
d58435-20_bb_57	188.048	Rt3
11057-92_bb_36	189.467	Rt3
15725-77_bb_r2_33	189.467	Rt3
20821-64_bb_r2_37	189.467	Rt3
20821-64_bb_44	189.467	Rt3
19658-67_bb_r2_37	191.882	Rt3
6431-118_bb_r2_50	191.882	Rt3
6431-118_bb_r2_58	191.882	Rt3
21872-62_bb_77	199.733	Rt3
21872-62_bb_85	199.733	Rt3
9109-101_bb_33	209.516	Rt3
37980-37_bb_r2_54	213.681	Rt3
37980-37_bb_r2_66	213.681	Rt3
38154-37_bb_85	216.862	Rt3
38154-37_bb_80	218.883	Rt3
38154-37_bb_81	218.883	Rt3
38154-37_bb_r2_6	218.883	Rt3
29796-48_bb_r2_69	221.319	Rt3
18512-69_bb_34	225.283	Rt3
18512-69_bb_78	225.283	Rt3
18232-70_bb_54	228.127	Rt3
45563-30_bb_39	228.127	Rt3
37980-37_bb_r2_56	228.127	Rt3
6981-114_bb_r2_41	228.127	Rt3
d10191-96_bb_41	228.127	Rt3
11449-91_bb_53	230.763	Rt3
11449-91_bb_78	230.763	Rt3
5285-127_bb_r2_94	233.927	Rt3
5285-127_bb_r2_95	233.927	Rt3
25554-55_bb_26	233.927	Rt3
1119-186_bb_r2_12	234.614	Rt3
15470-77_bb_r2_2	234.614	Rt3
3938-139_bb_74	234.614	Rt3
48031-27_bb_r2_11	234.614	Rt3
9521-99_bb_r2_30	234.614	Rt3
1119-186_bb_r2_18	234.614	Rt3
1359-179_bb_27	234.614	Rt3
14353-81_bb_64	234.614	Rt3
2389-158_bb_r2_43	234.614	Rt3
4599-132_bb_r2_36	234.614	Rt3
5021-129_bb_r2_46	234.614	Rt3
d48031-27_bb_r2_46	234.614	Rt3
13529-83_bb_32	235.349	Rt3
13529-83_bb_56	235.349	Rt3
15470-77_bb_67	240.417	Rt3
15470-77_bb_r2_14	240.417	Rt3
26334-54_bb_27	259.384	Rt3
41040-34_bb_54	266.429	Rt3
30681-47_bb_r2_47	272.422	Rt3
4181-136_bb_r2_15	279.62	Rt3
4181-136_bb_r2_36	279.62	Rt3
26359-54_bb_36	290.837	Rt3
28133-51_bb_85	301.679	Rt3
13768-82_bb_r2_64	302.31	Rt3
13768-82_bb_61	302.31	Rt3
9549-99_bb_r2_24	307.545	Rt3
d1568-173_bb_r2_57	307.785	Rt3
12636-86_bb_58	309.59	Rt3
12636-86_bb_r2_93	309.59	Rt3
18867-68_bb_r2_20	309.59	Rt3
1568-173_bb_r2_24	311.421	Rt3
45559-30_bb_23	311.421	Rt3
25883-55_bb_r2_6	312.993	Rt3
7925-108_bb_34	312.993	Rt3
7925-108_bb_35	312.993	Rt3
d25601-55_bb_73	312.993	Rt3
4929-130_bb_82	314.645	Rt3
292801-1_bb_r2_12	314.645	Rt3
d15153-78_bb_39	318.033	Rt3
d15153-78_bb_53	318.033	Rt3
36586-39_bb_r2_93	321.955	Rt3
15153-78_bb_r2_31	325.055	Rt3
15153-78_bb_r2_6	325.055	Rt3
d18542-69_bb_r2_33	330.452	Rt3
d19940-66_bb_52	336.537	Rt3
d19940-66_bb_72	336.537	Rt3
784-204_bb_r2_87	342.94	Rt3
784-204_bb_r2_7	342.94	Rt3
784-204_bb_r2_9	342.94	Rt3
12558-87_bb_r2_17	346.36	Rt3
42197-33_bb_r2_11	346.36	Rt3
10019-97_bb_31	349.546	Rt3
10019-97_bb_76	349.546	Rt3
10019-97_bb_77	349.546	Rt3
29005-50_bb_r2_13	349.546	Rt3
6000-121_bb_r2_65	349.546	Rt3
7013-114_bb_r2_57	349.546	Rt3
6000-121_bb_r2_46	349.546	Rt3
d27396-52_bb_55	349.546	Rt3
2194-161_bb_27	353.207	Rt3
2194-161_bb_35	353.207	Rt3
26104-54_bb_r2_18	355.374	Rt3
27396-52_bb_80	355.374	Rt3
31043-47_bb_60	355.374	Rt3
30133-48_bb_r2_37	356.88	Rt3
30133-48_bb_r2_56	356.88	Rt3
27209-53_bb_r2_12	357.872	Rt3
27209-53_bb_r2_41	357.872	Rt3
12231-88_bb_r2_18	359.297	Rt3
13218-84_bb_26	359.297	Rt3
46355-29_bb_17	359.297	Rt3
6348-118_bb_62	359.297	Rt3
782-204_bb_59	359.297	Rt3
2749-153_bb_58	359.297	Rt3
46355-29_bb_76	359.297	Rt3
d30706-47_bb_r2_24	359.297	Rt3
19940-66_bb_42	360.8	Rt3
42032-33_bb_12	360.8	Rt3
8901-102_bb_35	360.8	Rt3
5783-123_bb_50	362.427	Rt3
9281-100_bb_r2_79	362.427	Rt3
5783-123_bb_r2_23	362.427	Rt3
18040-70_bb_r2_13	363.671	Rt3
18575-69_bb_r2_39	363.671	Rt3
34788-41_bb_57	364.934	Rt3
69905-15_bb_79	364.934	Rt3
8841-103_bb_71	364.934	Rt3
d38267-37_bb_85	364.934	Rt3
5255-127_bb_r2_94	365.61	Rt3
8733-103_bb_80	365.61	Rt3
4262-135_bb_r2_33	365.61	Rt3
9501-99_bb_31	365.61	Rt3
d22832-60_bb_40	365.61	Rt3
3206-147_bb_65	367.048	Rt3
3206-147_bb_r2_29	367.048	Rt3
d21028-64_bb_r2_71	369.803	Rt3
d21028-64_bb_r2_72	369.803	Rt3
d34085-42_bb_32	376.096	Rt3
d34085-42_bb_r2_10	376.096	Rt3
5808-122_bb_r2_70	385.227	Rt3
5808-122_bb_r2_72	385.227	Rt3
8733-103_bb_r2_2	390.767	Rt3
8733-103_bb_r2_89	390.767	Rt3
2625-155_bb_60	394.504	Rt3
2625-155_bb_r2_78	394.504	Rt3
5662-124_bb_33	396.195	Rt3
30787-47_bb_r2_25	401.067	Rt3
30787-47_bb_r2_34	401.067	Rt3
22450-61_bb_r2_63	403.918	Rt3
48432-27_bb_r2_43	403.918	Rt3
7606-110_bb_r2_5	403.918	Rt3
24002-58_bb_r2_23	403.918	Rt3
24002-58_bb_r2_51	403.918	Rt3
28487-51_bb_r2_76	403.918	Rt3
24002-58_bb_r2_27	403.918	Rt3
4128-136_bb_r2_46	403.918	Rt3
7105-113_bb_r2_64	403.918	Rt3
22355-61_bb_r2_94	404.551	Rt3
8734-103_bb_15	404.551	Rt3
13695-83_bb_27	405.541	Rt3
9108-101_bb_37	405.541	Rt3
9108-101_bb_72	405.541	Rt3
9108-101_bb_80	405.541	Rt3
1005-191_bb_17	408.553	Rt3
21711-62_bb_64	408.553	Rt3
25970-55_bb_r2_43	408.553	Rt3
5581-124_bb_r2_3	408.553	Rt3
24735-57_bb_33	408.553	Rt3
24735-57_bb_34	408.553	Rt3
3314-145_bb_r2_40	408.553	Rt3
23005-60_bb_r2_18	410.739	Rt3
26669-53_bb_27	415.499	Rt3
26669-53_bb_r2_85	418.226	Rt3
2903-151_bb_65	420.411	Rt3
2903-151_bb_70	420.411	Rt3
32839-44_bb_49	422.869	Rt3
9355-100_bb_69	425.808	Rt3
d27997-51_bb_r2_31	428.551	Rt3
6259-119_bb_r2_24	429.271	Rt3
58915-20_bb_r2_92	429.271	Rt3
8798-103_bb_73	429.271	Rt3
23757-58_bb_18	434.27	Rt3
23757-58_bb_34	434.27	Rt3
12970-85_bb_30	443.809	Rt3
12970-85_bb_86	443.809	Rt3
12970-85_bb_r2_45	443.809	Rt3
12970-85_bb_r2_19	443.809	Rt3
25979-55_bb_39	448.189	Rt3
d25979-55_bb_18	448.189	Rt3
23726-59_bb_r2_30	453.048	Rt3
11353-91_bb_r2_90	453.048	Rt3
23726-59_bb_r2_92	454.49	Rt3
9028-102_bb_61	454.49	Rt3
6448-118_bb_29	457.599	Rt3
7481-111_bb_44	457.599	Rt3
11428-91_bb_60	457.599	Rt3
42084-33_bb_49	457.599	Rt3
6448-118_bb_33	457.599	Rt3
19611-67_bb_22	459.71	Rt3
27765-52_bb_r2_39	459.71	Rt3
2786-152_bb_48	459.71	Rt3
14737-79_bb_r2_87	459.71	Rt3
2786-152_bb_20	459.71	Rt3
2786-152_bb_r2_6	459.71	Rt3
2786-152_bb_r2_71	459.71	Rt3
6438-118_bb_63	459.71	Rt3
7252-112_bb_r2_63	459.71	Rt3
13036-85_bb_r2_17	468.895	Rt3
13036-85_bb_r2_4	468.895	Rt3
14723-80_bb_r2_49	485.211	Rt3
1593-173_bb_r2_91	485.211	Rt3
d1593-173_bb_r2_93	485.211	Rt3
6476-117_bb_r2_53	487.057	Rt3
d158387-2_bb_r2_42	492.829	Rt3
d158387-2_bb_r2_71	492.829	Rt3
10888-93_bb_12	498.71	Rt3
10888-93_bb_22	498.71	Rt3
9079-101_bb_r2_1	504.083	Rt3
9079-101_bb_r2_4	504.083	Rt3
24167-58_bb_62	507.905	Rt3
24167-58_bb_r2_51	507.905	Rt3
24167-58_bb_r2_93	507.905	Rt3
24167-58_bb_81	512.618	Rt3
24167-58_bb_r2_39	512.618	Rt3
33313-43_bb_r2_64	512.618	Rt3
29162-49_bb_r2_95	520.982	Rt3
9048-102_bb_46	522.958	Rt3
9048-102_bb_r2_35	522.958	Rt3
9048-102_bb_r2_62	524.673	Rt3
5610-124_bb_r2_3	526.439	Rt3
6947-114_bb_r2_42	526.967	Rt3
11009-93_bb_r2_8	531.79	Rt3
55513-22_bb_29	531.79	Rt3
25138-56_bb_r2_50	531.79	Rt3
11009-93_bb_74	531.79	Rt3
11282-92_bb_35	531.79	Rt3
13337-84_bb_r2_22	531.79	Rt3
53791-23_bb_40	531.79	Rt3
11009-93_bb_r2_37	531.79	Rt3
1246-182_bb_r2_95	531.79	Rt3
12569-87_bb_87	531.79	Rt3
23536-59_bb_19	531.79	Rt3
23536-59_bb_41	531.79	Rt3
32858-44_bb_r2_4	531.79	Rt3
37475-38_bb_45	531.79	Rt3
7398-111_bb_r2_77	531.79	Rt3
5608-124_bb_60	531.79	Rt3
29882-48_bb_36	534.263	Rt3
29882-48_bb_r2_35	534.263	Rt3
7398-111_bb_r2_2	544.915	Rt3
7398-111_bb_r2_3	544.915	Rt3
d24387-57_bb_16	565.122	Rt3
d24387-57_bb_39	565.122	Rt3
7707-109_bb_r2_9	573.439	Rt3
5263-127_bb_r2_76	573.439	Rt3
11041-93_bb_41	574.615	Rt3
4322-135_bb_r2_15	574.615	Rt3
17614-71_bb_r2_73	574.615	Rt3
4322-135_bb_r2_34	575.346	Rt3
11438-91_bb_42	575.983	Rt3
6187-119_bb_42	575.983	Rt3
6416-118_bb_r2_92	576.62	Rt3
6550-117_bb_r2_8	576.62	Rt3
25239-56_bb_r2_45	576.62	Rt3
19718-67_bb_23	578.626	Rt3
19718-67_bb_58	578.626	Rt3
19718-67_bb_48	579.524	Rt3
1143-185_bb_r2_60	579.524	Rt3
35400-41_bb_r2_3	579.524	Rt3
11040-93_bb_44	579.69	Rt3
20481-65_bb_r2_77	579.69	Rt3
10316-96_bb_33	580.509	Rt3
4078-137_bb_r2_66	580.509	Rt3
10514-95_bb_57	580.509	Rt3
4078-137_bb_30	580.509	Rt3
6013-121_bb_13	580.509	Rt3
27051-53_bb_r2_89	581.502	Rt3
27051-53_bb_r2_45	581.502	Rt3
12724-86_bb_52	581.502	Rt3
12724-86_bb_59	581.502	Rt3
11254-92_bb_29	582.817	Rt3
1841-168_bb_37	582.817	Rt3
14900-79_bb_72	585.544	Rt3
27301-52_bb_r2_73	585.544	Rt3
8264-106_bb_r2_11	589.089	Rt3
8264-106_bb_r2_15	589.089	Rt3
8264-106_bb_r2_2	589.089	Rt3
d28223-51_bb_r2_68	592.839	Rt3
9857-98_bb_r2_86	595.107	Rt3
13639-83_bb_r2_70	595.107	Rt3
8351-105_bb_r2_79	595.107	Rt3
8351-105_bb_r2_81	595.107	Rt3
10132-97_bb_r2_63	595.107	Rt3
7285-112_bb_r2_9	595.107	Rt3
9830-98_bb_r2_69	595.107	Rt3
33417-43_bb_r2_10	599.191	Rt3
33417-43_bb_r2_56	599.191	Rt3
9857-98_bb_46	606.096	Rt3
9857-98_bb_r2_87	606.096	Rt3
13639-83_bb_r2_56	611.961	Rt3
22973-60_bb_60	611.961	Rt3
60073-19_bb_r2_45	615.224	Rt3
d12960-85_bb_r2_89	615.224	Rt3
28171-51_bb_41	617.847	Rt3
28171-51_bb_44	617.847	Rt3
11534-91_bb_55	620.754	Rt3
24093-58_bb_40	620.754	Rt3
d31357-46_bb_21	625.037	Rt3
d31357-46_bb_47	625.037	Rt3
d44124-31_bb_r2_20	637.358	Rt3
d44124-31_bb_r2_91	637.358	Rt3
1319-180_bb_63	646.737	Rt3
1319-180_bb_69	646.737	Rt3
1319-180_bb_r2_25	646.737	Rt3
34050-42_bb_r2_20	652.382	Rt3
5245-127_bb_r2_1	657.995	Rt3
3559-143_bb_72	662.342	Rt3
3559-143_bb_r2_73	662.342	Rt3
1319-180_bb_79	667.961	Rt3
6845-115_bb_14	667.961	Rt3
6845-115_bb_34	667.961	Rt3
31856-45_bb_61	671.163	Rt3
2111-162_bb_r2_43	676.291	Rt3
2111-162_bb_r2_80	676.291	Rt3
8480-105_bb_r2_32	678.237	Rt3
35183-41_bb_81	678.237	Rt3
16646-74_bb_63	678.555	Rt3
20300-65_bb_56	678.555	Rt3
3871-139_bb_34	678.555	Rt3
38796-36_bb_77	678.555	Rt3
4481-133_bb_30	678.555	Rt3
8369-105_bb_r2_38	678.555	Rt3
8369-105_bb_r2_74	678.555	Rt3
11396-91_bb_r2_94	679.808	Rt3
44698-30_bb_30	682.552	Rt3
44698-30_bb_40	682.552	Rt3
56256-21_bb_61	693.869	Rt3
56256-21_bb_69	693.869	Rt3
2035-164_bb_67	701.492	Rt3
56928-21_bb_r2_37	701.492	Rt3
15875-76_bb_35	701.492	Rt3
2035-164_bb_r2_92	701.492	Rt3
3980-138_bb_72	704.348	Rt3
3980-138_bb_77	704.348	Rt3
3980-138_bb_78	704.348	Rt3
12036-89_bb_r2_90	704.348	Rt3
d6432-118_bb_r2_31	706.234	Rt3
d24607-57_bb_r2_12	710.416	Rt3
d5320-126_bb_87	714.529	Rt3
d7432-111_bb_50	714.529	Rt3
21012-64_bb_r2_92	715.501	Rt3
14394-80_bb_44	715.501	Rt3
d21012-64_bb_38	715.501	Rt3
10196-96_bb_49	716.072	Rt3
4615-132_bb_37	721.787	Rt3
6829-115_bb_41	721.787	Rt3
d9010-102_bb_r2_37	721.787	Rt3
BFG008	721.787	Rt3
18690-69_bb_r2_59	721.787	Rt3
6829-115_bb_83	721.787	Rt3
15001-79_bb_40	721.787	Rt3
4316-135_bb_r2_57	724.246	Rt3
12048-89_bb_r2_86	724.246	Rt3
4316-135_bb_28	727.081	Rt3
4316-135_bb_40	727.081	Rt3
9412-100_bb_88	733.826	Rt3
24393-57_bb_38	737.983	Rt3
9340-100_bb_24	737.983	Rt3
d2595-155_bb_r2_91	737.983	Rt3
18378-70_bb_50	744.835	Rt3
18378-70_bb_80	744.835	Rt3
17403-72_bb_r2_45	747.324	Rt3
29368-49_bb_40	747.324	Rt3
50640-25_bb_r2_2	748.312	Rt3
862-199_bb_r2_27	748.65	Rt3
11261-92_bb_30	751.234	Rt3
11261-92_bb_r2_26	751.234	Rt3
23275-59_bb_r2_62	751.234	Rt3
24465-57_bb_r2_1	756.968	Rt3
24465-57_bb_r2_21	756.968	Rt3
5248-127_bb_78	776.564	Rt3
5248-127_bb_73	776.564	Rt3
21006-64_bb_r2_30	784.275	Rt3
21006-64_bb_r2_42	784.275	Rt3
23052-60_bb_r2_68	784.275	Rt3
27005-53_bb_r2_6	787.376	Rt3
33003-44_bb_68	790.909	Rt3
53127-23_bb_r2_22	790.909	Rt3
6900-114_bb_r2_10	793.291	Rt3
6900-114_bb_44	794.971	Rt3
6900-114_bb_70	794.971	Rt3
9350-100_bb_37	798.863	Rt3
9350-100_bb_r2_80	798.863	Rt3
40928-34_bb_21	0	Rt4A
40928-34_bb_65	0	Rt4A
40928-34_bb_r2_21	0	Rt4A
34379-42_bb_24	2.228	Rt4A
BFG003	2.228	Rt4A
2270-160_bb_r2_52	2.228	Rt4A
8546-104_bb_r2_1	4.195	Rt4A
8546-104_bb_r2_42	4.195	Rt4A
10412-95_bb_52	6.714	Rt4A
31326-46_bb_66	8.336	Rt4A
5632-124_bb_r2_51	8.336	Rt4A
70601-15_bb_55	8.336	Rt4A
d32540-44_bb_77	8.336	Rt4A
5404-126_bb_33	19.793	Rt4A
76794-13_bb_r2_61	19.793	Rt4A
9760-98_bb_24	19.793	Rt4A
9760-98_bb_r2_43	19.793	Rt4A
2116-162_bb_78	19.793	Rt4A
22118-62_bb_r2_42	19.793	Rt4A
5404-126_bb_37	19.793	Rt4A
23136-60_bb_43	30.364	Rt4A
23136-60_bb_68	30.364	Rt4A
23136-60_bb_70	30.364	Rt4A
16433-75_bb_30	35.878	Rt4A
16433-75_bb_50	35.878	Rt4A
43488-32_bb_r2_25	43.722	Rt4A
43488-32_bb_r2_46	43.722	Rt4A
19670-67_bb_r2_30	45.284	Rt4A
22138-62_bb_17	47.719	Rt4A
17784-71_bb_81	51.197	Rt4A
44366-31_bb_r2_87	51.197	Rt4A
d21404-63_bb_r2_51	51.197	Rt4A
7865-108_bb_50	51.934	Rt4A
4273-135_bb_19	51.934	Rt4A
5626-124_bb_r2_37	54.464	Rt4A
5626-124_bb_r2_5	54.464	Rt4A
23785-58_bb_16	54.464	Rt4A
10408-95_bb_r2_63	63.574	Rt4A
21170-64_bb_46	63.574	Rt4A
d21170-64_bb_62	63.574	Rt4A
6791-115_bb_r2_24	67.44	Rt4A
7096-113_bb_r2_59	67.44	Rt4A
d6791-115_bb_51	67.44	Rt4A
21346-63_bb_27	74.539	Rt4A
21346-63_bb_40	74.539	Rt4A
d30120-48_bb_19	83.284	Rt4A
2566-155_bb_r2_1	88.109	Rt4A
2566-155_bb_r2_2	88.109	Rt4A
14267-81_bb_66	92.063	Rt4A
1915-166_bb_r2_3	96.521	Rt4A
d15713-77_bb_r2_41	96.521	Rt4A
17138-73_bb_62	100.746	Rt4A
17138-73_bb_r2_26	100.746	Rt4A
19341-67_bb_r2_53	107.144	Rt4A
d26979-53_bb_79	107.144	Rt4A
1737-170_bb_41	110.41	Rt4A
1737-170_bb_50	110.41	Rt4A
d45836-29_bb_44	111.757	Rt4A
3396-144_bb_42	111.757	Rt4A
19341-67_bb_r2_15	111.757	Rt4A
26979-53_bb_r2_2	111.757	Rt4A
1223-183_bb_58	111.757	Rt4A
20106-66_bb_22	113.127	Rt4A
340389-1_bb_r2_42	114.255	Rt4A
39374-36_bb_39	116.906	Rt4A
6832-115_bb_60	116.906	Rt4A
39374-36_bb_82	118.222	Rt4A
17502-72_bb_r2_14	119.332	Rt4A
7030-114_bb_r2_17	123.549	Rt4A
7030-114_bb_r2_85	123.549	Rt4A
7030-114_bb_66	125.427	Rt4A
7030-114_bb_83	125.427	Rt4A
26453-54_bb_31	130.363	Rt4A
10574-95_bb_r2_14	130.363	Rt4A
1077-188_bb_20	130.363	Rt4A
24763-57_bb_56	130.363	Rt4A
47014-28_bb_r2_2	130.363	Rt4A
1077-188_bb_66	135.203	Rt4A
1077-188_bb_73	135.203	Rt4A
1077-188_bb_r2_70	135.203	Rt4A
d39565-36_bb_54	135.203	Rt4A
1361-179_bb_66	140.651	Rt4A
4741-131_bb_r2_59	140.651	Rt4A
1361-179_bb_r2_67	140.651	Rt4A
2034-164_bb_r2_38	140.651	Rt4A
2034-164_bb_r2_49	140.651	Rt4A
d34374-42_bb_81	140.651	Rt4A
d11924-89_bb_65	144.917	Rt4A
d11924-89_bb_r2_78	144.917	Rt4A
d29258-49_bb_43	151.804	Rt4A
d29258-49_bb_44	151.804	Rt4A
142163-3_bb_r2_90	157.078	Rt4A
6443-118_bb_53	157.078	Rt4A
2606-155_bb_r2_15	159.74	Rt4A
32626-44_bb_43	163.074	Rt4A
32626-44_bb_78	163.074	Rt4A
32626-44_bb_r2_3	164.684	Rt4A
41882-33_bb_36	164.684	Rt4A
538443-1_bb_r2_21	164.684	Rt4A
6143-120_bb_64	164.684	Rt4A
14401-80_bb_87	166.133	Rt4A
233836-1_bb_r2_52	166.133	Rt4A
14401-80_bb_35	167.706	Rt4A
30440-47_bb_r2_20	167.706	Rt4A
d33517-43_bb_66	167.706	Rt4A
16737-74_bb_66	170.124	Rt4A
18730-69_bb_r2_46	170.124	Rt4A
32513-44_bb_r2_27	170.124	Rt4A
d79230-12_bb_r2_23	170.124	Rt4A
29328-49_bb_73	170.746	Rt4A
4336-135_bb_31	174.143	Rt4A
4336-135_bb_71	174.143	Rt4A
32513-44_bb_42	182.907	Rt4A
32513-44_bb_r2_29	182.907	Rt4A
d16342-75_bb_r2_36	186.695	Rt4A
1724-170_bb_36	189.729	Rt4A
1724-170_bb_r2_18	189.729	Rt4A
1724-170_bb_r2_48	189.729	Rt4A
1724-170_bb_r2_89	189.729	Rt4A
9537-99_bb_36	189.729	Rt4A
15660-77_bb_r2_30	193.482	Rt4A
15660-77_bb_r2_58	193.482	Rt4A
13835-82_bb_28	197.326	Rt4A
18015-71_bb_78	197.326	Rt4A
34974-41_bb_53	197.326	Rt4A
34974-41_bb_r2_87	197.326	Rt4A
d10850-93_bb_r2_2	198.849	Rt4A
12766-86_bb_32	200.06	Rt4A
12766-86_bb_r2_27	200.06	Rt4A
12766-86_bb_r2_53	200.06	Rt4A
12766-86_bb_r2_59	200.774	Rt4A
17826-71_bb_r2_24	204.593	Rt4A
17826-71_bb_r2_39	204.593	Rt4A
d11582-90_bb_48	206.559	Rt4A
4325-135_bb_76	207.768	Rt4A
4325-135_bb_r2_12	207.768	Rt4A
4325-135_bb_r2_20	207.768	Rt4A
12941-85_bb_58	208.469	Rt4A
28728-50_bb_r2_62	208.469	Rt4A
16620-74_bb_46	208.469	Rt4A
12793-86_bb_r2_84	209.154	Rt4A
4405-134_bb_28	209.154	Rt4A
BFG255	209.154	Rt4A
10794-94_bb_r2_92	209.154	Rt4A
BFG213	209.154	Rt4A
d14502-80_bb_r2_45	209.154	Rt4A
d69991-15_bb_r2_24	209.154	Rt4A
7519-110_bb_30	209.154	Rt4A
7519-110_bb_r2_13	209.154	Rt4A
15112-78_bb_60	209.154	Rt4A
24495-57_bb_63	209.154	Rt4A
26449-54_bb_56	209.802	Rt4A
15370-78_bb_54	209.802	Rt4A
159606-2_bb_r2_18	212.576	Rt4A
50434-25_bb_r2_26	212.576	Rt4A
13623-83_bb_r2_43	215.365	Rt4A
13623-83_bb_r2_62	215.365	Rt4A
3660-141_bb_55	218.869	Rt4A
3660-141_bb_56	218.869	Rt4A
d38345-37_bb_65	220.735	Rt4A
11258-92_bb_r2_30	221.362	Rt4A
11258-92_bb_r2_6	221.362	Rt4A
10960-93_bb_r2_72	224.287	Rt4A
24605-57_bb_46	226.691	Rt4A
24605-57_bb_53	226.691	Rt4A
5265-127_bb_r2_55	230.206	Rt4A
13571-83_bb_r2_60	233.991	Rt4A
d14298-81_bb_58	236.065	Rt4A
21211-63_bb_70	238.087	Rt4A
5368-126_bb_r2_49	242.429	Rt4A
d5368-126_bb_24	244.744	Rt4A
d2837-151_bb_r2_24	244.744	Rt4A
d5368-126_bb_56	244.744	Rt4A
d2837-151_bb_29	248.163	Rt4A
d2837-151_bb_59	248.163	Rt4A
d14523-80_bb_r2_54	267.404	Rt4A
d2783-152_bb_r2_32	272.424	Rt4A
d3140-147_bb_40	278.098	Rt4A
d3140-147_bb_72	278.098	Rt4A
d3140-147_bb_r2_17	278.098	Rt4A
42149-33_bb_r2_56	283.426	Rt4A
24259-58_bb_34	283.426	Rt4A
35640-40_bb_r2_26	291.353	Rt4A
35640-40_bb_r2_73	291.353	Rt4A
26688-53_bb_14	312.402	Rt4A
26688-53_bb_r2_43	312.402	Rt4A
d3903-139_bb_r2_92	325.909	Rt4A
d3903-139_bb_r2_94	325.909	Rt4A
8194-106_bb_r2_12	328.369	Rt4A
8354-105_bb_r2_84	328.369	Rt4A
d6172-120_bb_r2_32	329.784	Rt4A
d32810-44_bb_r2_86	329.784	Rt4A
d6172-120_bb_r2_59	329.784	Rt4A
19356-67_bb_57	331.639	Rt4A
d6172-120_bb_64	331.639	Rt4A
d6575-117_bb_77	331.639	Rt4A
d2129-162_bb_r2_12	331.639	Rt4A
d6172-120_bb_63	331.639	Rt4A
39544-36_bb_r2_46	331.639	Rt4A
39544-36_bb_r2_6	331.639	Rt4A
32346-45_bb_23	334.516	Rt4A
32346-45_bb_33	334.516	Rt4A
5332-126_bb_r2_38	0	Rt4B
8281-106_bb_r2_83	0	Rt4B
[truncated: 2,097 more rows]

## Sheet: Kernel analysis Female
locus	LG	position_cM	pvalue	pval_low	pval_high
19807-66_bb_61	Rt1	0	0.427413	0.020142	0.979858
19807-66_bb_r2_60	Rt1	0	0.476935	0.020142	0.979858
35670-40_bb_r2_78	Rt1	1.751	0.206451	0.067292	0.932708
19609-67_bb_13	Rt1	3.206	0.328309	0.139183	0.860817
51711-24_bb_44	Rt1	3.206	0.382873	0.139183	0.860817
9349-100_bb_r2_54	Rt1	4.939	0.692301	0.255661	0.744339
5946-121_bb_r2_28	Rt1	7.007	0.227001	0.429766	0.570234
5946-121_bb_r2_60	Rt1	7.007	0.482996	0.429766	0.570234
28970-50_bb_r2_69	Rt1	14.269	1.80426	0.883784	0.116216
28970-50_bb_r2_70	Rt1	14.269	1.80417	0.883784	0.116216
7734-109_bb_r2_71	Rt1	18.905	0.330893	0.965894	0.0341061
7734-109_bb_r2_77	Rt1	18.905	0.635925	0.965894	0.0341061
9532-99_bb_80	Rt1	18.905	0.468281	0.965894	0.0341061
5835-122_bb_72	Rt1	22.091	0.625844	0.982439	0.017561
5835-122_bb_r2_65	Rt1	22.091	0.5081	0.982439	0.017561
5835-122_bb_r2_79	Rt1	22.091	0.507949	0.982439	0.017561
1817-168_bb_62	Rt1	26.571	0.692411	0.985624	0.014376
36264-39_bb_54	Rt1	29.756	2.24427	0.974607	0.0253932
8365-105_bb_50	Rt1	33.933	1.28753	0.887957	0.112043
8365-105_bb_80	Rt1	33.933	1.28739	0.887957	0.112043
36264-39_bb_86	Rt1	38.252	0.0311442	0.487979	0.512021
32334-45_bb_46	Rt1	43.669	0.427436	0.0294332	0.970567
33168-44_bb_84	Rt1	43.669	0.58578	0.0294332	0.970567
7401-111_bb_r2_34	Rt1	43.669	0.029297	0.0294332	0.970567
7401-111_bb_82	Rt1	46.737	0.0618112	0.00421279	0.995787
7401-111_bb_r2_22	Rt1	46.737	0.0603964	0.00421279	0.995787
7401-111_bb_r2_73	Rt1	46.737	0.0603529	0.00421279	0.995787
33168-44_bb_30	Rt1	52.536	0.272137	0.0596746	0.940325
33168-44_bb_38	Rt1	52.536	0.272094	0.0596746	0.940325
15831-76_bb_39	Rt1	62.762	1.13794	0.859951	0.140049
15831-76_bb_r2_59	Rt1	62.762	1.13803	0.859951	0.140049
15831-76_bb_r2_64	Rt1	62.762	1.13794	0.859951	0.140049
19405-67_bb_r2_76	Rt1	72.543	0.411584	0.594932	0.405068
19405-67_bb_r2_9	Rt1	72.543	0.411557	0.594932	0.405068
33104-44_bb_43	Rt1	82.18	0.0293035	0.198393	0.801607
10491-95_bb_64	Rt1	88.063	0.468976	0.453469	0.546531
10491-95_bb_r2_89	Rt1	88.063	0.468973	0.453469	0.546531
2727-153_bb_37	Rt1	91.898	0.761599	0.906123	0.0938771
2727-153_bb_59	Rt1	91.898	0.761465	0.906123	0.0938771
6464-117_bb_54	Rt1	95.332	0.598034	0.995942	0.0040583
6464-117_bb_r2_50	Rt1	95.332	1.07573	0.995942	0.0040583
11156-92_bb_69	Rt1	102.524	0.287112	1	0
BFG180	Rt1	102.524	0.98729	1	0
10770-94_bb_r2_59	Rt1	104.985	1.71673	1	0
4162-136_bb_65	Rt1	104.985	1.10682	1	0
16794-74_bb_r2_27	Rt1	109.845	1.97077	1	0
16794-74_bb_r2_42	Rt1	109.845	1.97075	1	0
15763-77_bb_r2_81	Rt1	112.704	2.18712	1	0
12799-86_bb_r2_75	Rt1	113.785	0.296802	1	0
12890-85_bb_r2_10	Rt1	113.785	0.403912	1	0
18883-68_bb_71	Rt1	113.785	0.099039	1	0
13649-83_bb_51	Rt1	115.468	0.833145	1	0
17222-72_bb_r2_51	Rt1	115.468	1.04981	1	0
13649-83_bb_r2_41	Rt1	115.78	1.89298	1	0
28008-51_bb_r2_88	Rt1	115.78	2.2598	1	0
9487-99_bb_43	Rt1	115.78	2.04589	1	0
26110-54_bb_r2_84	Rt1	116.746	1.75459	1	0
13650-83_bb_49	Rt1	118.217	1.81252	1	0
13048-85_bb_r2_55	Rt1	119.173	1.7521	1	0
5372-126_bb_22	Rt1	125.417	1.21338	1	0
9481-99_bb_r2_43	Rt1	128.573	1.00932	1	0
9481-99_bb_r2_46	Rt1	130.167	0.247014	1	0
9481-99_bb_r2_62	Rt1	130.167	0.24702	1	0
12665-86_bb_r2_63	Rt1	134.076	0.581295	1	0
12707-86_bb_r2_1	Rt1	134.076	0.253143	1	0
11740-90_bb_74	Rt1	134.986	0.420272	1	0
14169-81_bb_r2_88	Rt1	134.986	1.25041	1	0
13675-83_bb_14	Rt1	136.237	1.25121	1	0
1693-171_bb_53	Rt1	136.237	0.874311	1	0
1693-171_bb_r2_1	Rt1	136.237	1.31432	1	0
6276-119_bb_46	Rt1	137.438	1.36364	1	0
3001-149_bb_r2_59	Rt1	138.434	0.810561	1	0
6566-117_bb_r2_22	Rt1	138.434	1.06859	1	0
6566-117_bb_r2_94	Rt1	138.434	1.84473	1	0
21338-63_bb_12	Rt1	140.594	1.50594	1	0
21338-63_bb_60	Rt1	140.594	1.50596	1	0
6276-119_bb_r2_45	Rt1	147.324	1.18784	1	0
6276-119_bb_r2_92	Rt1	147.324	1.18793	1	0
21029-64_bb_r2_30	Rt1	156.252	1.91663e-05	0.999645	0.000355169
21029-64_bb_r2_94	Rt1	156.252	7.69233e-05	0.999645	0.000355169
9586-99_bb_70	Rt1	165.342	0.810637	0.996523	0.00347674
9586-99_bb_r2_67	Rt1	165.342	0.571332	0.996523	0.00347674
33316-43_bb_r2_23	Rt1	167.56	1.81547	0.997314	0.00268567
47778-28_bb_r2_65	Rt1	167.56	0.843456	0.997314	0.00268567
44774-30_bb_44	Rt1	175.768	0.0306863	0.999995	5.371e-06
44774-30_bb_r2_17	Rt1	175.768	0.000129312	0.999995	5.371e-06
15145-78_bb_33	Rt1	179.537	0.817739	1	0
15145-78_bb_45	Rt1	179.537	0.817684	1	0
9706-98_bb_72	Rt1	179.537	1.11749	1	0
9706-98_bb_74	Rt1	179.537	1.11764	1	0
13236-84_bb_66	Rt1	180.682	0.635913	1	0
7224-112_bb_47	Rt1	180.682	0.129601	1	0
9706-98_bb_59	Rt1	180.682	0.476786	1	0
13236-84_bb_48	Rt1	180.98	1.68616	1	0
11162-92_bb_75	Rt1	182.332	1.60208	1	0
15625-77_bb_r2_18	Rt1	183.302	1.17783	1	0
3065-148_bb_r2_11	Rt1	183.302	0.691988	1	0
22222-61_bb_r2_1	Rt1	184.69	2.14277	1	0
2199-161_bb_15	Rt1	186.877	0.692329	1	0
6483-117_bb_r2_60	Rt1	186.877	1.03735	1	0
22636-61_bb_74	Rt1	190.843	2.18722	1	0
22636-61_bb_r2_2	Rt1	190.843	1.98302	1	0
15625-77_bb_77	Rt1	195.198	1.66765	1	0
15625-77_bb_84	Rt1	195.198	1.66758	1	0
30714-47_bb_37	Rt1	200.807	1.3636	1	0
30714-47_bb_r2_58	Rt1	200.807	1.37792	1	0
2088-163_bb_r2_79	Rt1	203.792	0.562925	1	0
3131-148_bb_75	Rt1	203.792	0.78613	1	0
34764-41_bb_46	Rt1	203.792	1.71898	1	0
6040-121_bb_r2_46	Rt1	203.792	0.431131	1	0
833-201_bb_r2_4	Rt1	203.792	1.07529	1	0
11946-89_bb_r2_47	Rt1	205.873	0.581292	0.999998	1.58639e-06
43628-31_bb_r2_70	Rt1	207.254	0.771475	0.999995	4.81688e-06
43628-31_bb_r2_71	Rt1	207.254	0.771433	0.999995	4.81688e-06
22636-61_bb_r2_17	Rt1	210.697	0.243081	0.992586	0.007414
22636-61_bb_r2_3	Rt1	210.697	0.243115	0.992586	0.007414
22636-61_bb_r2_33	Rt1	210.697	0.243022	0.992586	0.007414
9385-100_bb_43	Rt1	214.076	0.481027	0.923121	0.076879
9385-100_bb_r2_82	Rt1	214.076	0.581278	0.923121	0.076879
9385-100_bb_r2_85	Rt1	214.076	0.581322	0.923121	0.076879
11314-91_bb_50	Rt1	215.444	1.60208	0.874549	0.125451
9385-100_bb_61	Rt1	215.444	1.12858	0.874549	0.125451
37668-38_bb_72	Rt1	216.566	0.0982543	0.852776	0.147224
15260-78_bb_62	Rt1	219.674	1.03818	0.890108	0.109892
9940-97_bb_r2_2	Rt1	221.688	0.21508	0.959028	0.0409719
14079-81_bb_53	Rt1	224.124	0.206339	0.996667	0.00333254
14079-81_bb_57	Rt1	224.124	0.206323	0.996667	0.00333254
27113-53_bb_79	Rt1	224.124	0.106253	0.996667	0.00333254
34005-42_bb_18	Rt1	229.992	1.3862	1	0
34005-42_bb_r2_11	Rt1	229.992	1.47514	1	0
7954-108_bb_63	Rt1	242.618	1.97471	1	0
7954-108_bb_64	Rt1	242.618	1.97475	1	0
18629-69_bb_46	Rt1	255.593	1.65181	0.999937	6.30765e-05
12965-85_bb_r2_31	Rt1	256.995	1.50318	0.995438	0.00456206
12067-89_bb_35	Rt1	257.104	0.528309	0.99447	0.00553
12566-87_bb_r2_61	Rt1	257.104	0.348274	0.99447	0.00553
16571-74_bb_28	Rt1	257.104	0.0329506	0.99447	0.00553
BFG179	Rt1	257.104	0.322152	0.99447	0.00553
1017-190_bb_29	Rt1	257.867	0.197125	0.987694	0.0123056
33287-43_bb_r2_61	Rt1	257.867	0.704882	0.987694	0.0123056
5375-126_bb_r2_35	Rt1	257.867	0.0607834	0.987694	0.0123056
36179-40_bb_72	Rt1	263.716	1.76704	0.280623	0.719377
16793-74_bb_31	Rt1	264.067	0.635855	0.241439	0.758561
16793-74_bb_52	Rt1	264.067	0.635999	0.241439	0.758561
1685-171_bb_47	Rt1	265.072	0.757227	0.131328	0.868672
1685-171_bb_r2_29	Rt1	265.072	0.757361	0.131328	0.868672
1685-171_bb_r2_30	Rt1	265.072	0.757334	0.131328	0.868672
19967-66_bb_86	Rt1	265.072	0.519213	0.131328	0.868672
19967-66_bb_r2_95	Rt1	265.072	0.519267	0.131328	0.868672
24112-58_bb_36	Rt1	265.072	0.296888	0.131328	0.868672
54450-23_bb_46	Rt1	265.072	0.0308028	0.131328	0.868672
5603-124_bb_26	Rt1	265.072	0.48521	0.131328	0.868672
1685-171_bb_80	Rt1	266.077	0.367512	0.092116	0.907884
1685-171_bb_r2_87	Rt1	266.077	0.367404	0.092116	0.907884
7455-111_bb_33	Rt1	269.643	0.630564	0.0233464	0.976654
17429-72_bb_28	Rt1	270.808	0.198528	0.0196532	0.980347
5352-126_bb_r2_87	Rt1	271.263	0.029622	0.0182108	0.981789
9198-101_bb_r2_5	Rt1	276.506	0.0960672	0.0255239	0.974476
9198-101_bb_r2_81	Rt1	276.506	0.0959171	0.0255239	0.974476
13258-84_bb_46	Rt1	283.555	0.0296299	0.0887843	0.911216
13258-84_bb_r2_5	Rt1	283.555	1.0094	0.0887843	0.911216
8277-106_bb_33	Rt1	283.555	0.764326	0.0887843	0.911216
13047-85_bb_27	Rt1	286.044	0.423829	0.135816	0.864184
8277-106_bb_60	Rt1	286.044	0.423846	0.135816	0.864184
13524-83_bb_41	Rt1	287.073	0.989413	0.159379	0.840621
13524-83_bb_r2_83	Rt1	287.073	0.989301	0.159379	0.840621
14383-81_bb_28	Rt1	292.07	0.961441	0.261671	0.738329
3273-146_bb_r2_1	Rt1	292.07	0.0975345	0.261671	0.738329
3273-146_bb_r2_59	Rt1	292.07	0.0975141	0.261671	0.738329
7342-112_bb_r2_68	Rt1	294.464	0.952355	0.27493	0.72507
7342-112_bb_r2_72	Rt1	294.464	0.952424	0.27493	0.72507
7550-110_bb_62	Rt1	297.592	1.33351	0.262612	0.737388
8485-105_bb_r2_33	Rt1	297.592	0.427445	0.262612	0.737388
23734-59_bb_r2_33	Rt1	299.79	0.576145	0.266113	0.733887
13764-82_bb_r2_60	Rt1	301.024	1.08624	0.282733	0.717267
24681-57_bb_13	Rt1	301.024	0.351589	0.282733	0.717267
39944-35_bb_r2_29	Rt1	301.024	0.00015194	0.282733	0.717267
13764-82_bb_r2_53	Rt1	301.918	0.0284172	0.30779	0.69221
17757-71_bb_r2_4	Rt1	301.918	0.183838	0.30779	0.69221
24797-57_bb_84	Rt1	301.918	0.771384	0.30779	0.69221
24943-56_bb_r2_73	Rt1	301.918	0.320564	0.30779	0.69221
12974-85_bb_r2_20	Rt1	302.587	0.166253	0.332983	0.667017
13764-82_bb_r2_50	Rt1	302.587	0.0905085	0.332983	0.667017
39944-35_bb_58	Rt1	302.587	1.6384	0.332983	0.667017
11509-91_bb_40	Rt1	305.742	0.0599669	0.481535	0.518465
11509-91_bb_r2_38	Rt1	305.742	0.0924563	0.481535	0.518465
28526-50_bb_46	Rt1	313.393	1.66568	0.43666	0.56334
28526-50_bb_r2_73	Rt1	313.393	1.68842	0.43666	0.56334
48908-27_bb_21	Rt1	324.62	0.0605174	0.0278339	0.972166
48908-27_bb_32	Rt1	324.62	0.0604281	0.0278339	0.972166
15487-77_bb_87	Rt1	330.281	0.33648	0.000311341	0.999689
16631-74_bb_12	Rt1	330.281	0.302037	0.000311341	0.999689
26082-54_bb_66	Rt1	330.281	0.203194	0.000311341	0.999689
16800-74_bb_r2_50	Rt1	331.444	0.833133	6.79437e-05	0.999932
52961-24_bb_57	Rt1	331.444	0.963522	6.79437e-05	0.999932
8450-105_bb_71	Rt1	331.444	0.810567	6.79437e-05	0.999932
13959-82_bb_17	Rt1	333.451	0.000133778	9.98242e-06	0.99999
13959-82_bb_74	Rt1	333.451	0.000149247	9.98242e-06	0.99999
13959-82_bb_61	Rt1	335.328	0.367357	6.46981e-06	0.999994
13959-82_bb_62	Rt1	335.328	0.367498	6.46981e-06	0.999994
745-207_bb_35	Rt1	337.085	0.579783	6e-06	0.999994
745-207_bb_71	Rt1	337.085	0.579819	6e-06	0.999994
2444-157_bb_r2_4	Rt1	339.197	0.316183	6.69265e-06	0.999993
2444-157_bb_r2_50	Rt1	339.197	0.139378	6.69265e-06	0.999993
3205-147_bb_r2_12	Rt1	339.197	0.0912095	6.69265e-06	0.999993
62638-18_bb_r2_44	Rt1	339.197	0.931091	6.69265e-06	0.999993
9105-101_bb_80	Rt1	339.197	0.420356	6.69265e-06	0.999993
17921-71_bb_77	Rt1	341.898	0.129589	9.86892e-06	0.99999
18016-71_bb_40	Rt1	344.386	0.357947	2.21656e-05	0.999978
18016-71_bb_73	Rt1	344.386	0.357985	2.21656e-05	0.999978
28120-51_bb_40	Rt1	349.562	0.678592	8.27988e-05	0.999917
28120-51_bb_r2_35	Rt1	349.562	0.613929	8.27988e-05	0.999917
28120-51_bb_r2_5	Rt1	349.562	0.613978	8.27988e-05	0.999917
3007-149_bb_81	Rt1	354.584	0.373402	0.00017592	0.999824
3007-149_bb_84	Rt1	354.584	0.373441	0.00017592	0.999824
12871-85_bb_r2_27	Rt1	358.21	0.0911711	0.00022923	0.999771
13557-83_bb_r2_79	Rt1	358.21	0.0601137	0.00022923	0.999771
14841-79_bb_59	Rt1	358.21	0.753757	0.00022923	0.999771
15209-78_bb_61	Rt1	358.21	0.284852	0.00022923	0.999771
47683-28_bb_r2_69	Rt1	358.21	0.576557	0.00022923	0.999771
71000-15_bb_r2_94	Rt1	358.21	0.0330966	0.00022923	0.999771
37463-38_bb_r2_43	Rt1	361.061	0.161348	0.000216566	0.999783
6697-116_bb_r2_28	Rt1	361.061	0.547444	0.000216566	0.999783
71000-15_bb_59	Rt1	361.061	1.90673	0.000216566	0.999783
21268-63_bb_13	Rt1	367.424	0.162519	6.1273e-05	0.999939
43402-32_bb_r2_4	Rt1	367.424	1.27754	6.1273e-05	0.999939
18447-69_bb_r2_94	Rt1	368.555	0.0674103	4.3168e-05	0.999957
20015-66_bb_r2_31	Rt1	368.555	0.0295064	4.3168e-05	0.999957
43402-32_bb_r2_21	Rt1	368.555	0.170249	4.3168e-05	0.999957
BFG142	Rt1	368.555	0.0557647	4.3168e-05	0.999957
3266-146_bb_58	Rt1	374.057	0.989407	4.99817e-06	0.999995
3266-146_bb_r2_64	Rt1	374.057	0.386079	4.99817e-06	0.999995
10907-93_bb_62	Rt1	375.838	1.17791	4.16493e-06	0.999996
7506-111_bb_59	Rt1	375.838	0.523694	4.16493e-06	0.999996
10498-95_bb_43	Rt1	377.182	0.528291	4.46386e-06	0.999996
3266-146_bb_33	Rt1	379.253	0.206333	1.23571e-05	0.999988
3266-146_bb_r2_49	Rt1	379.253	0.0612586	1.23571e-05	0.999988
3266-146_bb_r2_60	Rt1	379.253	0.0614048	1.23571e-05	0.999988
3510-143_bb_39	Rt1	381.772	7.66779e-05	0.000237171	0.999763
3510-143_bb_49	Rt1	381.772	7.06265e-05	0.000237171	0.999763
26355-54_bb_71	Rt1	389.797	0.659548	0.578678	0.421322
26355-54_bb_78	Rt1	389.797	0.659465	0.578678	0.421322
26355-54_bb_r2_44	Rt1	389.797	0.725044	0.578678	0.421322
30342-48_bb_68	Rt1	403.794	1.58857	0.999795	0.000204725
30342-48_bb_71	Rt1	403.794	1.5884	0.999795	0.000204725
39398-36_bb_r2_72	Rt1	414.473	0.000119065	0.814564	0.185436
39398-36_bb_r2_79	Rt1	414.473	0.000128238	0.814564	0.185436
27325-52_bb_33	Rt1	416.499	0.339278	0.420809	0.579191
39398-36_bb_60	Rt1	416.499	1.60392	0.420809	0.579191
9251-100_bb_r2_63	Rt1	418.067	0.16131	0.215148	0.784852
9251-100_bb_r2_81	Rt1	418.067	0.750661	0.215148	0.784852
12626-86_bb_r2_95	Rt1	418.749	0.0595628	0.137848	0.862152
26384-54_bb_56	Rt1	418.749	1.67572	0.137848	0.862152
29155-49_bb_r2_53	Rt1	418.749	0.34522	0.137848	0.862152
3832-140_bb_64	Rt1	418.749	0.12484	0.137848	0.862152
3832-140_bb_77	Rt1	418.749	0.280322	0.137848	0.862152
6200-119_bb_55	Rt1	418.749	0.123984	0.137848	0.862152
BFG174	Rt1	418.749	0.091434	0.137848	0.862152
8032-107_bb_85	Rt1	419.437	0.519321	0.100603	0.899397
8032-107_bb_r2_36	Rt1	419.437	0.416838	0.100603	0.899397
12626-86_bb_29	Rt1	420.864	0.896312	0.0556932	0.944307
40394-35_bb_r2_4	Rt1	420.864	1.9471	0.0556932	0.944307
40394-35_bb_r2_45	Rt1	420.864	0.941742	0.0556932	0.944307
5877-122_bb_78	Rt1	420.864	0.732012	0.0556932	0.944307
8032-107_bb_r2_41	Rt1	422.814	4.77227e-05	0.0329462	0.967054
8032-107_bb_r2_7	Rt1	422.814	0.000140367	0.0329462	0.967054
6106-120_bb_86	Rt1	425.286	0.0285597	0.0212868	0.978713
6106-120_bb_r2_35	Rt1	425.286	0.028676	0.0212868	0.978713
35069-41_bb_r2_34	Rt1	432.289	1.11357	0.00725488	0.992745
35069-41_bb_r2_6	Rt1	432.289	1.11366	0.00725488	0.992745
6152-120_bb_50	Rt1	438.14	4.15384e-05	0.00195196	0.998048
6152-120_bb_71	Rt1	438.14	4.90787e-05	0.00195196	0.998048
6152-120_bb_r2_54	Rt1	438.14	0.434857	0.00195196	0.998048
23725-59_bb_37	Rt1	440.373	0.245079	0.00101277	0.998987
41151-34_bb_80	Rt1	440.373	0.777709	0.00101277	0.998987
28614-50_bb_57	Rt1	442.011	0.0288278	0.000562935	0.999437
5385-126_bb_r2_66	Rt1	442.011	1.23808	0.000562935	0.999437
15658-77_bb_r2_24	Rt1	444.629	0.0604	0.000185668	0.999814
19694-67_bb_81	Rt1	444.629	0.336538	0.000185668	0.999814
30369-48_bb_55	Rt1	444.629	1.42719	0.000185668	0.999814
10816-94_bb_r2_44	Rt1	447.235	0.477872	5.47174e-05	0.999945
10816-94_bb_r2_86	Rt1	447.235	0.477955	5.47174e-05	0.999945
35069-41_bb_r2_9	Rt1	448.567	0.6851	3.04136e-05	0.99997
BFG092	Rt1	448.567	0.05843	3.04136e-05	0.99997
14661-80_bb_r2_56	Rt1	449.889	0.18572	1.54063e-05	0.999985
14661-80_bb_r2_74	Rt1	449.889	0.185753	1.54063e-05	0.999985
55017-22_bb_r2_25	Rt1	449.889	0.45735	1.54063e-05	0.999985
12541-87_bb_40	Rt1	450.619	0.126665	8.57571e-06	0.999991
15627-77_bb_73	Rt1	450.619	0.0967092	8.57571e-06	0.999991
15627-77_bb_82	Rt1	450.619	0.0967038	8.57571e-06	0.999991
17543-72_bb_r2_44	Rt1	450.619	0.0625932	8.57571e-06	0.999991
2670-154_bb_74	Rt1	450.619	0.0305407	8.57571e-06	0.999991
39304-36_bb_39	Rt1	450.619	1.60746	8.57571e-06	0.999991
5997-121_bb_66	Rt1	450.619	0.519271	8.57571e-06	0.999991
8673-103_bb_75	Rt1	450.619	0.325619	8.57571e-06	0.999991
12541-87_bb_16	Rt1	451.534	0.970753	4.7507e-06	0.999995
22756-60_bb_40	Rt1	456.904	0.386081	1e-06	0.999999
22756-60_bb_45	Rt1	456.904	0.386057	1e-06	0.999999
28990-50_bb_16	Rt1	464.417	0.613969	0	1
28990-50_bb_66	Rt1	464.417	0.613858	0	1
3026-149_bb_r2_90	Rt1	468.487	0.197145	0	1
49417-26_bb_69	Rt1	468.487	0.307537	0	1
49417-26_bb_r2_64	Rt1	468.487	0.459299	0	1
15326-78_bb_52	Rt1	470.242	0.203205	0	1
18439-69_bb_23	Rt1	470.242	0.191183	0	1
3691-141_bb_r2_31	Rt1	470.242	0.0663035	0	1
2298-159_bb_r2_41	Rt1	472.643	0.280295	0	1
2298-159_bb_r2_77	Rt1	472.643	0.280304	0	1
12825-86_bb_78	Rt1	475.982	0.284842	0	1
8183-106_bb_r2_30	Rt1	477.556	0.450684	0	1
12652-86_bb_42	Rt1	479.849	0.746304	0	1
12652-86_bb_r2_30	Rt1	479.849	0.619617	0	1
12652-86_bb_r2_80	Rt1	479.849	0.619771	0	1
34673-42_bb_r2_47	Rt1	483.526	0.447091	0	1
9898-98_bb_35	Rt1	484.821	0.162418	0	1
20200-66_bb_r2_17	Rt1	486.33	0.705019	0	1
8438-105_bb_53	Rt1	486.33	0.367417	0	1
20200-66_bb_r2_76	Rt1	487.538	0.0604387	0	1
7158-113_bb_48	Rt1	489.478	0.0317675	0	1
7158-113_bb_r2_30	Rt1	489.478	0.264534	0	1
1998-165_bb_r2_46	Rt1	491.154	0.282565	0	1
21506-63_bb_r2_66	Rt1	491.154	0.163749	0	1
10361-95_bb_r2_40	Rt1	492.34	0.0588525	0	1
1515-175_bb_54	Rt1	492.34	0.182401	0	1
164419-2_bb_r2_69	Rt1	492.34	0.0642367	0	1
2882-151_bb_r2_95	Rt1	492.34	0.39646	0	1
4639-132_bb_46	Rt1	496.408	0.58133	7.62665e-06	0.999992
4639-132_bb_48	Rt1	496.408	0.581367	7.62665e-06	0.999992
1181-184_bb_r2_41	Rt1	499.153	0.000124568	7.37196e-05	0.999926
1181-184_bb_r2_51	Rt1	499.153	8.38799e-05	7.37196e-05	0.999926
1181-184_bb_r2_71	Rt1	500.511	0.0316896	0.000159631	0.99984
16526-74_bb_r2_12	Rt1	500.511	2.12512	0.000159631	0.99984
1927-166_bb_r2_65	Rt1	500.511	1.01964	0.000159631	0.99984
21972-62_bb_32	Rt1	501.154	0.370418	0.000232731	0.999767
9089-101_bb_r2_12	Rt1	501.154	0.239342	0.000232731	0.999767
BFG172	Rt1	501.154	0.181722	0.000232731	0.999767
12025-89_bb_14	Rt1	501.794	0.244994	0.000305491	0.999695
14726-80_bb_r2_91	Rt1	501.794	0.586237	0.000305491	0.999695
18083-70_bb_83	Rt1	502.844	0.472789	0.000414679	0.999585
40125-35_bb_86	Rt1	502.844	1.16385	0.000414679	0.999585
23771-58_bb_25	Rt1	504.372	1.87294	0.000559798	0.99944
25654-55_bb_36	Rt1	508.131	0.209649	0.000356539	0.999643
25654-55_bb_r2_4	Rt1	508.131	0.170182	0.000356539	0.999643
25654-55_bb_r2_40	Rt1	508.131	0.170265	0.000356539	0.999643
25654-55_bb_r2_42	Rt1	508.131	0.170278	0.000356539	0.999643
14870-79_bb_78	Rt1	512.017	0.888079	8.2585e-05	0.999917
14870-79_bb_r2_18	Rt1	512.017	0.825536	8.2585e-05	0.999917
17397-72_bb_54	Rt1	513.896	0.0609166	3.49673e-05	0.999965
19569-67_bb_49	Rt1	513.896	0.235808	3.49673e-05	0.999965
14870-79_bb_r2_37	Rt1	514.716	0.0596447	2.23073e-05	0.999978
19406-67_bb_r2_5	Rt1	514.716	0.138083	2.23073e-05	0.999978
7902-108_bb_23	Rt1	514.716	1.58685	2.23073e-05	0.999978
12795-86_bb_r2_43	Rt1	516.162	0.0307326	1.11462e-05	0.999989
13738-83_bb_48	Rt1	516.162	0.200086	1.11462e-05	0.999989
11006-93_bb_16	Rt1	516.882	0.635871	7.77771e-06	0.999992
4717-131_bb_55	Rt1	516.882	0.0918912	7.77771e-06	0.999992
3693-141_bb_45	Rt1	517.161	0.685222	6.47242e-06	0.999994
8440-105_bb_r2_76	Rt1	519.641	0.125659	3e-06	0.999997
9153-101_bb_r2_72	Rt1	519.641	0.348356	3e-06	0.999997
10977-93_bb_r2_56	Rt1	522.842	0.0289915	4.83181e-06	0.999995
10977-93_bb_r2_58	Rt1	522.842	0.0289319	4.83181e-06	0.999995
20623-65_bb_53	Rt1	526.447	0.641557	5.93662e-05	0.999941
3640-142_bb_47	Rt1	526.447	0.604451	5.93662e-05	0.999941
13209-84_bb_46	Rt1	527.653	0.519242	0.000126509	0.999873
2700-153_bb_r2_2	Rt1	527.653	0.34231	0.000126509	0.999873
2700-153_bb_r2_47	Rt1	527.653	0.793542	0.000126509	0.999873
4969-129_bb_30	Rt1	527.653	0.630582	0.000126509	0.999873
4969-129_bb_81	Rt1	527.653	0.630436	0.000126509	0.999873
5952-121_bb_r2_53	Rt1	527.653	0.161232	0.000126509	0.999873
3507-143_bb_48	Rt1	528.591	0.469085	0.000481995	0.999518
3507-143_bb_r2_34	Rt1	528.591	0.370459	0.000481995	0.999518
47995-27_bb_13	Rt1	532.304	0.124899	0.0121329	0.987867
47995-27_bb_15	Rt1	532.304	0.12487	0.0121329	0.987867
17005-73_bb_47	Rt1	539.056	0.713567	0.512128	0.487872
17005-73_bb_50	Rt1	539.056	0.713655	0.512128	0.487872
5034-129_bb_56	Rt1	544.889	0.503254	0.973142	0.0268577
5034-129_bb_r2_50	Rt1	544.889	0.801482	0.973142	0.0268577
11914-89_bb_r2_85	Rt1	547.531	0.342299	0.996377	0.00362322
5006-129_bb_33	Rt1	547.531	0.24307	0.996377	0.00362322
15533-77_bb_r2_40	Rt1	549.35	1.52153	0.999128	0.000872397
15533-77_bb_r2_50	Rt1	549.35	0.581257	0.999128	0.000872397
3352-145_bb_r2_45	Rt1	549.35	0.476965	0.999128	0.000872397
5034-129_bb_75	Rt1	549.35	0.950494	0.999128	0.000872397
7074-113_bb_r2_18	Rt1	549.35	1.84477	0.999128	0.000872397
23727-59_bb_23	Rt1	550.481	0.42389	0.999411	0.00058878
5536-125_bb_29	Rt1	552.254	0.744103	0.999657	0.000342629
5536-125_bb_30	Rt1	552.254	0.744126	0.999657	0.000342629
4766-131_bb_43	Rt1	554.258	0.557068	0.99946	0.000539759
4766-131_bb_63	Rt1	554.258	0.557118	0.99946	0.000539759
22810-60_bb_r2_30	Rt1	556.259	1.86339	0.997871	0.00212884
42223-33_bb_r2_36	Rt1	558.776	1.52161	0.982189	0.0178109
42223-33_bb_r2_59	Rt1	558.776	1.52144	0.982189	0.0178109
42223-33_bb_r2_13	Rt1	563.166	0.093828	0.755828	0.244172
42223-33_bb_r2_25	Rt1	563.166	0.09375	0.755828	0.244172
42223-33_bb_r2_60	Rt1	563.166	0.0937329	0.755828	0.244172
6952-114_bb_r2_10	Rt1	563.166	0.503338	0.755828	0.244172
7040-113_bb_r2_31	Rt1	563.166	0.576154	0.755828	0.244172
36226-40_bb_25	Rt1	571.811	0.272101	0.0919553	0.908045
36226-40_bb_r2_23	Rt1	571.811	0.31937	0.0919553	0.908045
36226-40_bb_r2_9	Rt1	571.811	0.319402	0.0919553	0.908045
1392-178_bb_r2_33	Rt1	577.558	1.16374	0.0107477	0.989252
3134-148_bb_35	Rt1	581.402	0.931521	0.00181257	0.998187
3134-148_bb_66	Rt1	581.402	0.931492	0.00181257	0.998187
6097-120_bb_r2_32	Rt1	584.636	0.162505	0.00040949	0.999591
5698-123_bb_r2_61	Rt1	586.124	0.201692	0.000198748	0.999801
32372-45_bb_59	Rt1	589.071	0.0625877	9.62558e-05	0.999904
32372-45_bb_61	Rt1	589.071	0.0626913	9.62558e-05	0.999904
32372-45_bb_r2_39	Rt1	589.071	0.0302966	9.62558e-05	0.999904
103141-7_bb_r2_53	Rt1	592.799	0.504055	0.000797429	0.999203
16473-75_bb_13	Rt1	596.301	0.547356	0.026358	0.973642
20510-65_bb_54	Rt1	596.301	0.704892	0.026358	0.973642
23116-60_bb_15	Rt1	596.301	0.718226	0.026358	0.973642
23116-60_bb_r2_26	Rt1	596.301	0.0938243	0.026358	0.973642
40304-35_bb_r2_25	Rt1	596.301	0.698726	0.026358	0.973642
Rib15	Rt1	596.301	0.38303	0.026358	0.973642
3087-148_bb_r2_82	Rt1	598.889	0.133601	0.342676	0.657324
25836-55_bb_47	Rt1	601.021	0.224929	0.804046	0.195954
103141-7_bb_r2_71	Rt1	605.354	2.28407	0.999902	9.75037e-05
3260-146_bb_r2_73	Rt1	605.354	0.189323	0.999902	9.75037e-05
19970-66_bb_37	Rt1	607.314	0.420283	1	0
19970-66_bb_r2_45	Rt1	607.314	0.42039	1	0
28254-51_bb_r2_83	Rt1	612.215	2.0707	1	0
9881-98_bb_r2_32	Rt1	612.215	0.515027	1	0
9881-98_bb_r2_87	Rt1	612.215	1.08628	1	0
11487-91_bb_80	Rt1	618.332	0.94174	1	0
11487-91_bb_86	Rt1	618.332	0.941589	1	0
1626-172_bb_15	Rt1	622.226	1.43654	1	0
9307-100_bb_r2_38	Rt1	622.226	2.11921	1	0
9307-100_bb_r2_75	Rt1	622.226	2.11921	1	0
6545-117_bb_81	Rt1	623.645	1.91376	1	0
6536-117_bb_73	Rt1	624.744	1.98307	1	0
6536-117_bb_r2_69	Rt1	624.744	2.00442	1	0
6373-118_bb_67	Rt1	628.152	0.139364	1	0
6373-118_bb_68	Rt1	628.152	0.139434	1	0
16621-74_bb_r2_86	Rt1	631.355	1.20081	1	0
18713-69_bb_41	Rt1	631.355	1.33734	1	0
6373-118_bb_r2_8	Rt1	631.355	0.852503	1	0
22708-60_bb_77	Rt1	635.185	1.26441	1	0
22708-60_bb_r2_55	Rt1	635.185	1.18785	1	0
11512-91_bb_r2_20	Rt1	638.561	1.26445	1	0
21265-63_bb_r2_36	Rt1	638.561	0.568412	1	0
21267-63_bb_84	Rt1	638.561	1.08634	1	0
22708-60_bb_39	Rt1	638.561	0.0301125	1	0
32508-44_bb_r2_4	Rt1	638.561	0.0937835	1	0
9655-99_bb_46	Rt1	638.561	0.913465	1	0
16762-74_bb_26	Rt1	641.168	0.624825	1	0
4629-132_bb_31	Rt1	644.407	1.12854	1	0
4629-132_bb_r2_89	Rt1	644.407	1.02827	1	0
43944-31_bb_81	Rt1	646.562	1.56715	1	0
15903-76_bb_r2_91	Rt1	649.654	0.468378	1	0
3400-144_bb_20	Rt1	649.654	1.58671	1	0
3400-144_bb_r2_66	Rt1	649.654	1.25045	1	0
13947-82_bb_86	Rt1	651.758	0.161375	0.999999	9.237e-07
22597-61_bb_r2_90	Rt1	651.758	1.16698	0.999999	9.237e-07
1636-172_bb_r2_27	Rt1	658.818	0.545164	0.988131	0.0118694
36873-39_bb_38	Rt1	658.818	1.90671	0.988131	0.0118694
708-210_bb_r2_83	Rt1	658.818	0.177622	0.988131	0.0118694
107495-6_bb_r2_90	Rt1	661.285	2.06555	0.867947	0.132053
12350-87_bb_84	Rt1	661.285	1.36764	0.867947	0.132053
15842-76_bb_71	Rt1	664.026	0.431106	0.402609	0.597391
15842-76_bb_r2_57	Rt1	664.026	0.38956	0.402609	0.597391
15842-76_bb_r2_71	Rt1	664.026	0.382879	0.402609	0.597391
15842-76_bb_r2_72	Rt1	664.026	0.382859	0.402609	0.597391
15504-77_bb_32	Rt1	667.997	0.140527	0.00999076	0.990009
31562-46_bb_79	Rt1	667.997	0.161234	0.00999076	0.990009
47891-27_bb_r2_5	Rt1	667.997	0.13463	0.00999076	0.990009
11548-91_bb_r2_65	Rt1	670.802	8.01559e-05	9.01353e-05	0.99991
11548-91_bb_r2_88	Rt1	670.802	2.98387e-05	9.01353e-05	0.99991
11613-90_bb_r2_45	Rt1	670.802	0.999282	9.01353e-05	0.99991
7418-111_bb_r2_85	Rt1	670.802	0.177563	9.01353e-05	0.99991
RtuB	Rt1	670.802	0.13874	9.01353e-05	0.99991
12946-85_bb_62	Rt1	671.859	0.0906479	7.04878e-06	0.999993
12946-85_bb_66	Rt1	671.859	0.090583	7.04878e-06	0.999993
31532-46_bb_r2_16	Rt1	671.859	0.028191	7.04878e-06	0.999993
4305-135_bb_31	Rt1	673.822	0.316158	1e-06	0.999999
4305-135_bb_49	Rt1	673.822	0.316144	1e-06	0.999999
10880-93_bb_86	Rt1	677.303	0.325513	6.24927e-06	0.999994
10880-93_bb_r2_34	Rt1	677.303	0.420315	6.24927e-06	0.999994
8153-107_bb_r2_28	Rt1	677.303	0.264664	6.24927e-06	0.999994
21980-62_bb_35	Rt1	678.629	0.0287041	4.01814e-05	0.99996
10467-95_bb_75	Rt1	679.338	0.630442	6.24056e-05	0.999938
10880-93_bb_72	Rt1	680.092	0.287109	0.000174276	0.999826
10880-93_bb_80	Rt1	680.092	0.28711	0.000174276	0.999826
10880-93_bb_r2_80	Rt1	680.092	0.28702	0.000174276	0.999826
55543-22_bb_77	Rt1	682.182	1.52583	0.000915989	0.999084
14448-80_bb_r2_40	Rt1	689.07	1.10201	0.00294118	0.997059
14448-80_bb_r2_83	Rt1	689.07	1.10189	0.00294118	0.997059
22473-61_bb_59	Rt1	693.416	0.61969	0.000227193	0.999773
25693-55_bb_63	Rt1	693.416	0.132544	0.000227193	0.999773
21578-63_bb_r2_16	Rt1	695.375	0.372132	2.31052e-05	0.999977
21578-63_bb_r2_49	Rt1	695.375	0.372231	2.31052e-05	0.999977
28544-50_bb_40	Rt1	697.119	0.163715	2.56273e-06	0.999997
24563-57_bb_r2_32	Rt1	703.458	0.382882	0	1
24563-57_bb_r2_9	Rt1	703.458	0.382971	0	1
3715-141_bb_74	Rt1	710.565	0.0283754	0	1
3715-141_bb_r2_83	Rt1	710.565	0.058421	0	1
8323-106_bb_r2_28	Rt1	715.168	0.0001722	0	1
8323-106_bb_r2_69	Rt1	715.168	2.0612e-05	0	1
31920-45_bb_49	Rt1	717.599	0.0283559	0	1
31920-45_bb_r2_48	Rt1	717.599	0.0285072	0	1
109752-6_bb_r2_21	Rt1	718.834	0.0304253	0	1
109752-6_bb_r2_66	Rt1	718.834	0.213312	0	1
17515-72_bb_r2_17	Rt1	718.834	0.141752	0	1
2113-162_bb_r2_28	Rt1	718.834	0.0604858	0	1
14376-81_bb_82	Rt1	720.037	0.0288062	0	1
1193-184_bb_69	Rt1	721.447	0.201672	0	1
1193-184_bb_76	Rt1	721.447	0.201578	0	1
5705-123_bb_31	Rt1	721.447	0.0641904	0	1
6281-119_bb_46	Rt1	721.447	0.099027	0	1
6281-119_bb_73	Rt1	721.447	0.0989754	0	1
7910-108_bb_r2_74	Rt1	721.447	0.636005	0	1
23574-59_bb_r2_85	Rt1	723.032	0.979708	0	1
32164-45_bb_r2_79	Rt1	723.032	0.220865	0	1
55206-22_bb_73	Rt1	723.032	0.619626	0	1
15304-78_bb_r2_91	Rt1	726.415	0.330943	0	1
1601-173_bb_r2_46	Rt1	729.141	0.446708	0	1
6094-120_bb_39	Rt1	729.141	0.692365	0	1
22880-60_bb_r2_56	Rt1	730.359	0.0906632	0	1
3465-144_bb_71	Rt1	730.359	0.204725	0	1
3465-144_bb_r2_19	Rt1	730.359	0.879946	0	1
8737-103_bb_r2_75	Rt1	730.359	0.127627	0	1
BFG021	Rt1	730.359	0.188468	0	1
9975-97_bb_20	Rt1	733.612	0.0603694	0.000660529	0.999339
9975-97_bb_24	Rt1	733.612	0.0603596	0.000660529	0.999339
32174-45_bb_32	Rt1	740.795	0.0592012	0.511832	0.488168
19526-67_bb_r2_19	Rt1	743.012	1.88617	0.854181	0.145819
17679-71_bb_r2_62	Rt1	744.699	0.52364	0.972576	0.0274242
30396-48_bb_r2_89	Rt1	744.699	1.80426	0.972576	0.0274242
5456-125_bb_r2_82	Rt1	744.699	0.0917898	0.972576	0.0274242
7409-111_bb_80	Rt1	744.699	0.0288228	0.972576	0.0274242
5456-125_bb_34	Rt1	748.424	0.58637	0.999993	6.81041e-06
5456-125_bb_r2_19	Rt1	748.424	0.586221	0.999993	6.81041e-06
21979-62_bb_60	Rt1	760.393	1.56716	1	0
21979-62_bb_62	Rt1	760.393	1.56707	1	0
31996-45_bb_38	Rt1	773.418	1.32807	1	0
31996-45_bb_40	Rt1	773.418	1.32803	1	0
7276-112_bb_27	Rt1	782.814	0.922288	0.9138	0.0862002
7276-112_bb_28	Rt1	782.814	0.922408	0.9138	0.0862002
7276-112_bb_r2_63	Rt1	782.814	0.731897	0.9138	0.0862002
916-195_bb_r2_36	Rt1	786.722	0.000144333	0.126091	0.873909
916-195_bb_r2_89	Rt1	786.722	0.00015021	0.126091	0.873909
2470-157_bb_83	Rt1	791.354	0.46502	0.002825	0.997175
2470-157_bb_r2_52	Rt1	791.354	0.36735	0.002825	0.997175
1913-166_bb_83	Rt1	791.933	0.174444	0.00261263	0.997387
24499-57_bb_r2_54	Rt1	791.933	0.0588069	0.00261263	0.997387
22401-61_bb_r2_33	Rt1	794.263	0.523695	0.00327309	0.996727
32321-45_bb_r2_92	Rt1	794.263	0.0636578	0.00327309	0.996727
12464-87_bb_63	Rt1	799.003	0.619659	0.0234508	0.976549
12464-87_bb_r2_20	Rt1	799.003	0.557707	0.0234508	0.976549
59993-19_bb_r2_30	Rt1	807.058	1.70569	0.23323	0.76677
59993-19_bb_r2_73	Rt1	807.058	1.70563	0.23323	0.76677
9312-100_bb_43	Rt1	812.373	0.165031	0.353839	0.646161
9312-100_bb_45	Rt1	812.373	0.164981	0.353839	0.646161
9312-100_bb_r2_49	Rt1	812.373	0.164989	0.353839	0.646161
9312-100_bb_r2_65	Rt1	812.373	0.164981	0.353839	0.646161
12464-87_bb_r2_13	Rt1	813.868	1.03024	0.37344	0.62656
4693-131_bb_45	Rt1	813.868	3.15552e-05	0.37344	0.62656
13272-84_bb_51	Rt1	814.105	0.913308	0.376547	0.623453
3149-147_bb_13	Rt1	814.105	0.128511	0.376547	0.623453
3457-144_bb_47	Rt1	814.105	0.124056	0.376547	0.623453
17203-73_bb_r2_57	Rt1	814.937	0.685143	0.388806	0.611194
15229-78_bb_r2_10	Rt1	816.608	0.477869	0.415172	0.584828
15229-78_bb_r2_52	Rt1	816.608	0.477845	0.415172	0.584828
17552-72_bb_29	Rt1	823.674	1.02827	0.592428	0.407572
17552-72_bb_30	Rt1	823.674	0.952421	0.592428	0.407572
15230-78_bb_r2_67	Rt1	825.473	0.46892	0.652953	0.347047
17552-72_bb_80	Rt1	825.473	0.370373	0.652953	0.347047
3006-149_bb_62	Rt1	825.473	1.85389	0.652953	0.347047
6386-118_bb_30	Rt1	825.473	1.41353	0.652953	0.347047
14138-81_bb_65	Rt1	829.084	0.713697	0.815387	0.184613
2757-153_bb_79	Rt1	829.084	0.442495	0.815387	0.184613
8301-106_bb_r2_21	Rt1	829.084	0.857152	0.815387	0.184613
8301-106_bb_r2_81	Rt1	829.084	0.339243	0.815387	0.184613
1513-175_bb_37	Rt1	831.431	0.215056	0.929505	0.0704951
20944-64_bb_r2_88	Rt1	831.431	0.129496	0.929505	0.0704951
2757-153_bb_85	Rt1	831.431	1.07952	0.929505	0.0704951
4476-133_bb_49	Rt1	831.431	0.415628	0.929505	0.0704951
498797-1_bb_r2_72	Rt1	831.431	0.161291	0.929505	0.0704951
6360-118_bb_r2_92	Rt1	831.431	0.46515	0.929505	0.0704951
15498-77_bb_r2_28	Rt1	832.868	0.161362	0.966863	0.0331373
15498-77_bb_r2_62	Rt1	832.868	0.161368	0.966863	0.0331373
15498-77_bb_r2_65	Rt1	832.868	0.833152	0.966863	0.0331373
Rtempu4	Rt1	833.499	0.0978458	0.982907	0.0170931
37045-39_bb_r2_10	Rt1	841.574	1.67581	0.999962	3.75102e-05
37045-39_bb_r2_11	Rt1	841.574	1.67578	0.999962	3.75102e-05
19135-68_bb_32	Rt1	848.473	2.16762	0.999802	0.00019751
19135-68_bb_40	Rt1	848.473	2.1675	0.999802	0.00019751
3781-140_bb_21	Rt1	856.119	0.12858	0.968577	0.031423
3781-140_bb_68	Rt1	856.119	0.128441	0.968577	0.031423
3781-140_bb_r2_22	Rt1	857.386	0.0595538	0.948563	0.0514372
3781-140_bb_r2_29	Rt1	857.386	0.0596642	0.948563	0.0514372
1350-179_bb_19	Rt1	859.717	0.645072	0.921018	0.078982
14899-79_bb_79	Rt1	859.717	0.0627386	0.921018	0.078982
1715-170_bb_r2_48	Rt1	859.717	0.476797	0.921018	0.078982
22507-61_bb_83	Rt1	859.717	0.931084	0.921018	0.078982
32218-45_bb_r2_7	Rt1	859.717	0.0282604	0.921018	0.078982
8637-104_bb_r2_73	Rt1	861.74	0.706217	0.938755	0.0612445
9324-100_bb_r2_62	Rt1	861.74	0.284786	0.938755	0.0612445
31434-46_bb_64	Rt1	870.65	1.47496	0.998531	0.00146885
31434-46_bb_73	Rt1	870.65	1.47499	0.998531	0.00146885
31434-46_bb_r2_2	Rt1	870.65	1.68195	0.998531	0.00146885
31434-46_bb_r2_46	Rt1	870.65	1.68209	0.998531	0.00146885
3090-148_bb_55	Rt1	880.991	0.52361	0.895074	0.104926
3090-148_bb_71	Rt1	880.991	0.523722	0.895074	0.104926
3090-148_bb_r2_58	Rt1	880.991	0.523651	0.895074	0.104926
3090-148_bb_r2_64	Rt1	880.991	0.523682	0.895074	0.104926
21753-62_bb_r2_11	Rt1	882.339	0.20807	0.793533	0.206467
21753-62_bb_r2_57	Rt1	882.339	0.746359	0.793533	0.206467
8218-106_bb_r2_47	Rt1	882.339	0.282665	0.793533	0.206467
44508-31_bb_r2_9	Rt1	885.712	0.29677	0.377697	0.622303
2297-159_bb_22	Rt1	891.251	0.771396	0.0134079	0.986592
2297-159_bb_41	Rt1	891.251	0.771367	0.0134079	0.986592
15910-76_bb_r2_41	Rt1	896.073	1.18779	0.000207349	0.999793
21594-63_bb_35	Rt1	896.073	0.389619	0.000207349	0.999793
9847-98_bb_23	Rt1	896.073	0.485252	0.000207349	0.999793
11910-89_bb_31	Rt1	897.812	0.204801	4.99709e-05	0.99995
11910-89_bb_33	Rt1	897.812	0.204724	4.99709e-05	0.99995
1950-165_bb_72	Rt1	902.132	0.0312075	0.00012041	0.99988
3229-146_bb_44	Rt1	902.132	0.19858	0.00012041	0.99988
3339-145_bb_51	Rt1	902.132	0.0304563	0.00012041	0.99988
3339-145_bb_78	Rt1	902.132	0.215062	0.00012041	0.99988
7528-110_bb_26	Rt1	902.132	0.339416	0.00012041	0.99988
2628-155_bb_53	Rt1	902.999	0.104221	0.000517517	0.999482
2628-155_bb_55	Rt1	902.999	0.104168	0.000517517	0.999482
3354-145_bb_r2_86	Rt1	902.999	0.419729	0.000517517	0.999482
37629-38_bb_r2_25	Rt1	902.999	0.841455	0.000517517	0.999482
6395-118_bb_47	Rt1	902.999	0.198543	0.000517517	0.999482
15621-77_bb_14	Rt1	908.038	0.339389	0.239906	0.760094
15621-77_bb_31	Rt1	908.038	0.339236	0.239906	0.760094
25468-55_bb_r2_69	Rt1	911.006	0.745508	0.786956	0.213044
3705-141_bb_r2_61	Rt1	912.716	0.28039	0.946202	0.0537983
25468-55_bb_52	Rt1	915.168	1.89977	0.988577	0.0114231
43222-32_bb_25	Rt1	920.037	1.53917	0.997928	0.00207231
43222-32_bb_50	Rt1	920.037	1.53922	0.997928	0.00207231
31130-46_bb_62	Rt1	928.843	1.24959	0.985978	0.0140223
3705-141_bb_r2_77	Rt1	928.843	0.325619	0.985978	0.0140223
18165-70_bb_r2_60	Rt1	932.739	0.323047	0.883777	0.116223
18903-68_bb_40	Rt1	932.739	0.392952	0.883777	0.116223
64016-17_bb_r2_31	Rt1	932.739	0.611183	0.883777	0.116223
10484-95_bb_r2_42	Rt1	935.023	0.481035	0.719043	0.280957
16894-73_bb_r2_2	Rt1	935.023	0.725078	0.719043	0.280957
3055-149_bb_47	Rt1	935.023	0.0631564	0.719043	0.280957
3055-149_bb_70	Rt1	935.023	0.685155	0.719043	0.280957
18537-69_bb_47	Rt1	940.933	0.602556	0.218711	0.781289
18537-69_bb_84	Rt1	940.933	0.602552	0.218711	0.781289
11855-89_bb_r2_47	Rt1	946.416	0.537642	0.031894	0.968106
21754-62_bb_r2_29	Rt1	946.416	1.92449	0.031894	0.968106
5195-127_bb_r2_27	Rt1	946.416	0.364487	0.031894	0.968106
21340-63_bb_63	Rt1	948.939	0.706209	0.00794065	0.992059
2584-155_bb_42	Rt1	948.939	0.172972	0.00794065	0.992059
9802-98_bb_61	Rt1	952.122	0.485194	0.0011742	0.998826
9802-98_bb_75	Rt1	952.122	0.333682	0.0011742	0.998826
14721-80_bb_r2_50	Rt1	953.472	0.0906848	0.000387559	0.999612
8854-103_bb_65	Rt1	953.472	0.0918043	0.000387559	0.999612
11963-89_bb_r2_86	Rt1	953.574	0.671982	0.000372384	0.999628
1894-167_bb_85	Rt1	953.574	0.0917463	0.000372384	0.999628
5950-121_bb_r2_53	Rt1	953.574	0.161366	0.000372384	0.999628
39862-35_bb_63	Rt1	957.926	0.0322447	1.81982e-05	0.999982
5151-128_bb_r2_59	Rt1	957.926	0.373458	1.81982e-05	0.999982
24863-57_bb_r2_2	Rt1	959.998	0.0294776	8.73364e-06	0.999991
24863-57_bb_r2_4	Rt1	959.998	0.0293499	8.73364e-06	0.999991
24863-57_bb_r2_80	Rt1	959.998	0.0293394	8.73364e-06	0.999991
30186-48_bb_r2_86	Rt1	959.998	1.36771	8.73364e-06	0.999991
1794-169_bb_86	Rt1	962.625	0.400214	7e-06	0.999993
1794-169_bb_r2_64	Rt1	962.625	0.0944472	7e-06	0.999993
25395-56_bb_r2_10	Rt1	962.625	0.203127	7e-06	0.999993
5343-126_bb_r2_88	Rt1	962.625	0.705014	7e-06	0.999993
9673-99_bb_39	Rt1	962.625	0.51922	7e-06	0.999993
13252-84_bb_15	Rt1	964.143	0.124904	7.07241e-06	0.999993
52249-24_bb_r2_43	Rt1	964.143	1.21336	7.07241e-06	0.999993
52249-24_bb_r2_45	Rt1	964.143	0.0931289	7.07241e-06	0.999993
13252-84_bb_r2_86	Rt1	964.366	0.200158	7.17674e-06	0.999993
5978-121_bb_38	Rt1	964.366	0.198696	7.17674e-06	0.999993
1864-167_bb_r2_61	Rt1	965.66	2.66384e-05	7.78213e-06	0.999992
25447-56_bb_r2_64	Rt1	967.414	1.04109	4.9863e-06	0.999995
35567-40_bb_77	Rt1	967.414	1.0022	4.9863e-06	0.999995
10748-94_bb_48	Rt1	971.261	0.0627401	1.59745e-06	0.999998
11936-89_bb_r2_87	Rt1	971.261	0.420395	1.59745e-06	0.999998
79755-12_bb_36	Rt1	971.261	1.24959	1.59745e-06	0.999998
9165-101_bb_r2_43	Rt1	971.261	0.170237	1.59745e-06	0.999998
1641-172_bb_r2_55	Rt1	973.638	0.0621837	4.85374e-07	1
1641-172_bb_70	Rt1	975.288	0.255461	0	1
1641-172_bb_r2_11	Rt1	975.288	0.301909	0	1
5429-126_bb_47	Rt1	985.51	0.000113986	0	1
5429-126_bb_r2_56	Rt1	985.51	0.179115	0	1
5429-126_bb_r2_7	Rt1	985.51	0.179011	0	1
2278-160_bb_r2_66	Rt1	988.335	0.280359	1.56236e-06	0.999998
24061-58_bb_r2_5	Rt1	990.063	0.333622	1.63399e-05	0.999984
24061-58_bb_r2_80	Rt1	990.063	0.287086	1.63399e-05	0.999984
26875-53_bb_72	Rt1	997.8	0.794658	0.0150171	0.984983
5815-122_bb_66	Rt1	997.8	0.296876	0.0150171	0.984983
5815-122_bb_r2_80	Rt1	997.8	0.379708	0.0150171	0.984983
5815-122_bb_41	Rt1	1001.52	0.392894	0.0645667	0.935433
5815-122_bb_r2_94	Rt1	1001.52	0.653434	0.0645667	0.935433
6800-115_bb_41	Rt1	1005.87	1.10686	0.0739263	0.926074
6800-115_bb_71	Rt1	1005.87	1.10697	0.0739263	0.926074
25611-55_bb_r2_6	Rt1	1012.52	0.000146689	0.005378	0.994622
25611-55_bb_r2_72	Rt1	1013.2	1.11748	0.0029683	0.997032
19923-66_bb_45	Rt1	1013.62	0.058793	0.00258906	0.997411
17528-72_bb_r2_8	Rt1	1018.28	0.0591133	0.00163946	0.998361
17528-72_bb_r2_94	Rt1	1018.28	0.0590927	0.00163946	0.998361
45866-29_bb_r2_17	Rt1	1027.13	0.0974311	0.698259	0.301741
45866-29_bb_r2_76	Rt1	1027.13	0.0974175	0.698259	0.301741
45866-29_bb_r2_6	Rt1	1036.33	1.74483	0.999983	1.71376e-05
45866-29_bb_r2_67	Rt1	1036.33	1.74483	0.999983	1.71376e-05
61284-19_bb_r2_23	Rt1	1044.46	0.986458	0.999998	1.64809e-06
22204-61_bb_30	Rt1	1048.31	1.71909	0.999965	3.54934e-05
9300-100_bb_41	Rt1	1051.96	0.392975	0.997989	0.00201105
9300-100_bb_62	Rt1	1051.96	0.392911	0.997989	0.00201105
17950-71_bb_15	Rt1	1056.46	1.2382	0.921226	0.0787735
8012-107_bb_76	Rt1	1060.89	0.227011	0.535591	0.464409
41006-34_bb_r2_74	Rt1	1064.05	1.1176	0.231864	0.768136
41006-34_bb_80	Rt1	1067.55	0.16131	0.0733002	0.9267
41006-34_bb_88	Rt1	1067.55	0.101575	0.0733002	0.9267
41006-34_bb_r2_1	Rt1	1067.55	0.325558	0.0733002	0.9267
28473-51_bb_17	Rt1	1082.02	0.879852	0.00086108	0.999139
13509-83_bb_r2_2	Rt1	1082.56	0.0918959	0.000791857	0.999208
3603-142_bb_r2_15	Rt1	1083.08	0.028386	0.000725967	0.999274
38662-37_bb_r2_37	Rt1	1083.75	0.0912384	0.000644593	0.999355
18745-69_bb_r2_1	Rt1	1089.94	3.3401e-06	0.000551003	0.999449
5550-125_bb_29	Rt1	1089.94	0.0290699	0.000551003	0.999449
13158-84_bb_r2_1	Rt1	1091.16	0.0917463	0.000651745	0.999348
18745-69_bb_r2_14	Rt1	1091.16	0.215155	0.000651745	0.999348
2341-159_bb_50	Rt1	1091.16	0.133705	0.000651745	0.999348
24941-56_bb_43	Rt1	1091.16	0.585849	0.000651745	0.999348
24941-56_bb_r2_76	Rt1	1091.16	0.473157	0.000651745	0.999348
26388-54_bb_37	Rt1	1091.16	0.37994	0.000651745	0.999348
20577-65_bb_75	Rt1	1092.23	0.0288116	0.00075	0.99925
4319-135_bb_33	Rt1	1092.23	0.416834	0.00075	0.99925
31602-46_bb_r2_81	Rt2	0	0.264645	0.012862	0.987138
31602-46_bb_r2_90	Rt2	0	0.264629	0.012862	0.987138
13030-85_bb_60	Rt2	2.631	0.452078	0.0188351	0.981165
19320-67_bb_61	Rt2	2.631	0.389465	0.0188351	0.981165
27629-52_bb_49	Rt2	2.631	0.171616	0.0188351	0.981165
27629-52_bb_58	Rt2	2.631	0.883163	0.0188351	0.981165
22940-60_bb_83	Rt2	5.591	0.87435	0.0411124	0.958888
28812-50_bb_28	Rt2	5.591	0.0632066	0.0411124	0.958888
28812-50_bb_69	Rt2	5.591	0.063194	0.0411124	0.958888
28296-51_bb_13	Rt2	8.196	0.0292979	0.0999628	0.900037
67186-16_bb_r2_26	Rt2	8.196	0.711385	0.0999628	0.900037
67186-16_bb_r2_57	Rt2	8.196	0.127629	0.0999628	0.900037
5669-124_bb_r2_42	Rt2	10.609	0.699101	0.249308	0.750692
20680-64_bb_r2_76	Rt2	17.072	0.706337	0.857491	0.142509
52020-24_bb_r2_69	Rt2	17.072	0.213194	0.857491	0.142509
31379-46_bb_r2_58	Rt2	27.886	1.77994	0.993788	0.00621159
31379-46_bb_r2_74	Rt2	27.886	1.77994	0.993788	0.00621159
20814-64_bb_r2_61	Rt2	36.71	0.841521	0.92509	0.0749104
3580-142_bb_r2_36	Rt2	39.057	0.373392	0.785953	0.214047
3580-142_bb_r2_8	Rt2	39.057	0.373391	0.785953	0.214047
32990-44_bb_r2_23	Rt2	44.607	0.0966388	0.471187	0.528813
32990-44_bb_r2_60	Rt2	44.607	0.0967789	0.471187	0.528813
19228-68_bb_70	Rt2	51.995	0.624723	0.96237	0.0376303
19228-68_bb_r2_52	Rt2	51.995	0.729194	0.96237	0.0376303
16825-74_bb_31	Rt2	61.05	1.51871	0.999986	1.38998e-05
16825-74_bb_32	Rt2	61.05	1.51867	0.999986	1.38998e-05
26990-53_bb_81	Rt2	72.509	0.764256	0.999954	4.56637e-05
541-234_bb_r2_61	Rt2	72.509	0.487943	0.999954	4.56637e-05
5771-123_bb_r2_68	Rt2	79.372	0.931109	0.99615	0.00384995
3155-147_bb_r2_75	Rt2	81.959	1.37792	0.983599	0.0164006
3155-147_bb_r2_5	Rt2	84.565	0.0930932	0.93799	0.0620097
28288-51_bb_44	Rt2	89.042	0.769317	0.665215	0.334785
18335-70_bb_21	Rt2	92.378	0.76948	0.294043	0.705957
5861-122_bb_r2_20	Rt2	100.159	0.136859	0.00252942	0.997471
5861-122_bb_r2_69	Rt2	100.159	0.0646802	0.00252942	0.997471
6462-117_bb_45	Rt2	100.159	0.739157	0.00252942	0.997471
8770-103_bb_31	Rt2	100.159	0.16368	0.00252942	0.997471
8770-103_bb_39	Rt2	100.159	0.163706	0.00252942	0.997471
8770-103_bb_r2_52	Rt2	100.159	0.206381	0.00252942	0.997471
9037-102_bb_r2_40	Rt2	100.159	0.611012	0.00252942	0.997471
27575-52_bb_r2_40	Rt2	101.982	0.0637615	0.00068112	0.999319
27575-52_bb_r2_95	Rt2	101.982	0.631972	0.00068112	0.999319
32404-45_bb_r2_23	Rt2	103.162	1.23811	0.000369354	0.999631
3634-142_bb_58	Rt2	107.784	0.282601	7.39957e-05	0.999926
3634-142_bb_r2_64	Rt2	107.784	0.4136	7.39957e-05	0.999926
7100-113_bb_50	Rt2	111.749	0.274858	5.88195e-05	0.999941
43986-31_bb_11	Rt2	116.799	0.0591131	0.000172418	0.999828
23142-60_bb_23	Rt2	118.013	0.489646	0.000302946	0.999697
24755-57_bb_r2_66	Rt2	120.62	0.0305806	0.00131245	0.998688
248214-1_bb_76	Rt2	120.62	0.0905702	0.00131245	0.998688
10161-96_bb_r2_12	Rt2	121.936	0.27748	0.00280647	0.997194
17708-71_bb_r2_67	Rt2	121.936	0.284762	0.00280647	0.997194
24755-57_bb_r2_47	Rt2	124.276	0.301951	0.0140671	0.985933
24755-57_bb_r2_49	Rt2	124.276	0.302017	0.0140671	0.985933
34518-42_bb_r2_20	Rt2	124.276	1.97068	0.0140671	0.985933
1067-189_bb_34	Rt2	127.331	0.143108	0.0867089	0.913291
1067-189_bb_37	Rt2	127.331	0.143189	0.0867089	0.913291
27989-51_bb_81	Rt2	130.372	0.857165	0.308641	0.691359
27989-51_bb_85	Rt2	130.372	0.857136	0.308641	0.691359
27989-51_bb_87	Rt2	130.372	0.857121	0.308641	0.691359
24239-58_bb_35	Rt2	134.737	0.0587846	0.744493	0.255507
24239-58_bb_r2_34	Rt2	134.737	0.0283622	0.744493	0.255507
16100-76_bb_r2_23	Rt2	136.633	1.15187	0.861711	0.138289
7701-109_bb_r2_4	Rt2	136.633	0.0912729	0.861711	0.138289
33458-43_bb_43	Rt2	139.826	1.53928	0.951854	0.0481459
33458-43_bb_44	Rt2	139.826	1.53914	0.951854	0.0481459
11112-92_bb_46	Rt2	142.07	0.970788	0.973437	0.026563
33458-43_bb_59	Rt2	142.07	0.729213	0.973437	0.026563
8295-106_bb_21	Rt2	144.159	0.0930854	0.981984	0.0180156
83160-11_bb_r2_30	Rt2	144.159	1.48695	0.981984	0.0180156
13955-82_bb_r2_58	Rt2	146.235	0.423914	0.98467	0.0153305
13955-82_bb_r2_92	Rt2	146.235	0.42386	0.98467	0.0153305
83160-11_bb_86	Rt2	148.248	0.941001	0.983047	0.016953
5157-128_bb_18	Rt2	151.019	0.630478	0.971798	0.0282025
5157-128_bb_44	Rt2	151.019	0.630605	0.971798	0.0282025
18408-70_bb_r2_5	Rt2	151.535	0.879891	0.968203	0.031797
17693-71_bb_60	Rt2	152.817	1.67587	0.954622	0.0453785
19528-67_bb_61	Rt2	154.723	0.316153	0.919734	0.0802661
5605-124_bb_r2_27	Rt2	154.723	9.04819e-05	0.919734	0.0802661
15105-78_bb_r2_87	Rt2	157.354	0.818	0.820634	0.179366
18495-69_bb_20	Rt2	157.354	0.547448	0.820634	0.179366
19528-67_bb_r2_9	Rt2	157.354	1.24121	0.820634	0.179366
21851-62_bb_44	Rt2	157.354	0.264523	0.820634	0.179366
40756-34_bb_r2_14	Rt2	157.354	1.40137	0.820634	0.179366
4466-134_bb_r2_81	Rt2	157.354	0.209669	0.820634	0.179366
BFG059	Rt2	157.354	0.566497	0.820634	0.179366
26943-53_bb_r2_17	Rt2	160.225	0.218824	0.642872	0.357128
57954-20_bb_85	Rt2	160.225	0.468316	0.642872	0.357128
47091-28_bb_r2_90	Rt2	165.718	1.77745	0.295272	0.704728
33782-43_bb_46	Rt2	171.034	0.0674124	0.192143	0.807857
33782-43_bb_67	Rt2	171.034	0.067553	0.192143	0.807857
33782-43_bb_r2_54	Rt2	171.034	0.066882	0.192143	0.807857
33782-43_bb_r2_61	Rt2	171.034	0.0669488	0.192143	0.807857
8031-107_bb_r2_32	Rt2	175.358	7.20915e-05	0.238458	0.761542
22231-61_bb_r2_14	Rt2	178.131	1.12856	0.302463	0.697537
23899-58_bb_48	Rt2	178.131	1.77482	0.302463	0.697537
47009-28_bb_54	Rt2	185.944	0.249127	0.554224	0.445776
11692-90_bb_55	Rt2	190.211	0.139353	0.700121	0.299879
14139-81_bb_28	Rt2	190.211	0.801368	0.700121	0.299879
1447-177_bb_r2_66	Rt2	190.211	0.215069	0.700121	0.299879
31084-46_bb_58	Rt2	196.12	1.03824	0.841291	0.158709
31084-46_bb_87	Rt2	196.12	1.03822	0.841291	0.158709
71022-15_bb_80	Rt2	199.748	0.581247	0.837065	0.162935
18291-70_bb_48	Rt2	200.881	0.0583693	0.814148	0.185852
49398-26_bb_r2_68	Rt2	200.881	1.69686	0.814148	0.185852
9434-100_bb_r2_21	Rt2	202.354	0.999287	0.754931	0.245069
15236-78_bb_r2_4	Rt2	203.88	0.177568	0.645842	0.354158
19200-68_bb_64	Rt2	203.88	0.980952	0.645842	0.354158
4632-132_bb_r2_50	Rt2	207.187	0.241175	0.28147	0.71853
4632-132_bb_r2_95	Rt2	207.187	0.241173	0.28147	0.71853
45334-30_bb_r2_36	Rt2	208.681	0.87433	0.140021	0.859979
25349-56_bb_r2_24	Rt2	209.965	1.40248	0.0654421	0.934558
10674-94_bb_r2_39	Rt2	212.366	0.370312	0.00725847	0.992742
10674-94_bb_r2_75	Rt2	212.366	0.370463	0.00725847	0.992742
53269-23_bb_42	Rt2	214.479	0.361351	0.00102703	0.998973
10674-94_bb_39	Rt2	215.969	0.0588182	0.000192444	0.999808
10674-94_bb_70	Rt2	215.969	0.0588347	0.000192444	0.999808
10674-94_bb_77	Rt2	215.969	0.058842	0.000192444	0.999808
32088-45_bb_r2_1	Rt2	220.641	0.389553	5.66686e-06	0.999994
32088-45_bb_r2_13	Rt2	220.641	0.389469	5.66686e-06	0.999994
32088-45_bb_39	Rt2	227.419	0.494112	0	1
32088-45_bb_50	Rt2	227.419	0.389496	0	1
32088-45_bb_53	Rt2	227.419	0.389528	0	1
32088-45_bb_r2_53	Rt2	227.419	0.4942	0	1
47632-28_bb_r2_60	Rt2	234.591	0.0917944	2.56068e-06	0.999997
47632-28_bb_r2_63	Rt2	234.591	0.0919194	2.56068e-06	0.999997
12750-86_bb_33	Rt2	237.638	0.000124398	2.57826e-05	0.999974
15807-76_bb_r2_4	Rt2	237.638	0.698678	2.57826e-05	0.999974
15807-76_bb_r2_65	Rt2	239.736	0.02848	0.000123726	0.999876
15807-76_bb_r2_75	Rt2	239.736	0.0285122	0.000123726	0.999876
20322-65_bb_19	Rt2	243.184	1.3363	0.00174074	0.998259
20322-65_bb_r2_33	Rt2	243.184	1.16373	0.00174074	0.998259
20383-65_bb_75	Rt2	247.78	0.251107	0.018236	0.981764
2153-162_bb_57	Rt2	247.78	0.177619	0.018236	0.981764
2153-162_bb_r2_68	Rt2	247.78	0.175904	0.018236	0.981764
8204-106_bb_r2_17	Rt2	251.138	0.834554	0.0425948	0.957405
8631-104_bb_18	Rt2	254.385	0.0284568	0.0627543	0.937246
28152-51_bb_84	Rt2	259.13	1.43658	0.0554422	0.944558
28152-51_bb_r2_28	Rt2	259.13	1.63841	0.0554422	0.944558
84077-11_bb_r2_27	Rt2	265.923	0.0635886	0.00245189	0.997548
84077-11_bb_r2_40	Rt2	265.923	0.0636353	0.00245189	0.997548
13518-83_bb_81	Rt2	269.332	0.208112	4.31251e-05	0.999957
31010-47_bb_11	Rt2	269.332	0.673054	4.31251e-05	0.999957
35197-41_bb_71	Rt2	269.332	7.93958e-05	4.31251e-05	0.999957
6368-118_bb_r2_54	Rt2	269.332	0.69232	4.31251e-05	0.999957
682-213_bb_25	Rt2	269.332	0.523032	4.31251e-05	0.999957
682-213_bb_80	Rt2	269.332	0.523202	4.31251e-05	0.999957
7597-110_bb_75	Rt2	269.332	0.450638	4.31251e-05	0.999957
84077-11_bb_r2_21	Rt2	269.332	0.173051	4.31251e-05	0.999957
9506-99_bb_75	Rt2	269.332	0.485365	4.31251e-05	0.999957
19355-67_bb_r2_72	Rt2	271.019	1.12862	6.32267e-06	0.999994
BFG133	Rt2	271.019	0.276145	6.32267e-06	0.999994
19355-67_bb_41	Rt2	272.17	0.0290277	2.6026e-06	0.999997
19355-67_bb_84	Rt2	272.17	0.0290248	2.6026e-06	0.999997
19355-67_bb_r2_60	Rt2	272.17	0.059093	2.6026e-06	0.999997
19355-67_bb_r2_76	Rt2	272.17	0.0592336	2.6026e-06	0.999997
32533-44_bb_65	Rt2	280.113	0.831357	0.0585562	0.941444
32533-44_bb_r2_86	Rt2	280.113	0.185851	0.0585562	0.941444
27204-53_bb_65	Rt2	292.467	0.924163	0.987696	0.0123042
27204-53_bb_74	Rt2	292.467	0.924255	0.987696	0.0123042
12076-89_bb_35	Rt2	302.314	0.989305	0.990185	0.00981541
12076-89_bb_75	Rt2	302.314	0.989466	0.990185	0.00981541
13499-83_bb_13	Rt2	311.988	0.301988	0.24239	0.75761
13499-83_bb_69	Rt2	311.988	0.301959	0.24239	0.75761
12189-88_bb_r2_29	Rt2	319.384	0.389575	0.124513	0.875487
24643-57_bb_r2_39	Rt2	319.384	0.000164966	0.124513	0.875487
30634-47_bb_r2_20	Rt2	319.384	0.124057	0.124513	0.875487
33425-43_bb_75	Rt2	319.384	0.0309442	0.124513	0.875487
34835-41_bb_r2_61	Rt2	319.384	1.26213	0.124513	0.875487
16143-75_bb_57	Rt2	321.303	0.58122	0.302351	0.697649
16143-75_bb_67	Rt2	321.303	0.287021	0.302351	0.697649
6250-119_bb_r2_55	Rt2	325.664	1.06866	0.894391	0.105609
30113-48_bb_41	Rt2	328.596	1.22564	0.989631	0.0103688
30113-48_bb_73	Rt2	328.596	1.22559	0.989631	0.0103688
30113-48_bb_r2_5	Rt2	328.596	1.22551	0.989631	0.0103688
43105-32_bb_r2_18	Rt2	330.79	0.226983	0.998989	0.00101099
6460-117_bb_72	Rt2	330.79	0.209798	0.998989	0.00101099
6304-119_bb_54	Rt2	332.114	1.04788	0.999611	0.000389042
6304-119_bb_r2_51	Rt2	332.114	0.904848	0.999611	0.000389042
169965-2_bb_r2_29	Rt2	335.018	0.757223	0.999914	8.55281e-05
169965-2_bb_r2_81	Rt2	336.117	0.888196	0.999926	7.38054e-05
4720-131_bb_58	Rt2	337.109	0.692405	0.999922	7.80253e-05
29912-48_bb_r2_42	Rt2	338.845	1.82992	0.999871	0.000129365
34411-42_bb_66	Rt2	338.845	0.262184	0.999871	0.000129365
4619-132_bb_r2_11	Rt2	338.845	1.25123	0.999871	0.000129365
21591-63_bb_r2_88	Rt2	340.747	1.27747	0.999639	0.000360853
11913-89_bb_r2_33	Rt2	343.092	1.34213	0.998714	0.00128628
11913-89_bb_r2_59	Rt2	343.092	0.840736	0.998714	0.00128628
5483-125_bb_r2_25	Rt2	344.091	0.817903	0.998089	0.00191078
14911-79_bb_r2_34	Rt2	345.49	0.416835	0.996902	0.00309762
7264-112_bb_85	Rt2	345.49	0.389502	0.996902	0.00309762
85205-10_bb_r2_24	Rt2	349.331	0.0284419	0.99424	0.00575983
85205-10_bb_r2_62	Rt2	349.331	0.0283881	0.99424	0.00575983
15851-76_bb_r2_30	Rt2	358.061	0.058293	0.998468	0.00153151
15851-76_bb_r2_42	Rt2	358.061	0.0583651	0.998468	0.00153151
10571-95_bb_r2_83	Rt2	364.141	0.515013	0.999981	1.93908e-05
13829-82_bb_r2_30	Rt2	364.141	1.82397	0.999981	1.93908e-05
21163-64_bb_r2_26	Rt2	364.141	2.25966	0.999981	1.93908e-05
50299-25_bb_61	Rt2	364.141	1.35174	0.999981	1.93908e-05
9366-100_bb_r2_63	Rt2	364.141	0.0290154	0.999981	1.93908e-05
13249-84_bb_58	Rt2	365.45	0.778595	0.999993	7.41514e-06
35800-40_bb_65	Rt2	365.45	0.821651	0.999993	7.41514e-06
9366-100_bb_r2_30	Rt2	365.45	1.20068	0.999993	7.41514e-06
10571-95_bb_r2_48	Rt2	366.682	0.943879	0.999998	2.17435e-06
10571-95_bb_r2_82	Rt2	366.682	0.943952	0.999998	2.17435e-06
10048-97_bb_71	Rt2	369.174	0.757346	1	0
10048-97_bb_r2_22	Rt2	369.174	0.757369	1	0
22490-61_bb_55	Rt2	371.21	0.323038	1	0
11594-90_bb_24	Rt2	372.033	0.0289142	1	0
11594-90_bb_77	Rt2	372.033	1.27498	1	0
16855-74_bb_r2_25	Rt2	372.033	0.545171	1	0
5734-123_bb_r2_91	Rt2	372.033	1.22787	1	0
10113-97_bb_51	Rt2	372.756	1.11754	1	0
12112-88_bb_32	Rt2	372.756	0.57413	1	0
16453-75_bb_75	Rt2	374.655	1.70777	1	0
22490-61_bb_r2_56	Rt2	374.655	1.16699	1	0
24208-58_bb_r2_2	Rt2	374.655	0.333618	1	0
27837-52_bb_r2_92	Rt2	374.655	1.66959	1	0
1388-178_bb_r2_41	Rt2	378.837	1.46853	1	0
8956-102_bb_34	Rt2	378.837	0.888214	1	0
4597-132_bb_28	Rt2	381.679	0.0938327	1	0
4597-132_bb_57	Rt2	381.679	0.093764	1	0
4597-132_bb_r2_43	Rt2	381.679	0.0608278	1	0
22603-61_bb_r2_65	Rt2	388.524	1.23819	1	0
22603-61_bb_r2_79	Rt2	388.524	1.23809	1	0
25261-56_bb_34	Rt2	390.525	0.191237	1	0
25261-56_bb_49	Rt2	390.525	1.75466	1	0
26220-54_bb_r2_1	Rt2	390.525	1.66769	1	0
4661-132_bb_81	Rt2	390.525	0.376605	1	0
4661-132_bb_r2_9	Rt2	390.525	1.70336	1	0
7004-114_bb_66	Rt2	390.525	1.66762	1	0
890-196_bb_r2_21	Rt2	390.525	1.2702	1	0
890-196_bb_r2_30	Rt2	390.525	1.27006	1	0
BFG146	Rt2	390.525	1.76964	1	0
26220-54_bb_67	Rt2	393.084	0.576125	1	0
27238-52_bb_34	Rt2	393.084	0.754013	1	0
35905-40_bb_86	Rt2	400.66	0.319329	1	0
35905-40_bb_87	Rt2	400.66	0.319229	1	0
35905-40_bb_r2_37	Rt2	400.66	0.372211	1	0
27241-52_bb_r2_23	Rt2	410.818	0.861888	1	0
4064-137_bb_38	Rt2	415.034	0.446729	1	0
4064-137_bb_r2_56	Rt2	415.034	1.5187	1	0
4372-135_bb_r2_14	Rt2	415.034	0.970717	1	0
18791-69_bb_r2_47	Rt2	416.343	1.80688	1	0
18791-69_bb_r2_76	Rt2	416.343	1.80696	1	0
21985-62_bb_r2_18	Rt2	419.151	0.262181	1	0
42527-33_bb_49	Rt2	419.151	1.41359	1	0
42527-33_bb_80	Rt2	419.151	1.41356	1	0
50534-25_bb_70	Rt2	419.151	2.1806	1	0
14703-80_bb_47	Rt2	421.712	0.498709	1	0
21017-64_bb_47	Rt2	421.712	0.171606	1	0
3016-149_bb_r2_24	Rt2	422.977	2.05078	1	0
3016-149_bb_r2_5	Rt2	422.977	2.05072	1	0
16204-75_bb_71	Rt2	426.29	1.40127	1	0
12892-85_bb_80	Rt2	427.498	2.11931	1	0
12892-85_bb_84	Rt2	427.498	2.1192	1	0
13128-84_bb_r2_71	Rt2	429.786	2.09698	1	0
31644-46_bb_r2_40	Rt2	430.519	0.597046	1	0
31644-46_bb_r2_44	Rt2	430.519	1.47125	1	0
8054-107_bb_85	Rt2	430.519	2.00449	1	0
20881-64_bb_31	Rt2	433.751	2.28416	1	0
57414-21_bb_r2_31	Rt2	433.751	0.253177	1	0
1891-167_bb_30	Rt2	439.579	0.952447	1	0
11249-92_bb_r2_63	Rt2	441.205	1.23808	1	0
4167-136_bb_r2_31	Rt2	442.776	1.68618	1	0
10585-95_bb_41	Rt2	445.611	0.586368	1	0
5012-129_bb_58	Rt2	445.611	1.55298	1	0
5238-127_bb_31	Rt2	445.611	1.24122	1	0
5238-127_bb_r2_26	Rt2	445.611	1.60398	1	0
7997-108_bb_32	Rt2	445.611	0.888239	1	0
36577-39_bb_24	Rt2	447.858	1.03731	1	0
36577-39_bb_r2_85	Rt2	447.858	1.03726	1	0
17143-73_bb_r2_15	Rt2	451.804	1.88611	1	0
17143-73_bb_r2_36	Rt2	451.804	0.999179	1	0
23985-58_bb_36	Rt2	453.41	1.25038	1	0
40432-35_bb_16	Rt2	453.41	0.754151	1	0
6482-117_bb_52	Rt2	453.41	0.686522	1	0
6482-117_bb_76	Rt2	453.41	0.686524	1	0
24785-57_bb_19	Rt2	454.575	1.76958	1	0
2632-155_bb_61	Rt2	454.575	0.571227	1	0
645-215_bb_r2_90	Rt2	454.575	1.87943	1	0
8101-107_bb_39	Rt2	454.575	0.879885	1	0
9747-98_bb_39	Rt2	454.575	0.166322	1	0
1411-177_bb_55	Rt2	455.276	1.11763	1	0
1411-177_bb_58	Rt2	455.276	1.11758	1	0
8101-107_bb_22	Rt2	455.276	1.89292	1	0
34138-42_bb_19	Rt2	457.298	0.207959	1	0
6541-117_bb_r2_4	Rt2	457.298	0.229209	1	0
16165-75_bb_50	Rt2	463.094	0.0327789	0.999999	1e-06
16165-75_bb_51	Rt2	463.094	0.0326523	0.999999	1e-06
24785-57_bb_r2_10	Rt2	469.328	0.566577	0.999963	3.72782e-05
24785-57_bb_r2_8	Rt2	469.328	0.803359	0.999963	3.72782e-05
6541-117_bb_24	Rt2	472.998	1.66573	0.999049	0.000950538
6541-117_bb_80	Rt2	472.998	1.66561	0.999049	0.000950538
11129-92_bb_r2_27	Rt2	475.053	1.31442	0.995261	0.0047388
11129-92_bb_r2_77	Rt2	475.053	1.3143	0.995261	0.0047388
25181-56_bb_r2_49	Rt2	478.317	0.09895	0.947819	0.052181
38754-37_bb_r2_8	Rt2	478.317	0.638483	0.947819	0.052181
7280-112_bb_87	Rt2	478.317	0.162433	0.947819	0.052181
23777-58_bb_r2_14	Rt2	481.36	0.892269	0.723592	0.276408
4116-137_bb_34	Rt2	481.36	0.67189	0.723592	0.276408
4116-137_bb_r2_62	Rt2	481.36	0.198555	0.723592	0.276408
8685-103_bb_r2_12	Rt2	481.36	0.325544	0.723592	0.276408
10115-97_bb_88	Rt2	484.364	0.368574	0.340713	0.659287
9531-99_bb_r2_53	Rt2	484.364	0.0910909	0.340713	0.659287
1475-176_bb_81	Rt2	489.125	0.574116	0.0398681	0.960132
21928-62_bb_68	Rt2	489.125	0.423844	0.0398681	0.960132
1926-166_bb_r2_59	Rt2	489.93	0.608193	0.0270848	0.972915
8756-103_bb_36	Rt2	489.93	0.961452	0.0270848	0.972915
BFG009	Rt2	489.93	0.26609	0.0270848	0.972915
26702-53_bb_60	Rt2	493.101	0.198568	0.00509176	0.994908
26702-53_bb_r2_3	Rt2	493.101	0.125807	0.00509176	0.994908
3456-144_bb_r2_70	Rt2	496.532	0.310389	0.000670453	0.99933
37329-38_bb_53	Rt2	496.532	2.0178	0.000670453	0.99933
6270-119_bb_r2_59	Rt2	496.532	0.124054	0.000670453	0.99933
7219-112_bb_26	Rt2	496.532	0.764388	0.000670453	0.99933
19843-66_bb_r2_59	Rt2	501.792	0.322981	3.42781e-05	0.999966
15934-76_bb_64	Rt2	504.312	0.313367	1.20603e-05	0.999988
4031-138_bb_r2_63	Rt2	504.312	9.94271e-05	1.20603e-05	0.999988
11077-92_bb_61	Rt2	507.852	0.0652018	1e-05	0.99999
12843-86_bb_r2_80	Rt2	507.852	0.0609108	1e-05	0.99999
45991-29_bb_r2_35	Rt2	507.852	0.699006	1e-05	0.99999
12843-86_bb_r2_35	Rt2	511.325	0.386169	1.31949e-05	0.999987
12843-86_bb_r2_36	Rt2	511.325	0.386112	1.31949e-05	0.999987
17041-73_bb_r2_77	Rt2	519.186	0.809549	0.000233277	0.999767
17041-73_bb_r2_91	Rt2	519.186	0.809438	0.000233277	0.999767
3556-143_bb_43	Rt2	524.747	0.396489	0.00142068	0.998579
3556-143_bb_r2_93	Rt2	524.747	0.0617076	0.00142068	0.998579
11290-92_bb_r2_37	Rt2	525.896	0.278266	0.0015304	0.99847
11290-92_bb_r2_7	Rt2	525.896	0.469037	0.0015304	0.99847
11709-90_bb_22	Rt2	527.79	0.382888	0.00137022	0.99863
13263-84_bb_r2_44	Rt2	527.79	1.11359	0.00137022	0.99863
28592-50_bb_40	Rt2	527.79	1.32791	0.00137022	0.99863
308069-1_bb_r2_24	Rt2	527.79	0.386215	0.00137022	0.99863
34672-42_bb_30	Rt2	527.79	1.27496	0.00137022	0.99863
13263-84_bb_r2_5	Rt2	529.301	0.0967748	0.00101543	0.998985
13263-84_bb_r2_59	Rt2	529.301	0.0626814	0.00101543	0.998985
9515-99_bb_15	Rt2	531.746	0.0297865	0.000530297	0.99947
9515-99_bb_51	Rt2	531.746	0.0298259	0.000530297	0.99947
10197-96_bb_r2_44	Rt2	534.01	0.304769	0.000288445	0.999712
10303-96_bb_48	Rt2	534.01	0.357941	0.000288445	0.999712
10303-96_bb_r2_85	Rt2	534.01	0.351585	0.000288445	0.999712
10631-94_bb_26	Rt2	534.01	0.161324	0.000288445	0.999712
11957-89_bb_60	Rt2	534.01	0.438685	0.000288445	0.999712
18308-70_bb_r2_95	Rt2	534.01	0.809537	0.000288445	0.999712
21823-62_bb_69	Rt2	534.01	1.16831	0.000288445	0.999712
22383-61_bb_38	Rt2	534.01	0.282663	0.000288445	0.999712
26517-54_bb_54	Rt2	534.01	0.424052	0.000288445	0.999712
28160-51_bb_r2_8	Rt2	534.01	1.12849	0.000288445	0.999712
28803-50_bb_r2_10	Rt2	534.01	0.680546	0.000288445	0.999712
5402-126_bb_r2_82	Rt2	534.01	0.284759	0.000288445	0.999712
8156-107_bb_50	Rt2	534.01	0.0283572	0.000288445	0.999712
8156-107_bb_46	Rt2	536.828	0.370299	0.000147269	0.999853
8156-107_bb_r2_75	Rt2	536.828	0.198698	0.000147269	0.999853
8231-106_bb_50	Rt2	541.18	0.598026	9.48787e-05	0.999905
8231-106_bb_r2_4	Rt2	541.18	0.545331	9.48787e-05	0.999905
17119-73_bb_82	Rt2	545.621	0.671839	0.000141064	0.999859
9662-99_bb_27	Rt2	545.621	0.330805	0.000141064	0.999859
34445-42_bb_r2_12	Rt2	549.432	0.586373	0.000542096	0.999458
34445-42_bb_r2_15	Rt2	549.432	0.586276	0.000542096	0.999458
34445-42_bb_r2_83	Rt2	549.432	0.586302	0.000542096	0.999458
5455-125_bb_r2_78	Rt2	552.241	0.42753	0.00292883	0.997071
7135-113_bb_r2_6	Rt2	552.241	0.129607	0.00292883	0.997071
8477-105_bb_81	Rt2	552.241	0.821707	0.00292883	0.997071
5455-125_bb_34	Rt2	553.12	0.284804	0.00496171	0.995038
7135-113_bb_47	Rt2	553.12	0.0608578	0.00496171	0.995038
12712-86_bb_r2_45	Rt2	553.898	0.163856	0.00861543	0.991385
38387-37_bb_r2_57	Rt2	553.898	1.37163	0.00861543	0.991385
4823-130_bb_r2_41	Rt2	553.898	0.287192	0.00861543	0.991385
50184-26_bb_r2_60	Rt2	553.898	0.233839	0.00861543	0.991385
6430-118_bb_26	Rt2	553.898	0.089895	0.00861543	0.991385
6430-118_bb_83	Rt2	553.898	0.320666	0.00861543	0.991385
792-204_bb_r2_1	Rt2	553.898	0.0669262	0.00861543	0.991385
8258-106_bb_48	Rt2	553.898	0.195778	0.00861543	0.991385
8384-105_bb_r2_54	Rt2	553.898	0.0286594	0.00861543	0.991385
2515-156_bb_r2_79	Rt2	554.733	0.888244	0.014116	0.985884
37120-38_bb_36	Rt2	554.733	0.617809	0.014116	0.985884
25208-56_bb_r2_3	Rt2	561.195	1.21331	0.329909	0.670091
25208-56_bb_r2_51	Rt2	561.195	1.21328	0.329909	0.670091
3048-149_bb_42	Rt2	566.467	0.989451	0.717505	0.282495
8954-102_bb_r2_95	Rt2	566.467	0.57129	0.717505	0.282495
8052-107_bb_38	Rt2	567.684	0.469048	0.758491	0.241509
8052-107_bb_r2_2	Rt2	567.684	0.914494	0.758491	0.241509
12116-88_bb_32	Rt2	568.889	0.757372	0.774992	0.225008
13216-84_bb_r2_41	Rt2	568.889	0.849074	0.774992	0.225008
12116-88_bb_r2_88	Rt2	569.773	0.124871	0.779291	0.220709
17809-71_bb_r2_15	Rt2	569.773	1.92822	0.779291	0.220709
8052-107_bb_r2_1	Rt2	569.773	0.199974	0.779291	0.220709
8293-106_bb_51	Rt2	569.773	0.970642	0.779291	0.220709
8293-106_bb_r2_64	Rt2	569.773	0.0287801	0.779291	0.220709
8838-103_bb_49	Rt2	569.773	1.40686	0.779291	0.220709
13216-84_bb_r2_12	Rt2	571.012	0.289564	0.773451	0.226549
52798-24_bb_r2_51	Rt2	571.012	0.0294273	0.773451	0.226549
14271-81_bb_r2_4	Rt2	574.831	0.489653	0.644672	0.355328
14271-81_bb_r2_78	Rt2	574.831	0.489606	0.644672	0.355328
2934-150_bb_34	Rt2	574.831	1.13794	0.644672	0.355328
4293-135_bb_37	Rt2	574.831	0.129517	0.644672	0.355328
15694-77_bb_r2_28	Rt2	576.172	1.91374	0.568231	0.431769
2706-153_bb_r2_23	Rt2	577.352	0.750739	0.48971	0.51029
2706-153_bb_r2_95	Rt2	577.352	0.239357	0.48971	0.51029
22998-60_bb_81	Rt2	580.331	0.164885	0.286985	0.713015
22998-60_bb_r2_5	Rt2	580.331	0.245113	0.286985	0.713015
23627-59_bb_70	Rt2	585.887	0.000122987	0.0584916	0.941508
13497-83_bb_r2_45	Rt2	587.318	0.128545	0.0373442	0.962656
13497-83_bb_r2_70	Rt2	587.318	0.128495	0.0373442	0.962656
19451-67_bb_44	Rt2	587.318	1.82975	0.0373442	0.962656
91552-9_bb_25	Rt2	587.318	0.729095	0.0373442	0.962656
19227-68_bb_40	Rt2	588.946	0.699045	0.0235456	0.976454
880-197_bb_r2_94	Rt2	588.946	0.160162	0.0235456	0.976454
13036-85_bb_r2_66	Rt2	590.744	0.692298	0.016181	0.983819
18209-70_bb_r2_94	Rt2	590.744	0.704979	0.016181	0.983819
19133-68_bb_62	Rt2	590.744	0.692452	0.016181	0.983819
13036-85_bb_r2_54	Rt2	591.792	3.04447e-05	0.0151457	0.984854
16122-76_bb_71	Rt2	591.792	0.757219	0.0151457	0.984854
16122-76_bb_75	Rt2	591.792	0.0583288	0.0151457	0.984854
45248-30_bb_r2_95	Rt2	591.792	0.319393	0.0151457	0.984854
6278-119_bb_r2_72	Rt2	591.792	0.379691	0.0151457	0.984854
7026-114_bb_r2_29	Rt2	591.792	0.602453	0.0151457	0.984854
19411-67_bb_r2_5	Rt2	592.888	0.128619	0.0153053	0.984695
21609-63_bb_77	Rt2	592.888	0.913401	0.0153053	0.984695
5697-123_bb_65	Rt2	596.95	0.0911842	0.042665	0.957335
5697-123_bb_r2_45	Rt2	596.95	0.0286795	0.042665	0.957335
15393-78_bb_r2_95	Rt2	598.462	1.09058	0.0813289	0.918671
24784-57_bb_64	Rt2	598.462	0.698976	0.0813289	0.918671
3774-140_bb_39	Rt2	598.462	0.0584683	0.0813289	0.918671
5430-126_bb_r2_64	Rt2	598.462	0.0967353	0.0813289	0.918671
9733-98_bb_45	Rt2	598.462	0.125766	0.0813289	0.918671
4051-137_bb_r2_2	Rt2	600.507	0.0990611	0.183843	0.816157
6539-117_bb_r2_92	Rt2	600.507	0.379589	0.183843	0.816157
12262-88_bb_54	Rt2	601.771	1.0965	0.28874	0.71126
12444-87_bb_37	Rt2	601.771	0.532731	0.28874	0.71126
15454-77_bb_86	Rt2	601.771	0.204833	0.28874	0.71126
16364-75_bb_28	Rt2	601.771	0.370299	0.28874	0.71126
2605-155_bb_r2_10	Rt2	601.771	0.764338	0.28874	0.71126
33437-43_bb_33	Rt2	601.771	1.07948	0.28874	0.71126
4395-134_bb_r2_72	Rt2	601.771	0.879865	0.28874	0.71126
4395-134_bb_r2_73	Rt2	601.771	0.201642	0.28874	0.71126
52756-24_bb_r2_29	Rt2	601.771	0.825487	0.28874	0.71126
52756-24_bb_r2_30	Rt2	601.771	0.325532	0.28874	0.71126
52756-24_bb_r2_65	Rt2	601.771	0.532736	0.28874	0.71126
13009-85_bb_65	Rt2	606.176	0.943976	0.663772	0.336228
13009-85_bb_r2_62	Rt2	606.176	0.943944	0.663772	0.336228
13009-85_bb_r2_82	Rt2	606.176	0.944034	0.663772	0.336228
13009-85_bb_58	Rt2	607.444	0.278172	0.726231	0.273769
60694-19_bb_r2_57	Rt2	607.444	1.43788	0.726231	0.273769
60694-19_bb_r2_93	Rt2	607.444	1.24958	0.726231	0.273769
192922-1_bb_r2_73	Rt2	608.11	0.325624	0.74256	0.25744
7140-113_bb_39	Rt2	608.11	0.427398	0.74256	0.25744
22999-60_bb_28	Rt2	609.313	1.31712	0.760175	0.239825
22999-60_bb_r2_35	Rt2	609.313	0.571254	0.760175	0.239825
43160-32_bb_r2_61	Rt2	609.313	0.0508202	0.760175	0.239825
7140-113_bb_42	Rt2	609.313	1.71902	0.760175	0.239825
12247-88_bb_r2_50	Rt2	611.394	0.098162	0.735132	0.264868
6028-121_bb_31	Rt2	613.228	0.322957	0.659639	0.340361
4099-137_bb_48	Rt2	614.644	0.834472	0.568297	0.431703
4099-137_bb_55	Rt2	614.644	0.348341	0.568297	0.431703
12755-86_bb_86	Rt2	620.5	0.665651	0.137074	0.862926
13388-84_bb_r2_63	Rt2	620.5	0.0923889	0.137074	0.862926
15036-79_bb_63	Rt2	620.5	0.88319	0.137074	0.862926
42791-32_bb_r2_73	Rt2	626.471	0.699029	0.00782438	0.992176
42791-32_bb_r2_74	Rt2	626.471	0.574139	0.00782438	0.992176
20046-66_bb_51	Rt2	631.085	0.123057	0.000419191	0.999581
29041-50_bb_r2_61	Rt2	631.085	0.528125	0.000419191	0.999581
16837-74_bb_54	Rt2	632.131	0.778677	0.000179078	0.999821
35358-41_bb_r2_33	Rt2	633.055	0.13043	9.82199e-05	0.999902
1647-172_bb_r2_58	Rt2	636.383	0.0326909	1.67908e-05	0.999983
25319-56_bb_78	Rt2	636.383	0.817894	1.67908e-05	0.999983
18922-68_bb_58	Rt2	643.094	0.160084	2.33049e-05	0.999977
18922-68_bb_r2_70	Rt2	643.094	0.161243	2.33049e-05	0.999977
18922-68_bb_r2_72	Rt2	643.094	0.161248	2.33049e-05	0.999977
5642-124_bb_r2_25	Rt2	646.071	0.857135	0.000222154	0.999778
4883-130_bb_r2_64	Rt2	648.855	0.211233	0.004128	0.995872
16164-75_bb_r2_30	Rt2	652.298	0.284861	0.0926905	0.907309
1949-165_bb_r2_60	Rt2	652.298	0.665713	0.0926905	0.907309
19767-66_bb_79	Rt2	654.297	0.215197	0.304084	0.695916
33642-43_bb_r2_36	Rt2	654.297	0.028889	0.304084	0.695916
7326-112_bb_13	Rt2	654.297	0.810598	0.304084	0.695916
7326-112_bb_26	Rt2	654.297	0.0906632	0.304084	0.695916
BFG183	Rt2	655.454	0.17494	0.476996	0.523004
13516-83_bb_r2_23	Rt2	659.43	1.57039	0.912715	0.0872854
13516-83_bb_r2_32	Rt2	659.43	1.57032	0.912715	0.0872854
13516-83_bb_r2_92	Rt2	659.43	1.57032	0.912715	0.0872854
1726-170_bb_30	Rt2	663.886	0.665706	0.985374	0.0146261
1726-170_bb_32	Rt2	663.886	0.665633	0.985374	0.0146261
344291-1_bb_34	Rt2	666.224	0.416896	0.984875	0.0151253
9436-100_bb_75	Rt2	666.224	0.943993	0.984875	0.0151253
13143-84_bb_58	Rt2	667.284	0.213296	0.979374	0.0206265
13143-84_bb_60	Rt2	667.284	0.753898	0.979374	0.0206265
22354-61_bb_r2_69	Rt2	667.284	1.15192	0.979374	0.0206265
24994-56_bb_50	Rt2	671.419	0.922317	0.886156	0.113844
24994-56_bb_83	Rt2	671.419	0.922308	0.886156	0.113844
24994-56_bb_88	Rt2	671.419	0.563507	0.886156	0.113844
24994-56_bb_56	Rt2	675.042	0.431034	0.590285	0.409715
17562-72_bb_r2_2	Rt2	679.566	0.264667	0.268589	0.731411
25245-56_bb_r2_75	Rt2	683.148	0.47276	0.20982	0.79018
8642-104_bb_83	Rt2	683.148	0.43739	0.20982	0.79018
9635-99_bb_r2_75	Rt2	685.178	0.423842	0.208666	0.791334
14365-81_bb_31	Rt2	696.762	0.874381	0.265981	0.734019
14365-81_bb_r2_75	Rt2	696.762	0.874324	0.265981	0.734019
2160-162_bb_r2_43	Rt2	703.149	0.571392	0.301082	0.698918
6450-118_bb_r2_75	Rt2	704.087	0.0592258	0.303537	0.696463
6450-118_bb_36	Rt2	705.17	0.201623	0.307242	0.692758
6450-118_bb_r2_37	Rt2	705.17	0.287093	0.307242	0.692758
21257-63_bb_r2_59	Rt2	707.433	1.11703	0.318824	0.681176
13059-85_bb_26	Rt2	709.119	0.69872	0.332463	0.667537
39064-36_bb_r2_93	Rt2	709.119	0.686402	0.332463	0.667537
29369-49_bb_r2_44	Rt2	714.601	0.302073	0.396462	0.603538
29369-49_bb_r2_87	Rt2	714.601	0.302087	0.396462	0.603538
767-205_bb_r2_41	Rt2	714.601	1.49099	0.396462	0.603538
12726-86_bb_r2_53	Rt2	716.771	0.413548	0.422042	0.577958
26467-54_bb_23	Rt2	716.771	0.0335961	0.422042	0.577958
29369-49_bb_r2_32	Rt2	716.771	0.732018	0.422042	0.577958
17733-71_bb_r2_7	Rt2	720.069	0.883873	0.455539	0.544461
2600-155_bb_65	Rt2	720.069	0.367498	0.455539	0.544461
46828-28_bb_r2_92	Rt2	720.069	0.581298	0.455539	0.544461
14814-79_bb_r2_1	Rt2	723.521	1.12862	0.481335	0.518665
14814-79_bb_r2_5	Rt2	723.521	1.1286	0.481335	0.518665
14814-79_bb_r2_50	Rt2	725.576	0.0293105	0.489993	0.510007
15785-77_bb_54	Rt2	725.576	1.01867	0.489993	0.510007
15785-77_bb_r2_73	Rt2	725.576	0.0288937	0.489993	0.510007
21783-62_bb_76	Rt2	725.576	1.23823	0.489993	0.510007
32071-45_bb_r2_79	Rt2	726.352	0.427541	0.489169	0.510831
33395-43_bb_r2_37	Rt2	726.352	1.10195	0.489169	0.510831
47452-28_bb_16	Rt2	726.352	0.0931225	0.489169	0.510831
6414-118_bb_25	Rt2	726.352	0.127578	0.489169	0.510831
16406-75_bb_69	Rt2	727.831	0.50811	0.482163	0.517837
34769-41_bb_r2_42	Rt2	727.831	0.0285344	0.482163	0.517837
25166-56_bb_51	Rt2	733.728	1.30104	0.306479	0.693521
25166-56_bb_r2_6	Rt2	733.728	0.696474	0.306479	0.693521
25166-56_bb_r2_83	Rt2	733.728	0.696494	0.306479	0.693521
22760-60_bb_r2_40	Rt2	742.63	0.651721	0.0394255	0.960575
3242-146_bb_40	Rt2	746.668	0.0960001	0.0516698	0.94833
3242-146_bb_43	Rt2	746.668	0.095938	0.0516698	0.94833
33487-43_bb_58	Rt2	752.39	0.387967	0.466075	0.533925
11186-92_bb_15	Rt2	758.928	0.313261	0.999632	0.000368341
11186-92_bb_r2_24	Rt2	758.928	0.175992	0.999632	0.000368341
16611-74_bb_72	Rt2	765.246	2.00018	1	0
16611-74_bb_r2_63	Rt2	765.246	2.00015	1	0
36614-39_bb_18	Rt2	783.613	0.128555	0.0195912	0.980409
36614-39_bb_54	Rt2	783.613	0.165016	0.0195912	0.980409
12300-88_bb_r2_21	Rt2	787.12	0.177552	5.31051e-05	0.999947
36898-39_bb_79	Rt2	790.125	0.591883	0	1
33878-43_bb_r2_61	Rt2	796.288	0.061291	0	1
35286-41_bb_r2_17	Rt2	796.288	0.0287674	0	1
37443-38_bb_r2_30	Rt2	798.075	0.528317	9.89273e-07	0.999999
28197-51_bb_26	Rt2	800.629	0.133558	1e-06	0.999999
28197-51_bb_27	Rt2	800.629	0.13369	1e-06	0.999999
31987-45_bb_r2_78	Rt2	803.042	0.282569	1.11157e-05	0.999989
6361-118_bb_52	Rt2	803.042	0.328356	1.11157e-05	0.999989
12599-86_bb_63	Rt2	805.91	0.557558	4.47648e-05	0.999955
12599-86_bb_r2_54	Rt2	805.91	0.503314	4.47648e-05	0.999955
36660-39_bb_21	Rt2	817.607	0.0911778	0.000670404	0.99933
36660-39_bb_47	Rt2	817.607	0.0912533	0.000670404	0.99933
7143-113_bb_18	Rt2	818.864	0.686454	0.000800977	0.999199
978-192_bb_52	Rt2	822.106	0.259802	0.00129624	0.998704
978-192_bb_r2_83	Rt2	822.106	0.537597	0.00129624	0.998704
2301-159_bb_85	Rt2	825.367	0.255348	0.00237777	0.997622
2301-159_bb_r2_41	Rt2	825.367	0.294277	0.00237777	0.997622
2301-159_bb_27	Rt2	827.479	0.0302644	0.00387968	0.99612
12379-87_bb_14	Rt2	828.26	0.576127	0.00494957	0.99505
5889-122_bb_r2_7	Rt2	828.26	0.160192	0.00494957	0.99505
9200-101_bb_r2_14	Rt2	829.1	0.0341863	0.00629006	0.99371
17954-71_bb_74	Rt2	831.25	0.442526	0.0133881	0.986612
30309-48_bb_r2_95	Rt2	832.816	0.0911336	0.0238647	0.976135
9606-99_bb_76	Rt2	832.816	0.514919	0.0238647	0.976135
22223-61_bb_32	Rt2	834.647	0.571239	0.04839	0.95161
22223-61_bb_50	Rt2	834.647	0.571291	0.04839	0.95161
35157-41_bb_53	Rt2	840.877	0.557569	0.345378	0.654622
35157-41_bb_78	Rt2	840.877	0.557599	0.345378	0.654622
16705-74_bb_r2_39	Rt3	0	0.201726	0.071503	0.928497
35508-40_bb_79	Rt3	0	1.85483e-05	0.071503	0.928497
33493-43_bb_r2_68	Rt3	3.96	0.641531	0.0479116	0.952088
12539-87_bb_r2_43	Rt3	4.825	1.11298	0.0396831	0.960317
347395-1_bb_r2_93	Rt3	4.825	6.55653e-05	0.0396831	0.960317
12298-88_bb_14	Rt3	5.493	0.952506	0.0335331	0.966467
12298-88_bb_75	Rt3	5.493	0.95241	0.0335331	0.966467
12298-88_bb_r2_30	Rt3	5.493	0.571285	0.0335331	0.966467
12298-88_bb_r2_70	Rt3	5.493	0.95252	0.0335331	0.966467
28115-51_bb_r2_78	Rt3	5.493	0.0305163	0.0335331	0.966467
3310-146_bb_30	Rt3	5.493	0.162514	0.0335331	0.966467
35541-40_bb_23	Rt3	5.493	0.000154685	0.0335331	0.966467
3232-146_bb_r2_56	Rt3	12.943	5.15435e-06	0.00103541	0.998965
3232-146_bb_r2_57	Rt3	12.943	0.000154018	0.00103541	0.998965
12015-89_bb_32	Rt3	15.992	0.282513	9.31869e-05	0.999907
12015-89_bb_r2_38	Rt3	15.992	0.282535	9.31869e-05	0.999907
12015-89_bb_r2_73	Rt3	15.992	0.282601	9.31869e-05	0.999907
47951-27_bb_r2_28	Rt3	17.492	0.0587528	2.58438e-05	0.999974
9252-100_bb_68	Rt3	17.492	0.469094	2.58438e-05	0.999974
12413-87_bb_r2_24	Rt3	18.459	0.437452	1.22357e-05	0.999988
13231-84_bb_17	Rt3	19.56	0.542391	4.41787e-06	0.999996
13231-84_bb_78	Rt3	19.56	0.48533	4.41787e-06	0.999996
2796-152_bb_r2_28	Rt3	25.947	0.0952986	0	1
2796-152_bb_r2_77	Rt3	25.947	0.0952423	0	1
16334-75_bb_r2_57	Rt3	27.69	1.71766e-05	0	1
20576-65_bb_71	Rt3	29.173	0.124925	0	1
20576-65_bb_r2_1	Rt3	29.173	0.161314	0	1
35353-41_bb_r2_83	Rt3	30.369	0.175949	0	1
3042-149_bb_r2_22	Rt3	32.052	0.284816	0	1
3042-149_bb_r2_50	Rt3	32.052	0.284771	0	1
21082-64_bb_75	Rt3	35.793	0.241287	0	1
21082-64_bb_76	Rt3	35.793	0.241189	0	1
10168-96_bb_r2_34	Rt3	44.52	0.284868	0	1
14789-79_bb_r2_53	Rt3	44.52	0.468411	0	1
4676-132_bb_50	Rt3	44.52	0.174562	0	1
BFG077	Rt3	44.52	0.337322	0	1
BFG242	Rt3	44.52	0.388326	0	1
26036-54_bb_24	Rt3	49.476	0.367435	0	1
26036-54_bb_84	Rt3	49.476	0.367388	0	1
7820-109_bb_24	Rt3	55.006	0.420295	0	1
23284-59_bb_r2_68	Rt3	55.327	0.840787	0	1
2996-149_bb_r2_35	Rt3	56.372	0.393009	0	1
6997-114_bb_21	Rt3	58.873	0.459422	1.3173e-06	0.999999
19037-68_bb_r2_3	Rt3	62.803	0.0906064	0.000395469	0.999605
19037-68_bb_r2_5	Rt3	62.803	0.0906295	0.000395469	0.999605
19037-68_bb_r2_89	Rt3	62.803	0.0906766	0.000395469	0.999605
21339-63_bb_r2_58	Rt3	63.618	0.0945092	0.00124001	0.99876
1548-174_bb_23	Rt3	64.834	0.132512	0.0127535	0.987247
22298-61_bb_r2_6	Rt3	64.834	0.123911	0.0127535	0.987247
24282-58_bb_r2_93	Rt3	64.834	0.0945982	0.0127535	0.987247
36859-39_bb_25	Rt3	64.834	0.386075	0.0127535	0.987247
26914-53_bb_r2_50	Rt3	68.749	0.718131	0.57292	0.42708
26914-53_bb_r2_86	Rt3	68.749	0.718074	0.57292	0.42708
21339-63_bb_r2_47	Rt3	77.675	2.0458	0.999456	0.000543945
21339-63_bb_r2_68	Rt3	77.675	2.04579	0.999456	0.000543945
44312-31_bb_r2_80	Rt3	87.308	0.892151	0.995684	0.00431626
9031-102_bb_r2_76	Rt3	88.809	0.0288187	0.992275	0.00772517
54244-23_bb_r2_59	Rt3	89.456	0.0287518	0.990137	0.00986324
8621-104_bb_41	Rt3	95.646	0.576275	0.964365	0.0356349
8621-104_bb_52	Rt3	95.646	0.576188	0.964365	0.0356349
5908-122_bb_66	Rt3	104.063	1.18918	0.962088	0.0379116
5908-122_bb_75	Rt3	104.063	1.03813	0.962088	0.0379116
5908-122_bb_r2_10	Rt3	104.063	0.952452	0.962088	0.0379116
5908-122_bb_r2_73	Rt3	104.063	0.95248	0.962088	0.0379116
10433-95_bb_r2_66	Rt3	114.333	0.537616	0.226838	0.773162
14712-80_bb_88	Rt3	117.916	0.0319557	0.0262756	0.973724
3197-147_bb_49	Rt3	117.916	0.000179768	0.0262756	0.973724
53178-23_bb_r2_3	Rt3	117.916	1.45236	0.0262756	0.973724
53668-23_bb_r2_79	Rt3	117.916	0.692424	0.0262756	0.973724
551-232_bb_r2_60	Rt3	117.916	0.141787	0.0262756	0.973724
BFG074	Rt3	117.916	0.0788795	0.0262756	0.973724
3197-147_bb_41	Rt3	122.556	0.144541	0.00311287	0.996887
3197-147_bb_r2_58	Rt3	122.556	0.220791	0.00311287	0.996887
25886-55_bb_37	Rt3	127.936	0.739032	0.00816817	0.991832
9611-99_bb_54	Rt3	127.936	0.289449	0.00816817	0.991832
21998-62_bb_35	Rt3	132.738	0.280348	0.0297367	0.970263
32888-44_bb_45	Rt3	132.738	0.771863	0.0297367	0.970263
10287-96_bb_r2_12	Rt3	134.393	0.162563	0.0398981	0.960102
12417-87_bb_21	Rt3	134.393	0.368631	0.0398981	0.960102
14580-80_bb_r2_12	Rt3	135.802	1.41921	0.0484957	0.951504
25902-55_bb_57	Rt3	145.154	0.881421	0.0336624	0.966338
25902-55_bb_81	Rt3	145.154	0.881409	0.0336624	0.966338
11831-89_bb_19	Rt3	149.186	0.403975	0.00788445	0.992116
13192-84_bb_r2_89	Rt3	149.186	0.257697	0.00788445	0.992116
17412-72_bb_r2_60	Rt3	149.186	0.602527	0.00788445	0.992116
10225-96_bb_49	Rt3	151.643	0.132565	0.0025634	0.997437
11768-90_bb_r2_72	Rt3	151.643	0.613915	0.0025634	0.997437
13832-82_bb_r2_92	Rt3	151.643	0.162449	0.0025634	0.997437
15255-78_bb_r2_92	Rt3	151.643	0.141735	0.0025634	0.997437
17446-72_bb_59	Rt3	151.643	0.757269	0.0025634	0.997437
22819-60_bb_70	Rt3	151.643	0.249108	0.0025634	0.997437
4990-129_bb_42	Rt3	151.643	0.786088	0.0025634	0.997437
6664-116_bb_22	Rt3	155.909	0.20975	0.0028357	0.997164
6664-116_bb_65	Rt3	155.909	0.209811	0.0028357	0.997164
1880-167_bb_41	Rt3	159.078	0.060105	0.0215629	0.978437
1880-167_bb_64	Rt3	159.078	0.0600433	0.0215629	0.978437
10796-94_bb_r2_43	Rt3	161.266	0.16499	0.0858371	0.914163
13450-83_bb_68	Rt3	161.266	0.731901	0.0858371	0.914163
13159-84_bb_r2_23	Rt3	162.78	0.547365	0.168991	0.831009
18703-69_bb_r2_25	Rt3	163.015	1.1019	0.183931	0.816069
41776-33_bb_r2_73	Rt3	163.015	0.376608	0.183931	0.816069
16155-75_bb_r2_7	Rt3	164.221	0.0918832	0.259751	0.740249
27453-52_bb_r2_65	Rt3	164.221	0.638592	0.259751	0.740249
8315-106_bb_44	Rt3	172.096	1.88615	0.33885	0.66115
8315-106_bb_78	Rt3	172.096	1.88623	0.33885	0.66115
13152-84_bb_r2_2	Rt3	183.382	0.163696	0.00599465	0.994005
13152-84_bb_r2_45	Rt3	183.382	0.163847	0.00599465	0.994005
13152-84_bb_r2_70	Rt3	183.382	0.163769	0.00599465	0.994005
13152-84_bb_25	Rt3	185.082	0.0931706	0.00113167	0.998868
13152-84_bb_87	Rt3	185.082	0.0931529	0.00113167	0.998868
3211-147_bb_77	Rt3	188.048	0.0001657	0.000126146	0.999874
3420-144_bb_r2_13	Rt3	188.048	0.0288179	0.000126146	0.999874
4971-129_bb_33	Rt3	188.048	0.208024	0.000126146	0.999874
58435-20_bb_57	Rt3	188.048	1.43669	0.000126146	0.999874
9689-98_bb_52	Rt3	188.048	0.59178	0.000126146	0.999874
11057-92_bb_36	Rt3	189.467	0.128564	0.000172716	0.999827
15725-77_bb_r2_33	Rt3	189.467	0.124866	0.000172716	0.999827
20821-64_bb_44	Rt3	189.467	0.41165	0.000172716	0.999827
20821-64_bb_r2_37	Rt3	189.467	0.892168	0.000172716	0.999827
19658-67_bb_r2_37	Rt3	191.882	0.3452	0.00139609	0.998604
6431-118_bb_r2_50	Rt3	191.882	0.376519	0.00139609	0.998604
6431-118_bb_r2_58	Rt3	191.882	0.376555	0.00139609	0.998604
21872-62_bb_77	Rt3	199.733	0.963387	0.0750122	0.924988
21872-62_bb_85	Rt3	199.733	0.963442	0.0750122	0.924988
9109-101_bb_33	Rt3	209.516	0.778602	0.128153	0.871847
37980-37_bb_r2_54	Rt3	213.681	0.416807	0.122748	0.877252
37980-37_bb_r2_66	Rt3	213.681	0.630559	0.122748	0.877252
38154-37_bb_85	Rt3	216.862	0.434886	0.0970289	0.902971
38154-37_bb_80	Rt3	218.883	0.203215	0.0780848	0.921915
38154-37_bb_81	Rt3	218.883	0.203146	0.0780848	0.921915
38154-37_bb_r2_6	Rt3	218.883	0.166259	0.0780848	0.921915
29796-48_bb_r2_69	Rt3	221.319	1.10032	0.0577796	0.94222
18512-69_bb_34	Rt3	225.283	0.647276	0.0276543	0.972346
18512-69_bb_78	Rt3	225.283	0.647263	0.0276543	0.972346
10191-96_bb_41	Rt3	228.127	1.3207	0.0102071	0.989793
18232-70_bb_54	Rt3	228.127	0.0674564	0.0102071	0.989793
37980-37_bb_r2_56	Rt3	228.127	0.944034	0.0102071	0.989793
45563-30_bb_39	Rt3	228.127	1.06214	0.0102071	0.989793
6981-114_bb_r2_41	Rt3	228.127	0.164947	0.0102071	0.989793
11449-91_bb_53	Rt3	230.763	0.20324	0.00227423	0.997726
11449-91_bb_78	Rt3	230.763	0.203176	0.00227423	0.997726
25554-55_bb_26	Rt3	233.927	0.865526	9.5193e-05	0.999905
5285-127_bb_r2_94	Rt3	233.927	0.125763	9.5193e-05	0.999905
5285-127_bb_r2_95	Rt3	233.927	0.125718	9.5193e-05	0.999905
1119-186_bb_r2_12	Rt3	234.614	0.066241	2.15403e-05	0.999978
1119-186_bb_r2_18	Rt3	234.614	0.274858	2.15403e-05	0.999978
1359-179_bb_27	Rt3	234.614	0.061764	2.15403e-05	0.999978
14353-81_bb_64	Rt3	234.614	0.289496	2.15403e-05	0.999978
15470-77_bb_r2_2	Rt3	234.614	1.21336	2.15403e-05	0.999978
2389-158_bb_r2_43	Rt3	234.614	0.175992	2.15403e-05	0.999978
3938-139_bb_74	Rt3	234.614	0.420371	2.15403e-05	0.999978
4599-132_bb_r2_36	Rt3	234.614	0.0312524	2.15403e-05	0.999978
48031-27_bb_r2_11	Rt3	234.614	0.342207	2.15403e-05	0.999978
48031-27_bb_r2_46	Rt3	234.614	1.83584	2.15403e-05	0.999978
5021-129_bb_r2_46	Rt3	234.614	0.241227	2.15403e-05	0.999978
9521-99_bb_r2_30	Rt3	234.614	0.386113	2.15403e-05	0.999978
13529-83_bb_32	Rt3	235.349	0.000146237	1.21373e-05	0.999988
13529-83_bb_56	Rt3	235.349	0.000135727	1.21373e-05	0.999988
15470-77_bb_67	Rt3	240.417	0.330835	0	1
15470-77_bb_r2_14	Rt3	240.417	0.330824	0	1
26334-54_bb_27	Rt3	259.384	0.289379	0.000120355	0.99988
41040-34_bb_54	Rt3	266.429	0.745533	0.000340492	0.99966
30681-47_bb_r2_47	Rt3	272.422	0.284772	0.000117194	0.999883
4181-136_bb_r2_15	Rt3	279.62	0.416844	5.41555e-06	0.999995
4181-136_bb_r2_36	Rt3	279.62	0.416802	5.41555e-06	0.999995
26359-54_bb_36	Rt3	290.837	0.0600941	0.00125369	0.998746
28133-51_bb_85	Rt3	301.679	0.93523	0.818861	0.181139
13768-82_bb_61	Rt3	302.31	0.888233	0.873104	0.126896
13768-82_bb_r2_64	Rt3	302.31	0.0592534	0.873104	0.126896
9549-99_bb_r2_24	Rt3	307.545	1.27756	0.999455	0.000544589
1568-173_bb_r2_57	Rt3	307.785	1.70352	0.999639	0.000361288
12636-86_bb_58	Rt3	309.59	0.0592314	0.999957	4.29098e-05
12636-86_bb_r2_93	Rt3	309.59	0.88818	0.999957	4.29098e-05
18867-68_bb_r2_20	Rt3	309.59	0.753846	0.999957	4.29098e-05
1568-173_bb_r2_24	Rt3	311.421	0.571387	0.999991	9.18687e-06
45559-30_bb_23	Rt3	311.421	0.21702	0.999991	9.18687e-06
25601-55_bb_73	Rt3	312.993	1.36352	0.999995	5.1647e-06
25883-55_bb_r2_6	Rt3	312.993	1.00933	0.999995	5.1647e-06
7925-108_bb_34	Rt3	312.993	0.635971	0.999995	5.1647e-06
7925-108_bb_35	Rt3	312.993	0.636007	0.999995	5.1647e-06
292801-1_bb_r2_12	Rt3	314.645	0.913438	0.999998	2e-06
4929-130_bb_82	Rt3	314.645	0.396477	0.999998	2e-06
15153-78_bb_39	Rt3	318.033	2.04587	1	0
15153-78_bb_53	Rt3	318.033	2.04585	1	0
36586-39_bb_r2_93	Rt3	321.955	0.274854	1	0
15153-78_bb_r2_31	Rt3	325.055	0.173107	1	0
15153-78_bb_r2_6	Rt3	325.055	0.257532	1	0
18542-69_bb_r2_33	Rt3	330.452	1.32795	1	0
19940-66_bb_52	Rt3	336.537	1.41342	1	0
19940-66_bb_72	Rt3	336.537	1.41357	1	0
784-204_bb_r2_7	Rt3	342.94	0.963388	1	0
784-204_bb_r2_87	Rt3	342.94	0.963476	1	0
784-204_bb_r2_9	Rt3	342.94	0.963387	1	0
12558-87_bb_r2_17	Rt3	346.36	0.922274	0.999956	4.41399e-05
42197-33_bb_r2_11	Rt3	346.36	1.00936	0.999956	4.41399e-05
10019-97_bb_31	Rt3	349.546	0.737241	0.998741	0.00125866
10019-97_bb_76	Rt3	349.546	0.737149	0.998741	0.00125866
10019-97_bb_77	Rt3	349.546	0.737078	0.998741	0.00125866
27396-52_bb_55	Rt3	349.546	1.55297	0.998741	0.00125866
29005-50_bb_r2_13	Rt3	349.546	0.0966546	0.998741	0.00125866
6000-121_bb_r2_46	Rt3	349.546	0.872002	0.998741	0.00125866
6000-121_bb_r2_65	Rt3	349.546	0.0283396	0.998741	0.00125866
7013-114_bb_r2_57	Rt3	349.546	0.342309	0.998741	0.00125866
2194-161_bb_27	Rt3	353.207	0.469005	0.989019	0.0109809
2194-161_bb_35	Rt3	353.207	0.468905	0.989019	0.0109809
26104-54_bb_r2_18	Rt3	355.374	0.272106	0.982502	0.0174984
27396-52_bb_80	Rt3	355.374	0.0990151	0.982502	0.0174984
31043-47_bb_60	Rt3	355.374	0.159053	0.982502	0.0174984
30133-48_bb_r2_37	Rt3	356.88	1.25041	0.982858	0.0171422
30133-48_bb_r2_56	Rt3	356.88	0.817386	0.982858	0.0171422
27209-53_bb_r2_12	Rt3	357.872	0.635976	0.98572	0.0142804
27209-53_bb_r2_41	Rt3	357.872	1.26202	0.98572	0.0142804
12231-88_bb_r2_18	Rt3	359.297	0.0925533	0.992046	0.00795403
13218-84_bb_26	Rt3	359.297	0.133546	0.992046	0.00795403
2749-153_bb_58	Rt3	359.297	0.963448	0.992046	0.00795403
30706-47_bb_r2_24	Rt3	359.297	2.24432	0.992046	0.00795403
46355-29_bb_17	Rt3	359.297	1.12629	0.992046	0.00795403
46355-29_bb_76	Rt3	359.297	1.30115	0.992046	0.00795403
6348-118_bb_62	Rt3	359.297	1.04982	0.992046	0.00795403
782-204_bb_59	Rt3	359.297	0.665916	0.992046	0.00795403
19940-66_bb_42	Rt3	360.8	0.161326	0.997129	0.00287095
42032-33_bb_12	Rt3	360.8	0.130472	0.997129	0.00287095
8901-102_bb_35	Rt3	360.8	0.32561	0.997129	0.00287095
5783-123_bb_50	Rt3	362.427	0.464982	0.999483	0.000517085
5783-123_bb_r2_23	Rt3	362.427	0.686413	0.999483	0.000517085
9281-100_bb_r2_79	Rt3	362.427	0.103417	0.999483	0.000517085
18040-70_bb_r2_13	Rt3	363.671	1.1137	0.999903	9.67636e-05
18575-69_bb_r2_39	Rt3	363.671	0.750707	0.999903	9.67636e-05
34788-41_bb_57	Rt3	364.934	0.0588513	0.999995	4.96648e-06
38267-37_bb_85	Rt3	364.934	1.33349	0.999995	4.96648e-06
69905-15_bb_79	Rt3	364.934	0.0312867	0.999995	4.96648e-06
8841-103_bb_71	Rt3	364.934	0.718239	0.999995	4.96648e-06
22832-60_bb_40	Rt3	365.61	1.5529	0.999998	1.93962e-06
4262-135_bb_r2_33	Rt3	365.61	0.328263	0.999998	1.93962e-06
5255-127_bb_r2_94	Rt3	365.61	0.124821	0.999998	1.93962e-06
8733-103_bb_80	Rt3	365.61	0.00012863	0.999998	1.93962e-06
9501-99_bb_31	Rt3	365.61	0.508105	0.999998	1.93962e-06
3206-147_bb_65	Rt3	367.048	1.01972	1	2.14401e-07
3206-147_bb_r2_29	Rt3	367.048	0.665562	1	2.14401e-07
21028-64_bb_r2_71	Rt3	369.803	2.24429	1	0
21028-64_bb_r2_72	Rt3	369.803	2.24427	1	0
34085-42_bb_32	Rt3	376.096	1.9707	0.999999	5.73235e-07
34085-42_bb_r2_10	Rt3	376.096	1.97064	0.999999	5.73235e-07
5808-122_bb_r2_70	Rt3	385.227	0.161281	0.956558	0.0434415
5808-122_bb_r2_72	Rt3	385.227	0.161229	0.956558	0.0434415
8733-103_bb_r2_2	Rt3	390.767	0.686436	0.324998	0.675002
8733-103_bb_r2_89	Rt3	390.767	0.686451	0.324998	0.675002
2625-155_bb_60	Rt3	394.504	0.310425	0.0148605	0.98514
2625-155_bb_r2_78	Rt3	394.504	0.0967569	0.0148605	0.98514
5662-124_bb_33	Rt3	396.195	0.428359	0.00153882	0.998461
30787-47_bb_r2_25	Rt3	401.067	1.11297	9.07675e-07	0.999999
30787-47_bb_r2_34	Rt3	401.067	1.11313	9.07675e-07	0.999999
22450-61_bb_r2_63	Rt3	403.918	0.060893	0	1
24002-58_bb_r2_23	Rt3	403.918	0.239372	0	1
24002-58_bb_r2_27	Rt3	403.918	0.635915	0	1
24002-58_bb_r2_51	Rt3	403.918	0.239395	0	1
28487-51_bb_r2_76	Rt3	403.918	0.0925002	0	1
4128-136_bb_r2_46	Rt3	403.918	0.287044	0	1
48432-27_bb_r2_43	Rt3	403.918	0.0292652	0	1
7105-113_bb_r2_64	Rt3	403.918	0.503375	0	1
7606-110_bb_r2_5	Rt3	403.918	0.704955	0	1
22355-61_bb_r2_94	Rt3	404.551	0.160136	0	1
8734-103_bb_15	Rt3	404.551	0.416925	0	1
13695-83_bb_27	Rt3	405.541	0.0285454	0	1
9108-101_bb_37	Rt3	405.541	0.0932421	0	1
9108-101_bb_72	Rt3	405.541	0.0931212	0	1
9108-101_bb_80	Rt3	405.541	0.0931835	0	1
1005-191_bb_17	Rt3	408.553	0.0636765	0	1
21711-62_bb_64	Rt3	408.553	0.644964	0	1
24735-57_bb_33	Rt3	408.553	0.0285936	0	1
24735-57_bb_34	Rt3	408.553	0.0287095	0	1
25970-55_bb_r2_43	Rt3	408.553	0.182328	0	1
3314-145_bb_r2_40	Rt3	408.553	0.865555	0	1
5581-124_bb_r2_3	Rt3	408.553	0.289457	0	1
23005-60_bb_r2_18	Rt3	410.739	0.428439	0	1
26669-53_bb_27	Rt3	415.499	0.645073	1.77772e-06	0.999998
26669-53_bb_r2_85	Rt3	418.226	0.0637201	3.61037e-05	0.999964
2903-151_bb_65	Rt3	420.411	0.198653	0.00022923	0.999771
2903-151_bb_70	Rt3	420.411	0.0588611	0.00022923	0.999771
32839-44_bb_49	Rt3	422.869	0.611159	0.00118733	0.998813
9355-100_bb_69	Rt3	425.808	0.81797	0.00311425	0.996886
27997-51_bb_r2_31	Rt3	428.551	2.18712	0.00427435	0.995726
58915-20_bb_r2_92	Rt3	429.271	0.361448	0.00426837	0.995732
6259-119_bb_r2_24	Rt3	429.271	0.801395	0.00426837	0.995732
8798-103_bb_73	Rt3	429.271	0.0925513	0.00426837	0.995732
23757-58_bb_18	Rt3	434.27	0.0301807	0.00296708	0.997033
23757-58_bb_34	Rt3	434.27	0.0301697	0.00296708	0.997033
12970-85_bb_30	Rt3	443.809	0.0632376	0.00123937	0.998761
12970-85_bb_86	Rt3	443.809	0.0631154	0.00123937	0.998761
12970-85_bb_r2_19	Rt3	443.809	0.173072	0.00123937	0.998761
12970-85_bb_r2_45	Rt3	443.809	0.257525	0.00123937	0.998761
25979-55_bb_18	Rt3	448.189	1.6163	0.00278076	0.997219
25979-55_bb_39	Rt3	448.189	1.0621	0.00278076	0.997219
11353-91_bb_r2_90	Rt3	453.048	0.403888	0.0120236	0.987976
23726-59_bb_r2_30	Rt3	453.048	0.0595748	0.0120236	0.987976
23726-59_bb_r2_92	Rt3	454.49	0.528152	0.01763	0.98237
9028-102_bb_61	Rt3	454.49	0.0596342	0.01763	0.98237
11428-91_bb_60	Rt3	457.599	0.0959877	0.0333708	0.966629
42084-33_bb_49	Rt3	457.599	1.12625	0.0333708	0.966629
6448-118_bb_29	Rt3	457.599	0.818035	0.0333708	0.966629
6448-118_bb_33	Rt3	457.599	0.235798	0.0333708	0.966629
7481-111_bb_44	Rt3	457.599	0.608137	0.0333708	0.966629
14737-79_bb_r2_87	Rt3	459.71	0.174617	0.0472743	0.952726
19611-67_bb_22	Rt3	459.71	1.03815	0.0472743	0.952726
27765-52_bb_r2_39	Rt3	459.71	1.0284	0.0472743	0.952726
2786-152_bb_20	Rt3	459.71	0.482853	0.0472743	0.952726
2786-152_bb_48	Rt3	459.71	0.611152	0.0472743	0.952726
2786-152_bb_r2_6	Rt3	459.71	0.574033	0.0472743	0.952726
2786-152_bb_r2_71	Rt3	459.71	0.573977	0.0472743	0.952726
6438-118_bb_63	Rt3	459.71	8.76505e-05	0.0472743	0.952726
7252-112_bb_r2_63	Rt3	459.71	0.301946	0.0472743	0.952726
13036-85_bb_r2_17	Rt3	468.895	0.519287	0.563187	0.436813
13036-85_bb_r2_4	Rt3	468.895	0.416824	0.563187	0.436813
14723-80_bb_r2_49	Rt3	485.211	0.29439	1	0
1593-173_bb_r2_91	Rt3	485.211	0.913039	1	0
1593-173_bb_r2_93	Rt3	485.211	1.35075	1	0
6476-117_bb_r2_53	Rt3	487.057	0.091741	1	0
158387-2_bb_r2_42	Rt3	492.829	2.25965	1	0
158387-2_bb_r2_71	Rt3	492.829	2.25979	1	0
10888-93_bb_12	Rt3	498.71	0.825387	1	0
10888-93_bb_22	Rt3	498.71	0.825494	1	0
9079-101_bb_r2_1	Rt3	504.083	1.14043	0.999984	1.63276e-05
9079-101_bb_r2_4	Rt3	504.083	1.14038	0.999984	1.63276e-05
24167-58_bb_62	Rt3	507.905	0.183963	0.988792	0.0112081
24167-58_bb_r2_51	Rt3	507.905	0.319386	0.988792	0.0112081
24167-58_bb_r2_93	Rt3	507.905	0.319338	0.988792	0.0112081
24167-58_bb_81	Rt3	512.618	0.42394	0.46262	0.53738
24167-58_bb_r2_39	Rt3	512.618	0.591767	0.46262	0.53738
33313-43_bb_r2_64	Rt3	512.618	1.16384	0.46262	0.53738
29162-49_bb_r2_95	Rt3	520.982	0.0587407	0.000116374	0.999884
9048-102_bb_46	Rt3	522.958	0.090016	5.36633e-06	0.999995
9048-102_bb_r2_35	Rt3	522.958	0.160192	5.36633e-06	0.999995
9048-102_bb_r2_62	Rt3	524.673	0.69234	3.88133e-07	1
5610-124_bb_r2_3	Rt3	526.439	0.764371	0	1
6947-114_bb_r2_42	Rt3	526.967	0.0919076	0	1
11009-93_bb_74	Rt3	531.79	0.125711	4.92963e-07	1
11009-93_bb_r2_37	Rt3	531.79	0.0911497	4.92963e-07	1
11009-93_bb_r2_8	Rt3	531.79	0.16124	4.92963e-07	1
11282-92_bb_35	Rt3	531.79	0.215108	4.92963e-07	1
1246-182_bb_r2_95	Rt3	531.79	0.253303	4.92963e-07	1
12569-87_bb_87	Rt3	531.79	0.0951727	4.92963e-07	1
13337-84_bb_r2_22	Rt3	531.79	0.220881	4.92963e-07	1
23536-59_bb_19	Rt3	531.79	0.124064	4.92963e-07	1
23536-59_bb_41	Rt3	531.79	0.124012	4.92963e-07	1
25138-56_bb_r2_50	Rt3	531.79	0.280372	4.92963e-07	1
32858-44_bb_r2_4	Rt3	531.79	0.481023	4.92963e-07	1
37475-38_bb_45	Rt3	531.79	1.1637	4.92963e-07	1
53791-23_bb_40	Rt3	531.79	0.0320059	4.92963e-07	1
55513-22_bb_29	Rt3	531.79	0.665756	4.92963e-07	1
5608-124_bb_60	Rt3	531.79	0.125802	4.92963e-07	1
7398-111_bb_r2_77	Rt3	531.79	0.370458	4.92963e-07	1
29882-48_bb_36	Rt3	534.263	0.438618	0.000290286	0.99971
29882-48_bb_r2_35	Rt3	534.263	0.438631	0.000290286	0.99971
7398-111_bb_r2_2	Rt3	544.915	1.25036	0.99993	7.01197e-05
7398-111_bb_r2_3	Rt3	544.915	1.25045	0.99993	7.01197e-05
24387-57_bb_16	Rt3	565.122	1.46862	0.999865	0.000135282
24387-57_bb_39	Rt3	565.122	1.46863	0.999865	0.000135282
5263-127_bb_r2_76	Rt3	573.439	0.187664	0.0148764	0.985124
7707-109_bb_r2_9	Rt3	573.439	0.217074	0.0148764	0.985124
11041-93_bb_41	Rt3	574.615	0.0297037	0.00171605	0.998284
17614-71_bb_r2_73	Rt3	574.615	0.0641087	0.00171605	0.998284
4322-135_bb_r2_15	Rt3	574.615	0.0905615	0.00171605	0.998284
4322-135_bb_r2_34	Rt3	575.346	0.322968	0.000202292	0.999798
11438-91_bb_42	Rt3	575.983	0.367432	0.000126504	0.999873
6187-119_bb_42	Rt3	575.983	0.0641471	0.000126504	0.999873
25239-56_bb_r2_45	Rt3	576.62	0.0917996	5.07155e-05	0.999949
6416-118_bb_r2_92	Rt3	576.62	0.641602	5.07155e-05	0.999949
6550-117_bb_r2_8	Rt3	576.62	0.523758	5.07155e-05	0.999949
19718-67_bb_23	Rt3	578.626	0.420304	5e-06	0.999995
19718-67_bb_58	Rt3	578.626	0.420322	5e-06	0.999995
1143-185_bb_r2_60	Rt3	579.524	0.367358	5e-06	0.999995
19718-67_bb_48	Rt3	579.524	0.126714	5e-06	0.999995
35400-41_bb_r2_3	Rt3	579.524	0.528287	5e-06	0.999995
11040-93_bb_44	Rt3	579.69	0.970637	5e-06	0.999995
20481-65_bb_r2_77	Rt3	579.69	0.0937381	5e-06	0.999995
10316-96_bb_33	Rt3	580.509	0.940958	5.98362e-06	0.999994
10514-95_bb_57	Rt3	580.509	0.0292678	5.98362e-06	0.999994
4078-137_bb_30	Rt3	580.509	0.323023	5.98362e-06	0.999994
4078-137_bb_r2_66	Rt3	580.509	1.0283	5.98362e-06	0.999994
6013-121_bb_13	Rt3	580.509	0.367383	5.98362e-06	0.999994
12724-86_bb_52	Rt3	581.502	0.427473	7.88916e-06	0.999992
12724-86_bb_59	Rt3	581.502	0.427518	7.88916e-06	0.999992
27051-53_bb_r2_45	Rt3	581.502	0.201693	7.88916e-06	0.999992
27051-53_bb_r2_89	Rt3	581.502	0.764346	7.88916e-06	0.999992
11254-92_bb_29	Rt3	582.817	0.187493	3.5343e-05	0.999965
1841-168_bb_37	Rt3	582.817	0.20005	3.5343e-05	0.999965
14900-79_bb_72	Rt3	585.544	0.420254	0.000386943	0.999613
27301-52_bb_r2_73	Rt3	585.544	0.125684	0.000386943	0.999613
8264-106_bb_r2_11	Rt3	589.089	0.127548	0.00549287	0.994507
8264-106_bb_r2_15	Rt3	589.089	0.127626	0.00549287	0.994507
8264-106_bb_r2_2	Rt3	589.089	0.127658	0.00549287	0.994507
28223-51_bb_r2_68	Rt3	592.839	1.88613	0.0448896	0.95511
10132-97_bb_r2_63	Rt3	595.107	0.162423	0.102212	0.897788
13639-83_bb_r2_70	Rt3	595.107	0.552547	0.102212	0.897788
7285-112_bb_r2_9	Rt3	595.107	0.163832	0.102212	0.897788
8351-105_bb_r2_79	Rt3	595.107	0.370373	0.102212	0.897788
8351-105_bb_r2_81	Rt3	595.107	0.468994	0.102212	0.897788
9830-98_bb_r2_69	Rt3	595.107	0.345212	0.102212	0.897788
9857-98_bb_r2_86	Rt3	595.107	1.11368	0.102212	0.897788
33417-43_bb_r2_10	Rt3	599.191	0.762839	0.250144	0.749856
33417-43_bb_r2_56	Rt3	599.191	0.913057	0.250144	0.749856
9857-98_bb_46	Rt3	606.096	0.455063	0.553481	0.446519
9857-98_bb_r2_87	Rt3	606.096	0.62592	0.553481	0.446519
13639-83_bb_r2_56	Rt3	611.961	0.34221	0.87179	0.12821
22973-60_bb_60	Rt3	611.961	0.328253	0.87179	0.12821
12960-85_bb_r2_89	Rt3	615.224	1.38409	0.978225	0.0217751
60073-19_bb_r2_45	Rt3	615.224	0.947486	0.978225	0.0217751
28171-51_bb_41	Rt3	617.847	0.165045	0.998888	0.0011119
28171-51_bb_44	Rt3	617.847	0.164929	0.998888	0.0011119
11534-91_bb_55	Rt3	620.754	0.19856	0.999998	1.85809e-06
24093-58_bb_40	Rt3	620.754	0.998718	0.999998	1.85809e-06
31357-46_bb_21	Rt3	625.037	1.46992	1	0
31357-46_bb_47	Rt3	625.037	1.46989	1	0
44124-31_bb_r2_20	Rt3	637.358	1.72818	1	0
44124-31_bb_r2_91	Rt3	637.358	1.95481	1	0
1319-180_bb_63	Rt3	646.737	0.0632735	0.877041	0.122959
1319-180_bb_69	Rt3	646.737	0.0632501	0.877041	0.122959
1319-180_bb_r2_25	Rt3	646.737	0.168884	0.877041	0.122959
34050-42_bb_r2_20	Rt3	652.382	0.963545	0.0404855	0.959515
5245-127_bb_r2_1	Rt3	657.995	0.485244	0.000279838	0.99972
3559-143_bb_72	Rt3	662.342	0.0306495	8.94234e-05	0.999911
3559-143_bb_r2_73	Rt3	662.342	0.173095	8.94234e-05	0.999911
1319-180_bb_79	Rt3	667.961	0.507983	0.00351025	0.99649
6845-115_bb_14	Rt3	667.961	0.810591	0.00351025	0.99649
6845-115_bb_34	Rt3	667.961	0.0287346	0.00351025	0.99649
31856-45_bb_61	Rt3	671.163	3.86435e-05	0.0695328	0.930467
2111-162_bb_r2_43	Rt3	676.291	0.56304	0.764329	0.235671
2111-162_bb_r2_80	Rt3	676.291	0.562936	0.764329	0.235671
35183-41_bb_81	Rt3	678.237	1.08631	0.921481	0.0785185
8480-105_bb_r2_32	Rt3	678.237	0.0931029	0.921481	0.0785185
16646-74_bb_63	Rt3	678.555	1.27504	0.937465	0.0625355
20300-65_bb_56	Rt3	678.555	1.06865	0.937465	0.0625355
3871-139_bb_34	Rt3	678.555	0.952376	0.937465	0.0625355
38796-36_bb_77	Rt3	678.555	0.269549	0.937465	0.0625355
4481-133_bb_30	Rt3	678.555	0.367476	0.937465	0.0625355
8369-105_bb_r2_38	Rt3	678.555	0.922273	0.937465	0.0625355
8369-105_bb_r2_74	Rt3	678.555	0.922442	0.937465	0.0625355
11396-91_bb_r2_94	Rt3	679.808	0.28956	0.964318	0.0356823
44698-30_bb_30	Rt3	682.552	1.275	0.98325	0.0167503
44698-30_bb_40	Rt3	682.552	1.27509	0.98325	0.0167503
56256-21_bb_61	Rt3	693.869	0.55712	0.9915	0.00850031
56256-21_bb_69	Rt3	693.869	0.557226	0.9915	0.00850031
15875-76_bb_35	Rt3	701.492	0.757225	0.999064	0.000935539
2035-164_bb_67	Rt3	701.492	0.400296	0.999064	0.000935539
2035-164_bb_r2_92	Rt3	701.492	0.568394	0.999064	0.000935539
56928-21_bb_r2_37	Rt3	701.492	0.24503	0.999064	0.000935539
12036-89_bb_r2_90	Rt3	704.348	0.249092	0.999853	0.000146988
3980-138_bb_72	Rt3	704.348	0.704874	0.999853	0.000146988
3980-138_bb_77	Rt3	704.348	0.705012	0.999853	0.000146988
3980-138_bb_78	Rt3	704.348	0.704897	0.999853	0.000146988
6432-118_bb_r2_31	Rt3	706.234	2.07064	0.99998	1.98041e-05
24607-57_bb_r2_12	Rt3	710.416	1.68629	1	0
5320-126_bb_87	Rt3	714.529	1.3243	1	0
7432-111_bb_50	Rt3	714.529	2.18723	1	0
14394-80_bb_44	Rt3	715.501	0.922388	1	0
21012-64_bb_38	Rt3	715.501	1.44138	1	0
21012-64_bb_r2_92	Rt3	715.501	1.26212	1	0
10196-96_bb_49	Rt3	716.072	0.289404	1	0
15001-79_bb_40	Rt3	721.787	0.0608625	0.999972	2.83243e-05
18690-69_bb_r2_59	Rt3	721.787	1.16701	0.999972	2.83243e-05
4615-132_bb_37	Rt3	721.787	1.26213	0.999972	2.83243e-05
6829-115_bb_41	Rt3	721.787	0.952418	0.999972	2.83243e-05
6829-115_bb_83	Rt3	721.787	0.370473	0.999972	2.83243e-05
9010-102_bb_r2_37	Rt3	721.787	1.65173	0.999972	2.83243e-05
BFG008	Rt3	721.787	0.346749	0.999972	2.83243e-05
12048-89_bb_r2_86	Rt3	724.246	1.02834	0.999795	0.000205485
4316-135_bb_r2_57	Rt3	724.246	1.06411	0.999795	0.000205485
4316-135_bb_28	Rt3	727.081	0.13573	0.998912	0.00108781
4316-135_bb_40	Rt3	727.081	0.135818	0.998912	0.00108781
9412-100_bb_88	Rt3	733.826	0.31326	0.990914	0.00908605
24393-57_bb_38	Rt3	737.983	0.557191	0.975348	0.0246516
2595-155_bb_r2_91	Rt3	737.983	2.25978	0.975348	0.0246516
9340-100_bb_24	Rt3	737.983	0.367424	0.975348	0.0246516
18378-70_bb_50	Rt3	744.835	1.02837	0.821823	0.178177
18378-70_bb_80	Rt3	744.835	1.02827	0.821823	0.178177
17403-72_bb_r2_45	Rt3	747.324	1.07942	0.618299	0.381701
29368-49_bb_40	Rt3	747.324	0.665713	0.618299	0.381701
50640-25_bb_r2_2	Rt3	748.312	0.635978	0.492518	0.507482
862-199_bb_r2_27	Rt3	748.65	0.197142	0.449488	0.550512
11261-92_bb_30	Rt3	751.234	0.127657	0.149087	0.850913
11261-92_bb_r2_26	Rt3	751.234	0.330895	0.149087	0.850913
23275-59_bb_r2_62	Rt3	751.234	0.586297	0.149087	0.850913
24465-57_bb_r2_1	Rt3	756.968	0.272159	0.0038578	0.996142
24465-57_bb_r2_21	Rt3	756.968	0.272216	0.0038578	0.996142
5248-127_bb_73	Rt3	776.564	0.124923	0.00367156	0.996328
5248-127_bb_78	Rt3	776.564	0.576194	0.00367156	0.996328
21006-64_bb_r2_30	Rt3	784.275	0.132571	0.0156759	0.984324
21006-64_bb_r2_42	Rt3	784.275	0.132566	0.0156759	0.984324
23052-60_bb_r2_68	Rt3	784.275	0.139359	0.0156759	0.984324
27005-53_bb_r2_6	Rt3	787.376	0.673078	0.0393346	0.960665
33003-44_bb_68	Rt3	790.909	0.59691	0.0879436	0.912056
53127-23_bb_r2_22	Rt3	790.909	0.865557	0.0879436	0.912056
6900-114_bb_r2_10	Rt3	793.291	0.0918914	0.12601	0.87399
6900-114_bb_44	Rt3	794.971	0.373541	0.149323	0.850677
6900-114_bb_70	Rt3	794.971	0.373376	0.149323	0.850677
9350-100_bb_37	Rt3	798.863	0.653417	0.174797	0.825203
9350-100_bb_r2_80	Rt3	798.863	1.01958	0.174797	0.825203
40928-34_bb_21	Rt4A	0	0.739134	0.792185	0.207815
40928-34_bb_65	Rt4A	0	0.678422	0.792185	0.207815
40928-34_bb_r2_21	Rt4A	0	0.614048	0.792185	0.207815
2270-160_bb_r2_52	Rt4A	2.228	0.102485	0.83159	0.16841
34379-42_bb_24	Rt4A	2.228	0.970763	0.83159	0.16841
BFG003	Rt4A	2.228	0.138498	0.83159	0.16841
8546-104_bb_r2_1	Rt4A	4.195	0.817899	0.831765	0.168235
8546-104_bb_r2_42	Rt4A	4.195	0.817946	0.831765	0.168235
10412-95_bb_52	Rt4A	6.714	0.879846	0.785973	0.214027
31326-46_bb_66	Rt4A	8.336	0.028667	0.722415	0.277585
32540-44_bb_77	Rt4A	8.336	2.21481	0.722415	0.277585
5632-124_bb_r2_51	Rt4A	8.336	0.943956	0.722415	0.277585
70601-15_bb_55	Rt4A	8.336	0.911331	0.722415	0.277585
2116-162_bb_78	Rt4A	19.793	0.164991	0.0101162	0.989884
22118-62_bb_r2_42	Rt4A	19.793	0.168883	0.0101162	0.989884
5404-126_bb_33	Rt4A	19.793	0.579836	0.0101162	0.989884
5404-126_bb_37	Rt4A	19.793	0.638562	0.0101162	0.989884
76794-13_bb_r2_61	Rt4A	19.793	0.218866	0.0101162	0.989884
9760-98_bb_24	Rt4A	19.793	0.125696	0.0101162	0.989884
9760-98_bb_r2_43	Rt4A	19.793	0.239397	0.0101162	0.989884
23136-60_bb_43	Rt4A	30.364	0.179067	5e-06	0.999995
23136-60_bb_68	Rt4A	30.364	0.179136	5e-06	0.999995
23136-60_bb_70	Rt4A	30.364	0.179122	5e-06	0.999995
16433-75_bb_30	Rt4A	35.878	0.128614	1.90326e-05	0.999981
16433-75_bb_50	Rt4A	35.878	0.128503	1.90326e-05	0.999981
43488-32_bb_r2_25	Rt4A	43.722	0.241184	0.00478956	0.99521
43488-32_bb_r2_46	Rt4A	43.722	0.241342	0.00478956	0.99521
19670-67_bb_r2_30	Rt4A	45.284	0.576181	0.0152021	0.984798
22138-62_bb_17	Rt4A	47.719	0.382816	0.0703792	0.929621
17784-71_bb_81	Rt4A	51.197	0.704932	0.296441	0.703559
21404-63_bb_r2_51	Rt4A	51.197	1.95086	0.296441	0.703559
44366-31_bb_r2_87	Rt4A	51.197	0.737095	0.296441	0.703559
4273-135_bb_19	Rt4A	51.934	0.552482	0.36071	0.63929
7865-108_bb_50	Rt4A	51.934	0.757213	0.36071	0.63929
23785-58_bb_16	Rt4A	54.464	0.185809	0.571124	0.428876
5626-124_bb_r2_37	Rt4A	54.464	1.2697e-05	0.571124	0.428876
5626-124_bb_r2_5	Rt4A	54.464	0.000124974	0.571124	0.428876
10408-95_bb_r2_63	Rt4A	63.574	0.330856	0.815075	0.184925
21170-64_bb_46	Rt4A	63.574	0.645056	0.815075	0.184925
21170-64_bb_62	Rt4A	63.574	2.24422	0.815075	0.184925
6791-115_bb_51	Rt4A	67.44	1.37785	0.701368	0.298632
6791-115_bb_r2_24	Rt4A	67.44	0.0599531	0.701368	0.298632
7096-113_bb_r2_59	Rt4A	67.44	0.647347	0.701368	0.298632
21346-63_bb_27	Rt4A	74.539	0.0298545	0.300007	0.699993
21346-63_bb_40	Rt4A	74.539	0.0297624	0.300007	0.699993
30120-48_bb_19	Rt4A	83.284	1.42141	0.109962	0.890038
2566-155_bb_r2_1	Rt4A	88.109	0.264481	0.08864	0.91136
2566-155_bb_r2_2	Rt4A	88.109	0.264528	0.08864	0.91136
14267-81_bb_66	Rt4A	92.063	0.000126045	0.101725	0.898275
15713-77_bb_r2_41	Rt4A	96.521	1.85402	0.172342	0.827658
1915-166_bb_r2_3	Rt4A	96.521	0.0945075	0.172342	0.827658
17138-73_bb_62	Rt4A	100.746	0.0925393	0.314676	0.685324
17138-73_bb_r2_26	Rt4A	100.746	0.243112	0.314676	0.685324
19341-67_bb_r2_53	Rt4A	107.144	0.130608	0.563132	0.436868
26979-53_bb_79	Rt4A	107.144	2.12496	0.563132	0.436868
1737-170_bb_41	Rt4A	110.41	0.713684	0.650924	0.349076
1737-170_bb_50	Rt4A	110.41	0.585757	0.650924	0.349076
1223-183_bb_58	Rt4A	111.757	0.0906552	0.683221	0.316779
19341-67_bb_r2_15	Rt4A	111.757	0.208093	0.683221	0.316779
26979-53_bb_r2_2	Rt4A	111.757	0.364974	0.683221	0.316779
3396-144_bb_42	Rt4A	111.757	0.46502	0.683221	0.316779
45836-29_bb_44	Rt4A	111.757	1.77999	0.683221	0.316779
20106-66_bb_22	Rt4A	113.127	0.373524	0.71592	0.28408
340389-1_bb_r2_42	Rt4A	114.255	0.659412	0.743375	0.256625
39374-36_bb_39	Rt4A	116.906	0.38297	0.806227	0.193773
6832-115_bb_60	Rt4A	116.906	0.739083	0.806227	0.193773
39374-36_bb_82	Rt4A	118.222	0.0931957	0.835021	0.164979
17502-72_bb_r2_14	Rt4A	119.332	0.125637	0.857289	0.142711
7030-114_bb_r2_17	Rt4A	123.549	1.27498	0.920088	0.0799124
7030-114_bb_r2_85	Rt4A	123.549	1.27501	0.920088	0.0799124
7030-114_bb_66	Rt4A	125.427	1.26202	0.937914	0.0620859
7030-114_bb_83	Rt4A	125.427	1.26205	0.937914	0.0620859
10574-95_bb_r2_14	Rt4A	130.363	0.459424	0.968736	0.0312645
1077-188_bb_20	Rt4A	130.363	0.264618	0.968736	0.0312645
24763-57_bb_56	Rt4A	130.363	0.523133	0.968736	0.0312645
26453-54_bb_31	Rt4A	130.363	0.328982	0.968736	0.0312645
47014-28_bb_r2_2	Rt4A	130.363	0.000118341	0.968736	0.0312645
1077-188_bb_66	Rt4A	135.203	0.638559	0.987373	0.0126269
1077-188_bb_73	Rt4A	135.203	0.638494	0.987373	0.0126269
1077-188_bb_r2_70	Rt4A	135.203	0.777688	0.987373	0.0126269
39565-36_bb_54	Rt4A	135.203	1.92455	0.987373	0.0126269
1361-179_bb_66	Rt4A	140.651	0.316306	0.995853	0.00414703
1361-179_bb_r2_67	Rt4A	140.651	0.179088	0.995853	0.00414703
2034-164_bb_r2_38	Rt4A	140.651	0.182265	0.995853	0.00414703
2034-164_bb_r2_49	Rt4A	140.651	0.182358	0.995853	0.00414703
34374-42_bb_81	Rt4A	140.651	1.42146	0.995853	0.00414703
4741-131_bb_r2_59	Rt4A	140.651	0.62595	0.995853	0.00414703
11924-89_bb_65	Rt4A	144.917	1.35074	0.994016	0.00598358
11924-89_bb_r2_78	Rt4A	144.917	1.36355	0.994016	0.00598358
29258-49_bb_43	Rt4A	151.804	1.53923	0.9168	0.0831996
29258-49_bb_44	Rt4A	151.804	1.53912	0.9168	0.0831996
142163-3_bb_r2_90	Rt4A	157.078	0.197178	0.464841	0.535159
6443-118_bb_53	Rt4A	157.078	0.161376	0.464841	0.535159
2606-155_bb_r2_15	Rt4A	159.74	0.431079	0.152191	0.847809
32626-44_bb_43	Rt4A	163.074	0.204726	0.01566	0.98434
32626-44_bb_78	Rt4A	163.074	0.204819	0.01566	0.98434
32626-44_bb_r2_3	Rt4A	164.684	0.161368	0.00589128	0.994109
41882-33_bb_36	Rt4A	164.684	0.420344	0.00589128	0.994109
538443-1_bb_r2_21	Rt4A	164.684	0.000149751	0.00589128	0.994109
6143-120_bb_64	Rt4A	164.684	0.060861	0.00589128	0.994109
14401-80_bb_87	Rt4A	166.133	0.166312	0.00345155	0.996548
233836-1_bb_r2_52	Rt4A	166.133	0.195613	0.00345155	0.996548
14401-80_bb_35	Rt4A	167.706	0.922316	0.00319813	0.996802
30440-47_bb_r2_20	Rt4A	167.706	0.482902	0.00319813	0.996802
33517-43_bb_66	Rt4A	167.706	1.46863	0.00319813	0.996802
16737-74_bb_66	Rt4A	170.124	0.459338	0.00604051	0.993959
18730-69_bb_r2_46	Rt4A	170.124	0.201614	0.00604051	0.993959
32513-44_bb_r2_27	Rt4A	170.124	0.998816	0.00604051	0.993959
79230-12_bb_r2_23	Rt4A	170.124	1.43776	0.00604051	0.993959
29328-49_bb_73	Rt4A	170.746	0.0958865	0.00749127	0.992509
4336-135_bb_31	Rt4A	174.143	0.0588358	0.0229775	0.977023
4336-135_bb_71	Rt4A	174.143	0.0587018	0.0229775	0.977023
32513-44_bb_42	Rt4A	182.907	0.998815	0.106138	0.893862
32513-44_bb_r2_29	Rt4A	182.907	1.01109	0.106138	0.893862
16342-75_bb_r2_36	Rt4A	186.695	1.70348	0.151368	0.848632
1724-170_bb_36	Rt4A	189.729	0.0588442	0.184444	0.815556
1724-170_bb_r2_18	Rt4A	189.729	0.0905678	0.184444	0.815556
1724-170_bb_r2_48	Rt4A	189.729	0.0906259	0.184444	0.815556
1724-170_bb_r2_89	Rt4A	189.729	0.090682	0.184444	0.815556
9537-99_bb_36	Rt4A	189.729	0.0905854	0.184444	0.815556
15660-77_bb_r2_30	Rt4A	193.482	0.810679	0.243652	0.756348
15660-77_bb_r2_58	Rt4A	193.482	0.810557	0.243652	0.756348
13835-82_bb_28	Rt4A	197.326	0.294405	0.386459	0.613541
18015-71_bb_78	Rt4A	197.326	0.849104	0.386459	0.613541
34974-41_bb_53	Rt4A	197.326	0.203166	0.386459	0.613541
34974-41_bb_r2_87	Rt4A	197.326	0.20484	0.386459	0.613541
10850-93_bb_r2_2	Rt4A	198.849	1.87306	0.473065	0.526935
12766-86_bb_32	Rt4A	200.06	0.323043	0.549665	0.450335
12766-86_bb_r2_27	Rt4A	200.06	0.323025	0.549665	0.450335
12766-86_bb_r2_53	Rt4A	200.06	0.322996	0.549665	0.450335
12766-86_bb_r2_59	Rt4A	200.774	0.62511	0.596093	0.403907
17826-71_bb_r2_24	Rt4A	204.593	0.952399	0.813526	0.186474
17826-71_bb_r2_39	Rt4A	204.593	0.952416	0.813526	0.186474
11582-90_bb_48	Rt4A	206.559	2.07059	0.885912	0.114088
4325-135_bb_76	Rt4A	207.768	0.476948	0.916344	0.0836564
4325-135_bb_r2_12	Rt4A	207.768	0.47692	0.916344	0.0836564
4325-135_bb_r2_20	Rt4A	207.768	0.476807	0.916344	0.0836564
12941-85_bb_58	Rt4A	208.469	0.251189	0.930152	0.0698481
16620-74_bb_46	Rt4A	208.469	0.0931881	0.930152	0.0698481
28728-50_bb_r2_62	Rt4A	208.469	0.370385	0.930152	0.0698481
10794-94_bb_r2_92	Rt4A	209.154	0.0910984	0.941387	0.0586129
12793-86_bb_r2_84	Rt4A	209.154	0.659465	0.941387	0.0586129
14502-80_bb_r2_45	Rt4A	209.154	1.8357	0.941387	0.0586129
15112-78_bb_60	Rt4A	209.154	0.200092	0.941387	0.0586129
24495-57_bb_63	Rt4A	209.154	0.503268	0.941387	0.0586129
4405-134_bb_28	Rt4A	209.154	0.455007	0.941387	0.0586129
69991-15_bb_r2_24	Rt4A	209.154	2.14278	0.941387	0.0586129
7519-110_bb_30	Rt4A	209.154	0.686506	0.941387	0.0586129
7519-110_bb_r2_13	Rt4A	209.154	0.235748	0.941387	0.0586129
BFG213	Rt4A	209.154	0.461343	0.941387	0.0586129
BFG255	Rt4A	209.154	0.257931	0.941387	0.0586129
15370-78_bb_54	Rt4A	209.802	0.3231	0.950144	0.0498559
26449-54_bb_56	Rt4A	209.802	0.871297	0.950144	0.0498559
159606-2_bb_r2_18	Rt4A	212.576	1.1519	0.974021	0.0259793
50434-25_bb_r2_26	Rt4A	212.576	0.803326	0.974021	0.0259793
13623-83_bb_r2_43	Rt4A	215.365	0.851528	0.986435	0.0135647
13623-83_bb_r2_62	Rt4A	215.365	0.851582	0.986435	0.0135647
3660-141_bb_55	Rt4A	218.869	1.0094	0.995653	0.00434705
3660-141_bb_56	Rt4A	218.869	1.0094	0.995653	0.00434705
38345-37_bb_65	Rt4A	220.735	1.45232	0.998324	0.00167624
11258-92_bb_r2_30	Rt4A	221.362	0.235822	0.998904	0.00109601
11258-92_bb_r2_6	Rt4A	221.362	0.235705	0.998904	0.00109601
10960-93_bb_r2_72	Rt4A	224.287	0.455045	0.999934	6.62506e-05
24605-57_bb_46	Rt4A	226.691	0.532857	0.999995	4.55665e-06
24605-57_bb_53	Rt4A	226.691	0.427462	0.999995	4.55665e-06
5265-127_bb_r2_55	Rt4A	230.206	1.09639	1	0
13571-83_bb_r2_60	Rt4A	233.991	0.952412	1	0
14298-81_bb_58	Rt4A	236.065	1.6884	1	0
21211-63_bb_70	Rt4A	238.087	0.786072	1	0
5368-126_bb_r2_49	Rt4A	242.429	0.686403	1	0
2837-151_bb_r2_24	Rt4A	244.744	1.3567	1	0
5368-126_bb_24	Rt4A	244.744	2.02241	1	0
5368-126_bb_56	Rt4A	244.744	1.50308	1	0
2837-151_bb_29	Rt4A	248.163	2.09158	1	0
2837-151_bb_59	Rt4A	248.163	2.09161	1	0
14523-80_bb_r2_54	Rt4A	267.404	1.65763	1	0
2783-152_bb_r2_32	Rt4A	272.424	1.66561	1	0
3140-147_bb_40	Rt4A	278.098	2.11919	1	0
3140-147_bb_72	Rt4A	278.098	2.11929	1	0
3140-147_bb_r2_17	Rt4A	278.098	1.50309	1	0
24259-58_bb_34	Rt4A	283.426	0.0632629	1	0
42149-33_bb_r2_56	Rt4A	283.426	1.20073	1	0
35640-40_bb_r2_26	Rt4A	291.353	0.473053	0.553831	0.446169
35640-40_bb_r2_73	Rt4A	291.353	0.473034	0.553831	0.446169
26688-53_bb_14	Rt4A	312.402	0.18075	0.363188	0.636812
26688-53_bb_r2_43	Rt4A	312.402	0.101555	0.363188	0.636812
3903-139_bb_r2_92	Rt4A	325.909	2.00452	1	0
3903-139_bb_r2_94	Rt4A	325.909	2.00443	1	0
8194-106_bb_r2_12	Rt4A	328.369	1.16686	1	0
8354-105_bb_r2_84	Rt4A	328.369	1.17785	1	0
32810-44_bb_r2_86	Rt4A	329.784	1.50589	1	0
6172-120_bb_r2_32	Rt4A	329.784	2.14284	1	0
6172-120_bb_r2_59	Rt4A	329.784	1.83583	1	0
19356-67_bb_57	Rt4A	331.639	0.272217	1	0
2129-162_bb_r2_12	Rt4A	331.639	1.40689	1	0
39544-36_bb_r2_46	Rt4A	331.639	1.3011	1	0
39544-36_bb_r2_6	Rt4A	331.639	1.30109	1	0
6172-120_bb_63	Rt4A	331.639	2.09153	1	0
6172-120_bb_64	Rt4A	331.639	2.09155	1	0
6575-117_bb_77	Rt4A	331.639	2.04591	1	0
32346-45_bb_23	Rt4A	334.516	0.498579	0.999997	3e-06
32346-45_bb_33	Rt4A	334.516	0.498706	0.999997	3e-06
5332-126_bb_r2_38	Rt4B	0	0.0284074	0.001997	0.998003
8281-106_bb_r2_83	Rt4B	0	0.239375	0.001997	0.998003
[truncated: 2,097 more rows]
