# Supplementary material for: Comparative High-Density Linkage Mapping Reveals Conserved Genome Structure but Variation in Levels of Heterochiasmy and Location of Recombination Cold Spots in the Common Frog
Source: G3 (Bethesda). 2016 Dec 28;7(2):637–45. doi: 10.1534/g3.116.036459 (PMC5295608; doi:10.1534/g3.116.036459)
Supplement: Supplementary file 17 [file 637FileS8.txt]

Contigs	segreg	lane6_TTCTC	lane6_TTCAGA	lane6_TGGTACGT	lane6_TGGCTA	lane6_TGCTGGA	lane6_TGCGA	lane6_TGCAAGGA	lane6_TCGAAGA	lane6_TCAC	lane6_TCACC	lane6_TATTTTT	lane6_TAGGCCAT	lane6_TAGGAA	lane6_TAGCGGA	lane6_TAGCATGC	lane6_TACAT	lane6_TAATA	lane6_TAACGA	lane6_GTTGAA	lane6_GTGAGGGT	lane6_GTCAA	lane6_GTATT	lane6_GTACTT	lane6_GTAA	lane6_GGATTGGT	lane6_GGACCTA	lane6_GGAAGA	lane6_GGAAC	lane6_GCTTA	lane6_GCTCTA	lane6_GCGT	lane6_GCGGAAT	lane6_GCCAGT	lane6_GATC	lane6_GAGGA	lane6_GAGATA	lane6_GAATTCA	lane6_GAACTTC	lane6_CTTGCTT	lane6_CTTCCA	lane6_CTGTA	lane6_CTATTA	lane6_CTAGC	lane6_CTACGGA	lane6_CGTGTGGT	lane6_CGGTAGA	lane6_CGCTT	lane6_CGCTGAT
10010-97_bb_36	<nnxnp>	np	nn	np	np	np	nn	nn	np	nn	np	np	np	np	nn	np	nn	nn	nn	nn	nn	np	np	np	np	np	np	nn	nn	nn	np	np	--	np	nn	np	nn	nn	np	nn	np	np	np	nn	np	np	nn	nn	np
10019-97_bb_31	<nnxnp>	np	np	np	--	nn	np	np	nn	np	np	np	np	nn	np	np	np	np	np	np	nn	nn	nn	np	np	np	nn	np	np	nn	np	np	np	np	nn	nn	np	nn	nn	np	np	nn	nn	np	nn	np	nn	np	nn
10019-97_bb_76	<nnxnp>	np	np	np	--	nn	np	np	nn	np	np	np	np	nn	np	np	np	np	np	np	nn	nn	nn	np	np	np	nn	np	np	nn	np	np	np	np	nn	nn	np	nn	nn	np	np	nn	nn	np	nn	np	nn	np	nn
10019-97_bb_77	<nnxnp>	np	np	np	--	nn	np	np	nn	np	np	np	np	nn	np	np	np	np	np	np	nn	nn	nn	np	np	np	nn	np	np	nn	np	np	np	np	nn	nn	np	nn	nn	np	np	nn	nn	np	nn	np	nn	np	nn
10048-97_bb_71	<nnxnp>	np	nn	nn	np	np	nn	np	nn	nn	nn	np	np	np	nn	np	nn	np	nn	np	nn	nn	nn	nn	nn	np	np	nn	np	np	nn	nn	nn	np	np	np	nn	nn	nn	nn	np	nn	nn	nn	nn	nn	np	np	nn
10048-97_bb_r2_22	<nnxnp>	np	nn	nn	np	np	nn	np	nn	nn	nn	np	np	np	nn	np	nn	np	nn	np	nn	nn	nn	nn	nn	np	np	nn	np	np	nn	nn	nn	np	np	np	nn	nn	nn	nn	np	nn	nn	nn	nn	nn	np	np	nn
1005-191_bb_17	<nnxnp>	np	np	nn	np	nn	np	np	np	np	--	np	np	nn	np	np	np	np	np	np	nn	np	nn	np	np	np	nn	nn	np	nn	np	np	np	nn	nn	nn	np	nn	nn	np	np	nn	nn	np	nn	np	nn	nn	nn
10063-97_bb_r2_2	<nnxnp>	np	nn	np	nn	nn	nn	nn	nn	nn	np	--	--	nn	nn	np	nn	--	nn	nn	np	np	nn	nn	nn	np	nn	np	nn	np	nn	--	np	nn	nn	np	np	np	nn	nn	np	nn	nn	nn	np	nn	np	nn	np
10063-97_bb_r2_78	<nnxnp>	np	nn	np	nn	nn	nn	nn	nn	nn	np	--	--	nn	nn	np	nn	--	nn	nn	np	np	nn	nn	nn	np	nn	np	nn	np	nn	--	np	nn	nn	np	np	np	nn	nn	np	nn	nn	nn	np	nn	np	nn	np
10065-97_bb_35	<nnxnp>	np	np	nn	nn	np	nn	nn	np	np	np	nn	np	np	np	np	np	nn	np	--	nn	nn	np	np	np	nn	nn	np	nn	np	nn	np	np	np	nn	nn	np	nn	nn	nn	np	np	nn	np	--	nn	np	np	nn
10065-97_bb_r2_88	<nnxnp>	np	np	nn	nn	np	nn	nn	np	np	np	nn	np	np	np	np	np	nn	np	--	nn	nn	np	np	np	nn	nn	np	nn	np	nn	np	np	np	nn	nn	np	nn	nn	nn	np	np	nn	np	--	nn	np	np	nn
10093-97_bb_55	<nnxnp>	np	np	nn	np	np	nn	np	np	nn	np	nn	np	np	nn	--	nn	np	nn	np	--	np	np	--	nn	nn	np	nn	nn	np	np	nn	nn	nn	nn	np	np	nn	nn	np	--	nn	--	np	nn	np	nn	nn	nn
10110-97_bb_78	<nnxnp>	nn	nn	np	nn	np	np	nn	nn	--	nn	nn	nn	nn	nn	nn	nn	nn	nn	nn	np	nn	nn	nn	nn	np	nn	nn	np	np	np	np	nn	nn	nn	np	nn	np	np	np	np	np	nn	np	nn	np	np	np	np
10113-97_bb_51	<nnxnp>	np	nn	nn	np	np	nn	np	nn	nn	nn	np	np	np	nn	np	nn	np	nn	--	nn	nn	nn	nn	nn	np	np	nn	np	np	nn	nn	np	np	np	np	nn	nn	nn	nn	np	nn	nn	nn	nn	nn	np	np	nn
10115-97_bb_88	<nnxnp>	np	np	--	np	np	nn	--	np	np	np	nn	--	nn	np	--	nn	np	nn	np	--	nn	nn	np	nn	--	np	np	np	nn	np	nn	nn	np	np	np	np	np	nn	nn	nn	nn	nn	nn	nn	--	nn	nn	nn
10132-97_bb_r2_63	<nnxnp>	nn	np	nn	nn	np	nn	nn	np	nn	np	nn	np	nn	nn	nn	np	nn	nn	nn	np	nn	nn	np	nn	nn	np	np	nn	np	--	nn	np	nn	np	nn	nn	np	np	np	np	nn	nn	nn	np	np	np	nn	np
10143-97_bb_r2_22	<nnxnp>	nn	nn	nn	nn	np	np	nn	np	nn	np	nn	np	nn	np	np	np	np	np	np	--	np	np	np	np	np	nn	np	nn	np	np	nn	np	np	nn	nn	np	np	np	nn	np	np	nn	np	np	nn	nn	nn	np
10155-96_bb_80	<nnxnp>	nn	nn	nn	nn	np	np	nn	--	nn	np	nn	np	nn	np	np	nn	np	np	np	nn	np	np	np	np	np	nn	nn	nn	np	np	nn	--	np	nn	nn	np	np	np	nn	--	np	nn	np	np	nn	nn	--	np
10161-96_bb_r2_12	<nnxnp>	nn	np	nn	--	--	nn	nn	nn	nn	nn	--	--	nn	--	nn	--	--	nn	nn	np	np	--	np	nn	np	nn	--	--	np	np	--	np	nn	np	--	--	nn	nn	np	--	--	nn	np	nn	np	--	np	--
10168-96_bb_r2_34	<nnxnp>	nn	np	np	np	nn	np	np	nn	np	nn	np	np	np	np	np	np	nn	nn	np	np	nn	nn	nn	nn	np	np	nn	np	nn	nn	nn	nn	nn	np	nn	nn	np	nn	np	np	np	np	nn	np	nn	nn	np	nn
1017-190_bb_29	<nnxnp>	np	np	nn	nn	np	np	nn	nn	np	np	np	np	nn	nn	nn	np	np	--	np	nn	np	np	nn	np	nn	np	nn	nn	np	nn	np	nn	nn	np	nn	np	np	nn	np	np	np	np	np	np	np	nn	np	nn
10184-96_bb_r2_28	<nnxnp>	nn	nn	--	nn	np	np	np	np	nn	nn	nn	nn	nn	nn	nn	np	nn	nn	nn	np	np	nn	nn	nn	np	nn	nn	np	np	np	np	np	nn	nn	np	nn	np	np	np	np	nn	np	nn	nn	np	np	np	np
10184-96_bb_r2_60	<nnxnp>	np	np	--	np	nn	nn	nn	nn	nn	np	np	np	np	np	np	nn	np	np	np	nn	nn	np	np	np	nn	np	np	nn	nn	nn	nn	nn	np	np	nn	np	nn	nn	nn	nn	np	nn	nn	np	nn	nn	nn	nn
10196-96_bb_49	<nnxnp>	np	np	np	nn	np	np	nn	np	nn	np	nn	np	np	nn	nn	np	nn	np	np	np	np	np	nn	nn	nn	nn	np	nn	np	nn	nn	np	nn	np	nn	nn	nn	np	np	np	np	nn	np	np	--	np	nn	nn
10197-96_bb_r2_44	<nnxnp>	nn	nn	np	np	--	np	nn	nn	nn	np	--	--	np	nn	np	np	--	np	nn	nn	nn	np	nn	np	np	nn	nn	--	np	nn	np	np	nn	nn	--	--	nn	np	np	nn	--	np	np	np	np	np	np	np
10225-96_bb_49	<nnxnp>	np	np	nn	np	--	nn	np	np	nn	nn	np	np	np	np	np	np	np	np	np	np	nn	nn	np	nn	--	np	np	np	nn	nn	nn	nn	nn	np	nn	np	np	np	np	nn	np	np	np	--	nn	nn	nn	np
10235-96_bb_35	<nnxnp>	np	nn	np	nn	nn	np	--	np	--	nn	np	nn	np	np	np	nn	np	nn	np	np	np	np	nn	np	nn	np	nn	nn	np	np	np	nn	nn	np	nn	nn	np	nn	nn	nn	nn	nn	np	nn	np	nn	np	np
10235-96_bb_44	<nnxnp>	nn	np	nn	np	np	nn	--	nn	--	np	nn	np	nn	nn	nn	np	nn	np	nn	nn	nn	nn	np	nn	np	nn	np	nn	nn	nn	nn	np	np	nn	np	np	nn	np	np	np	np	np	nn	np	nn	np	nn	nn
10250-96_bb_27	<nnxnp>	nn	nn	nn	--	np	np	nn	np	--	np	nn	nn	nn	np	np	np	np	np	np	np	np	np	np	np	np	nn	np	nn	np	np	nn	np	nn	nn	nn	np	np	np	np	np	np	nn	np	np	nn	nn	nn	np
10291-96_bb_r2_19	<nnxnp>	np	nn	nn	np	--	np	nn	np	np	np	--	--	np	np	np	nn	--	nn	np	np	nn	--	nn	nn	np	nn	nn	--	np	nn	nn	np	nn	nn	--	--	nn	np	np	--	--	nn	np	nn	nn	np	nn	nn
10303-96_bb_48	<nnxnp>	np	np	nn	nn	nn	nn	np	np	np	nn	nn	np	nn	np	nn	nn	np	nn	np	np	np	nn	np	nn	nn	np	np	nn	nn	np	nn	nn	np	np	np	np	np	nn	nn	np	nn	nn	nn	nn	nn	nn	nn	nn
10303-96_bb_r2_85	<nnxnp>	nn	nn	np	np	--	np	nn	nn	nn	np	--	--	np	nn	np	np	--	np	nn	nn	nn	--	nn	np	np	nn	nn	--	np	nn	np	np	nn	nn	--	--	nn	np	np	--	--	np	np	np	np	np	np	np
103141-7_bb_r2_53	<nnxnp>	nn	nn	nn	nn	nn	np	nn	nn	--	--	np	np	--	np	np	np	np	nn	nn	nn	np	nn	nn	nn	np	np	nn	np	nn	np	nn	nn	nn	np	nn	np	np	np	--	nn	np	np	--	np	--	nn	np	np
10316-96_bb_33	<nnxnp>	np	nn	np	np	nn	np	np	--	--	nn	np	nn	np	nn	nn	nn	np	nn	np	nn	np	nn	nn	np	np	nn	nn	np	nn	np	np	nn	np	nn	np	np	nn	nn	nn	nn	np	nn	np	--	nn	nn	np	nn
10346-96_bb_52	<nnxnp>	nn	np	nn	nn	np	np	--	--	--	nn	np	nn	--	nn	--	np	np	np	np	nn	nn	nn	nn	nn	nn	nn	np	nn	nn	np	nn	np	np	nn	nn	np	--	nn	nn	np	np	np	nn	np	nn	np	np	nn
10361-95_bb_r2_40	<nnxnp>	np	np	np	np	np	nn	np	np	nn	nn	nn	nn	np	np	nn	nn	nn	nn	nn	np	nn	np	np	nn	nn	np	np	np	nn	np	np	np	np	nn	np	nn	nn	np	nn	np	np	nn	nn	nn	np	np	nn	nn
10369-95_bb_r2_11	<nnxnp>	nn	nn	np	np	nn	nn	--	nn	np	nn	np	np	np	nn	nn	nn	nn	nn	nn	nn	nn	nn	nn	nn	nn	np	nn	np	np	nn	np	nn	np	nn	np	nn	np	nn	nn	nn	nn	nn	nn	np	np	np	np	nn
10369-95_bb_r2_64	<nnxnp>	np	np	nn	nn	np	np	--	np	nn	np	nn	nn	nn	np	np	np	np	np	np	np	np	np	np	np	np	nn	np	nn	nn	np	nn	np	nn	np	nn	np	nn	np	--	np	np	np	np	nn	nn	nn	nn	np
10374-95_bb_r2_16	<nnxnp>	nn	np	nn	nn	nn	np	np	np	np	nn	nn	nn	np	np	nn	nn	np	np	np	nn	nn	np	np	np	nn	np	nn	np	nn	np	nn	nn	np	np	np	nn	nn	np	np	--	np	np	np	--	np	nn	np	nn
10408-95_bb_r2_63	<nnxnp>	np	nn	nn	nn	np	np	np	nn	np	np	nn	nn	nn	nn	np	nn	np	nn	np	np	np	nn	np	np	nn	np	nn	nn	nn	np	nn	np	np	np	np	nn	nn	nn	np	np	nn	nn	np	nn	nn	nn	nn	nn
10412-95_bb_52	<nnxnp>	np	np	nn	nn	nn	np	np	nn	np	nn	nn	nn	nn	np	np	np	np	nn	nn	np	nn	nn	np	np	nn	nn	nn	np	nn	np	nn	np	nn	nn	np	nn	nn	np	np	np	np	np	np	nn	nn	np	np	nn
10433-95_bb_r2_66	<nnxnp>	np	nn	nn	nn	nn	np	nn	nn	np	nn	np	nn	nn	nn	nn	nn	nn	np	nn	nn	np	np	nn	np	np	nn	nn	nn	np	np	--	np	np	nn	np	nn	nn	nn	nn	np	nn	nn	np	nn	--	np	np	nn
10449-95_bb_13	<nnxnp>	nn	np	--	nn	np	nn	np	np	--	np	nn	--	np	np	np	np	nn	--	nn	--	nn	np	np	np	nn	nn	np	nn	np	nn	np	np	np	nn	nn	np	nn	nn	nn	np	nn	nn	nn	np	nn	np	np	nn
10449-95_bb_62	<nnxnp>	nn	nn	--	np	nn	np	nn	nn	--	nn	np	--	nn	nn	nn	nn	np	--	np	--	np	nn	nn	nn	np	np	nn	np	nn	np	nn	nn	nn	np	np	nn	np	np	np	nn	np	np	np	nn	np	nn	nn	np
10449-95_bb_86	<nnxnp>	nn	np	--	nn	np	nn	np	np	--	np	nn	--	np	np	np	np	nn	--	nn	--	nn	np	np	np	nn	nn	np	nn	np	nn	np	np	np	nn	nn	np	nn	nn	nn	np	nn	nn	nn	np	nn	np	np	nn
10458-95_bb_r2_70	<nnxnp>	np	np	nn	nn	nn	nn	nn	nn	np	nn	nn	--	np	np	np	nn	np	nn	np	nn	np	np	nn	nn	nn	nn	nn	nn	nn	nn	nn	np	np	nn	np	np	np	np	np	nn	np	np	nn	np	nn	np	np	np
10467-95_bb_75	<nnxnp>	nn	nn	nn	np	nn	np	nn	np	np	nn	np	np	nn	np	nn	np	np	--	nn	nn	np	nn	nn	nn	np	np	nn	np	nn	np	nn	nn	nn	np	nn	np	np	nn	np	np	np	nn	nn	np	nn	np	nn	np
10484-95_bb_r2_42	<nnxnp>	np	np	nn	nn	np	np	np	nn	nn	nn	nn	np	nn	np	nn	np	np	np	np	nn	nn	nn	nn	nn	nn	nn	nn	np	np	np	np	np	nn	nn	nn	np	np	nn	nn	np	nn	np	np	nn	np	nn	nn	nn
10491-95_bb_64	<nnxnp>	np	np	np	np	np	np	nn	nn	np	np	nn	np	nn	nn	nn	np	nn	np	nn	nn	np	nn	nn	nn	nn	nn	nn	nn	nn	nn	np	np	nn	np	nn	nn	np	nn	np	np	np	nn	np	np	np	nn	np	np
10491-95_bb_r2_89	<nnxnp>	np	np	np	np	np	np	nn	nn	np	np	nn	np	nn	nn	nn	np	nn	np	nn	nn	np	nn	nn	nn	nn	nn	nn	nn	nn	nn	np	np	nn	np	nn	nn	np	nn	np	np	np	nn	np	np	np	nn	np	np
10492-95_bb_85	<nnxnp>	np	nn	np	np	nn	nn	nn	nn	np	nn	np	nn	nn	nn	np	np	nn	nn	np	nn	np	np	np	nn	nn	np	nn	np	np	nn	np	np	np	np	nn	nn	nn	np	np	nn	np	np	nn	np	nn	nn	np	np
10492-95_bb_r2_71	<nnxnp>	nn	np	nn	nn	--	np	np	np	nn	np	--	--	np	np	nn	--	--	np	nn	np	nn	--	nn	np	np	nn	--	--	nn	np	nn	nn	nn	nn	--	--	np	nn	nn	--	--	nn	np	nn	np	np	nn	nn
10498-95_bb_43	<nnxnp>	nn	nn	np	np	np	nn	np	nn	nn	nn	nn	np	np	np	--	nn	nn	np	nn	np	np	np	nn	nn	nn	np	np	np	nn	np	nn	np	np	nn	nn	nn	nn	np	np	np	np	nn	nn	nn	np	nn	nn	nn
10507-95_bb_68	<nnxnp>	np	np	nn	nn	nn	nn	np	nn	np	nn	nn	nn	np	nn	nn	np	nn	nn	nn	np	nn	nn	nn	np	nn	np	np	nn	nn	np	nn	np	np	np	nn	nn	np	nn	nn	np	nn	np	nn	nn	np	nn	np	np
10507-95_bb_r2_35	<nnxnp>	nn	nn	np	np	np	np	nn	np	nn	np	np	np	nn	np	np	nn	np	np	np	nn	np	np	np	nn	np	nn	nn	np	np	nn	np	nn	nn	nn	np	np	nn	np	np	nn	np	nn	np	np	nn	np	nn	nn
10514-95_bb_57	<nnxnp>	nn	np	nn	nn	np	nn	nn	np	np	np	nn	np	nn	np	np	np	nn	nn	nn	np	nn	np	np	nn	nn	np	np	nn	np	nn	nn	np	nn	np	nn	nn	np	np	np	np	nn	np	nn	np	np	--	nn	np
10518-95_bb_r2_64	<nnxnp>	np	nn	nn	nn	nn	nn	--	np	nn	np	nn	np	np	nn	nn	np	nn	nn	--	np	nn	np	nn	nn	np	np	nn	nn	nn	np	nn	nn	np	np	nn	nn	np	nn	nn	np	np	np	np	np	np	np	np	np
10524-95_bb_57	<nnxnp>	np	np	np	np	nn	np	np	np	np	nn	np	nn	np	np	np	nn	np	nn	np	np	np	np	nn	np	nn	np	nn	np	np	np	np	nn	nn	np	nn	nn	np	nn	nn	nn	nn	nn	--	nn	np	nn	np	np
10554-95_bb_r2_28	<nnxnp>	np	nn	nn	np	np	np	np	np	--	np	nn	np	np	np	np	nn	nn	np	--	np	nn	np	np	nn	np	nn	nn	nn	np	nn	nn	np	nn	nn	np	np	nn	np	np	nn	nn	nn	np	np	nn	np	nn	nn
10568-95_bb_r2_90	<nnxnp>	np	nn	nn	np	--	nn	nn	np	np	np	--	--	nn	nn	np	--	--	nn	np	np	nn	--	np	nn	nn	np	--	--	nn	nn	nn	nn	nn	nn	--	--	np	np	nn	--	--	np	np	np	nn	nn	np	--
10571-95_bb_r2_48	<nnxnp>	np	nn	nn	np	np	nn	np	nn	nn	nn	np	np	np	nn	np	nn	np	nn	np	nn	nn	nn	nn	nn	np	np	nn	np	np	nn	nn	np	np	np	np	nn	nn	nn	nn	np	nn	nn	nn	nn	nn	np	np	nn
10571-95_bb_r2_82	<nnxnp>	np	nn	nn	np	np	nn	np	nn	nn	nn	np	np	np	nn	np	nn	np	nn	np	nn	nn	nn	nn	nn	np	np	nn	np	np	nn	nn	np	np	np	np	nn	nn	nn	nn	np	nn	nn	nn	nn	nn	np	np	nn
10571-95_bb_r2_83	<nnxnp>	nn	np	np	nn	nn	np	nn	np	np	np	nn	nn	nn	np	nn	np	nn	np	nn	np	np	np	np	np	nn	nn	np	nn	nn	np	np	nn	nn	nn	nn	np	np	np	np	nn	np	np	np	np	np	nn	nn	np
10574-95_bb_r2_14	<nnxnp>	np	np	nn	nn	--	np	--	nn	--	np	nn	--	nn	nn	np	--	np	nn	np	np	np	nn	--	nn	--	np	nn	nn	np	np	np	np	nn	np	nn	nn	nn	np	np	np	nn	nn	--	--	nn	nn	nn	nn
10585-95_bb_41	<nnxnp>	nn	np	np	nn	nn	np	np	nn	np	nn	np	np	nn	np	np	nn	nn	np	nn	np	np	np	nn	np	np	nn	nn	nn	nn	nn	--	nn	nn	nn	nn	nn	nn	np	np	np	np	np	np	--	np	nn	np	--
1061-189_bb_48	<nnxnp>	np	nn	np	nn	np	nn	nn	nn	np	nn	nn	np	np	np	np	np	nn	np	np	nn	np	np	np	nn	np	nn	np	nn	nn	nn	nn	np	np	np	np	nn	np	np	np	np	nn	nn	nn	nn	np	np	nn	np
10610-94_bb_78	<nnxnp>	nn	np	np	--	np	nn	np	np	--	np	nn	nn	np	--	nn	nn	np	nn	nn	np	--	nn	nn	nn	--	nn	nn	nn	nn	np	nn	nn	np	np	np	nn	np	nn	nn	nn	nn	--	nn	nn	nn	nn	nn	np
10610-94_bb_85	<nnxnp>	nn	np	np	--	np	nn	np	np	--	np	nn	nn	np	--	nn	nn	np	nn	nn	np	--	nn	nn	nn	--	nn	nn	nn	nn	np	nn	nn	np	np	np	nn	np	nn	nn	nn	nn	--	nn	nn	nn	nn	nn	np
10631-94_bb_26	<nnxnp>	np	np	nn	nn	nn	nn	np	np	np	nn	nn	np	nn	np	nn	nn	np	nn	np	np	np	nn	np	nn	nn	np	np	nn	nn	--	nn	nn	np	np	np	np	np	nn	nn	np	nn	nn	nn	nn	nn	nn	nn	nn
1067-189_bb_34	<nnxnp>	nn	np	nn	np	nn	nn	nn	nn	nn	nn	np	nn	nn	nn	nn	np	np	nn	nn	np	np	np	np	np	np	nn	np	np	np	np	nn	np	nn	np	nn	nn	nn	nn	np	np	nn	nn	np	nn	np	nn	np	nn
1067-189_bb_37	<nnxnp>	nn	np	nn	np	nn	nn	nn	nn	nn	nn	np	nn	nn	nn	nn	np	np	nn	nn	np	np	np	np	np	np	nn	np	np	np	np	nn	np	nn	np	nn	nn	nn	nn	np	np	nn	nn	np	nn	np	nn	np	nn
10674-94_bb_39	<nnxnp>	nn	nn	--	np	np	nn	np	nn	nn	nn	np	np	nn	nn	nn	np	np	nn	nn	np	np	nn	nn	nn	np	nn	np	np	np	np	np	np	nn	np	nn	np	nn	nn	np	np	np	nn	nn	np	nn	np	np	nn
10674-94_bb_70	<nnxnp>	nn	nn	--	np	np	nn	np	nn	nn	nn	np	np	nn	nn	nn	np	np	nn	nn	np	np	nn	nn	nn	np	nn	np	np	np	np	np	np	nn	np	nn	np	nn	nn	np	np	np	nn	nn	np	nn	np	np	nn
10674-94_bb_77	<nnxnp>	nn	nn	--	np	np	nn	np	nn	nn	nn	np	np	nn	nn	nn	np	np	nn	nn	np	np	nn	nn	nn	np	nn	np	np	np	np	np	np	nn	np	nn	np	nn	nn	np	np	np	nn	nn	np	nn	np	np	nn
10674-94_bb_r2_39	<nnxnp>	np	np	--	nn	nn	np	nn	np	np	np	nn	nn	np	np	np	nn	nn	np	np	nn	nn	np	np	np	nn	np	nn	nn	nn	nn	nn	nn	np	nn	np	nn	np	np	nn	nn	nn	np	np	nn	np	nn	nn	np
10674-94_bb_r2_75	<nnxnp>	np	np	--	nn	nn	np	nn	np	np	np	nn	nn	np	np	np	nn	nn	np	np	nn	nn	np	np	np	nn	np	nn	nn	nn	nn	nn	nn	np	nn	np	nn	np	np	nn	nn	nn	np	np	nn	np	nn	nn	np
10713-94_bb_40	<nnxnp>	np	nn	np	np	nn	np	nn	nn	nn	nn	np	nn	np	nn	nn	np	nn	nn	nn	nn	np	np	np	nn	np	np	np	np	nn	nn	nn	np	nn	np	nn	nn	np	np	np	nn	np	nn	nn	np	np	nn	nn	nn
10713-94_bb_47	<nnxnp>	np	nn	np	np	nn	np	nn	nn	nn	nn	np	nn	np	nn	nn	np	nn	nn	nn	nn	np	np	np	nn	np	np	np	np	nn	nn	nn	np	nn	np	nn	nn	np	np	np	nn	np	nn	nn	np	np	nn	nn	nn
10746-94_bb_70	<nnxnp>	np	np	np	np	nn	nn	np	nn	np	nn	np	nn	np	nn	nn	nn	np	nn	nn	np	np	nn	nn	nn	np	np	nn	np	nn	np	nn	nn	nn	np	np	nn	nn	np	np	nn	nn	np	nn	nn	np	nn	nn	nn
10748-94_bb_48	<nnxnp>	nn	nn	np	nn	nn	nn	nn	np	np	np	np	nn	np	nn	np	nn	nn	nn	nn	np	np	np	np	np	np	np	nn	np	nn	nn	nn	nn	nn	np	np	nn	nn	np	np	np	np	nn	nn	nn	nn	np	np	np
10759-94_bb_48	<nnxnp>	nn	np	np	nn	np	nn	np	nn	nn	nn	np	nn	nn	nn	nn	np	np	nn	nn	np	nn	nn	nn	np	nn	np	np	np	nn	np	nn	nn	np	np	nn	nn	np	nn	nn	np	np	np	nn	nn	np	nn	np	np
1076-188_bb_r2_44	<nnxnp>	nn	np	np	np	nn	np	nn	nn	np	np	nn	nn	np	np	np	nn	np	np	nn	np	nn	np	nn	np	nn	nn	np	np	nn	np	nn	np	np	np	nn	nn	np	nn	np	np	np	np	nn	nn	np	np	np	np
1077-188_bb_20	<nnxnp>	np	np	nn	nn	np	np	nn	nn	nn	np	nn	nn	nn	nn	np	nn	np	nn	np	np	np	nn	np	nn	nn	np	nn	nn	np	np	np	np	nn	np	nn	nn	nn	np	np	np	nn	nn	np	nn	nn	nn	nn	nn
1077-188_bb_66	<nnxnp>	nn	nn	np	np	nn	nn	nn	np	np	nn	np	np	np	np	nn	np	nn	np	nn	nn	nn	np	nn	np	np	nn	np	np	nn	nn	nn	nn	np	nn	np	np	np	nn	nn	nn	np	np	nn	np	np	np	np	np
1077-188_bb_73	<nnxnp>	nn	nn	np	np	nn	nn	nn	np	np	nn	np	np	np	np	nn	np	nn	np	nn	nn	nn	np	nn	np	np	nn	np	np	nn	nn	nn	nn	np	nn	np	np	np	nn	nn	nn	np	np	nn	np	np	np	np	np
1077-188_bb_r2_70	<nnxnp>	nn	nn	np	np	--	nn	nn	np	np	nn	--	--	np	np	nn	--	--	np	nn	nn	nn	--	nn	np	np	nn	--	--	nn	nn	nn	nn	np	nn	--	--	np	nn	nn	--	--	np	nn	np	np	np	np	np
10772-94_bb_r2_83	<nnxnp>	nn	nn	nn	np	nn	nn	np	np	nn	np	np	np	nn	np	nn	np	nn	nn	nn	np	np	np	--	np	np	np	nn	np	np	np	np	nn	np	np	nn	np	np	nn	np	nn	nn	nn	nn	np	np	nn	nn	np
10773-94_bb_35	<nnxnp>	np	np	nn	nn	np	np	--	np	nn	np	nn	nn	nn	nn	np	np	np	np	np	np	np	np	np	np	np	nn	np	nn	nn	np	nn	np	nn	np	nn	np	nn	np	np	np	np	np	np	nn	nn	nn	nn	np
10775-94_bb_57	<nnxnp>	np	np	--	nn	nn	np	nn	--	nn	np	np	nn	np	np	np	np	np	np	--	np	nn	np	np	np	--	nn	np	nn	np	nn	nn	np	nn	np	nn	np	nn	np	np	np	np	np	np	--	np	nn	nn	np
10780-94_bb_r2_68	<nnxnp>	np	np	np	np	nn	np	np	np	np	nn	np	nn	np	np	np	nn	np	nn	nn	np	nn	np	nn	np	nn	np	nn	np	np	nn	--	nn	nn	np	nn	nn	np	nn	nn	nn	np	np	np	nn	nn	nn	np	np
10789-94_bb_68	<nnxnp>	nn	nn	nn	nn	np	np	np	nn	np	nn	np	np	np	np	nn	nn	nn	np	nn	nn	np	nn	np	nn	np	np	np	nn	nn	np	np	nn	np	np	nn	np	nn	nn	np	nn	np	nn	np	np	np	nn	np	nn
10794-94_bb_r2_92	<nnxnp>	np	np	nn	nn	np	np	np	nn	nn	np	nn	np	np	nn	np	nn	np	nn	np	np	np	np	np	nn	nn	np	nn	nn	--	np	--	nn	nn	nn	nn	nn	nn	np	np	np	nn	nn	np	nn	np	nn	nn	nn
10796-94_bb_r2_43	<nnxnp>	np	np	nn	np	np	nn	np	np	nn	np	--	--	np	np	np	np	--	np	np	np	nn	nn	np	nn	nn	np	np	--	nn	nn	nn	nn	nn	np	nn	np	np	np	np	nn	np	np	np	np	nn	np	nn	np
10813-94_bb_56	<nnxnp>	nn	nn	np	np	np	np	nn	np	nn	np	np	--	nn	np	np	nn	np	np	--	nn	np	np	np	nn	np	nn	nn	np	np	nn	np	nn	nn	nn	np	np	--	np	np	nn	np	nn	np	np	nn	np	nn	nn
10816-94_bb_r2_44	<nnxnp>	np	np	nn	nn	--	np	nn	np	np	np	--	--	nn	nn	nn	--	--	nn	np	nn	nn	--	np	np	np	nn	--	--	np	nn	np	nn	nn	np	--	--	np	nn	np	--	--	np	np	np	nn	np	np	--
10816-94_bb_r2_86	<nnxnp>	np	np	nn	nn	--	np	nn	np	np	np	--	--	nn	nn	nn	--	--	nn	np	nn	nn	--	np	np	np	nn	--	--	np	nn	np	nn	nn	np	--	--	np	nn	np	--	--	np	np	np	nn	np	np	--
10880-93_bb_72	<nnxnp>	nn	nn	nn	np	nn	np	nn	nn	np	nn	np	np	nn	np	nn	np	np	np	nn	nn	np	nn	nn	nn	np	np	nn	np	nn	np	nn	nn	nn	np	nn	np	np	nn	np	np	np	nn	nn	np	nn	np	nn	np
10880-93_bb_80	<nnxnp>	nn	nn	nn	np	nn	np	nn	nn	np	nn	np	np	nn	np	nn	np	np	np	nn	nn	np	nn	nn	nn	np	np	nn	np	nn	np	nn	nn	nn	np	nn	np	np	nn	np	np	np	nn	nn	np	nn	np	nn	np
10880-93_bb_86	<nnxnp>	np	np	np	nn	np	nn	np	nn	nn	np	nn	nn	np	nn	np	nn	nn	nn	np	np	nn	np	np	np	nn	nn	np	nn	np	nn	np	np	np	nn	np	nn	nn	np	nn	nn	nn	np	np	nn	np	nn	np	nn
10880-93_bb_r2_34	<nnxnp>	np	np	np	nn	np	nn	np	nn	nn	np	nn	nn	np	nn	np	nn	nn	nn	np	np	nn	np	np	np	nn	nn	np	nn	np	nn	np	np	np	nn	np	nn	nn	np	nn	nn	nn	np	np	nn	np	nn	np	nn
10880-93_bb_r2_80	<nnxnp>	nn	nn	nn	np	nn	np	nn	nn	np	nn	np	np	nn	np	nn	np	np	np	nn	nn	np	nn	nn	nn	np	np	nn	np	nn	np	nn	nn	nn	np	nn	np	np	nn	np	np	np	nn	nn	np	nn	np	nn	np
10888-93_bb_12	<nnxnp>	np	np	nn	np	nn	np	nn	np	nn	nn	np	nn	nn	nn	np	np	np	np	nn	nn	np	nn	np	np	np	nn	nn	np	nn	np	--	np	np	nn	np	np	nn	nn	nn	nn	np	nn	np	nn	nn	nn	nn	nn
10888-93_bb_22	<nnxnp>	np	np	nn	np	nn	np	nn	np	nn	nn	np	nn	nn	nn	np	np	np	np	nn	nn	np	nn	np	np	np	nn	nn	np	nn	np	--	np	np	nn	np	np	nn	nn	nn	nn	np	nn	np	nn	nn	nn	nn	nn
10907-93_bb_62	<nnxnp>	nn	nn	np	np	np	nn	np	nn	nn	nn	nn	np	np	np	np	nn	nn	np	nn	np	np	np	nn	nn	nn	np	np	np	nn	np	nn	np	np	nn	nn	nn	nn	np	np	np	np	nn	nn	nn	np	nn	nn	nn
10914-93_bb_76	<nnxnp>	np	np	nn	nn	nn	nn	np	nn	np	nn	nn	nn	np	nn	nn	np	nn	nn	np	np	nn	nn	nn	np	nn	np	np	nn	nn	np	np	np	np	np	nn	np	np	nn	np	np	nn	np	nn	nn	nn	nn	np	np
10927-93_bb_51	<nnxnp>	nn	np	nn	nn	nn	np	np	np	nn	nn	nn	nn	np	np	nn	nn	np	np	np	np	np	np	np	np	nn	np	nn	np	nn	np	nn	nn	np	np	np	nn	nn	np	nn	nn	np	np	nn	nn	--	nn	np	np
10948-93_bb_r2_23	<nnxnp>	--	nn	np	np	np	np	nn	nn	nn	np	np	np	nn	nn	np	nn	np	--	nn	nn	np	nn	np	nn	np	nn	nn	np	np	nn	nn	nn	nn	nn	np	nn	nn	np	--	nn	np	nn	np	np	np	np	nn	np
10960-93_bb_r2_72	<nnxnp>	np	np	nn	nn	--	np	np	np	nn	np	--	--	np	nn	np	nn	--	nn	np	np	np	np	np	nn	np	np	nn	--	np	np	np	nn	nn	nn	--	--	nn	np	np	np	--	nn	np	nn	np	nn	nn	nn
109752-6_bb_r2_21	<nnxnp>	np	nn	np	nn	--	np	np	nn	np	np	--	--	np	nn	np	nn	--	nn	np	np	nn	np	--	np	nn	np	np	--	np	nn	np	np	np	nn	--	--	nn	np	nn	nn	--	np	np	nn	np	nn	np	nn
109752-6_bb_r2_66	<nnxnp>	nn	np	nn	np	--	nn	nn	np	nn	nn	--	--	nn	np	nn	np	--	np	nn	nn	np	nn	nn	nn	np	nn	nn	--	nn	np	nn	nn	nn	np	--	--	np	nn	np	np	--	nn	nn	np	nn	np	nn	np
10977-93_bb_r2_56	<nnxnp>	nn	nn	nn	nn	nn	np	nn	nn	--	np	np	np	np	nn	np	np	np	np	np	nn	np	nn	nn	np	np	nn	nn	np	np	np	nn	nn	nn	np	nn	np	np	np	np	nn	nn	np	np	np	nn	nn	np	np
10977-93_bb_r2_58	<nnxnp>	nn	nn	nn	nn	nn	np	nn	nn	--	np	np	np	np	nn	np	np	np	np	np	nn	np	nn	nn	np	np	nn	nn	np	np	np	nn	nn	nn	np	nn	np	np	np	np	nn	nn	np	np	np	nn	nn	np	np
11006-93_bb_16	<nnxnp>	np	np	nn	np	np	nn	np	np	nn	nn	nn	nn	np	np	nn	nn	nn	nn	nn	np	nn	np	np	nn	nn	np	np	np	nn	nn	--	np	np	nn	np	nn	nn	nn	nn	--	np	nn	nn	nn	np	np	nn	nn
11009-93_bb_74	<nnxnp>	np	np	--	np	nn	np	nn	np	nn	nn	np	nn	np	nn	nn	nn	np	np	np	nn	np	nn	np	np	np	nn	nn	np	nn	np	np	nn	np	nn	np	np	nn	nn	nn	nn	np	nn	np	nn	nn	nn	nn	nn
11009-93_bb_r2_37	<nnxnp>	nn	nn	--	nn	np	nn	np	nn	np	np	nn	np	nn	np	np	np	nn	nn	nn	np	nn	np	nn	nn	nn	np	np	nn	np	nn	nn	np	nn	np	nn	nn	np	np	np	np	nn	np	nn	np	np	np	np	np
11009-93_bb_r2_8	<nnxnp>	np	np	--	np	nn	np	nn	np	nn	nn	np	nn	np	nn	nn	nn	np	np	np	nn	np	nn	np	np	np	nn	nn	np	nn	np	np	nn	np	nn	np	np	nn	nn	nn	nn	np	nn	np	nn	nn	nn	nn	nn
11040-93_bb_44	<nnxnp>	--	nn	np	np	nn	np	np	nn	nn	nn	np	nn	np	nn	nn	nn	np	--	np	nn	np	nn	np	np	np	nn	nn	np	nn	np	np	nn	np	nn	np	np	nn	nn	nn	nn	np	nn	np	nn	nn	nn	np	nn
11041-93_bb_41	<nnxnp>	nn	nn	nn	nn	np	nn	nn	np	np	np	nn	np	nn	np	np	np	nn	nn	nn	np	nn	np	nn	nn	nn	np	np	nn	np	nn	nn	np	nn	np	nn	nn	np	np	np	np	nn	np	nn	np	np	np	nn	np
11057-92_bb_36	<nnxnp>	nn	nn	np	np	np	np	nn	nn	np	nn	nn	nn	nn	nn	nn	np	nn	nn	nn	nn	np	np	nn	np	np	np	nn	nn	np	np	np	np	np	nn	np	nn	nn	nn	--	np	nn	--	nn	nn	np	nn	np	nn
1106-187_bb_r2_77	<nnxnp>	np	nn	np	np	nn	nn	nn	nn	np	nn	--	--	nn	nn	np	np	--	nn	np	nn	np	np	np	nn	nn	np	nn	np	np	nn	np	np	np	np	nn	nn	nn	np	np	nn	np	np	nn	np	nn	nn	np	np
11066-92_bb_32	<nnxnp>	np	np	nn	np	np	np	nn	--	nn	np	np	nn	nn	np	nn	np	nn	np	np	np	np	np	nn	nn	nn	nn	nn	nn	nn	np	np	np	nn	nn	nn	nn	np	nn	np	np	np	nn	nn	np	nn	nn	np	nn
11066-92_bb_82	<nnxnp>	np	np	nn	np	np	np	nn	--	nn	np	np	nn	nn	np	nn	np	nn	np	np	np	np	np	nn	nn	nn	nn	nn	nn	nn	np	np	np	nn	nn	nn	nn	np	nn	np	np	np	nn	nn	np	nn	nn	np	nn
11077-92_bb_61	<nnxnp>	nn	nn	np	np	np	np	nn	nn	nn	np	np	nn	np	nn	np	np	nn	np	nn	nn	nn	np	nn	np	np	nn	nn	np	np	nn	np	np	nn	nn	nn	nn	nn	np	np	nn	np	np	--	np	np	np	np	np
11090-92_bb_r2_38	<nnxnp>	nn	nn	np	--	np	np	nn	np	nn	np	--	--	nn	nn	np	nn	--	nn	nn	nn	np	np	np	nn	np	nn	nn	--	np	nn	nn	nn	nn	nn	np	nn	nn	np	nn	nn	np	nn	np	np	np	np	nn	np
11112-92_bb_46	<nnxnp>	np	nn	--	nn	np	np	np	np	np	np	nn	--	np	np	nn	nn	nn	np	np	nn	nn	nn	nn	np	nn	np	nn	nn	nn	nn	nn	nn	np	nn	np	nn	np	np	nn	nn	np	np	nn	np	nn	nn	nn	np
11116-92_bb_r2_23	<nnxnp>	nn	np	np	np	nn	np	np	np	np	nn	np	nn	np	np	np	nn	np	nn	nn	np	nn	np	nn	np	nn	np	nn	np	np	nn	np	nn	nn	np	nn	nn	np	nn	nn	nn	np	np	np	nn	nn	nn	np	np
11125-92_bb_48	<nnxnp>	nn	np	np	np	np	np	nn	np	nn	np	np	nn	np	np	nn	np	nn	np	nn	nn	nn	nn	nn	nn	--	--	nn	nn	np	nn	np	nn	np	nn	np	nn	np	np	np	nn	np	np	--	np	nn	np	nn	np
11145-92_bb_r2_52	<nnxnp>	nn	np	nn	np	np	nn	np	np	np	np	nn	nn	np	np	nn	nn	np	nn	nn	np	nn	nn	nn	np	np	nn	nn	nn	nn	np	np	nn	np	np	np	nn	np	nn	nn	nn	nn	nn	nn	nn	nn	nn	nn	np
11145-92_bb_r2_65	<nnxnp>	np	nn	np	nn	nn	np	nn	nn	nn	nn	np	np	nn	nn	np	np	nn	np	np	nn	np	np	np	nn	nn	np	np	np	np	nn	nn	np	nn	nn	nn	np	nn	np	np	np	np	np	np	np	np	np	np	nn
11156-92_bb_69	<nnxnp>	np	np	np	np	np	np	nn	nn	np	np	nn	--	nn	nn	np	np	nn	np	nn	nn	np	nn	nn	nn	nn	np	nn	nn	nn	nn	np	np	nn	np	nn	nn	np	nn	np	np	np	np	np	np	np	nn	np	np
11186-92_bb_15	<nnxnp>	nn	np	nn	nn	np	nn	nn	np	nn	nn	nn	nn	nn	nn	np	nn	np	nn	np	np	np	nn	np	nn	np	np	nn	nn	np	nn	np	nn	nn	nn	np	np	nn	nn	np	np	np	np	nn	nn	nn	np	nn	nn
11186-92_bb_r2_24	<nnxnp>	np	nn	np	np	--	np	np	nn	np	np	--	--	np	np	nn	--	--	np	nn	nn	nn	--	nn	np	nn	nn	--	--	nn	np	nn	np	np	np	--	--	np	np	nn	--	--	nn	np	np	np	nn	np	np
1119-186_bb_r2_12	<nnxnp>	np	np	nn	--	--	nn	np	nn	np	np	--	--	np	--	np	--	--	np	np	np	nn	--	np	nn	nn	nn	--	--	nn	nn	--	nn	nn	np	--	--	np	np	np	--	--	np	np	np	nn	np	nn	--
1119-186_bb_r2_18	<nnxnp>	nn	nn	np	--	--	np	nn	np	nn	nn	--	--	nn	--	nn	--	--	nn	nn	nn	np	--	nn	np	--	np	--	--	np	np	--	np	np	nn	--	--	nn	nn	nn	--	--	nn	nn	nn	np	nn	np	--
11190-92_bb_58	<nnxnp>	nn	np	np	np	nn	np	np	nn	--	nn	nn	nn	nn	nn	np	np	nn	nn	np	nn	nn	np	np	nn	nn	np	nn	np	nn	np	np	nn	np	np	nn	nn	nn	np	--	nn	np	np	np	nn	np	nn	np	nn
11216-92_bb_r2_68	<nnxnp>	np	np	nn	nn	--	np	nn	np	--	np	--	--	nn	np	np	np	--	nn	np	np	nn	--	nn	np	nn	nn	nn	--	np	nn	nn	np	nn	np	--	--	np	np	nn	--	--	np	nn	np	nn	np	np	np
112487-6_bb_r2_75	<nnxnp>	nn	nn	np	nn	nn	nn	np	np	np	np	np	nn	nn	np	nn	np	np	nn	np	np	np	nn	nn	np	np	np	nn	nn	nn	nn	nn	np	np	np	nn	np	np	nn	nn	nn	np	nn	np	np	np	np	np	nn
11249-92_bb_r2_63	<nnxnp>	np	nn	nn	np	np	nn	np	np	nn	np	nn	nn	--	nn	nn	nn	np	nn	np	nn	nn	nn	np	nn	nn	np	np	np	np	np	nn	np	np	np	np	np	np	nn	nn	nn	nn	nn	nn	nn	nn	nn	nn	nn
11254-92_bb_29	<nnxnp>	nn	np	nn	nn	np	nn	nn	np	np	np	nn	np	nn	np	np	np	nn	nn	nn	np	nn	np	np	nn	nn	np	np	nn	np	nn	nn	np	nn	np	nn	nn	np	np	np	np	nn	np	nn	np	np	np	nn	np
11258-92_bb_r2_30	<nnxnp>	np	np	nn	nn	np	np	np	nn	nn	np	nn	np	np	nn	np	nn	np	nn	np	np	np	np	np	nn	nn	np	nn	nn	np	np	np	nn	nn	nn	nn	np	nn	np	np	np	nn	nn	np	nn	np	nn	nn	nn
11258-92_bb_r2_6	<nnxnp>	np	np	nn	nn	np	np	np	nn	nn	np	nn	np	np	nn	np	nn	np	nn	np	np	np	np	np	nn	nn	np	nn	nn	np	np	np	nn	nn	nn	nn	np	nn	np	np	np	nn	nn	np	nn	np	nn	nn	nn
11261-92_bb_30	<nnxnp>	np	np	np	np	nn	np	nn	np	--	np	nn	np	np	np	nn	np	nn	np	np	np	np	np	nn	nn	nn	nn	np	nn	np	nn	nn	np	nn	np	nn	nn	nn	nn	np	np	np	nn	np	np	nn	np	nn	nn
11261-92_bb_r2_26	<nnxnp>	np	np	np	np	nn	np	nn	np	--	np	nn	np	np	np	nn	np	nn	np	np	np	np	np	nn	nn	nn	nn	np	nn	np	nn	nn	np	nn	np	nn	nn	nn	np	np	np	np	nn	np	np	nn	np	nn	nn
11271-92_bb_r2_11	<nnxnp>	nn	nn	np	--	nn	np	np	nn	np	np	np	nn	np	nn	np	nn	np	nn	np	np	nn	nn	nn	np	nn	nn	nn	nn	nn	np	nn	np	np	np	np	np	nn	nn	nn	np	np	np	nn	nn	np	np	nn	nn
11271-92_bb_r2_14	<nnxnp>	nn	nn	np	--	nn	np	np	nn	np	np	np	nn	np	nn	np	nn	np	nn	np	np	nn	nn	nn	np	nn	nn	nn	nn	nn	np	nn	np	np	np	np	np	nn	nn	nn	np	np	np	nn	nn	np	np	nn	nn
112818-6_bb_r2_91	<nnxnp>	np	np	np	nn	--	np	np	np	np	np	--	--	np	np	np	nn	--	np	np	np	nn	np	np	np	np	nn	np	--	np	nn	nn	np	nn	nn	--	np	nn	np	np	nn	nn	np	np	nn	nn	np	nn	np
11282-92_bb_35	<nnxnp>	np	np	np	np	nn	np	nn	np	nn	nn	np	nn	np	nn	nn	nn	np	np	np	nn	np	nn	np	np	np	nn	nn	np	nn	np	np	nn	np	nn	np	np	nn	nn	nn	nn	np	nn	np	nn	nn	nn	nn	nn
11287-92_bb_76	<nnxnp>	nn	nn	nn	nn	np	np	nn	np	nn	np	nn	nn	nn	np	np	np	np	np	np	np	np	np	np	np	np	nn	np	nn	np	np	nn	np	nn	nn	nn	np	np	np	np	np	np	nn	np	np	nn	nn	nn	np
11290-92_bb_r2_37	<nnxnp>	nn	nn	np	np	np	np	nn	nn	nn	np	np	nn	np	nn	np	np	nn	np	nn	nn	nn	np	nn	np	np	nn	nn	np	np	nn	np	np	nn	nn	nn	nn	nn	np	np	nn	np	np	np	np	np	np	np	np
11290-92_bb_r2_7	<nnxnp>	np	np	nn	nn	nn	nn	np	np	np	nn	nn	np	nn	np	nn	nn	np	nn	np	np	np	nn	np	nn	nn	np	np	nn	nn	np	nn	nn	np	np	np	np	np	nn	nn	np	nn	nn	nn	nn	nn	nn	nn	nn
11318-91_bb_r2_11	<nnxnp>	np	nn	np	np	nn	nn	nn	np	nn	nn	np	nn	nn	nn	np	nn	np	np	nn	np	nn	np	nn	nn	np	np	np	nn	nn	nn	nn	nn	np	np	np	np	nn	np	nn	--	np	np	np	np	--	np	nn	np
11353-91_bb_r2_90	<nnxnp>	nn	nn	np	nn	--	nn	np	nn	nn	nn	--	--	np	np	nn	nn	--	nn	np	np	nn	--	nn	nn	nn	np	--	--	np	nn	nn	nn	np	np	--	--	np	np	np	--	--	np	nn	np	nn	np	np	np
11396-91_bb_r2_94	<nnxnp>	np	np	np	nn	np	nn	nn	np	nn	np	--	--	nn	nn	nn	np	--	np	np	np	np	nn	np	nn	nn	np	np	nn	np	nn	nn	np	nn	np	nn	nn	np	np	np	np	np	nn	np	np	np	np	nn	np
1140-185_bb_r2_11	<nnxnp>	nn	nn	np	np	--	np	nn	nn	np	np	--	--	np	nn	np	--	--	nn	np	np	nn	--	nn	np	nn	nn	--	--	nn	np	nn	np	np	np	--	--	nn	nn	np	--	--	np	nn	nn	np	np	np	np
1140-185_bb_r2_15	<nnxnp>	nn	nn	np	np	--	np	nn	nn	np	np	--	--	np	nn	np	--	--	nn	np	np	nn	--	nn	np	nn	nn	--	--	nn	np	nn	np	np	np	--	--	nn	nn	np	--	--	np	nn	nn	np	np	np	np
11416-91_bb_52	<nnxnp>	np	np	nn	--	np	nn	nn	np	np	np	nn	np	np	np	np	np	nn	np	nn	nn	nn	np	np	np	nn	nn	np	nn	np	nn	np	np	np	nn	nn	np	--	nn	--	np	np	nn	--	np	--	--	np	nn
11416-91_bb_65	<nnxnp>	np	np	nn	--	np	nn	nn	np	np	np	nn	np	np	np	np	np	nn	np	nn	nn	nn	np	np	np	nn	nn	np	nn	np	nn	np	np	np	nn	nn	np	--	nn	--	np	np	nn	--	np	--	--	np	nn
11416-91_bb_r2_91	<nnxnp>	np	np	nn	--	np	nn	nn	np	np	np	nn	np	np	np	np	np	nn	np	nn	nn	nn	np	np	np	nn	nn	np	nn	np	nn	np	np	np	nn	nn	np	--	nn	--	np	np	nn	--	np	--	--	np	nn
11428-91_bb_60	<nnxnp>	nn	nn	--	nn	nn	nn	np	--	np	nn	nn	np	np	np	nn	nn	nn	nn	np	np	nn	np	nn	nn	nn	np	np	nn	np	nn	nn	nn	np	np	np	nn	--	np	np	nn	np	np	nn	np	nn	np	np	np
1143-185_bb_r2_60	<nnxnp>	np	nn	np	np	nn	np	np	nn	nn	nn	np	nn	np	nn	nn	nn	np	np	np	nn	np	nn	np	np	np	nn	nn	np	nn	np	np	nn	np	nn	np	np	nn	nn	nn	nn	np	nn	np	nn	nn	nn	np	nn
11438-91_bb_42	<nnxnp>	np	np	np	np	nn	np	np	nn	nn	nn	np	nn	np	nn	nn	nn	np	np	np	nn	np	nn	np	np	np	nn	nn	np	nn	np	np	nn	np	nn	np	np	nn	nn	nn	nn	np	nn	np	nn	nn	nn	np	nn
11449-91_bb_53	<nnxnp>	nn	nn	np	np	np	np	nn	nn	nn	nn	nn	nn	nn	nn	nn	np	nn	nn	nn	nn	np	np	nn	np	np	np	nn	nn	np	np	np	np	np	nn	np	nn	nn	nn	nn	np	nn	nn	nn	nn	np	nn	np	nn
11449-91_bb_78	<nnxnp>	nn	nn	np	np	np	np	nn	nn	nn	nn	nn	nn	nn	nn	nn	np	nn	nn	nn	nn	np	np	nn	np	np	np	nn	nn	np	np	np	np	np	nn	np	nn	nn	nn	nn	np	nn	nn	nn	nn	np	nn	np	nn
11460-91_bb_58	<nnxnp>	np	np	np	np	np	np	np	np	np	np	np	nn	--	np	np	nn	nn	np	np	np	nn	np	np	np	np	nn	np	nn	np	nn	nn	np	nn	nn	nn	np	nn	np	np	nn	nn	np	np	nn	np	np	nn	np
11487-91_bb_80	<nnxnp>	np	np	np	nn	np	nn	np	nn	nn	nn	nn	nn	np	nn	nn	nn	nn	np	np	np	nn	np	np	np	nn	nn	np	nn	np	nn	np	np	np	nn	np	nn	nn	nn	nn	np	nn	nn	np	nn	nn	np	nn	nn
11487-91_bb_86	<nnxnp>	np	np	np	nn	np	nn	np	nn	nn	nn	nn	nn	np	nn	nn	nn	nn	np	np	np	nn	np	np	np	nn	nn	np	nn	np	nn	np	np	np	nn	np	nn	nn	nn	nn	np	nn	nn	np	nn	nn	np	nn	nn
11488-91_bb_42	<nnxnp>	nn	nn	np	np	nn	nn	np	nn	np	nn	nn	np	np	nn	np	nn	np	np	np	nn	nn	np	np	np	nn	nn	np	nn	nn	np	nn	np	nn	np	np	np	nn	nn	nn	np	np	nn	nn	nn	np	nn	nn	nn
11509-91_bb_40	<nnxnp>	np	np	--	nn	nn	np	nn	nn	np	np	np	nn	nn	nn	nn	np	np	nn	--	nn	np	np	nn	np	nn	nn	nn	nn	np	nn	np	--	nn	np	--	np	np	np	np	nn	np	--	np	np	nn	np	nn	nn
11509-91_bb_r2_38	<nnxnp>	np	np	--	nn	nn	np	nn	nn	np	np	np	nn	nn	nn	nn	np	np	nn	--	nn	np	np	nn	np	nn	nn	nn	nn	np	nn	np	nn	nn	np	np	np	np	np	np	nn	np	--	np	np	nn	np	nn	nn
11512-91_bb_r2_20	<nnxnp>	np	np	np	--	np	nn	np	nn	--	nn	nn	--	np	nn	nn	nn	nn	np	np	np	nn	np	np	np	nn	nn	np	nn	np	nn	np	np	np	nn	np	nn	nn	nn	nn	np	nn	--	np	nn	np	np	nn	nn
11515-91_bb_r2_56	<nnxnp>	np	np	nn	nn	--	nn	nn	np	nn	nn	--	--	nn	np	nn	np	--	nn	nn	nn	np	--	np	nn	np	np	np	--	np	nn	np	nn	nn	nn	--	--	np	np	np	nn	--	nn	np	np	nn	np	np	np
11534-91_bb_55	<nnxnp>	nn	np	nn	nn	np	nn	nn	np	nn	np	nn	np	nn	nn	nn	np	nn	nn	nn	np	nn	nn	np	nn	nn	np	np	nn	np	nn	nn	np	nn	np	nn	nn	np	np	np	np	nn	nn	nn	np	np	np	nn	np
11548-91_bb_r2_65	<nnxnp>	nn	nn	nn	np	--	np	nn	np	np	np	--	--	nn	np	nn	--	--	np	nn	nn	np	--	nn	nn	np	np	--	--	nn	np	nn	nn	nn	np	--	--	np	nn	np	--	--	nn	nn	np	nn	np	nn	--
11548-91_bb_r2_88	<nnxnp>	nn	nn	nn	np	--	np	nn	np	np	np	--	--	nn	np	nn	--	--	np	nn	nn	np	--	nn	nn	np	np	--	--	nn	np	nn	nn	nn	np	--	--	np	nn	np	--	--	nn	nn	np	nn	np	nn	--
11550-91_bb_r2_15	<nnxnp>	np	nn	np	nn	np	nn	nn	nn	np	np	np	nn	nn	np	np	np	np	np	np	np	nn	nn	nn	np	np	np	np	np	nn	nn	nn	nn	np	np	np	np	nn	nn	--	nn	nn	nn	nn	nn	np	nn	np	np
11563-91_bb_30	<nnxnp>	np	nn	np	np	np	np	nn	nn	np	np	np	nn	nn	nn	np	np	nn	nn	nn	nn	nn	nn	nn	nn	np	nn	np	nn	np	nn	np	np	nn	nn	nn	np	nn	nn	nn	np	np	nn	np	np	nn	nn	nn	nn
11563-91_bb_31	<nnxnp>	np	nn	np	np	np	np	nn	nn	np	np	np	nn	nn	nn	np	np	nn	nn	nn	nn	nn	nn	nn	nn	np	nn	np	nn	np	nn	np	np	nn	nn	nn	np	nn	nn	nn	np	np	nn	np	np	nn	nn	nn	nn
115707-5_bb_r2_37	<nnxnp>	nn	nn	--	nn	np	nn	nn	np	np	nn	np	np	np	nn	nn	nn	nn	nn	np	nn	np	np	np	np	nn	nn	np	nn	np	np	np	np	np	nn	nn	nn	nn	nn	nn	nn	np	nn	nn	np	np	np	np	np
11577-90_bb_15	<nnxnp>	np	nn	nn	nn	nn	np	np	--	np	nn	np	np	nn	nn	np	np	nn	nn	--	np	np	np	np	nn	nn	np	np	np	np	nn	nn	np	nn	nn	nn	np	--	nn	nn	np	np	nn	np	--	np	np	np	nn
11577-90_bb_81	<nnxnp>	np	nn	nn	nn	nn	np	np	--	np	nn	np	np	nn	nn	np	np	nn	nn	--	np	np	np	np	nn	nn	np	np	np	np	nn	nn	np	nn	nn	nn	np	--	nn	nn	np	np	nn	np	--	np	np	np	nn
11594-90_bb_24	<nnxnp>	nn	np	np	nn	nn	np	nn	np	np	np	nn	nn	nn	np	nn	np	nn	np	nn	np	np	np	np	np	nn	nn	np	nn	nn	np	np	nn	nn	nn	nn	np	np	np	np	nn	np	np	np	np	np	nn	nn	np
11594-90_bb_77	<nnxnp>	np	nn	nn	np	np	nn	np	nn	nn	nn	np	np	np	nn	np	nn	np	nn	np	nn	nn	nn	nn	nn	np	np	nn	np	np	nn	nn	np	np	np	np	nn	nn	nn	nn	np	nn	nn	nn	nn	nn	np	np	nn
11613-90_bb_r2_45	<nnxnp>	np	np	np	nn	np	nn	np	nn	nn	nn	nn	nn	np	nn	np	nn	nn	nn	np	np	nn	np	np	np	nn	nn	np	nn	np	nn	nn	np	np	nn	np	nn	nn	np	nn	nn	nn	np	np	nn	np	nn	np	nn
11620-90_bb_r2_72	<nnxnp>	nn	nn	nn	nn	np	nn	np	--	np	nn	np	np	np	np	nn	nn	nn	np	nn	nn	np	nn	np	nn	np	np	np	nn	nn	np	np	nn	np	nn	nn	np	nn	nn	np	np	nn	nn	np	nn	np	nn	nn	nn
11634-90_bb_31	<nnxnp>	nn	nn	np	nn	nn	nn	np	nn	np	nn	nn	np	nn	nn	np	nn	np	np	nn	nn	nn	nn	nn	np	np	np	np	nn	np	nn	nn	nn	nn	np	np	np	nn	np	nn	np	np	nn	nn	np	nn	np	np	np
11642-90_bb_r2_57	<nnxnp>	np	nn	nn	nn	np	np	nn	nn	np	np	nn	nn	np	np	np	np	np	nn	np	nn	nn	nn	nn	np	np	nn	nn	np	np	nn	--	np	nn	np	np	nn	np	np	--	nn	np	np	np	np	np	nn	np	np
11643-90_bb_48	<nnxnp>	nn	np	nn	np	np	nn	np	--	--	nn	nn	--	--	np	nn	nn	nn	nn	--	np	nn	nn	--	np	--	nn	nn	nn	nn	np	np	nn	np	np	np	nn	np	nn	nn	nn	nn	nn	nn	--	nn	nn	nn	np
11656-90_bb_31	<nnxnp>	np	np	nn	nn	nn	nn	nn	nn	np	nn	nn	np	np	np	np	nn	np	nn	np	nn	np	np	nn	nn	nn	nn	nn	nn	nn	nn	nn	np	np	nn	np	np	np	np	np	nn	np	np	nn	np	nn	--	np	np
11692-90_bb_55	<nnxnp>	np	np	nn	nn	np	np	np	np	np	np	nn	np	np	np	np	nn	nn	np	np	nn	nn	nn	np	np	nn	np	nn	nn	nn	nn	nn	nn	np	nn	np	nn	np	np	nn	nn	nn	np	np	np	np	nn	nn	np
11709-90_bb_22	<nnxnp>	np	np	nn	nn	nn	nn	np	np	np	nn	nn	np	nn	np	nn	nn	np	nn	np	np	np	nn	np	nn	nn	np	np	nn	nn	np	nn	nn	--	np	nn	np	np	nn	nn	nn	nn	nn	nn	nn	nn	nn	nn	nn
11734-90_bb_46	<nnxnp>	nn	nn	nn	np	nn	nn	np	np	nn	np	np	np	nn	np	nn	np	nn	nn	nn	np	np	np	np	np	np	np	nn	np	np	np	np	nn	np	np	nn	np	np	nn	np	nn	nn	nn	nn	np	np	nn	nn	np
11740-90_bb_74	<nnxnp>	np	np	nn	--	np	np	nn	nn	np	np	np	np	nn	nn	np	np	nn	np	nn	--	np	np	nn	np	nn	np	nn	nn	nn	nn	np	np	nn	np	nn	nn	np	nn	np	np	np	np	np	np	np	nn	np	np
11768-90_bb_r2_72	<nnxnp>	nn	nn	np	nn	nn	np	nn	nn	np	nn	--	--	nn	nn	nn	nn	--	nn	nn	nn	np	np	nn	np	np	nn	nn	--	np	np	np	np	np	nn	--	nn	nn	nn	nn	np	nn	nn	nn	nn	np	nn	np	nn
1177-184_bb_62	<nnxnp>	np	nn	nn	nn	np	np	nn	nn	np	np	nn	nn	np	np	np	np	np	nn	np	np	nn	nn	nn	np	np	nn	nn	np	np	nn	nn	np	nn	np	np	nn	np	np	np	nn	np	np	np	np	np	nn	np	np
11771-90_bb_87	<nnxnp>	np	nn	nn	np	nn	nn	np	nn	np	np	nn	np	np	np	np	nn	nn	nn	np	np	np	np	np	np	nn	np	nn	np	nn	nn	np	nn	nn	np	np	nn	nn	np	np	np	nn	nn	np	nn	nn	nn	np	nn
11771-90_bb_r2_64	<nnxnp>	nn	np	np	nn	np	np	nn	np	nn	nn	np	nn	nn	nn	nn	np	np	np	nn	nn	nn	nn	nn	nn	nn	nn	np	nn	np	np	nn	np	np	nn	nn	np	np	nn	nn	nn	np	np	nn	np	np	np	nn	np
11777-90_bb_r2_71	<nnxnp>	nn	nn	nn	np	nn	np	np	nn	np	nn	--	--	np	np	nn	nn	--	np	np	nn	nn	np	nn	np	nn	nn	nn	np	np	np	nn	np	np	nn	nn	nn	nn	np	nn	np	nn	np	nn	nn	np	nn	nn	nn
11777-90_bb_r2_83	<nnxnp>	nn	nn	nn	np	nn	np	np	nn	np	nn	--	--	np	np	nn	nn	--	np	np	nn	nn	np	nn	np	nn	nn	nn	np	np	np	nn	np	np	nn	nn	nn	nn	np	nn	np	nn	np	nn	nn	np	nn	nn	nn
11808-90_bb_r2_64	<nnxnp>	np	np	np	nn	--	np	nn	nn	np	np	--	--	np	nn	nn	--	--	np	np	np	np	--	np	np	np	nn	--	--	nn	nn	nn	np	nn	nn	--	--	nn	np	nn	--	--	nn	nn	np	np	nn	np	nn
11808-90_bb_r2_86	<nnxnp>	np	np	np	nn	--	np	nn	nn	np	np	--	--	np	nn	nn	--	--	np	np	np	np	--	np	np	np	nn	--	--	nn	nn	nn	np	nn	nn	--	--	nn	np	nn	--	--	nn	nn	np	np	nn	np	nn
1181-184_bb_r2_41	<nnxnp>	nn	nn	nn	nn	--	np	--	nn	--	np	--	--	nn	--	np	--	--	np	np	nn	np	--	nn	np	np	nn	--	--	np	np	nn	nn	nn	np	--	--	np	np	np	--	--	np	np	np	nn	nn	np	--
1181-184_bb_r2_51	<nnxnp>	nn	nn	nn	nn	--	np	--	nn	--	np	--	--	nn	--	np	--	--	np	np	nn	np	--	nn	np	np	nn	--	--	np	np	nn	nn	nn	np	--	--	np	np	np	--	--	np	np	np	nn	nn	np	--
1181-184_bb_r2_71	<nnxnp>	np	np	np	np	--	nn	--	np	nn	nn	--	--	np	--	nn	--	--	nn	nn	np	nn	--	np	nn	nn	np	--	--	nn	nn	np	np	np	nn	--	--	nn	nn	nn	--	--	nn	nn	nn	np	np	nn	--
11829-89_bb_r2_61	<nnxnp>	np	nn	np	np	nn	nn	nn	nn	np	nn	np	np	np	nn	np	nn	nn	nn	np	nn	np	np	np	nn	np	np	nn	nn	np	nn	np	np	np	np	nn	nn	nn	np	nn	nn	nn	np	nn	np	nn	nn	np	np
11831-89_bb_19	<nnxnp>	nn	nn	np	nn	nn	np	nn	nn	np	nn	nn	nn	nn	nn	nn	nn	nn	nn	nn	nn	np	np	nn	np	nn	nn	nn	nn	np	np	np	np	np	nn	np	nn	nn	nn	nn	np	nn	nn	--	nn	np	nn	np	nn
11832-89_bb_r2_1	<nnxnp>	np	np	--	nn	np	np	--	nn	--	np	nn	--	nn	np	np	np	np	np	np	--	np	np	np	np	np	nn	np	nn	np	nn	--	--	nn	np	nn	np	nn	np	np	np	np	np	nn	nn	nn	nn	nn	np
11832-89_bb_r2_2	<nnxnp>	np	np	--	nn	np	np	--	nn	--	np	nn	--	nn	np	np	np	np	np	np	--	np	np	np	np	np	nn	np	nn	np	nn	--	--	nn	np	nn	np	nn	np	np	np	np	np	nn	nn	nn	nn	nn	np
11833-89_bb_r2_79	<nnxnp>	nn	nn	np	np	nn	np	np	nn	np	np	nn	nn	np	nn	--	nn	np	--	np	np	--	nn	nn	np	nn	nn	np	--	nn	nn	nn	np	np	np	np	np	nn	nn	nn	--	np	np	nn	nn	np	nn	nn	nn
11848-89_bb_r2_69	<nnxnp>	nn	np	np	--	nn	np	nn	np	nn	np	nn	nn	nn	np	np	np	np	np	np	np	np	np	np	np	np	nn	np	nn	nn	np	nn	np	nn	np	nn	np	nn	np	np	np	np	np	np	nn	nn	nn	nn	np
11848-89_bb_r2_94	<nnxnp>	nn	nn	nn	--	nn	nn	np	nn	np	nn	np	np	np	nn	nn	nn	nn	nn	nn	nn	nn	nn	nn	nn	nn	np	nn	np	np	nn	np	nn	np	nn	np	nn	np	nn	nn	nn	nn	nn	nn	np	np	np	np	nn
11855-89_bb_r2_47	<nnxnp>	np	np	nn	nn	np	np	np	nn	nn	nn	nn	np	nn	np	nn	np	np	nn	np	nn	nn	nn	nn	nn	nn	nn	nn	np	np	np	np	--	nn	nn	nn	np	np	nn	nn	np	nn	np	np	nn	np	nn	nn	nn
11867-89_bb_41	<nnxnp>	np	np	nn	np	np	np	nn	np	nn	np	np	nn	nn	np	nn	np	nn	np	np	np	np	np	nn	nn	np	nn	nn	nn	nn	np	nn	np	nn	nn	nn	nn	np	nn	np	--	np	nn	nn	np	nn	nn	np	nn
11867-89_bb_r2_43	<nnxnp>	np	np	nn	np	np	np	nn	np	nn	np	np	nn	nn	np	nn	np	nn	np	np	np	np	np	nn	nn	np	nn	nn	nn	nn	np	nn	np	nn	nn	nn	nn	np	nn	np	--	np	nn	nn	np	nn	nn	np	nn
1187-184_bb_r2_9	<nnxnp>	np	nn	nn	--	nn	nn	--	np	np	nn	nn	np	nn	nn	np	nn	np	nn	np	np	np	np	np	np	nn	np	np	np	nn	np	nn	np	nn	np	nn	np	nn	nn	nn	np	nn	nn	nn	nn	np	nn	np	nn
11900-89_bb_r2_2	<nnxnp>	np	nn	np	nn	np	nn	nn	nn	np	np	np	nn	nn	np	np	np	np	np	np	np	nn	nn	nn	np	np	np	np	np	nn	nn	nn	nn	np	np	np	np	nn	nn	np	nn	nn	nn	nn	--	np	nn	np	np
11910-89_bb_31	<nnxnp>	nn	np	np	np	np	nn	nn	np	--	np	np	nn	np	nn	np	nn	nn	nn	nn	np	np	np	nn	np	np	np	np	nn	nn	nn	nn	nn	np	np	np	nn	np	np	np	nn	np	nn	nn	np	nn	np	np	np
11910-89_bb_33	<nnxnp>	nn	np	np	np	np	nn	nn	np	--	np	np	nn	np	nn	np	nn	nn	nn	nn	np	np	np	nn	np	np	np	np	nn	nn	nn	nn	nn	np	np	np	nn	np	np	np	nn	np	nn	nn	np	nn	np	np	np
11913-89_bb_r2_59	<nnxnp>	np	nn	np	np	np	nn	np	nn	nn	nn	np	np	nn	nn	np	nn	np	nn	np	nn	nn	nn	nn	nn	np	np	nn	np	np	nn	nn	--	np	np	nn	nn	nn	nn	nn	np	nn	nn	nn	nn	nn	np	np	nn
11914-89_bb_r2_85	<nnxnp>	nn	nn	nn	nn	--	np	nn	nn	np	np	--	--	np	nn	np	np	--	np	np	nn	np	nn	nn	np	np	np	nn	--	np	np	nn	nn	nn	np	--	np	np	np	np	nn	--	np	np	np	np	nn	np	np
11920-89_bb_27	<nnxnp>	np	np	np	np	nn	np	np	np	np	nn	--	nn	np	np	np	nn	np	--	nn	np	np	np	nn	np	--	--	nn	np	np	nn	np	nn	nn	np	nn	nn	np	nn	nn	nn	nn	nn	np	--	nn	--	np	np
1193-184_bb_69	<nnxnp>	nn	np	nn	np	np	nn	nn	np	nn	nn	np	np	nn	np	nn	np	np	np	nn	nn	np	nn	nn	nn	np	nn	nn	np	nn	np	nn	nn	nn	np	np	np	np	nn	np	np	np	nn	--	np	nn	np	nn	np
1193-184_bb_76	<nnxnp>	nn	np	nn	np	np	nn	nn	np	nn	nn	np	np	nn	np	nn	np	np	np	nn	nn	np	nn	nn	nn	np	nn	nn	np	nn	np	nn	nn	nn	np	np	np	np	nn	np	np	np	nn	--	np	nn	np	nn	np
11936-89_bb_r2_87	<nnxnp>	nn	nn	np	nn	nn	nn	nn	np	np	np	np	nn	np	nn	np	nn	nn	nn	nn	np	np	np	np	np	np	np	nn	np	nn	nn	nn	nn	nn	np	np	nn	nn	np	np	np	np	nn	nn	nn	nn	np	np	np
11946-89_bb_r2_47	<nnxnp>	np	np	nn	np	np	np	nn	nn	--	np	np	np	nn	nn	nn	np	np	np	np	nn	np	np	nn	np	nn	np	nn	nn	nn	nn	np	nn	nn	np	nn	np	np	nn	np	np	np	np	np	np	np	nn	np	nn
11957-89_bb_60	<nnxnp>	nn	nn	np	np	np	np	--	nn	nn	np	np	nn	--	nn	np	np	nn	np	nn	nn	nn	np	nn	np	np	nn	nn	np	np	nn	np	np	nn	nn	nn	nn	nn	np	np	nn	np	--	np	--	--	np	np	np
11963-89_bb_r2_86	<nnxnp>	nn	nn	np	--	nn	nn	nn	np	np	np	np	nn	np	nn	np	nn	nn	nn	nn	np	np	np	np	np	np	np	np	np	nn	nn	nn	nn	np	np	np	nn	nn	np	np	np	np	nn	nn	np	nn	--	np	np
11992-89_bb_r2_22	<nnxnp>	nn	nn	np	nn	nn	nn	np	nn	nn	nn	np	nn	nn	np	nn	nn	np	nn	np	nn	np	nn	nn	np	np	nn	nn	nn	nn	nn	np	np	np	nn	np	np	np	np	nn	nn	np	np	nn	np	nn	np	np	np
12003-89_bb_71	<nnxnp>	np	np	np	nn	np	nn	nn	np	nn	np	nn	np	nn	nn	np	np	nn	nn	nn	np	np	nn	np	nn	np	np	np	nn	nn	nn	np	nn	nn	np	np	np	np	nn	np	nn	np	nn	np	np	nn	np	np	np
12015-89_bb_32	<nnxnp>	nn	nn	nn	nn	np	nn	--	np	nn	np	nn	nn	nn	nn	nn	nn	np	np	nn	np	np	np	np	np	nn	np	np	nn	np	nn	np	np	np	nn	np	np	nn	np	nn	nn	nn	nn	np	nn	nn	nn	nn	np
12015-89_bb_r2_38	<nnxnp>	nn	nn	nn	nn	np	nn	--	np	nn	np	nn	nn	nn	nn	nn	nn	np	np	nn	np	np	np	np	np	nn	np	np	nn	np	nn	np	np	np	nn	np	np	nn	np	nn	nn	nn	nn	np	nn	nn	nn	nn	np
12015-89_bb_r2_73	<nnxnp>	nn	nn	nn	nn	np	nn	--	np	nn	np	nn	nn	nn	nn	nn	nn	np	np	nn	np	np	np	np	np	nn	np	np	nn	np	nn	np	np	np	nn	np	np	nn	np	nn	nn	nn	nn	np	nn	nn	nn	nn	np
12019-89_bb_61	<nnxnp>	nn	np	nn	nn	nn	nn	np	np	nn	nn	nn	np	np	np	nn	nn	np	np	np	np	np	np	np	np	nn	np	nn	np	nn	np	nn	nn	np	np	np	nn	np	np	np	nn	nn	np	nn	nn	np	nn	np	np
12019-89_bb_r2_56	<nnxnp>	np	nn	np	np	--	np	nn	nn	np	np	--	--	nn	nn	np	--	--	nn	nn	nn	nn	--	nn	nn	np	nn	--	--	np	nn	np	np	nn	nn	--	--	nn	nn	nn	--	--	nn	np	np	nn	np	nn	nn
12025-89_bb_14	<nnxnp>	nn	nn	nn	--	nn	np	nn	nn	np	np	np	np	nn	nn	np	np	np	--	np	nn	np	nn	nn	np	np	nn	nn	nn	np	np	nn	nn	nn	nn	nn	np	np	np	np	nn	nn	np	np	--	nn	nn	np	np
12036-89_bb_r2_90	<nnxnp>	np	np	np	nn	np	nn	nn	np	nn	np	nn	np	np	nn	nn	np	nn	np	np	np	np	nn	np	nn	nn	np	np	nn	np	nn	nn	np	nn	np	nn	nn	nn	np	np	np	np	nn	np	np	nn	np	nn	nn
12041-89_bb_23	<nnxnp>	--	nn	np	nn	nn	nn	--	--	np	--	np	np	nn	nn	--	nn	np	nn	nn	nn	nn	nn	nn	--	np	np	np	nn	np	--	--	nn	nn	--	np	np	nn	np	--	np	--	nn	nn	np	--	np	np	np
12041-89_bb_80	<nnxnp>	--	nn	np	nn	nn	nn	--	--	np	--	np	np	nn	nn	--	nn	np	nn	nn	nn	nn	nn	nn	--	np	np	np	nn	np	--	--	nn	nn	--	np	np	nn	np	--	np	--	nn	nn	np	--	np	np	np
12041-89_bb_82	<nnxnp>	nn	np	nn	np	np	np	--	--	nn	--	nn	nn	np	np	nn	np	nn	nn	np	np	np	np	np	--	nn	nn	nn	np	nn	--	--	np	np	nn	nn	nn	np	nn	--	nn	nn	np	np	nn	--	nn	nn	nn
12043-89_bb_r2_59	<nnxnp>	np	np	nn	--	np	np	nn	np	nn	nn	nn	np	np	nn	np	np	nn	np	nn	np	nn	np	np	nn	nn	nn	np	np	np	np	np	nn	nn	nn	np	nn	nn	nn	nn	np	nn	np	np	nn	nn	nn	nn	np
12048-89_bb_r2_86	<nnxnp>	nn	nn	nn	nn	nn	nn	np	nn	np	nn	np	nn	nn	nn	np	nn	np	nn	nn	nn	nn	nn	np	np	np	np	nn	np	nn	--	np	nn	np	nn	np	np	nn	nn	nn	nn	nn	np	nn	nn	np	nn	np	np
12067-89_bb_35	<nnxnp>	np	np	--	nn	--	np	nn	nn	np	np	np	np	nn	nn	nn	np	np	np	np	nn	np	np	nn	np	nn	np	nn	nn	np	nn	np	nn	nn	np	nn	np	np	nn	np	np	np	np	np	np	np	nn	np	nn
12076-89_bb_35	<nnxnp>	np	np	nn	nn	nn	np	nn	np	np	np	nn	nn	--	np	np	nn	nn	np	nn	nn	nn	np	np	np	nn	nn	np	nn	nn	np	nn	nn	np	nn	np	nn	np	np	np	nn	np	np	np	np	--	nn	nn	np
12076-89_bb_75	<nnxnp>	np	np	nn	nn	nn	np	nn	np	np	np	nn	nn	--	np	np	nn	nn	np	nn	nn	nn	np	np	np	nn	nn	np	nn	nn	np	nn	nn	np	nn	np	nn	np	np	np	nn	np	np	np	np	--	nn	nn	np
12078-89_bb_r2_71	<nnxnp>	np	np	nn	nn	np	np	nn	np	nn	np	nn	nn	nn	np	np	np	np	np	np	np	np	np	np	np	np	nn	np	nn	nn	--	nn	np	nn	np	nn	np	nn	np	np	np	np	np	np	nn	nn	nn	nn	np
12101-88_bb_77	<nnxnp>	nn	np	nn	nn	np	np	nn	nn	--	nn	nn	--	np	nn	nn	nn	np	--	np	nn	nn	np	nn	nn	nn	nn	np	nn	nn	--	--	np	np	nn	np	nn	nn	np	nn	--	np	np	np	nn	nn	np	np	nn
12107-88_bb_40	<nnxnp>	nn	np	np	np	np	np	np	nn	np	nn	np	nn	nn	np	np	nn	np	np	nn	nn	np	nn	np	np	nn	nn	np	np	np	nn	np	np	nn	nn	np	np	nn	np	np	nn	nn	nn	nn	nn	nn	nn	nn	nn
12112-88_bb_32	<nnxnp>	np	nn	nn	np	np	nn	np	nn	nn	nn	np	np	np	nn	np	nn	np	nn	np	nn	nn	nn	nn	nn	np	np	nn	np	--	nn	nn	np	np	np	np	nn	nn	nn	nn	np	nn	nn	nn	nn	nn	np	np	nn
12116-88_bb_32	<nnxnp>	np	np	nn	nn	nn	nn	np	np	np	nn	nn	np	nn	np	nn	nn	np	nn	np	np	np	nn	np	nn	nn	np	np	nn	nn	np	nn	nn	--	np	np	np	nn	nn	nn	np	nn	nn	nn	nn	nn	nn	nn	nn
12116-88_bb_r2_88	<nnxnp>	nn	nn	np	np	np	np	nn	nn	nn	np	np	nn	np	nn	np	np	nn	np	nn	nn	nn	np	nn	np	np	nn	nn	np	np	nn	np	np	nn	nn	nn	nn	np	np	np	nn	np	np	np	np	np	np	np	np
12168-88_bb_r2_16	<nnxnp>	nn	nn	nn	np	nn	np	nn	np	--	np	nn	--	nn	np	np	nn	np	np	np	nn	np	np	np	nn	--	nn	nn	np	np	nn	np	nn	nn	nn	np	np	nn	np	np	nn	np	nn	np	np	nn	np	nn	nn
12189-88_bb_r2_29	<nnxnp>	np	np	nn	nn	nn	np	nn	np	np	np	nn	nn	--	np	nn	nn	nn	np	nn	np	np	np	np	np	nn	nn	np	nn	nn	np	nn	nn	np	nn	np	np	np	np	np	nn	np	np	nn	np	np	nn	nn	np
12193-88_bb_13	<nnxnp>	nn	np	nn	nn	nn	np	np	np	nn	nn	nn	nn	np	np	nn	nn	np	np	--	np	np	np	np	np	nn	np	nn	np	nn	np	nn	nn	np	--	np	nn	nn	np	--	nn	np	np	nn	nn	np	--	np	np
1223-183_bb_58	<nnxnp>	np	np	nn	nn	np	np	np	nn	nn	np	nn	nn	nn	nn	np	nn	np	nn	np	np	np	nn	np	nn	nn	np	nn	nn	np	np	np	np	nn	np	np	nn	nn	nn	np	np	nn	nn	nn	nn	nn	nn	nn	nn
12231-88_bb_r2_18	<nnxnp>	np	np	np	np	nn	np	np	--	np	np	np	np	nn	np	np	np	np	np	np	nn	nn	nn	np	np	np	nn	np	np	nn	--	np	np	nn	nn	nn	np	nn	nn	np	np	nn	nn	np	nn	np	nn	np	nn
12236-88_bb_r2_1	<nnxnp>	np	np	nn	np	--	np	nn	np	nn	np	--	--	np	np	nn	np	--	nn	np	np	np	np	nn	nn	nn	nn	nn	--	nn	np	np	np	np	nn	--	--	np	nn	np	nn	--	np	np	nn	np	nn	nn	nn
12236-88_bb_r2_46	<nnxnp>	np	np	nn	np	--	np	nn	np	nn	np	--	--	np	np	nn	np	--	nn	np	np	np	np	nn	nn	nn	nn	nn	--	nn	np	np	np	np	nn	--	--	np	nn	np	nn	--	np	np	nn	np	nn	nn	nn
122393-5_bb_r2_12	<nnxnp>	nn	np	np	nn	np	np	nn	np	--	--	np	nn	nn	--	nn	np	np	np	nn	nn	--	nn	nn	nn	--	nn	np	nn	np	np	nn	nn	nn	nn	nn	np	nn	nn	--	nn	np	np	--	np	--	np	nn	np
122393-5_bb_r2_91	<nnxnp>	nn	np	np	nn	np	np	nn	np	--	--	np	nn	nn	--	nn	np	np	np	nn	nn	--	nn	nn	nn	--	nn	np	nn	np	np	nn	nn	nn	nn	nn	np	nn	nn	--	nn	np	np	--	np	--	np	nn	np
12247-88_bb_r2_50	<nnxnp>	np	nn	nn	nn	np	np	nn	nn	nn	np	nn	np	np	nn	nn	np	np	np	nn	--	np	np	np	nn	np	nn	nn	np	np	nn	np	np	np	nn	nn	nn	--	np	np	np	np	np	np	np	np	np	np	np
12262-88_bb_54	<nnxnp>	np	np	np	np	nn	nn	np	--	np	nn	np	nn	nn	np	np	nn	np	nn	np	np	nn	nn	nn	nn	nn	np	np	nn	nn	np	nn	nn	nn	np	np	np	nn	nn	nn	nn	nn	nn	nn	nn	nn	nn	nn	nn
12268-88_bb_58	<nnxnp>	nn	np	nn	np	np	nn	np	np	np	np	nn	nn	np	np	nn	nn	np	nn	nn	np	nn	nn	nn	nn	np	nn	nn	nn	nn	nn	np	nn	np	np	np	nn	np	nn	nn	nn	np	nn	nn	nn	nn	nn	np	nn
12268-88_bb_80	<nnxnp>	nn	np	nn	np	np	nn	np	np	np	np	nn	nn	np	np	nn	nn	np	nn	nn	np	nn	nn	nn	nn	np	nn	nn	nn	nn	nn	np	nn	np	np	np	nn	np	nn	nn	nn	np	nn	nn	nn	nn	nn	np	nn
12270-88_bb_r2_67	<nnxnp>	nn	nn	np	np	nn	nn	np	nn	np	nn	np	np	np	nn	nn	nn	nn	nn	nn	nn	nn	nn	nn	nn	nn	np	nn	np	np	nn	np	nn	np	nn	np	nn	np	nn	nn	nn	nn	nn	nn	np	np	np	np	nn
122922-5_bb_r2_64	<nnxnp>	nn	np	nn	nn	--	nn	nn	nn	np	np	--	--	nn	np	np	np	--	np	nn	nn	nn	np	np	nn	np	np	np	--	np	nn	nn	np	nn	nn	--	nn	np	np	np	nn	--	np	nn	nn	np	nn	nn	np
12298-88_bb_14	<nnxnp>	nn	nn	nn	nn	np	nn	nn	np	nn	np	nn	nn	nn	nn	nn	nn	np	np	nn	np	np	np	np	np	nn	np	np	nn	np	nn	np	nn	np	np	np	np	nn	np	nn	nn	nn	nn	nn	nn	nn	nn	nn	np
12298-88_bb_75	<nnxnp>	nn	nn	nn	nn	np	nn	nn	np	nn	np	nn	nn	nn	nn	nn	nn	np	np	nn	np	np	np	np	np	nn	np	np	nn	np	nn	np	nn	np	np	np	np	nn	np	nn	nn	nn	nn	nn	nn	nn	nn	nn	np
12298-88_bb_r2_30	<nnxnp>	np	np	np	np	nn	np	np	nn	np	nn	np	np	np	np	--	np	nn	nn	np	nn	nn	nn	nn	nn	np	nn	nn	np	nn	np	nn	np	nn	nn	nn	nn	np	nn	np	np	np	np	np	np	np	np	np	nn
12298-88_bb_r2_70	<nnxnp>	nn	nn	nn	nn	np	nn	nn	np	nn	np	nn	nn	nn	nn	nn	nn	np	np	nn	np	np	np	np	np	nn	np	np	nn	np	nn	np	nn	np	np	np	np	nn	np	nn	nn	nn	nn	nn	nn	nn	nn	nn	np
12300-88_bb_r2_21	<nnxnp>	np	nn	np	np	--	np	np	nn	np	np	--	--	np	np	nn	--	--	np	nn	nn	nn	--	nn	np	nn	nn	--	--	nn	np	nn	np	np	nn	--	--	nn	np	nn	--	--	nn	np	np	np	--	np	np
12330-88_bb_43	<nnxnp>	np	np	nn	nn	np	nn	np	np	nn	nn	nn	nn	nn	np	nn	np	nn	np	nn	nn	np	nn	np	nn	np	np	np	np	np	nn	np	nn	nn	nn	nn	np	np	np	nn	nn	nn	nn	np	np	nn	nn	nn	nn
12342-88_bb_r2_53	<nnxnp>	nn	nn	--	nn	--	nn	np	np	np	np	np	nn	nn	nn	nn	np	np	nn	np	np	nn	nn	nn	nn	np	np	nn	nn	nn	nn	nn	np	np	--	nn	np	--	nn	nn	np	np	nn	np	np	np	np	nn	nn
12365-87_bb_35	<nnxnp>	nn	np	nn	np	nn	np	np	np	nn	nn	nn	--	np	nn	nn	nn	nn	nn	nn	nn	np	np	np	nn	nn	nn	nn	nn	np	np	np	np	nn	nn	nn	nn	np	np	--	np	np	np	nn	np	nn	np	nn	nn
12365-87_bb_r2_25	<nnxnp>	nn	np	nn	np	nn	np	np	np	nn	nn	nn	--	np	nn	nn	nn	nn	nn	nn	nn	np	np	np	nn	nn	nn	nn	nn	np	np	np	np	nn	nn	nn	nn	np	np	nn	np	np	np	nn	np	nn	np	nn	nn
12367-87_bb_42	<nnxnp>	np	np	nn	nn	np	nn	np	np	nn	nn	np	--	nn	nn	nn	np	nn	nn	np	nn	np	nn	np	nn	np	np	nn	nn	np	nn	np	nn	nn	nn	np	np	np	np	nn	nn	nn	nn	np	np	nn	nn	nn	nn
12379-87_bb_14	<nnxnp>	nn	np	nn	nn	np	nn	nn	np	nn	nn	np	np	nn	nn	np	nn	nn	nn	np	np	np	nn	np	nn	np	np	nn	np	np	nn	np	nn	np	np	np	np	--	nn	np	np	nn	nn	nn	nn	nn	nn	nn	nn
12403-87_bb_54	<nnxnp>	nn	nn	nn	np	nn	nn	nn	np	np	nn	nn	np	np	nn	nn	nn	nn	nn	nn	nn	np	nn	nn	nn	nn	np	nn	np	nn	np	np	nn	np	nn	np	nn	np	nn	nn	nn	nn	nn	nn	np	np	np	np	nn
12407-87_bb_r2_49	<nnxnp>	nn	nn	np	nn	nn	nn	np	nn	np	nn	nn	np	nn	nn	np	nn	np	np	np	nn	nn	np	np	np	nn	nn	np	np	nn	np	nn	np	nn	np	nn	np	nn	nn	nn	np	np	nn	nn	nn	np	nn	np	nn
12413-87_bb_r2_24	<nnxnp>	--	nn	nn	--	--	nn	nn	np	nn	np	--	--	nn	--	nn	--	--	np	nn	np	np	--	np	np	nn	np	--	--	np	nn	--	np	np	nn	--	--	nn	np	nn	--	--	nn	np	nn	nn	--	nn	--
12417-87_bb_21	<nnxnp>	np	nn	np	nn	nn	np	nn	nn	np	nn	np	nn	nn	nn	nn	nn	nn	nn	nn	nn	np	np	nn	np	np	nn	nn	nn	np	np	np	np	np	nn	np	nn	nn	nn	nn	np	nn	nn	nn	nn	np	nn	np	nn
12435-87_bb_18	<nnxnp>	nn	np	nn	np	nn	np	np	np	nn	nn	nn	--	np	nn	nn	nn	nn	nn	nn	nn	np	np	np	nn	--	nn	nn	nn	np	np	np	np	nn	nn	nn	nn	--	np	--	np	np	np	np	np	nn	np	nn	nn
12435-87_bb_r2_39	<nnxnp>	nn	np	nn	np	nn	np	np	np	--	nn	nn	--	np	nn	nn	nn	nn	nn	nn	nn	np	np	np	nn	--	nn	nn	nn	np	np	np	np	nn	nn	nn	nn	--	np	--	np	np	np	np	np	nn	np	nn	nn
12444-87_bb_37	<nnxnp>	nn	nn	nn	nn	np	np	nn	nn	--	np	nn	np	np	nn	nn	np	nn	np	nn	nn	np	np	np	np	np	nn	nn	np	np	nn	np	np	np	nn	nn	nn	np	np	np	np	np	np	np	np	np	np	np	np
12452-87_bb_38	<nnxnp>	np	np	np	nn	np	np	np	nn	np	np	np	nn	np	np	np	np	np	np	np	np	nn	np	np	np	np	nn	np	nn	np	nn	np	np	nn	nn	nn	np	nn	np	--	nn	nn	np	np	nn	np	np	nn	np
1246-182_bb_r2_95	<nnxnp>	nn	nn	nn	nn	--	nn	np	nn	np	np	--	--	nn	np	np	np	--	nn	nn	np	nn	np	nn	nn	nn	np	np	--	np	nn	nn	np	nn	np	--	nn	np	np	np	np	--	np	nn	np	np	np	np	np
12464-87_bb_63	<nnxnp>	np	nn	nn	np	np	nn	nn	nn	--	np	np	--	np	nn	np	--	nn	nn	nn	nn	np	np	nn	np	np	np	np	nn	nn	nn	nn	nn	np	np	np	np	np	nn	np	nn	np	nn	nn	--	np	--	np	np
12464-87_bb_r2_13	<nnxnp>	nn	nn	np	nn	nn	np	np	np	nn	nn	nn	--	nn	np	nn	--	np	np	np	np	nn	nn	np	nn	nn	nn	nn	np	np	np	np	np	nn	nn	nn	nn	nn	np	nn	np	nn	np	np	nn	nn	nn	nn	nn
12464-87_bb_r2_20	<nnxnp>	np	nn	nn	np	np	nn	nn	nn	np	np	np	--	np	nn	np	--	nn	nn	nn	nn	np	np	nn	np	np	np	np	nn	nn	nn	nn	nn	np	np	np	np	np	nn	np	nn	np	nn	nn	--	np	--	np	np
12481-87_bb_67	<nnxnp>	np	np	nn	nn	nn	nn	nn	nn	np	np	nn	nn	np	np	np	np	np	nn	nn	nn	np	np	np	nn	--	np	nn	np	nn	nn	--	np	nn	nn	np	np	np	np	np	nn	np	nn	nn	np	np	np	np	np
12493-87_bb_32	<nnxnp>	np	np	nn	nn	nn	nn	nn	nn	np	nn	nn	--	np	np	np	nn	np	nn	np	nn	np	np	nn	nn	nn	nn	nn	nn	nn	nn	nn	np	np	nn	np	np	np	np	np	nn	np	np	nn	np	nn	np	np	np
12493-87_bb_49	<nnxnp>	nn	nn	np	np	np	np	np	np	nn	np	np	--	nn	nn	nn	np	nn	np	nn	np	nn	nn	np	np	np	np	np	np	np	np	np	nn	nn	np	nn	nn	nn	nn	nn	np	nn	nn	np	nn	np	nn	nn	nn
12493-87_bb_r2_4	<nnxnp>	np	np	nn	nn	nn	nn	nn	nn	np	nn	nn	--	np	np	np	nn	np	nn	np	nn	np	np	nn	nn	nn	nn	nn	nn	nn	nn	nn	np	np	nn	np	np	np	np	np	nn	np	np	nn	np	nn	np	np	np
12530-87_bb_77	<nnxnp>	nn	nn	np	np	nn	np	np	nn	np	np	nn	np	np	nn	np	nn	np	np	np	np	nn	nn	nn	np	nn	nn	np	nn	nn	np	nn	np	nn	np	np	np	nn	nn	nn	np	np	np	nn	nn	np	nn	nn	nn
12539-87_bb_r2_43	<nnxnp>	nn	nn	nn	nn	np	nn	nn	np	--	np	nn	nn	nn	nn	nn	nn	np	np	nn	np	np	np	np	np	nn	np	np	--	np	nn	np	nn	np	np	np	np	nn	np	nn	nn	nn	nn	--	nn	nn	nn	nn	np
12541-87_bb_16	<nnxnp>	nn	nn	np	np	np	nn	np	nn	nn	nn	nn	nn	--	np	np	nn	nn	nn	nn	np	np	np	nn	nn	nn	np	np	np	nn	np	nn	np	np	nn	np	nn	nn	np	nn	nn	np	nn	nn	nn	np	nn	nn	nn
12541-87_bb_40	<nnxnp>	np	np	nn	nn	nn	np	nn	np	np	np	np	np	--	nn	nn	np	np	np	np	nn	nn	nn	np	np	np	nn	nn	nn	np	nn	np	nn	nn	np	nn	np	np	nn	np	nn	nn	np	np	np	nn	np	np	np
12558-87_bb_r2_17	<nnxnp>	nn	nn	nn	--	np	nn	nn	np	nn	nn	nn	nn	np	nn	nn	nn	nn	nn	nn	np	np	np	nn	nn	nn	np	nn	nn	np	nn	nn	--	nn	np	np	nn	np	np	nn	--	np	np	nn	np	nn	np	nn	np
12569-87_bb_87	<nnxnp>	nn	nn	nn	nn	--	nn	np	nn	np	np	nn	--	nn	np	np	np	nn	nn	nn	np	nn	np	nn	nn	nn	np	np	nn	np	nn	nn	np	nn	np	nn	nn	--	np	np	np	nn	np	nn	np	np	np	np	np
12589-87_bb_r2_23	<nnxnp>	np	np	nn	--	nn	np	--	nn	np	np	nn	nn	nn	np	np	np	np	nn	np	np	nn	np	nn	np	np	nn	nn	np	np	nn	nn	np	nn	np	np	nn	np	np	nn	nn	np	np	np	np	np	np	np	np
12598-86_bb_58	<nnxnp>	nn	np	--	np	nn	np	--	nn	np	nn	nn	--	nn	nn	np	np	nn	nn	np	nn	nn	np	np	nn	nn	np	nn	np	nn	np	np	nn	np	np	nn	nn	nn	np	np	nn	np	np	--	nn	np	nn	np	nn
12598-86_bb_60	<nnxnp>	nn	np	--	np	nn	np	--	nn	np	nn	nn	--	nn	nn	np	np	nn	nn	np	nn	nn	np	np	nn	nn	np	nn	np	nn	np	np	nn	np	np	nn	nn	nn	np	np	nn	np	np	--	nn	np	nn	np	nn
12599-86_bb_63	<nnxnp>	nn	np	nn	nn	np	nn	nn	np	nn	nn	np	np	nn	nn	np	nn	nn	nn	np	--	np	nn	np	nn	np	np	nn	np	np	nn	np	nn	nn	np	np	np	np	nn	np	np	nn	nn	nn	nn	nn	--	nn	nn
12599-86_bb_r2_54	<nnxnp>	nn	np	nn	nn	np	nn	nn	np	nn	nn	np	np	nn	nn	np	nn	nn	nn	np	--	np	nn	np	nn	np	np	nn	np	np	nn	np	nn	nn	np	np	np	np	nn	np	np	nn	nn	nn	nn	nn	--	nn	nn
12609-86_bb_r2_63	<nnxnp>	np	nn	nn	np	nn	np	nn	nn	np	np	np	nn	nn	nn	np	np	nn	nn	np	nn	nn	nn	nn	nn	nn	np	nn	nn	np	nn	np	np	nn	nn	nn	np	nn	nn	nn	np	np	nn	np	np	nn	np	np	nn
12617-86_bb_r2_90	<nnxnp>	np	nn	np	--	nn	nn	np	np	np	np	np	np	nn	np	nn	np	nn	nn	nn	np	np	nn	np	np	np	np	nn	np	np	np	np	nn	nn	np	nn	np	np	nn	np	nn	nn	nn	nn	np	np	nn	nn	np
12626-86_bb_29	<nnxnp>	nn	nn	np	np	np	nn	np	nn	nn	nn	nn	np	np	np	np	nn	nn	np	nn	np	np	np	nn	nn	nn	np	np	np	nn	np	nn	np	np	nn	nn	nn	nn	np	nn	np	np	nn	nn	nn	np	nn	nn	nn
12626-86_bb_r2_95	<nnxnp>	np	np	nn	nn	nn	np	nn	np	np	np	np	nn	nn	nn	nn	np	np	nn	np	nn	nn	nn	np	np	np	nn	nn	nn	np	nn	np	nn	nn	np	np	np	np	nn	np	nn	nn	np	np	np	nn	np	np	np
12636-86_bb_58	<nnxnp>	np	np	np	nn	nn	np	--	nn	nn	np	np	np	nn	np	np	np	np	np	np	nn	nn	nn	np	np	np	nn	np	--	nn	np	np	np	np	nn	nn	np	nn	nn	np	np	nn	nn	np	nn	nn	nn	np	nn
12636-86_bb_r2_93	<nnxnp>	nn	nn	nn	np	np	nn	nn	np	nn	nn	nn	nn	np	nn	nn	nn	nn	nn	nn	np	np	np	nn	nn	nn	np	nn	nn	np	nn	nn	nn	nn	np	np	nn	np	np	nn	nn	np	np	nn	np	np	np	nn	np
12637-86_bb_r2_23	<nnxnp>	nn	nn	np	np	nn	np	np	nn	np	np	--	--	np	nn	np	nn	--	np	np	np	nn	np	np	np	nn	nn	np	nn	nn	np	nn	np	nn	np	np	np	nn	nn	nn	np	np	np	nn	nn	np	nn	nn	nn
12637-86_bb_r2_29	<nnxnp>	nn	nn	np	np	nn	np	np	nn	np	np	--	--	np	nn	np	nn	--	np	np	np	nn	np	np	np	nn	nn	np	nn	nn	np	nn	np	nn	np	np	np	nn	nn	nn	np	np	np	nn	nn	np	nn	nn	nn
12642-86_bb_r2_19	<nnxnp>	nn	np	nn	np	np	np	--	nn	nn	np	nn	nn	np	np	nn	np	nn	nn	np	--	np	np	np	np	nn	nn	nn	np	nn	nn	np	np	np	nn	nn	nn	np	nn	np	nn	np	np	--	nn	np	nn	nn	nn
12642-86_bb_r2_2	<nnxnp>	nn	nn	np	nn	nn	nn	--	np	--	nn	np	np	nn	nn	np	nn	np	np	nn	--	nn	nn	nn	nn	np	np	np	nn	np	np	nn	nn	nn	np	np	np	nn	np	nn	np	nn	nn	--	--	nn	np	np	np
12652-86_bb_42	<nnxnp>	nn	np	np	--	np	nn	np	nn	nn	nn	nn	nn	nn	np	nn	nn	nn	nn	nn	np	nn	np	nn	nn	nn	--	np	np	nn	np	np	--	np	nn	np	nn	nn	np	nn	np	np	nn	nn	nn	np	np	nn	nn
12652-86_bb_r2_30	<nnxnp>	nn	np	np	--	np	nn	np	nn	nn	nn	nn	nn	np	np	nn	nn	nn	nn	nn	np	nn	np	nn	nn	nn	--	np	np	nn	np	np	--	np	nn	np	nn	nn	np	nn	np	np	nn	nn	nn	np	np	nn	nn
12652-86_bb_r2_80	<nnxnp>	nn	np	np	--	np	nn	np	nn	nn	nn	nn	nn	np	np	nn	nn	nn	nn	nn	np	nn	np	nn	nn	nn	--	np	np	nn	np	np	--	np	nn	np	nn	nn	np	nn	np	np	nn	nn	nn	np	np	nn	nn
12665-86_bb_r2_63	<nnxnp>	np	np	nn	np	np	np	nn	nn	np	np	np	np	nn	nn	np	np	nn	np	nn	nn	np	np	nn	np	nn	np	nn	nn	nn	nn	np	np	nn	np	nn	nn	np	nn	np	np	np	np	np	np	np	nn	np	np
1267-181_bb_r2_83	<nnxnp>	nn	nn	np	np	--	np	np	np	nn	np	--	--	nn	nn	nn	np	--	np	nn	np	nn	nn	np	np	np	np	np	--	np	np	np	nn	nn	np	--	--	nn	nn	nn	np	--	nn	np	nn	np	nn	nn	nn
12676-86_bb_r2_4	<nnxnp>	np	np	np	np	np	np	nn	np	nn	np	np	nn	nn	np	--	np	nn	np	--	np	np	np	nn	nn	np	nn	nn	nn	nn	nn	--	np	nn	nn	nn	nn	np	nn	np	np	np	nn	--	np	--	nn	np	nn
126889-4_bb_r2_15	<nnxnp>	np	np	np	--	np	nn	--	np	np	np	--	nn	np	np	--	np	np	np	--	--	--	nn	nn	np	np	nn	np	np	np	np	nn	--	nn	nn	nn	nn	--	nn	--	nn	np	nn	np	nn	nn	np	--	nn
126889-4_bb_r2_90	<nnxnp>	np	np	np	--	np	nn	--	np	nn	nn	--	nn	np	np	--	np	np	np	--	--	--	nn	nn	nn	np	nn	np	np	np	nn	nn	--	nn	nn	nn	nn	--	nn	--	nn	np	nn	nn	nn	nn	np	--	nn
12689-86_bb_14	<nnxnp>	nn	np	np	nn	--	nn	np	nn	nn	nn	nn	np	np	np	nn	nn	np	np	nn	nn	np	np	nn	np	np	nn	np	nn	np	np	np	np	np	np	np	nn	nn	nn	np	nn	nn	np	nn	nn	np	nn	nn	np
1269-181_bb_67	<nnxnp>	nn	np	nn	np	nn	np	np	np	nn	np	np	nn	nn	nn	nn	nn	np	nn	nn	np	nn	nn	nn	np	nn	np	nn	np	np	np	np	nn	nn	nn	nn	np	nn	nn	nn	nn	np	np	np	np	nn	nn	np	nn
12700-86_bb_32	<nnxnp>	np	nn	nn	nn	nn	nn	np	np	np	nn	nn	np	nn	nn	np	nn	np	nn	np	np	np	np	np	np	nn	nn	np	np	nn	np	nn	--	nn	np	nn	np	nn	nn	nn	np	nn	nn	nn	nn	np	np	np	nn
12702-86_bb_65	<nnxnp>	nn	np	nn	np	nn	np	np	np	nn	--	nn	np	--	np	nn	nn	nn	nn	np	nn	np	np	np	nn	nn	nn	nn	nn	np	np	np	nn	nn	nn	nn	nn	np	nn	nn	np	np	np	nn	np	--	np	nn	nn
12707-86_bb_r2_1	<nnxnp>	np	np	--	np	np	np	nn	nn	--	np	np	np	--	nn	np	nn	nn	np	--	nn	np	np	nn	np	nn	np	nn	nn	nn	nn	--	np	nn	np	nn	nn	np	nn	--	np	np	np	np	np	np	nn	np	np
12709-86_bb_87	<nnxnp>	np	np	np	nn	np	np	np	--	nn	np	np	--	np	np	np	np	np	np	np	nn	nn	np	np	np	np	nn	np	nn	np	nn	--	np	nn	np	nn	np	--	np	nn	np	--	np	np	nn	--	nn	nn	np
12711-86_bb_41	<nnxnp>	nn	np	np	np	np	np	nn	nn	nn	np	np	nn	np	np	nn	np	nn	np	nn	nn	nn	nn	nn	np	np	nn	nn	nn	nn	np	np	nn	np	np	np	nn	nn	np	np	nn	nn	np	nn	np	nn	nn	nn	np
12712-86_bb_r2_45	<nnxnp>	nn	nn	np	np	np	np	nn	nn	nn	np	np	nn	np	nn	np	np	nn	np	nn	nn	nn	np	nn	np	np	np	nn	np	np	nn	np	np	nn	--	nn	nn	nn	np	np	nn	np	np	--	np	np	np	np	np
12716-86_bb_38	<nnxnp>	np	nn	nn	nn	nn	nn	np	np	--	nn	nn	np	nn	nn	--	nn	np	nn	np	np	np	np	np	nn	nn	np	np	np	nn	np	nn	np	nn	np	nn	np	nn	nn	nn	np	nn	nn	nn	nn	np	np	np	nn
12716-86_bb_r2_73	<nnxnp>	nn	np	np	np	np	np	nn	nn	nn	np	np	nn	np	np	--	np	nn	nn	nn	nn	nn	nn	nn	nn	np	nn	nn	nn	np	nn	np	nn	np	nn	np	nn	nn	np	nn	nn	np	np	nn	np	nn	nn	nn	np
12724-86_bb_52	<nnxnp>	np	nn	np	np	nn	np	np	nn	nn	nn	np	nn	np	nn	nn	nn	np	np	np	nn	np	nn	nn	np	np	nn	nn	np	nn	np	np	nn	np	nn	np	np	nn	nn	nn	nn	np	nn	np	nn	nn	nn	np	nn
12724-86_bb_59	<nnxnp>	np	nn	np	np	nn	np	np	nn	nn	nn	np	nn	np	nn	nn	nn	np	np	np	nn	np	nn	nn	np	np	nn	nn	np	nn	np	np	nn	np	nn	np	np	nn	nn	nn	nn	np	nn	np	nn	nn	nn	np	nn
12726-86_bb_r2_53	<nnxnp>	np	nn	nn	np	nn	np	nn	np	np	nn	np	np	np	np	np	np	nn	np	nn	np	nn	np	nn	np	nn	nn	np	np	nn	np	nn	np	np	np	np	np	np	np	nn	nn	nn	nn	nn	np	np	nn	np	nn
12750-86_bb_33	<nnxnp>	np	np	nn	nn	nn	np	nn	np	np	--	nn	nn	np	np	--	nn	nn	np	np	nn	nn	np	np	np	nn	np	np	nn	nn	nn	nn	nn	np	nn	np	nn	np	np	nn	nn	nn	np	np	--	np	nn	nn	np
12755-86_bb_86	<nnxnp>	nn	np	np	np	nn	nn	nn	--	np	nn	np	nn	nn	np	np	nn	nn	nn	np	np	nn	nn	nn	nn	nn	np	np	nn	nn	np	nn	nn	nn	np	np	np	nn	nn	nn	nn	nn	nn	nn	nn	nn	--	np	nn
12757-86_bb_r2_51	<nnxnp>	np	np	nn	--	--	nn	nn	np	nn	nn	--	--	nn	--	nn	--	--	nn	nn	nn	np	--	np	nn	np	np	--	--	np	nn	--	nn	nn	nn	--	--	np	np	np	--	--	nn	np	np	nn	--	np	--
12766-86_bb_32	<nnxnp>	np	np	nn	nn	np	np	np	nn	nn	np	nn	nn	np	nn	np	nn	np	nn	np	np	np	np	np	nn	nn	np	nn	nn	np	np	np	np	nn	nn	nn	nn	nn	np	np	np	nn	nn	np	nn	np	nn	nn	nn
12766-86_bb_r2_27	<nnxnp>	np	np	nn	nn	np	np	np	nn	nn	np	nn	nn	np	nn	np	nn	np	nn	np	np	np	np	np	nn	nn	np	nn	nn	np	np	np	np	nn	nn	nn	nn	nn	np	np	np	nn	nn	np	nn	np	nn	nn	nn
12766-86_bb_r2_53	<nnxnp>	np	np	nn	nn	np	np	np	nn	nn	np	nn	nn	np	nn	np	nn	np	nn	np	np	np	np	np	nn	nn	np	nn	nn	np	np	np	np	nn	nn	nn	nn	nn	np	np	np	nn	nn	np	nn	np	nn	nn	nn
12766-86_bb_r2_59	<nnxnp>	nn	nn	np	np	nn	nn	nn	np	np	nn	np	np	nn	np	nn	np	nn	np	nn	nn	nn	nn	nn	np	np	nn	np	np	nn	nn	nn	nn	np	np	np	np	np	nn	nn	nn	np	np	nn	np	nn	np	np	np
12772-86_bb_16	<nnxnp>	nn	np	--	np	np	np	nn	np	nn	np	np	nn	np	np	nn	np	nn	nn	nn	np	nn	nn	nn	nn	np	np	nn	nn	np	nn	np	nn	np	nn	np	nn	np	np	np	nn	nn	np	np	np	nn	np	nn	np
12774-86_bb_r2_83	<nnxnp>	nn	np	nn	np	nn	np	np	np	nn	nn	nn	np	np	np	nn	nn	nn	np	np	nn	np	np	np	nn	nn	np	np	nn	np	--	np	nn	np	nn	nn	nn	nn	nn	nn	np	np	--	nn	nn	nn	np	nn	nn
12775-86_bb_r2_95	<nnxnp>	nn	nn	nn	np	nn	np	nn	--	nn	np	nn	np	nn	np	np	nn	np	np	np	nn	np	np	np	nn	np	nn	nn	np	np	nn	np	nn	nn	nn	np	np	nn	nn	np	nn	np	nn	np	np	nn	np	nn	nn
12793-86_bb_r2_84	<nnxnp>	nn	nn	np	np	nn	nn	nn	np	np	nn	np	nn	nn	np	nn	np	nn	np	nn	nn	nn	nn	nn	np	np	--	np	np	nn	nn	nn	np	np	--	--	np	np	nn	nn	--	np	np	nn	np	nn	np	np	np
12795-86_bb_r2_43	<nnxnp>	nn	nn	nn	nn	--	np	nn	nn	np	np	--	--	nn	nn	np	np	--	np	np	nn	np	--	nn	np	np	nn	--	--	np	np	nn	nn	nn	np	--	--	np	np	np	--	--	np	np	np	nn	nn	np	np
12799-86_bb_r2_75	<nnxnp>	np	np	np	np	np	np	--	nn	nn	np	nn	np	nn	nn	np	np	nn	np	nn	nn	np	np	nn	nn	nn	np	nn	nn	nn	nn	np	np	nn	--	nn	nn	np	nn	np	np	np	nn	np	np	np	nn	np	np
12801-86_bb_67	<nnxnp>	nn	nn	np	nn	nn	nn	np	nn	nn	nn	np	--	nn	np	nn	nn	np	--	np	nn	np	nn	nn	np	np	nn	nn	nn	nn	nn	np	np	np	nn	np	np	np	np	nn	nn	np	np	nn	np	nn	np	np	np
12825-86_bb_78	<nnxnp>	np	nn	nn	nn	nn	np	nn	--	np	np	np	np	nn	nn	np	np	np	np	np	nn	nn	nn	np	np	np	nn	nn	nn	np	nn	nn	nn	nn	np	nn	np	np	nn	np	nn	nn	np	np	np	nn	nn	np	np
12832-86_bb_45	<nnxnp>	np	np	np	nn	np	np	np	nn	nn	np	np	nn	np	np	np	np	np	np	np	np	nn	np	np	np	np	nn	np	nn	np	nn	nn	np	nn	np	nn	np	nn	np	np	np	np	np	np	nn	np	nn	nn	np
12843-86_bb_r2_35	<nnxnp>	nn	nn	np	np	np	np	nn	nn	nn	np	--	--	np	nn	np	np	--	np	nn	nn	nn	np	nn	np	np	nn	nn	--	np	nn	np	np	nn	nn	--	nn	nn	np	np	nn	np	np	np	np	np	np	np	np
12843-86_bb_r2_36	<nnxnp>	nn	nn	np	np	np	np	nn	nn	nn	np	--	--	np	nn	np	np	--	np	nn	nn	nn	np	nn	np	np	nn	nn	--	np	nn	np	np	nn	nn	--	nn	nn	np	np	nn	np	np	np	np	np	np	np	np
12843-86_bb_r2_80	<nnxnp>	np	np	nn	nn	nn	nn	np	np	np	nn	--	--	nn	np	nn	nn	--	nn	np	np	np	nn	np	nn	nn	np	np	--	nn	np	nn	nn	np	np	--	np	np	nn	nn	np	nn	nn	nn	nn	nn	nn	nn	nn
1286-181_bb_59	<nnxnp>	np	np	nn	nn	np	nn	nn	np	np	np	nn	np	np	np	np	np	nn	np	nn	nn	nn	np	np	np	nn	nn	np	nn	np	nn	np	np	np	nn	nn	np	nn	nn	nn	np	np	nn	nn	np	nn	np	np	nn
12871-85_bb_r2_27	<nnxnp>	np	np	nn	nn	nn	np	nn	np	np	np	np	nn	nn	nn	nn	np	np	nn	np	nn	np	nn	nn	np	nn	nn	nn	nn	np	nn	np	nn	nn	np	np	np	np	np	nn	nn	nn	np	np	np	nn	np	np	np
12874-85_bb_r2_7	<nnxnp>	np	nn	nn	nn	np	np	nn	nn	np	np	nn	nn	np	np	np	np	np	nn	np	np	nn	nn	nn	np	--	nn	nn	np	np	nn	nn	np	nn	np	np	nn	np	np	np	nn	np	np	np	np	np	nn	np	np
12874-85_bb_r2_8	<nnxnp>	np	nn	nn	nn	np	np	nn	nn	np	np	nn	nn	np	np	np	np	np	nn	np	np	nn	nn	nn	np	--	nn	nn	np	np	nn	nn	np	nn	np	np	nn	np	np	np	nn	np	np	np	np	np	nn	np	np
12875-85_bb_r2_25	<nnxnp>	nn	nn	np	nn	nn	nn	np	nn	np	nn	nn	np	nn	nn	np	nn	np	np	np	nn	nn	np	np	np	nn	nn	np	np	nn	np	nn	np	nn	np	np	np	nn	nn	nn	np	np	nn	nn	nn	np	--	nn	nn
12875-85_bb_r2_5	<nnxnp>	nn	nn	np	nn	nn	nn	np	nn	np	nn	nn	np	nn	nn	np	nn	np	np	np	nn	nn	np	np	np	nn	nn	np	np	nn	np	nn	np	nn	np	np	np	nn	nn	nn	np	np	nn	nn	nn	np	--	nn	nn
12885-85_bb_47	<nnxnp>	nn	np	np	np	np	np	--	--	nn	--	np	--	np	np	--	np	nn	np	nn	--	nn	nn	nn	nn	--	nn	nn	nn	nn	--	np	nn	np	nn	np	nn	np	np	np	nn	np	np	nn	np	--	nn	nn	np
12885-85_bb_r2_59	<nnxnp>	nn	np	np	np	np	np	--	--	nn	--	np	--	np	np	--	np	nn	np	nn	--	nn	nn	nn	--	--	nn	nn	nn	nn	--	np	nn	np	nn	np	nn	np	np	np	nn	np	np	nn	np	--	nn	nn	np
12890-85_bb_r2_10	<nnxnp>	np	np	np	np	nn	np	nn	--	np	np	nn	np	nn	nn	np	np	nn	np	--	nn	np	np	nn	np	nn	np	nn	nn	nn	nn	np	np	nn	np	nn	nn	np	nn	np	np	np	np	np	--	np	nn	np	np
12897-85_bb_87	<nnxnp>	np	nn	np	nn	np	nn	nn	--	np	np	np	nn	nn	nn	np	np	np	np	nn	np	nn	nn	nn	np	np	np	np	np	nn	nn	nn	np	nn	np	np	np	np	np	np	nn	nn	nn	np	nn	np	nn	np	np
12941-85_bb_58	<nnxnp>	np	np	nn	nn	np	np	np	nn	nn	np	nn	np	np	nn	np	nn	np	nn	np	np	nn	np	np	nn	nn	np	nn	nn	np	np	np	nn	nn	nn	nn	nn	nn	np	--	np	nn	nn	np	nn	--	nn	nn	nn
12946-85_bb_62	<nnxnp>	nn	nn	nn	np	nn	np	nn	np	np	np	np	np	nn	np	nn	np	np	np	nn	nn	np	nn	nn	nn	np	np	nn	np	nn	np	nn	nn	nn	np	nn	np	np	nn	np	np	np	nn	nn	np	nn	np	nn	np
12946-85_bb_66	<nnxnp>	nn	nn	nn	np	nn	np	nn	np	np	np	np	np	nn	np	nn	np	np	np	nn	nn	np	nn	nn	nn	np	np	nn	np	nn	np	nn	nn	nn	np	nn	np	np	nn	np	np	np	nn	nn	np	nn	np	nn	np
12970-85_bb_30	<nnxnp>	nn	nn	np	nn	np	nn	nn	nn	nn	nn	nn	np	np	nn	nn	nn	nn	nn	np	np	nn	np	nn	nn	nn	np	np	nn	np	nn	nn	nn	np	np	np	nn	np	np	nn	nn	np	np	nn	np	nn	np	np	np
12970-85_bb_86	<nnxnp>	nn	nn	np	nn	np	nn	nn	nn	nn	nn	nn	np	np	nn	nn	nn	nn	nn	np	np	nn	np	nn	nn	nn	np	np	nn	np	nn	nn	nn	np	np	np	nn	np	np	nn	nn	np	np	nn	np	nn	np	np	np
12970-85_bb_r2_19	<nnxnp>	nn	nn	np	nn	--	nn	nn	nn	nn	nn	--	--	np	nn	nn	nn	--	nn	np	np	nn	--	nn	nn	nn	np	np	--	np	nn	nn	nn	np	np	--	--	np	np	nn	--	--	np	nn	np	nn	np	np	np
12970-85_bb_r2_45	<nnxnp>	nn	nn	np	nn	--	nn	nn	nn	nn	nn	--	--	np	nn	nn	nn	--	nn	np	np	nn	--	nn	nn	nn	np	np	--	np	nn	nn	nn	np	np	--	--	np	np	nn	--	--	np	nn	np	nn	np	np	np
12974-85_bb_r2_20	<nnxnp>	nn	np	nn	--	nn	np	nn	nn	--	np	np	nn	nn	nn	nn	np	np	nn	np	nn	np	np	nn	np	nn	nn	nn	nn	np	nn	--	nn	nn	np	np	np	np	np	np	nn	np	np	np	np	nn	np	np	nn
12975-85_bb_r2_84	<nnxnp>	np	np	np	nn	np	nn	nn	nn	--	np	--	np	nn	nn	np	np	nn	nn	--	--	np	nn	np	nn	np	np	np	nn	--	nn	np	--	nn	np	np	np	np	nn	np	nn	np	nn	--	--	nn	np	np	np
12975-85_bb_r2_88	<nnxnp>	np	np	np	nn	np	nn	nn	nn	--	np	--	np	nn	nn	np	np	nn	nn	--	--	np	nn	np	nn	np	np	np	nn	--	nn	np	--	nn	np	np	np	np	nn	np	nn	np	nn	--	--	nn	np	np	np
12978-85_bb_86	<nnxnp>	nn	np	nn	nn	np	np	nn	nn	nn	nn	nn	nn	nn	nn	np	np	np	np	np	nn	nn	nn	nn	nn	nn	nn	np	nn	nn	np	nn	np	np	nn	np	np	np	nn	nn	nn	np	np	np	np	nn	np	np	nn
12978-85_bb_87	<nnxnp>	nn	np	nn	nn	np	np	nn	nn	nn	nn	nn	nn	nn	nn	np	np	np	np	np	nn	nn	nn	nn	nn	nn	nn	np	nn	nn	np	nn	np	np	nn	np	np	np	nn	nn	nn	np	np	np	np	nn	np	np	nn
12978-85_bb_r2_71	<nnxnp>	nn	np	nn	nn	np	np	nn	nn	nn	nn	nn	nn	nn	nn	np	np	np	np	np	nn	nn	nn	nn	nn	nn	nn	np	nn	nn	np	nn	np	np	nn	np	np	np	nn	nn	nn	np	np	np	np	nn	np	np	nn
13007-85_bb_55	<nnxnp>	nn	nn	np	np	nn	np	np	nn	np	np	np	nn	np	nn	np	nn	np	nn	np	np	nn	nn	nn	np	nn	nn	nn	nn	nn	np	nn	np	np	np	np	nn	nn	nn	np	np	np	np	nn	nn	np	np	np	np
13009-85_bb_58	<nnxnp>	np	nn	nn	nn	np	np	nn	nn	nn	np	nn	np	np	nn	nn	np	np	np	nn	nn	np	np	np	np	np	nn	nn	np	np	nn	np	np	nn	nn	nn	nn	np	np	np	np	np	np	np	np	np	np	np	np
13009-85_bb_65	<nnxnp>	nn	np	np	np	nn	nn	np	np	np	nn	np	nn	nn	np	np	nn	nn	nn	np	np	nn	nn	nn	nn	nn	np	np	nn	nn	np	nn	nn	nn	np	np	np	nn	nn	nn	nn	nn	nn	nn	nn	nn	nn	nn	nn
13009-85_bb_r2_62	<nnxnp>	nn	np	np	np	nn	nn	np	np	np	nn	np	nn	nn	np	np	nn	nn	nn	np	np	nn	nn	nn	nn	nn	np	np	nn	nn	np	nn	nn	nn	np	np	np	nn	nn	nn	nn	nn	nn	nn	nn	nn	nn	nn	nn
13009-85_bb_r2_82	<nnxnp>	nn	np	np	np	nn	nn	np	np	np	nn	np	nn	nn	np	np	nn	nn	nn	np	np	nn	nn	nn	nn	nn	np	np	nn	nn	np	nn	nn	nn	np	np	np	nn	nn	nn	nn	nn	nn	nn	nn	nn	nn	nn	nn
13030-85_bb_60	<nnxnp>	nn	nn	nn	nn	nn	nn	--	np	nn	nn	np	--	np	np	--	nn	nn	np	np	np	--	np	nn	nn	np	--	nn	--	np	--	--	--	np	np	np	np	nn	np	--	np	np	np	np	np	np	np	nn	nn
13036-85_bb_r2_17	<nnxnp>	nn	nn	nn	nn	nn	nn	np	nn	np	nn	nn	np	np	np	nn	nn	nn	nn	np	nn	nn	np	nn	nn	nn	np	np	nn	np	nn	nn	nn	np	np	np	nn	np	np	np	nn	np	np	nn	np	nn	np	np	np
13036-85_bb_r2_4	<nnxnp>	nn	nn	nn	nn	nn	nn	np	nn	np	nn	nn	np	np	np	nn	nn	nn	nn	np	nn	nn	np	nn	nn	nn	np	np	nn	np	nn	nn	nn	np	np	np	nn	np	np	np	nn	np	np	nn	np	nn	np	np	np
13036-85_bb_r2_54	<nnxnp>	nn	nn	nn	nn	np	np	nn	nn	nn	np	nn	nn	np	nn	nn	np	nn	np	nn	nn	nn	np	np	np	np	nn	nn	np	np	nn	np	np	nn	nn	nn	nn	np	np	np	np	np	np	np	np	np	np	np	np
13036-85_bb_r2_66	<nnxnp>	np	np	np	np	nn	nn	np	np	np	nn	np	np	nn	np	np	nn	np	nn	np	np	np	nn	nn	nn	nn	np	np	nn	nn	np	nn	nn	np	np	np	np	nn	nn	nn	nn	nn	nn	nn	nn	nn	nn	nn	nn
13047-85_bb_27	<nnxnp>	np	np	--	nn	nn	np	nn	nn	np	np	np	np	nn	nn	nn	np	np	np	np	nn	np	np	nn	np	nn	nn	nn	nn	np	nn	np	nn	nn	np	np	np	np	np	np	nn	np	np	np	np	nn	np	np	nn
13059-85_bb_26	<nnxnp>	np	np	np	nn	np	np	np	nn	nn	np	nn	nn	nn	nn	nn	nn	np	nn	np	nn	np	nn	np	nn	np	np	nn	nn	np	nn	np	nn	nn	nn	nn	nn	nn	nn	np	np	np	np	np	nn	nn	np	nn	np
13072-85_bb_52	<nnxnp>	nn	nn	nn	nn	np	np	np	nn	np	nn	np	np	np	np	nn	nn	nn	np	nn	nn	np	nn	np	nn	np	np	np	nn	nn	np	np	nn	np	np	nn	np	nn	nn	np	np	nn	nn	np	nn	np	nn	nn	nn
13075-85_bb_r2_45	<nnxnp>	np	np	nn	np	np	np	nn	np	nn	np	np	nn	nn	np	nn	np	nn	np	np	np	np	np	nn	nn	nn	nn	nn	nn	nn	np	nn	np	nn	nn	nn	nn	--	nn	np	np	nn	nn	nn	--	nn	nn	np	nn
13143-84_bb_58	<nnxnp>	np	np	np	nn	np	np	np	nn	nn	np	nn	nn	nn	nn	nn	np	np	nn	nn	nn	np	nn	np	np	--	np	nn	np	np	nn	--	nn	nn	nn	nn	nn	np	np	np	np	np	np	np	nn	np	np	nn	np
13143-84_bb_60	<nnxnp>	nn	nn	nn	np	nn	nn	nn	np	np	nn	np	np	np	np	np	nn	nn	np	np	np	nn	np	nn	nn	--	nn	np	nn	nn	np	nn	np	np	np	np	np	nn	nn	nn	nn	nn	nn	nn	nn	nn	nn	np	nn
13152-84_bb_25	<nnxnp>	np	np	nn	nn	np	nn	np	nn	--	np	np	np	np	np	np	nn	np	np	np	np	nn	nn	np	--	nn	nn	np	np	nn	nn	nn	--	nn	np	nn	np	np	np	np	nn	np	np	np	np	nn	np	nn	np
13152-84_bb_87	<nnxnp>	np	np	nn	nn	np	nn	np	nn	--	np	np	np	np	np	np	nn	np	np	np	np	nn	nn	np	--	nn	nn	np	np	nn	nn	nn	--	nn	np	nn	np	np	np	np	nn	np	np	np	np	nn	np	nn	np
13152-84_bb_r2_2	<nnxnp>	np	np	nn	nn	np	nn	np	nn	nn	np	np	np	np	np	np	nn	np	np	np	np	nn	nn	np	--	nn	nn	np	np	nn	nn	nn	--	nn	np	nn	np	np	np	np	nn	np	np	np	np	nn	np	nn	np
13152-84_bb_r2_45	<nnxnp>	np	np	nn	nn	np	nn	np	nn	nn	np	np	np	np	np	np	nn	np	np	np	np	nn	nn	np	--	nn	nn	np	np	nn	nn	nn	--	nn	np	nn	np	np	np	np	nn	np	np	np	np	nn	np	nn	np
13152-84_bb_r2_70	<nnxnp>	np	np	nn	nn	np	nn	np	nn	nn	np	np	np	np	np	np	nn	np	np	np	np	nn	nn	np	--	nn	nn	np	np	nn	nn	nn	--	nn	np	nn	np	np	np	np	nn	np	np	np	np	nn	np	nn	np
13158-84_bb_r2_1	<nnxnp>	nn	nn	np	np	np	nn	np	np	np	np	nn	np	np	np	nn	nn	nn	np	nn	np	nn	nn	nn	np	nn	--	np	nn	nn	np	np	nn	np	nn	np	nn	np	nn	nn	nn	nn	nn	nn	nn	np	np	nn	nn
13159-84_bb_r2_23	<nnxnp>	nn	nn	np	np	nn	np	nn	nn	--	nn	--	--	nn	nn	nn	nn	--	nn	nn	nn	np	np	nn	np	np	nn	nn	--	np	np	np	np	np	nn	--	nn	nn	nn	nn	np	nn	nn	nn	nn	np	nn	np	nn
1319-180_bb_63	<nnxnp>	nn	np	np	nn	np	nn	nn	np	nn	np	nn	np	nn	nn	nn	np	nn	nn	np	np	nn	nn	np	nn	nn	np	np	nn	np	nn	nn	np	nn	np	nn	nn	np	np	np	np	nn	nn	nn	np	np	np	nn	np
1319-180_bb_69	<nnxnp>	nn	np	np	nn	np	nn	nn	np	nn	np	nn	np	nn	nn	nn	np	nn	nn	np	np	nn	nn	np	nn	nn	np	np	nn	np	nn	nn	np	nn	np	nn	nn	np	np	np	np	nn	nn	nn	np	np	np	nn	np
1319-180_bb_79	<nnxnp>	np	nn	nn	np	nn	np	np	nn	np	nn	np	nn	np	np	np	nn	np	np	nn	nn	np	np	nn	np	np	nn	nn	np	nn	np	np	nn	np	nn	np	np	nn	nn	nn	nn	np	np	np	nn	nn	nn	np	nn
1319-180_bb_r2_25	<nnxnp>	nn	np	np	nn	np	nn	nn	np	nn	np	--	--	nn	nn	nn	np	--	nn	np	np	nn	nn	np	nn	nn	np	np	--	np	nn	nn	np	nn	np	--	nn	np	np	np	np	nn	nn	nn	np	np	np	nn	np
13192-84_bb_r2_89	<nnxnp>	np	np	--	--	np	nn	np	np	nn	np	np	np	np	np	np	--	np	np	np	np	nn	nn	np	nn	nn	np	np	np	nn	nn	--	nn	nn	nn	nn	np	np	np	np	nn	np	np	np	nn	--	nn	nn	np
13209-84_bb_46	<nnxnp>	nn	nn	nn	nn	nn	np	nn	nn	np	np	np	np	np	nn	np	np	np	np	np	nn	np	nn	nn	np	np	nn	nn	np	np	np	nn	nn	nn	np	nn	np	np	np	np	nn	nn	np	np	np	nn	nn	np	np
13216-84_bb_r2_12	<nnxnp>	nn	nn	np	np	np	np	nn	nn	nn	np	np	nn	np	nn	np	np	nn	np	nn	nn	nn	np	nn	np	np	nn	nn	np	np	nn	np	np	nn	--	nn	nn	np	np	np	nn	np	np	np	--	np	np	np	--
13216-84_bb_r2_41	<nnxnp>	np	np	nn	nn	nn	nn	np	np	nn	nn	nn	np	nn	np	nn	nn	np	nn	np	np	np	nn	np	nn	nn	np	np	nn	nn	np	nn	nn	np	--	np	np	nn	nn	nn	np	nn	nn	nn	--	nn	nn	nn	nn
13218-84_bb_26	<nnxnp>	np	np	np	np	--	np	np	np	np	np	np	--	nn	np	np	np	np	np	np	nn	nn	nn	np	np	np	nn	np	np	nn	np	np	np	nn	nn	nn	np	nn	nn	np	np	nn	nn	np	nn	np	nn	np	nn
13231-84_bb_17	<nnxnp>	nn	nn	--	nn	np	nn	nn	np	nn	np	nn	nn	nn	nn	nn	nn	np	np	nn	np	np	np	np	np	nn	np	np	nn	np	nn	np	np	np	nn	np	np	nn	np	nn	nn	nn	nn	--	nn	nn	nn	nn	np
13231-84_bb_78	<nnxnp>	nn	nn	--	nn	np	nn	nn	np	nn	np	nn	nn	nn	nn	nn	nn	np	np	nn	np	np	np	np	np	nn	np	np	nn	np	nn	np	np	np	nn	np	np	nn	np	nn	nn	nn	nn	--	nn	nn	nn	nn	np
13236-84_bb_66	<nnxnp>	nn	np	nn	np	np	np	nn	nn	np	np	np	np	nn	nn	np	np	np	np	np	nn	np	np	nn	np	nn	np	nn	nn	nn	nn	np	nn	nn	np	nn	np	np	nn	np	np	np	np	np	np	np	nn	np	nn
13249-84_bb_58	<nnxnp>	np	nn	np	np	np	nn	np	nn	nn	nn	np	np	nn	nn	np	nn	np	nn	np	nn	nn	nn	--	nn	np	np	nn	np	np	nn	nn	np	np	--	np	nn	nn	nn	nn	np	nn	--	nn	nn	nn	nn	np	nn
13252-84_bb_15	<nnxnp>	np	np	nn	np	np	np	np	nn	nn	nn	nn	np	nn	np	nn	np	np	np	np	nn	nn	nn	nn	nn	nn	nn	np	nn	np	np	np	np	np	nn	nn	np	np	nn	nn	nn	nn	np	np	np	np	nn	nn	nn
13252-84_bb_r2_86	<nnxnp>	nn	nn	np	nn	nn	nn	nn	np	np	np	np	nn	np	nn	np	nn	nn	nn	nn	np	np	np	np	np	np	np	nn	np	nn	nn	nn	nn	nn	np	np	nn	nn	np	np	np	np	nn	nn	nn	nn	np	np	np
13258-84_bb_46	<nnxnp>	np	np	nn	nn	nn	np	nn	nn	np	np	np	np	nn	nn	nn	np	np	np	np	nn	np	np	nn	np	nn	nn	nn	nn	np	nn	np	nn	nn	np	np	np	--	np	np	nn	np	np	--	--	nn	np	nn	nn
13258-84_bb_r2_5	<nnxnp>	nn	nn	np	np	np	nn	--	np	nn	nn	nn	nn	np	np	np	nn	nn	nn	nn	np	nn	nn	np	nn	np	np	np	np	nn	np	nn	np	np	nn	nn	nn	--	nn	nn	np	nn	nn	--	nn	--	nn	nn	np
13263-84_bb_r2_44	<nnxnp>	np	np	--	nn	nn	nn	np	np	np	nn	nn	np	nn	np	nn	nn	np	nn	np	--	np	nn	np	nn	nn	np	np	nn	nn	np	nn	nn	np	np	np	np	np	nn	nn	np	nn	nn	nn	nn	nn	nn	nn	nn
13263-84_bb_r2_5	<nnxnp>	nn	nn	--	np	--	np	nn	nn	nn	np	np	nn	np	nn	np	np	nn	np	nn	--	nn	np	nn	np	np	nn	nn	np	--	nn	np	np	nn	nn	nn	nn	nn	np	np	nn	np	np	np	np	np	np	np	np
13263-84_bb_r2_59	<nnxnp>	nn	nn	--	np	--	np	nn	nn	nn	np	np	nn	np	nn	np	np	nn	np	nn	--	nn	np	nn	np	np	nn	nn	np	--	nn	np	np	nn	nn	nn	nn	nn	np	np	nn	np	np	np	np	np	np	--	np
13272-84_bb_51	<nnxnp>	nn	nn	np	nn	nn	np	np	np	nn	nn	nn	nn	nn	np	nn	nn	np	np	np	np	nn	nn	np	nn	nn	nn	nn	np	np	np	np	np	nn	nn	nn	nn	nn	np	nn	np	nn	np	np	nn	nn	--	nn	nn
13306-84_bb_r2_24	<nnxnp>	np	nn	np	np	nn	np	np	np	np	nn	np	nn	np	np	np	nn	np	nn	np	np	np	np	nn	np	nn	np	nn	np	np	np	np	nn	nn	np	nn	nn	np	nn	nn	nn	nn	--	--	nn	np	nn	np	np
13306-84_bb_r2_92	<nnxnp>	np	nn	np	np	nn	np	np	np	np	nn	np	nn	np	np	np	nn	np	nn	np	np	np	np	nn	np	nn	np	nn	np	np	np	np	nn	nn	np	nn	nn	np	nn	nn	nn	nn	--	--	nn	np	nn	np	np
13317-84_bb_r2_11	<nnxnp>	np	np	nn	nn	np	nn	--	--	np	nn	nn	np	np	np	np	np	nn	np	nn	--	--	np	np	np	nn	--	np	--	np	nn	np	np	np	nn	nn	np	--	nn	--	np	np	nn	nn	np	nn	np	np	nn
13317-84_bb_r2_4	<nnxnp>	np	np	nn	nn	np	nn	--	--	np	nn	nn	np	np	np	np	np	nn	np	nn	--	--	np	np	np	nn	--	np	--	np	nn	np	np	np	nn	nn	np	--	nn	--	np	np	nn	nn	np	nn	np	np	nn
13355-84_bb_61	<nnxnp>	nn	nn	np	nn	np	nn	np	nn	--	nn	np	np	np	nn	nn	nn	nn	np	nn	nn	np	nn	np	nn	np	np	np	np	nn	np	np	nn	np	nn	nn	np	nn	nn	np	np	nn	nn	np	nn	np	nn	nn	nn
13367-84_bb_r2_1	<nnxnp>	nn	nn	nn	nn	np	np	nn	np	nn	np	nn	nn	nn	np	np	np	np	np	np	np	np	np	np	np	np	nn	np	nn	np	np	nn	np	nn	nn	nn	np	np	np	np	np	np	nn	np	np	nn	nn	nn	np
13371-84_bb_87	<nnxnp>	nn	nn	np	np	nn	np	np	nn	np	np	nn	np	np	nn	np	nn	np	np	np	--	nn	nn	np	np	--	nn	np	nn	nn	np	nn	np	nn	np	np	np	nn	nn	nn	np	np	np	nn	nn	np	nn	nn	nn
13372-84_bb_13	<nnxnp>	np	nn	np	nn	nn	np	nn	nn	np	np	nn	nn	nn	np	np	np	nn	np	np	nn	np	np	np	nn	np	nn	np	nn	np	nn	nn	nn	nn	np	np	nn	np	np	--	np	nn	nn	np	nn	nn	np	nn	np
13372-84_bb_37	<nnxnp>	np	nn	np	nn	nn	np	nn	nn	np	np	nn	nn	nn	np	np	np	nn	np	np	nn	np	np	np	nn	np	nn	np	nn	np	nn	nn	nn	nn	np	np	nn	np	np	--	np	nn	nn	np	nn	nn	np	nn	np
13372-84_bb_86	<nnxnp>	nn	np	nn	np	np	nn	np	np	nn	nn	np	np	np	nn	nn	nn	np	nn	nn	np	nn	nn	nn	np	nn	np	nn	np	nn	np	np	np	np	nn	nn	np	nn	nn	nn	nn	np	np	nn	np	np	nn	np	nn
13372-84_bb_r2_8	<nnxnp>	nn	np	nn	np	np	nn	np	np	nn	nn	np	np	np	nn	nn	nn	np	nn	nn	np	nn	nn	nn	np	nn	np	nn	np	nn	np	np	np	np	nn	nn	np	nn	nn	nn	nn	np	np	--	np	np	nn	np	nn
13388-84_bb_r2_63	<nnxnp>	np	nn	nn	nn	np	np	--	nn	nn	np	nn	--	np	nn	nn	np	np	np	nn	nn	np	np	np	np	np	nn	nn	np	np	nn	np	np	np	nn	nn	nn	np	np	--	np	np	np	np	np	np	np	nn	np
13401-84_bb_18	<nnxnp>	np	nn	nn	--	np	np	np	np	np	np	nn	np	np	np	np	nn	nn	np	np	np	nn	np	np	nn	--	nn	nn	nn	np	nn	nn	np	nn	nn	np	np	nn	np	--	nn	nn	nn	np	np	nn	np	nn	nn
13415-83_bb_r2_4	<nnxnp>	np	np	--	--	np	np	nn	np	nn	np	np	nn	nn	np	nn	np	nn	np	--	np	np	np	--	nn	np	nn	nn	nn	nn	nn	--	np	nn	nn	nn	nn	np	nn	np	np	np	--	--	np	nn	nn	np	nn
13415-83_bb_r2_55	<nnxnp>	np	np	--	--	np	np	nn	np	nn	np	np	nn	nn	np	nn	np	nn	np	--	np	np	np	--	nn	np	nn	nn	nn	nn	nn	--	np	nn	nn	nn	nn	np	nn	np	np	np	--	--	np	nn	nn	np	nn
13450-83_bb_68	<nnxnp>	nn	nn	np	nn	nn	np	nn	nn	np	nn	nn	nn	nn	nn	--	nn	nn	nn	nn	nn	np	np	nn	np	np	--	nn	nn	np	np	--	np	np	nn	np	nn	nn	--	nn	np	nn	nn	nn	nn	nn	nn	np	nn
13491-83_bb_73	<nnxnp>	np	nn	nn	nn	nn	np	np	nn	nn	nn	np	nn	np	nn	nn	nn	np	np	np	nn	nn	np	nn	np	nn	nn	np	np	np	np	nn	np	nn	nn	nn	nn	nn	np	nn	np	nn	np	np	np	np	np	nn	np
13491-83_bb_86	<nnxnp>	np	nn	nn	nn	nn	np	np	nn	nn	nn	np	nn	np	nn	nn	nn	np	np	np	nn	nn	np	nn	np	nn	nn	np	np	np	np	nn	np	nn	nn	nn	nn	nn	np	nn	np	nn	np	np	np	np	np	nn	np
13491-83_bb_r2_31	<nnxnp>	np	nn	nn	nn	nn	np	np	nn	nn	nn	np	nn	np	nn	nn	nn	np	np	np	nn	nn	np	nn	np	nn	nn	np	np	np	np	nn	np	nn	nn	nn	nn	nn	np	nn	np	nn	np	np	np	np	np	nn	np
13491-83_bb_r2_36	<nnxnp>	np	nn	nn	nn	nn	np	np	nn	nn	nn	np	nn	np	nn	nn	nn	np	np	np	nn	nn	np	nn	np	nn	nn	np	np	np	np	nn	np	nn	nn	nn	nn	nn	np	nn	np	nn	np	np	np	np	np	nn	np
13497-83_bb_r2_45	<nnxnp>	nn	nn	nn	nn	np	np	nn	nn	nn	np	--	--	np	nn	nn	np	--	np	nn	nn	nn	--	np	np	np	nn	nn	np	np	nn	np	np	nn	nn	--	--	np	np	np	--	np	np	np	np	np	np	np	np
13497-83_bb_r2_70	<nnxnp>	nn	nn	nn	nn	np	np	nn	nn	nn	np	--	--	np	nn	nn	np	--	np	nn	nn	nn	--	np	np	np	nn	nn	np	np	nn	np	np	nn	nn	--	--	np	np	np	--	np	np	np	np	np	np	np	np
13499-83_bb_13	<nnxnp>	np	np	nn	nn	--	np	nn	np	np	np	nn	nn	np	--	nn	nn	nn	--	nn	nn	np	np	np	nn	nn	nn	np	np	nn	np	nn	nn	--	nn	np	np	np	np	np	nn	np	np	np	np	np	nn	nn	np
13499-83_bb_69	<nnxnp>	np	np	nn	nn	--	np	nn	np	np	np	nn	nn	np	--	nn	nn	nn	--	nn	nn	np	np	np	nn	nn	nn	np	np	nn	np	nn	nn	--	nn	np	np	np	np	np	nn	np	np	np	np	np	nn	nn	np
1350-179_bb_19	<nnxnp>	nn	nn	np	nn	nn	np	np	np	nn	nn	nn	nn	nn	np	nn	nn	np	np	np	nn	nn	nn	np	nn	nn	nn	nn	np	np	np	np	np	nn	nn	nn	np	nn	nn	nn	np	nn	np	np	nn	np	nn	nn	nn
13509-83_bb_r2_2	<nnxnp>	np	np	nn	np	nn	np	--	nn	nn	nn	np	nn	nn	nn	np	np	np	nn	nn	nn	np	np	np	nn	np	nn	nn	np	np	nn	--	np	nn	np	nn	np	nn	np	np	np	np	np	nn	np	nn	np	np	np
13518-83_bb_81	<nnxnp>	nn	nn	np	--	np	nn	np	--	nn	nn	np	np	nn	nn	nn	np	np	nn	np	np	np	nn	nn	nn	np	np	nn	np	np	np	np	np	--	np	nn	np	nn	nn	nn	np	np	nn	nn	np	nn	np	np	nn
13524-83_bb_41	<nnxnp>	nn	nn	np	np	np	nn	np	np	nn	nn	nn	nn	np	np	nn	nn	nn	nn	nn	np	nn	nn	np	nn	np	np	np	np	nn	np	nn	np	np	nn	nn	nn	--	nn	nn	np	nn	nn	nn	nn	--	nn	nn	np
13524-83_bb_r2_83	<nnxnp>	nn	nn	np	np	np	nn	np	np	nn	nn	nn	nn	np	np	nn	nn	nn	nn	nn	np	nn	nn	np	nn	np	np	np	np	nn	np	nn	np	np	nn	nn	nn	--	nn	nn	np	nn	nn	nn	nn	np	nn	nn	np
13529-83_bb_32	<nnxnp>	nn	nn	np	np	np	np	nn	np	nn	nn	nn	nn	nn	nn	nn	np	nn	nn	nn	nn	np	np	nn	np	np	np	nn	nn	np	np	np	np	np	nn	np	nn	nn	nn	nn	np	nn	nn	nn	nn	np	nn	np	nn
13529-83_bb_56	<nnxnp>	nn	nn	np	np	np	np	nn	np	nn	nn	nn	nn	nn	nn	nn	np	nn	nn	nn	nn	np	np	nn	np	np	np	nn	nn	np	np	np	np	np	nn	np	nn	nn	nn	nn	np	nn	nn	nn	nn	np	nn	np	nn
13534-83_bb_r2_14	<nnxnp>	np	np	nn	nn	np	nn	np	np	nn	nn	nn	--	nn	np	nn	np	nn	np	nn	nn	np	nn	np	nn	np	np	np	np	np	nn	np	nn	nn	nn	nn	np	np	np	nn	nn	nn	nn	np	np	nn	nn	nn	nn
13542-83_bb_r2_92	<nnxnp>	np	nn	np	--	nn	nn	nn	np	nn	nn	--	--	np	nn	np	nn	--	np	nn	np	nn	np	nn	nn	np	np	np	nn	nn	nn	nn	nn	np	np	np	np	nn	np	nn	np	np	np	np	np	nn	np	nn	np
13557-83_bb_r2_79	<nnxnp>	np	np	nn	nn	nn	np	nn	np	np	np	np	nn	nn	nn	nn	np	np	nn	np	nn	np	nn	nn	np	nn	nn	nn	nn	np	nn	np	nn	nn	np	np	np	np	np	nn	nn	nn	np	np	np	nn	np	np	np
13571-83_bb_r2_60	<nnxnp>	np	np	nn	np	np	np	np	np	nn	np	nn	np	np	nn	nn	nn	np	nn	np	np	np	np	np	nn	np	np	nn	nn	np	np	np	nn	nn	nn	np	np	nn	np	np	np	nn	nn	np	nn	np	nn	nn	nn
13581-83_bb_46	<nnxnp>	np	np	nn	nn	np	nn	np	np	np	np	nn	--	np	np	np	np	np	np	nn	nn	nn	nn	np	np	nn	nn	np	nn	np	nn	np	nn	np	nn	np	np	nn	nn	nn	np	nn	nn	nn	np	nn	np	np	nn
13581-83_bb_r2_49	<nnxnp>	np	np	nn	nn	np	nn	np	np	np	np	nn	--	np	np	np	np	np	np	nn	nn	nn	nn	np	np	nn	nn	np	nn	np	nn	np	nn	np	nn	np	np	nn	nn	nn	np	nn	nn	nn	np	nn	np	np	nn
13581-83_bb_r2_78	<nnxnp>	nn	nn	np	np	nn	np	nn	nn	nn	nn	np	nn	nn	nn	nn	nn	nn	nn	np	np	np	np	nn	nn	np	np	nn	np	nn	np	nn	np	nn	np	nn	nn	np	np	np	nn	np	np	np	nn	np	nn	nn	np
1359-179_bb_27	<nnxnp>	nn	nn	np	np	np	np	nn	np	nn	nn	nn	nn	nn	nn	nn	np	nn	nn	nn	nn	np	np	nn	np	np	np	nn	nn	np	np	np	np	np	nn	np	nn	nn	nn	nn	np	nn	nn	nn	nn	--	nn	np	nn
1361-179_bb_66	<nnxnp>	nn	nn	np	np	nn	nn	nn	np	--	nn	np	np	np	np	nn	np	nn	np	nn	nn	nn	np	nn	np	np	nn	np	np	nn	nn	nn	nn	np	np	np	np	np	nn	nn	nn	np	np	nn	np	np	np	np	np
1361-179_bb_r2_67	<nnxnp>	np	np	nn	nn	--	np	np	nn	nn	np	--	--	nn	--	np	--	--	nn	np	np	np	--	np	nn	nn	np	--	--	np	np	np	np	nn	nn	--	--	nn	np	np	--	--	nn	np	nn	nn	nn	nn	--
13623-83_bb_r2_43	<nnxnp>	nn	nn	np	np	nn	nn	nn	np	--	nn	np	--	nn	np	nn	np	nn	np	nn	nn	nn	nn	nn	np	np	nn	np	np	nn	nn	nn	np	np	np	np	np	np	nn	nn	nn	np	np	nn	--	nn	np	np	--
13623-83_bb_r2_62	<nnxnp>	nn	nn	np	np	nn	nn	nn	np	--	nn	np	--	nn	np	nn	np	nn	np	nn	nn	nn	nn	nn	np	np	nn	np	np	nn	nn	nn	np	np	np	np	np	np	nn	nn	nn	np	np	nn	--	nn	np	np	--
1363-179_bb_43	<nnxnp>	nn	nn	np	np	nn	np	np	nn	nn	nn	np	nn	nn	nn	nn	nn	np	nn	np	np	np	nn	nn	nn	np	np	nn	np	nn	np	nn	nn	nn	np	np	nn	np	np	np	nn	nn	np	nn	nn	np	nn	nn	nn
1363-179_bb_44	<nnxnp>	nn	nn	np	np	nn	np	np	nn	nn	nn	np	nn	nn	nn	nn	nn	np	nn	np	np	np	nn	nn	nn	np	np	nn	np	nn	np	nn	nn	nn	np	np	nn	np	np	np	nn	nn	np	nn	nn	np	nn	nn	nn
13639-83_bb_r2_56	<nnxnp>	nn	np	nn	nn	np	nn	--	--	nn	np	nn	np	nn	nn	nn	np	nn	nn	nn	np	nn	nn	np	nn	--	np	np	nn	np	nn	nn	np	nn	np	nn	nn	np	np	np	np	nn	nn	nn	np	--	np	nn	np
13639-83_bb_r2_70	<nnxnp>	np	nn	np	np	nn	np	--	--	np	nn	np	nn	np	np	nn	nn	np	np	np	nn	np	np	nn	np	--	nn	nn	np	nn	np	--	nn	np	nn	np	np	nn	nn	nn	nn	np	np	np	nn	--	nn	np	nn
13649-83_bb_51	<nnxnp>	np	np	np	np	np	np	nn	nn	np	np	nn	np	nn	nn	np	np	nn	np	nn	nn	np	np	nn	np	nn	np	nn	nn	nn	nn	np	np	nn	np	nn	nn	np	nn	np	np	np	np	np	np	np	nn	np	np
13675-83_bb_14	<nnxnp>	nn	nn	np	nn	nn	nn	np	np	nn	nn	nn	nn	np	np	nn	nn	np	nn	np	np	nn	nn	nn	nn	np	nn	np	np	np	np	nn	nn	np	nn	np	np	nn	np	nn	nn	nn	nn	nn	nn	nn	np	nn	nn
13689-83_bb_r2_1	<nnxnp>	nn	np	nn	nn	--	np	np	np	np	nn	--	--	np	np	nn	nn	--	np	np	np	nn	--	np	np	nn	np	nn	--	nn	np	nn	nn	np	np	--	--	nn	np	np	--	--	np	nn	nn	np	nn	np	np
13689-83_bb_r2_10	<nnxnp>	np	nn	np	np	--	nn	nn	nn	nn	np	--	--	nn	nn	np	np	--	nn	nn	nn	np	--	nn	nn	np	nn	np	--	np	nn	np	np	nn	nn	--	--	np	nn	nn	--	--	nn	np	np	nn	np	nn	nn
13689-83_bb_r2_25	<nnxnp>	np	nn	np	np	--	nn	nn	nn	nn	np	--	--	nn	nn	np	np	--	nn	nn	nn	np	--	nn	nn	np	nn	np	--	np	nn	np	np	nn	nn	--	--	np	nn	nn	--	--	nn	np	np	nn	np	nn	nn
13689-83_bb_r2_3	<nnxnp>	nn	np	nn	nn	--	np	np	np	np	nn	--	--	np	np	nn	nn	--	np	np	np	nn	--	np	np	nn	np	nn	--	nn	np	nn	nn	np	np	--	--	nn	np	np	--	--	np	nn	nn	np	nn	np	np
13691-83_bb_r2_10	<nnxnp>	np	np	nn	np	nn	np	nn	nn	np	np	--	--	nn	np	np	np	--	nn	np	np	nn	np	nn	np	np	nn	nn	--	np	nn	nn	np	nn	np	--	nn	np	np	nn	nn	np	np	np	np	np	np	np	np
13695-83_bb_27	<nnxnp>	np	np	nn	np	nn	np	np	np	np	np	np	np	nn	np	np	np	np	np	np	nn	np	nn	np	np	np	nn	nn	np	nn	np	np	np	nn	nn	nn	np	nn	nn	np	np	nn	nn	np	nn	np	nn	nn	nn
13712-83_bb_r2_2	<nnxnp>	nn	nn	nn	--	np	np	nn	--	--	np	nn	nn	nn	--	np	np	np	np	--	np	np	np	np	np	--	nn	np	nn	np	np	nn	np	nn	nn	nn	np	--	np	np	nn	np	nn	np	np	nn	--	nn	np
13712-83_bb_r2_91	<nnxnp>	nn	nn	nn	--	np	np	nn	--	--	np	nn	nn	nn	--	np	np	np	np	--	np	np	np	np	np	--	nn	np	nn	np	np	nn	np	nn	nn	nn	np	--	np	np	nn	np	nn	np	np	nn	--	nn	np
13738-83_bb_48	<nnxnp>	nn	nn	nn	nn	nn	np	nn	nn	np	np	np	np	--	nn	np	np	np	np	np	nn	np	nn	nn	np	np	nn	nn	nn	np	np	nn	nn	nn	np	nn	np	np	np	np	nn	nn	np	np	np	--	nn	np	np
13749-82_bb_r2_38	<nnxnp>	np	nn	np	np	np	np	nn	nn	np	np	np	nn	nn	nn	np	np	nn	nn	nn	nn	nn	nn	nn	nn	np	nn	np	nn	np	nn	np	np	nn	nn	nn	np	nn	nn	nn	np	np	nn	np	np	nn	np	nn	nn
13764-82_bb_r2_50	<nnxnp>	np	np	nn	nn	nn	np	nn	nn	np	np	np	nn	nn	nn	nn	np	np	nn	np	nn	np	np	nn	np	nn	nn	nn	nn	np	nn	np	nn	nn	np	np	np	np	np	np	nn	np	np	np	np	nn	np	np	nn
13764-82_bb_r2_53	<nnxnp>	np	np	nn	nn	nn	np	nn	nn	np	np	np	nn	nn	nn	nn	np	np	nn	np	nn	np	np	nn	np	nn	nn	nn	nn	np	nn	np	nn	nn	np	np	np	np	np	np	nn	np	np	np	np	nn	np	np	nn
13764-82_bb_r2_60	<nnxnp>	nn	nn	np	np	np	nn	np	np	nn	nn	nn	np	np	np	np	nn	nn	np	nn	np	nn	nn	np	nn	np	np	np	np	nn	np	nn	np	np	nn	nn	nn	nn	nn	nn	np	nn	nn	nn	nn	np	nn	nn	np
13768-82_bb_61	<nnxnp>	nn	nn	nn	np	np	np	nn	np	nn	nn	nn	nn	np	nn	nn	np	nn	nn	nn	np	--	np	nn	nn	nn	np	nn	np	np	nn	nn	nn	nn	np	np	nn	np	np	nn	np	np	np	nn	np	np	nn	nn	np
13768-82_bb_r2_64	<nnxnp>	np	np	np	nn	nn	nn	np	nn	np	np	np	np	nn	np	np	nn	np	np	np	nn	nn	nn	np	np	--	nn	np	nn	nn	np	--	np	np	nn	nn	np	nn	nn	np	nn	nn	nn	np	nn	nn	np	np	nn
13773-82_bb_r2_63	<nnxnp>	np	nn	nn	nn	np	nn	nn	np	nn	np	np	--	--	--	nn	nn	np	np	--	np	np	nn	nn	np	--	nn	np	nn	np	nn	nn	np	nn	nn	np	np	np	nn	nn	np	nn	nn	nn	nn	nn	np	nn	np
13773-82_bb_r2_87	<nnxnp>	nn	nn	np	np	nn	np	np	nn	np	nn	nn	nn	nn	nn	np	np	nn	nn	--	nn	nn	np	np	nn	--	np	nn	np	nn	np	np	nn	np	np	nn	nn	nn	np	np	nn	np	np	np	np	np	nn	np	nn
13807-82_bb_r2_36	<nnxnp>	np	nn	np	--	nn	nn	np	np	np	np	np	np	nn	np	nn	np	nn	--	nn	np	np	nn	np	np	np	np	nn	np	np	--	np	nn	nn	np	nn	nn	np	nn	np	nn	nn	nn	nn	np	np	nn	nn	np
13821-82_bb_r2_20	<nnxnp>	np	nn	np	nn	np	nn	nn	nn	--	np	np	nn	nn	nn	np	np	np	np	nn	np	nn	nn	nn	np	np	np	np	np	nn	nn	nn	np	np	np	np	np	nn	np	--	nn	nn	nn	np	nn	np	nn	np	np
13832-82_bb_r2_92	<nnxnp>	nn	nn	np	nn	nn	np	nn	nn	np	nn	nn	nn	nn	nn	nn	nn	nn	--	nn	nn	np	np	nn	np	np	nn	nn	nn	np	np	np	np	np	nn	np	nn	nn	nn	nn	np	nn	nn	nn	nn	np	nn	np	nn
13835-82_bb_28	<nnxnp>	nn	nn	np	np	nn	nn	nn	np	np	nn	np	np	np	np	nn	np	nn	np	nn	nn	nn	nn	nn	np	np	nn	np	np	nn	nn	nn	nn	np	np	np	np	np	nn	nn	nn	np	np	nn	np	nn	np	np	np
13836-82_bb_57	<nnxnp>	np	np	nn	nn	nn	np	nn	np	nn	np	nn	nn	nn	np	nn	np	nn	np	np	np	np	nn	np	nn	np	nn	np	np	np	nn	nn	nn	nn	np	np	nn	np	np	np	np	np	nn	np	nn	nn	np	nn	nn
13848-82_bb_r2_31	<nnxnp>	np	np	np	np	nn	nn	nn	np	nn	np	nn	nn	nn	nn	np	np	np	nn	--	np	nn	np	nn	np	nn	nn	nn	np	np	nn	nn	np	nn	nn	np	nn	np	np	nn	np	nn	np	nn	nn	nn	np	nn	np
13848-82_bb_r2_45	<nnxnp>	np	np	np	np	nn	nn	nn	np	nn	np	nn	nn	nn	nn	np	np	np	nn	--	np	nn	np	nn	np	nn	nn	nn	np	np	nn	nn	np	nn	nn	np	nn	np	np	nn	np	nn	np	nn	nn	nn	np	nn	np
13899-82_bb_49	<nnxnp>	nn	np	np	np	np	nn	nn	nn	nn	np	nn	nn	np	np	nn	nn	nn	np	nn	nn	nn	nn	nn	np	np	nn	nn	nn	nn	np	np	nn	np	np	np	nn	np	np	np	nn	nn	np	nn	np	nn	nn	nn	np
13899-82_bb_85	<nnxnp>	nn	np	np	np	np	nn	nn	nn	nn	np	nn	nn	np	np	nn	nn	nn	np	nn	nn	nn	nn	nn	np	np	nn	nn	nn	nn	np	np	nn	np	np	np	nn	np	np	np	nn	nn	np	nn	np	nn	nn	nn	np
13899-82_bb_r2_17	<nnxnp>	nn	np	np	np	np	nn	nn	nn	nn	np	nn	nn	np	np	nn	nn	nn	np	nn	nn	nn	nn	nn	np	np	nn	nn	nn	nn	np	np	nn	np	np	np	nn	np	np	np	nn	nn	np	nn	np	nn	nn	nn	np
13899-82_bb_r2_87	<nnxnp>	np	nn	nn	nn	nn	np	np	np	np	nn	np	np	nn	nn	np	np	np	nn	np	np	np	np	np	nn	nn	np	np	np	np	nn	nn	np	nn	nn	nn	np	nn	nn	nn	np	np	nn	np	nn	np	np	np	nn
1392-178_bb_r2_33	<nnxnp>	np	np	np	np	--	nn	np	np	nn	nn	--	--	nn	np	nn	--	--	np	nn	np	nn	--	np	nn	nn	nn	--	--	np	nn	np	np	np	nn	--	--	nn	nn	nn	--	--	nn	nn	nn	nn	np	nn	nn
13933-82_bb_r2_25	<nnxnp>	nn	np	np	np	np	np	nn	nn	nn	np	np	nn	np	np	nn	np	nn	np	nn	nn	nn	nn	nn	nn	np	nn	nn	nn	np	nn	np	nn	np	nn	np	nn	np	np	np	nn	np	np	np	np	nn	np	nn	np
1394-178_bb_r2_8	<nnxnp>	nn	np	nn	nn	np	np	nn	nn	nn	nn	--	nn	np	nn	np	nn	np	np	np	nn	nn	np	nn	nn	nn	nn	np	nn	nn	nn	nn	np	np	nn	np	nn	nn	np	nn	np	np	np	np	nn	nn	np	np	nn
13947-82_bb_86	<nnxnp>	nn	nn	nn	np	nn	np	nn	np	np	np	np	np	nn	np	np	np	np	nn	nn	nn	np	nn	nn	nn	np	np	nn	np	nn	np	nn	nn	nn	np	nn	np	np	np	np	nn	np	np	nn	np	nn	nn	np	np
13955-82_bb_r2_58	<nnxnp>	nn	nn	nn	np	nn	nn	nn	nn	nn	nn	np	nn	nn	nn	nn	np	np	--	nn	np	np	np	np	nn	np	nn	np	np	np	np	np	np	nn	np	nn	np	nn	nn	np	np	np	nn	np	nn	np	np	np	nn
13955-82_bb_r2_92	<nnxnp>	nn	nn	nn	np	nn	nn	nn	nn	nn	nn	np	nn	nn	nn	nn	np	np	--	nn	np	np	np	np	nn	np	nn	np	np	np	np	np	np	nn	np	nn	np	nn	nn	np	np	np	nn	np	nn	np	np	np	nn
13959-82_bb_17	<nnxnp>	np	np	nn	nn	nn	np	nn	nn	np	np	np	nn	nn	nn	nn	np	np	nn	np	nn	np	np	nn	np	nn	nn	nn	nn	np	nn	np	nn	nn	np	np	np	np	np	np	nn	np	np	np	np	nn	np	np	nn
13959-82_bb_61	<nnxnp>	nn	nn	np	np	np	nn	np	np	nn	nn	nn	np	np	np	np	nn	nn	np	nn	np	nn	nn	np	nn	np	np	np	np	nn	np	nn	np	np	nn	nn	nn	nn	nn	nn	np	nn	nn	nn	nn	np	nn	nn	np
13959-82_bb_62	<nnxnp>	nn	nn	np	np	np	nn	np	np	nn	nn	nn	np	np	np	np	nn	nn	np	nn	np	nn	nn	np	nn	np	np	np	np	nn	np	nn	np	np	nn	nn	nn	nn	nn	nn	np	nn	nn	nn	nn	np	nn	nn	np
13959-82_bb_74	<nnxnp>	np	np	nn	nn	nn	np	nn	nn	np	np	np	nn	nn	nn	nn	np	np	nn	np	nn	np	np	nn	np	nn	nn	nn	nn	np	nn	np	nn	nn	np	np	np	np	np	np	nn	np	np	np	np	nn	np	np	nn
13972-82_bb_35	<nnxnp>	np	np	nn	--	np	np	nn	nn	nn	nn	nn	np	np	nn	np	np	nn	np	nn	nn	nn	np	np	nn	nn	nn	np	np	np	--	np	nn	nn	nn	--	nn	nn	nn	--	np	nn	nn	--	nn	nn	nn	nn	np
13972-82_bb_38	<nnxnp>	nn	nn	np	--	nn	nn	np	np	np	np	np	nn	nn	np	nn	nn	np	nn	np	np	np	nn	nn	np	--	np	nn	nn	nn	--	nn	np	np	np	--	np	np	np	--	nn	np	nn	--	--	np	np	np	nn
13972-82_bb_67	<nnxnp>	np	np	nn	--	np	np	nn	nn	nn	nn	nn	np	np	nn	np	np	nn	np	nn	nn	nn	np	np	nn	nn	nn	np	np	np	--	np	nn	nn	nn	--	nn	nn	nn	--	np	nn	nn	--	nn	nn	nn	nn	np
139930-3_bb_52	<nnxnp>	np	np	--	np	np	np	nn	nn	nn	np	np	nn	nn	np	nn	np	nn	np	np	np	np	np	nn	nn	np	nn	nn	nn	nn	nn	nn	np	nn	nn	np	nn	np	np	np	nn	np	nn	nn	np	np	nn	np	nn
139930-3_bb_r2_26	<nnxnp>	np	np	np	np	--	np	nn	nn	nn	np	--	--	nn	np	nn	np	--	np	np	np	np	np	nn	nn	np	nn	nn	--	nn	nn	nn	np	nn	nn	--	nn	np	np	np	nn	--	nn	nn	np	np	nn	np	nn
139930-3_bb_r2_58	<nnxnp>	np	np	np	np	--	np	nn	nn	nn	np	--	--	nn	np	nn	np	--	np	np	np	np	np	nn	nn	np	nn	nn	--	nn	nn	nn	np	nn	nn	--	nn	np	np	np	nn	--	nn	nn	np	np	nn	np	nn
14016-82_bb_61	<nnxnp>	nn	nn	np	np	np	np	np	np	np	np	np	nn	nn	nn	nn	np	nn	np	nn	np	nn	nn	np	--	np	np	np	np	np	np	np	nn	nn	--	nn	nn	nn	nn	nn	np	nn	nn	np	nn	np	nn	nn	nn
14021-82_bb_r2_42	<nnxnp>	np	np	np	nn	np	nn	np	nn	nn	nn	np	nn	nn	nn	nn	np	np	nn	nn	np	nn	nn	nn	np	--	np	np	np	nn	np	nn	nn	np	np	nn	nn	np	nn	nn	np	np	np	nn	nn	np	nn	np	np
14049-82_bb_r2_56	<nnxnp>	nn	np	nn	np	np	nn	nn	--	np	np	nn	np	nn	np	--	nn	np	nn	nn	np	nn	nn	nn	nn	np	np	nn	nn	nn	nn	np	nn	np	np	np	nn	np	nn	nn	nn	np	nn	nn	nn	nn	nn	np	nn
14054-82_bb_r2_35	<nnxnp>	nn	np	nn	nn	nn	np	np	nn	np	nn	nn	nn	nn	np	nn	nn	np	np	np	np	nn	nn	nn	nn	nn	nn	np	np	np	nn	nn	np	nn	np	nn	np	np	nn	np	nn	nn	nn	np	nn	nn	np	np	nn
14079-81_bb_53	<nnxnp>	np	np	nn	np	np	np	nn	nn	np	np	--	np	nn	nn	nn	np	np	np	--	nn	np	np	nn	np	nn	np	nn	nn	nn	nn	np	nn	nn	np	nn	np	np	nn	nn	np	np	np	--	np	np	nn	np	nn
14079-81_bb_57	<nnxnp>	np	np	nn	np	np	np	nn	nn	np	np	--	np	nn	nn	nn	np	np	np	--	nn	np	np	nn	np	nn	np	nn	nn	nn	nn	np	nn	nn	np	nn	np	np	nn	nn	np	np	np	--	np	np	nn	np	nn
14093-81_bb_67	<nnxnp>	np	np	np	nn	np	np	nn	nn	nn	np	nn	nn	nn	nn	np	np	np	np	np	np	np	np	np	np	np	nn	np	nn	np	nn	nn	np	nn	np	nn	np	nn	np	np	np	np	np	np	nn	nn	nn	nn	np
14093-81_bb_r2_45	<nnxnp>	nn	nn	nn	np	nn	nn	np	np	nn	nn	np	np	np	nn	nn	nn	nn	nn	nn	nn	nn	nn	nn	nn	nn	np	nn	np	nn	np	np	nn	np	nn	np	nn	np	nn	nn	nn	nn	nn	nn	np	np	np	np	nn
14093-81_bb_r2_71	<nnxnp>	np	np	np	nn	np	np	nn	nn	nn	np	nn	nn	nn	nn	np	np	np	np	np	np	np	np	np	np	np	nn	np	nn	np	nn	nn	np	nn	np	nn	np	nn	np	np	np	np	np	np	nn	nn	nn	nn	np
140936-3_bb_r2_48	<nnxnp>	nn	np	nn	np	np	nn	np	np	np	np	nn	nn	np	np	nn	nn	np	nn	nn	np	nn	nn	nn	nn	np	nn	nn	nn	nn	nn	np	nn	np	np	np	nn	--	nn	nn	nn	np	nn	nn	nn	nn	nn	np	nn
140936-3_bb_r2_77	<nnxnp>	np	nn	np	nn	nn	np	nn	nn	nn	nn	np	np	nn	nn	np	np	nn	np	np	nn	np	np	np	np	nn	np	np	np	np	np	nn	np	nn	nn	nn	np	nn	np	np	np	nn	np	np	np	np	np	nn	np
1411-177_bb_55	<nnxnp>	np	np	nn	np	np	nn	nn	np	nn	np	nn	nn	np	nn	nn	nn	np	nn	np	nn	nn	nn	np	nn	nn	np	np	np	nn	np	nn	nn	np	np	np	np	np	nn	nn	nn	nn	nn	nn	nn	nn	nn	nn	nn
1411-177_bb_58	<nnxnp>	np	np	nn	np	np	nn	nn	np	nn	np	nn	nn	np	nn	nn	nn	np	nn	np	nn	nn	nn	np	nn	nn	np	np	np	nn	np	nn	nn	np	np	np	np	np	nn	nn	nn	nn	nn	nn	nn	nn	nn	nn	nn
14121-81_bb_r2_24	<nnxnp>	np	nn	--	np	np	nn	nn	nn	nn	np	np	np	nn	nn	--	nn	nn	nn	nn	np	np	nn	nn	nn	--	nn	np	nn	np	nn	nn	np	nn	nn	nn	np	np	nn	nn	np	nn	nn	nn	np	nn	np	nn	np
14138-81_bb_65	<nnxnp>	nn	nn	np	nn	nn	np	np	np	nn	nn	nn	nn	nn	np	nn	nn	np	np	np	nn	nn	nn	np	nn	nn	nn	nn	np	np	np	np	--	nn	nn	nn	nn	nn	nn	nn	np	nn	np	np	nn	nn	nn	nn	nn
14139-81_bb_28	<nnxnp>	np	np	--	nn	np	np	nn	np	np	np	nn	np	np	np	np	nn	nn	np	np	nn	nn	nn	np	np	nn	np	nn	nn	nn	nn	nn	nn	np	nn	np	nn	np	np	nn	nn	nn	np	np	nn	np	nn	nn	np
14150-81_bb_r2_68	<nnxnp>	nn	np	nn	nn	np	np	nn	nn	nn	nn	--	--	np	nn	np	nn	--	np	np	nn	nn	np	nn	nn	nn	nn	np	--	nn	nn	nn	np	np	nn	--	nn	nn	np	nn	np	np	np	np	nn	nn	--	np	nn
14169-81_bb_r2_88	<nnxnp>	nn	nn	np	nn	nn	nn	np	nn	nn	nn	nn	nn	np	np	nn	nn	np	nn	np	np	nn	nn	np	nn	np	nn	np	np	np	np	nn	nn	np	nn	np	np	nn	np	nn	nn	nn	nn	nn	nn	nn	np	nn	nn
142163-3_bb_r2_90	<nnxnp>	np	np	nn	nn	np	np	np	nn	nn	np	nn	nn	nn	nn	np	nn	np	nn	np	np	np	nn	np	nn	nn	np	nn	nn	np	np	np	np	nn	nn	nn	nn	nn	np	np	np	nn	nn	np	nn	nn	nn	nn	nn
14226-81_bb_51	<nnxnp>	nn	np	nn	nn	np	nn	np	np	np	np	nn	np	nn	np	np	nn	np	np	np	np	nn	nn	nn	np	nn	nn	nn	nn	np	np	np	nn	np	nn	np	np	nn	nn	nn	np	nn	np	np	nn	nn	np	np	np
14226-81_bb_72	<nnxnp>	np	nn	np	np	nn	np	nn	nn	nn	nn	np	nn	np	nn	nn	np	nn	nn	nn	nn	np	np	np	nn	np	nn	np	np	nn	nn	nn	np	nn	np	nn	nn	np	np	np	nn	np	nn	nn	np	np	nn	nn	nn
14228-81_bb_40	<nnxnp>	nn	nn	np	nn	np	np	nn	np	nn	nn	nn	nn	nn	nn	nn	np	nn	nn	nn	np	np	nn	nn	nn	np	nn	nn	np	np	np	np	nn	nn	nn	np	nn	np	np	np	np	nn	np	nn	nn	np	np	np	np
14228-81_bb_74	<nnxnp>	nn	nn	np	nn	np	np	nn	np	nn	nn	nn	nn	nn	nn	nn	np	nn	nn	nn	np	np	nn	nn	nn	np	nn	nn	np	np	np	np	nn	nn	nn	np	nn	np	np	np	np	nn	np	nn	nn	np	np	np	np
14228-81_bb_r2_34	<nnxnp>	np	np	nn	np	--	nn	np	nn	np	np	--	--	np	np	np	nn	--	np	np	nn	nn	np	np	np	nn	np	np	--	nn	nn	nn	nn	np	np	--	np	nn	nn	nn	nn	np	nn	np	np	nn	nn	nn	nn
1424-177_bb_r2_48	<nnxnp>	np	nn	np	nn	--	np	nn	nn	nn	nn	np	np	nn	nn	np	np	nn	np	np	nn	np	np	np	np	nn	np	np	np	nn	np	nn	np	nn	nn	nn	np	nn	np	np	np	nn	np	np	np	np	np	nn	np
14267-81_bb_66	<nnxnp>	np	nn	nn	nn	np	np	np	nn	--	np	nn	nn	nn	nn	np	nn	np	nn	np	np	np	nn	np	np	nn	np	nn	nn	nn	np	--	np	np	np	np	nn	nn	nn	np	np	nn	nn	np	nn	nn	nn	nn	nn
14271-81_bb_r2_4	<nnxnp>	np	np	np	np	nn	nn	np	np	np	nn	nn	np	nn	np	nn	nn	np	nn	np	--	np	nn	np	nn	nn	np	np	nn	nn	np	nn	nn	np	np	np	np	nn	nn	nn	nn	nn	nn	nn	nn	nn	nn	nn	nn
14271-81_bb_r2_78	<nnxnp>	np	np	np	np	nn	nn	np	np	np	nn	nn	np	nn	np	nn	nn	np	nn	np	--	np	nn	np	nn	nn	np	np	nn	nn	np	nn	nn	np	np	np	np	nn	nn	nn	nn	nn	nn	nn	nn	nn	nn	nn	nn
14276-81_bb_77	<nnxnp>	nn	np	nn	np	nn	nn	np	np	nn	nn	np	nn	nn	nn	nn	nn	np	nn	nn	np	nn	nn	nn	np	nn	np	nn	np	np	np	np	nn	nn	nn	nn	np	nn	nn	nn	nn	np	np	nn	np	nn	nn	np	nn
14280-81_bb_59	<nnxnp>	nn	np	np	--	np	np	nn	nn	np	nn	np	nn	nn	np	np	nn	np	nn	nn	nn	np	nn	np	np	np	nn	np	nn	np	nn	np	np	nn	nn	np	np	nn	np	np	nn	nn	nn	nn	nn	np	np	nn	nn
14292-81_bb_r2_27	<nnxnp>	nn	np	np	np	np	nn	nn	np	nn	--	nn	nn	np	np	nn	nn	np	np	nn	nn	nn	nn	nn	np	np	nn	nn	nn	nn	--	np	nn	np	nn	np	nn	np	np	nn	nn	nn	np	nn	nn	nn	nn	nn	np
1430-177_bb_r2_46	<nnxnp>	np	nn	nn	nn	np	np	nn	nn	np	np	--	--	np	np	--	np	--	nn	np	nn	nn	nn	nn	np	np	nn	nn	np	np	nn	nn	np	nn	np	np	nn	np	np	np	nn	np	np	np	np	np	nn	np	np
1430-177_bb_r2_84	<nnxnp>	np	nn	nn	nn	np	np	nn	nn	np	np	--	--	np	np	--	np	--	nn	np	nn	nn	nn	nn	np	np	nn	nn	np	np	nn	nn	np	nn	np	np	nn	np	np	np	nn	np	np	np	np	np	nn	np	np
14321-81_bb_r2_17	<nnxnp>	np	np	--	np	nn	nn	--	nn	np	np	np	np	np	np	np	np	np	np	np	nn	nn	np	np	np	nn	np	np	nn	nn	nn	nn	nn	np	np	nn	np	nn	nn	nn	nn	np	--	np	np	nn	nn	nn	nn
14353-81_bb_64	<nnxnp>	nn	nn	np	np	np	np	nn	np	nn	nn	nn	nn	nn	nn	nn	np	nn	nn	nn	nn	np	np	nn	np	np	np	nn	nn	np	np	np	np	np	nn	np	nn	nn	nn	nn	np	nn	nn	nn	nn	np	nn	np	nn
14359-81_bb_r2_8	<nnxnp>	nn	nn	np	np	nn	np	nn	nn	np	np	np	nn	np	nn	np	nn	np	nn	np	np	nn	nn	nn	np	nn	nn	nn	nn	nn	np	nn	np	np	np	np	nn	nn	nn	np	np	np	np	nn	nn	nn	np	np	np
14365-81_bb_31	<nnxnp>	nn	nn	nn	np	nn	nn	--	--	np	nn	np	np	np	np	np	np	nn	--	nn	nn	nn	np	nn	np	nn	nn	np	np	nn	np	nn	np	np	np	--	np	np	nn	nn	nn	nn	nn	nn	nn	--	nn	nn	--
14365-81_bb_r2_75	<nnxnp>	nn	nn	nn	np	nn	nn	--	--	np	nn	np	np	np	np	np	np	nn	--	nn	nn	nn	np	nn	np	nn	nn	np	np	nn	np	nn	np	np	np	--	np	np	nn	nn	nn	nn	nn	nn	nn	--	nn	nn	--
14367-81_bb_r2_1	<nnxnp>	np	np	np	--	--	np	np	nn	nn	np	nn	--	nn	np	nn	np	np	np	nn	np	nn	nn	nn	nn	np	--	nn	np	nn	np	nn	nn	nn	--	np	np	np	np	np	np	nn	np	np	nn	--	nn	nn	nn
14367-81_bb_r2_10	<nnxnp>	np	np	np	--	--	np	np	nn	nn	np	nn	--	nn	np	nn	np	np	np	nn	np	nn	nn	nn	nn	np	np	nn	np	nn	np	nn	nn	nn	--	np	np	np	np	np	np	nn	np	np	nn	--	nn	nn	nn
14376-81_bb_82	<nnxnp>	nn	np	nn	np	np	nn	nn	np	nn	nn	nn	np	nn	np	nn	np	np	np	nn	nn	np	nn	nn	nn	np	nn	nn	np	nn	np	nn	nn	nn	np	np	np	np	nn	np	--	np	nn	nn	np	nn	np	nn	np
14383-81_bb_28	<nnxnp>	nn	nn	np	np	np	nn	np	np	nn	nn	nn	np	np	np	np	nn	nn	nn	nn	np	nn	nn	np	nn	np	np	np	np	nn	np	nn	np	np	nn	nn	nn	nn	nn	nn	np	nn	nn	nn	nn	np	nn	nn	np
14391-80_bb_r2_16	<nnxnp>	np	np	nn	np	np	np	nn	np	np	np	nn	np	np	nn	np	np	nn	np	nn	np	nn	np	np	nn	nn	np	np	np	np	np	nn	nn	nn	np	nn	nn	nn	nn	np	np	nn	np	--	nn	np	nn	nn	nn
14394-80_bb_44	<nnxnp>	np	np	np	nn	np	np	--	np	nn	np	nn	np	np	nn	nn	np	nn	np	np	np	np	np	nn	nn	nn	nn	np	nn	np	nn	nn	np	nn	np	nn	nn	nn	np	np	np	np	nn	np	np	nn	np	nn	nn
14401-80_bb_35	<nnxnp>	nn	nn	--	np	nn	nn	nn	np	np	nn	np	np	np	--	nn	np	nn	np	nn	--	nn	nn	nn	np	--	nn	np	np	nn	nn	nn	nn	np	np	np	np	np	nn	nn	nn	np	np	nn	np	nn	np	np	np
14401-80_bb_87	<nnxnp>	np	np	--	nn	np	np	np	nn	nn	np	nn	nn	nn	nn	np	nn	np	nn	np	--	np	np	np	nn	--	np	nn	nn	np	np	np	np	nn	nn	nn	nn	nn	np	np	np	nn	nn	np	nn	np	nn	nn	nn
14421-80_bb_r2_13	<nnxnp>	np	nn	nn	nn	nn	np	np	np	np	--	np	np	nn	nn	np	np	nn	nn	np	np	np	nn	np	nn	nn	np	np	np	np	nn	nn	np	nn	nn	nn	np	nn	nn	nn	np	np	nn	np	nn	np	np	np	nn
14433-80_bb_r2_42	<nnxnp>	nn	np	nn	nn	np	np	np	nn	np	np	nn	np	nn	np	nn	np	nn	nn	np	nn	np	nn	np	np	nn	nn	nn	np	np	np	np	np	nn	nn	nn	nn	np	nn	np	nn	nn	nn	nn	nn	np	nn	np	nn
14433-80_bb_r2_84	<nnxnp>	np	nn	np	np	nn	nn	nn	np	nn	nn	np	nn	np	nn	np	nn	np	np	nn	np	nn	np	nn	nn	np	np	np	nn	nn	nn	nn	nn	np	np	np	np	nn	np	nn	np	np	np	np	np	nn	np	nn	np
14448-80_bb_r2_40	<nnxnp>	np	np	np	nn	nn	nn	np	nn	--	np	nn	nn	np	nn	--	nn	nn	nn	np	np	nn	np	np	np	nn	nn	np	nn	np	nn	np	np	np	nn	nn	nn	nn	np	nn	nn	nn	np	np	nn	np	nn	np	nn
14448-80_bb_r2_83	<nnxnp>	np	np	np	nn	nn	nn	np	nn	--	np	nn	nn	np	nn	--	nn	nn	nn	np	np	nn	np	np	np	nn	nn	np	nn	np	nn	np	np	np	nn	nn	nn	nn	np	nn	nn	nn	np	np	nn	np	nn	np	nn
14460-80_bb_57	<nnxnp>	np	np	np	nn	np	np	nn	nn	nn	np	nn	nn	nn	--	np	np	np	np	np	np	np	np	nn	np	nn	nn	np	nn	np	nn	nn	np	nn	np	nn	np	nn	np	nn	np	np	np	nn	nn	nn	nn	nn	np
14460-80_bb_85	<nnxnp>	np	np	np	nn	np	np	nn	nn	nn	np	nn	nn	nn	--	np	np	np	np	np	np	np	np	nn	np	nn	nn	np	nn	np	nn	nn	np	nn	np	nn	np	nn	np	nn	np	np	np	nn	nn	nn	nn	nn	np
1447-177_bb_r2_66	<nnxnp>	nn	nn	np	np	--	nn	np	nn	nn	nn	--	--	nn	nn	nn	np	--	nn	nn	np	np	--	nn	nn	np	nn	np	--	np	np	np	np	nn	np	--	--	nn	nn	np	--	--	nn	nn	np	nn	np	np	nn
144774-3_bb_r2_7	<nnxnp>	np	np	np	np	np	np	nn	np	nn	nn	--	--	nn	nn	np	np	--	np	np	np	np	nn	np	nn	nn	np	np	np	nn	np	np	nn	np	nn	nn	nn	np	nn	np	np	np	nn	nn	np	np	np	nn	np
14482-80_bb_82	<nnxnp>	np	np	nn	nn	np	nn	np	np	nn	nn	nn	np	nn	np	nn	np	nn	np	nn	nn	np	nn	np	nn	nn	np	nn	np	np	nn	nn	nn	nn	nn	np	np	np	np	nn	nn	nn	nn	np	np	nn	nn	nn	nn
14496-80_bb_r2_45	<nnxnp>	nn	np	np	np	nn	nn	np	np	nn	nn	np	np	nn	nn	nn	nn	nn	np	nn	nn	np	np	np	nn	nn	np	np	nn	nn	np	np	nn	np	nn	nn	np	nn	nn	nn	np	nn	nn	nn	nn	nn	np	nn	nn
14499-80_bb_71	<nnxnp>	np	np	nn	nn	np	nn	np	np	nn	nn	nn	np	nn	np	nn	np	nn	np	nn	nn	np	nn	np	nn	np	np	nn	nn	np	nn	--	nn	nn	nn	np	np	np	np	nn	nn	nn	nn	np	np	nn	nn	nn	nn
14499-80_bb_r2_55	<nnxnp>	nn	nn	np	np	nn	np	nn	nn	np	np	np	nn	np	nn	np	nn	np	nn	np	np	nn	np	nn	np	nn	nn	np	np	nn	np	nn	np	np	np	nn	nn	nn	nn	np	np	np	np	nn	nn	np	--	np	np
14500-80_bb_61	<nnxnp>	np	nn	--	nn	nn	np	nn	nn	nn	nn	np	np	nn	nn	np	np	nn	np	np	nn	--	np	np	nn	nn	np	np	np	np	nn	nn	np	nn	nn	nn	np	nn	np	np	np	np	np	np	np	np	--	np	nn
14500-80_bb_r2_36	<nnxnp>	np	nn	np	nn	--	np	nn	nn	nn	nn	--	--	nn	nn	np	--	--	np	np	nn	np	--	np	nn	nn	np	--	--	np	nn	nn	np	nn	nn	--	--	nn	np	np	--	--	np	np	np	np	np	np	--
14500-80_bb_r2_53	<nnxnp>	np	nn	np	nn	--	np	nn	nn	nn	nn	--	--	nn	nn	np	--	--	np	np	nn	np	--	np	nn	nn	np	--	--	np	nn	nn	np	nn	nn	--	--	nn	np	np	--	--	np	np	np	np	np	np	--
14524-80_bb_r2_56	<nnxnp>	nn	nn	nn	nn	np	nn	np	np	nn	np	np	np	np	np	nn	nn	nn	nn	np	nn	np	np	np	np	nn	np	np	np	np	np	nn	nn	np	np	nn	np	nn	nn	np	nn	nn	nn	nn	np	np	nn	nn	np
14533-80_bb_r2_40	<nnxnp>	np	nn	np	nn	np	nn	nn	nn	np	np	np	nn	nn	np	np	np	np	np	np	np	nn	nn	nn	np	np	np	np	np	nn	nn	nn	nn	np	np	np	np	nn	nn	np	nn	nn	nn	nn	nn	np	nn	np	np
14552-80_bb_55	<nnxnp>	np	nn	np	--	nn	nn	np	np	np	np	np	np	nn	np	nn	np	nn	nn	nn	np	np	nn	nn	np	np	np	nn	np	np	np	np	nn	nn	np	nn	np	np	nn	np	nn	nn	nn	nn	np	np	nn	nn	np
14561-80_bb_r2_22	<nnxnp>	np	np	nn	nn	--	nn	np	np	nn	nn	--	--	nn	np	nn	np	--	np	nn	nn	np	nn	np	nn	np	np	np	--	np	nn	np	nn	nn	nn	--	np	np	np	nn	nn	--	nn	np	np	nn	nn	nn	nn
14565-80_bb_64	<nnxnp>	nn	np	nn	nn	np	np	--	np	nn	np	nn	--	nn	np	np	np	np	np	nn	np	nn	np	nn	nn	np	nn	np	nn	nn	np	nn	--	nn	np	nn	np	nn	np	np	np	np	nn	np	nn	nn	nn	nn	np
14566-80_bb_49	<nnxnp>	np	np	np	nn	np	nn	nn	np	nn	np	nn	np	nn	nn	np	np	nn	nn	nn	np	np	nn	np	nn	np	np	np	nn	nn	nn	np	nn	nn	np	np	np	np	nn	np	nn	np	nn	np	nn	nn	np	nn	np
14573-80_bb_16	<nnxnp>	nn	nn	nn	np	nn	np	nn	np	nn	np	nn	np	nn	np	np	nn	np	np	np	nn	np	np	np	nn	np	nn	nn	np	np	nn	--	nn	nn	nn	np	np	nn	np	np	nn	np	nn	np	np	nn	np	nn	nn
14573-80_bb_37	<nnxnp>	nn	nn	nn	np	nn	np	nn	np	nn	np	nn	np	nn	np	np	nn	np	np	np	nn	np	np	np	nn	np	nn	nn	np	np	nn	--	nn	nn	nn	np	np	nn	np	np	nn	np	nn	np	np	nn	np	nn	nn
14590-80_bb_r2_55	<nnxnp>	np	nn	nn	np	np	np	nn	nn	np	np	np	nn	nn	nn	np	--	nn	nn	np	nn	nn	nn	nn	nn	nn	np	nn	nn	np	nn	np	np	nn	nn	nn	np	--	nn	nn	np	np	nn	np	--	nn	np	np	nn
14604-80_bb_29	<nnxnp>	nn	nn	np	nn	nn	nn	np	--	np	np	np	nn	nn	np	nn	nn	np	--	np	nn	np	nn	nn	np	np	np	nn	nn	nn	nn	nn	np	np	np	nn	np	np	np	nn	nn	np	nn	nn	np	np	np	np	nn
14661-80_bb_r2_56	<nnxnp>	--	np	nn	--	--	np	nn	np	np	np	--	--	nn	--	nn	--	--	nn	np	nn	nn	--	np	np	np	nn	--	--	np	nn	--	nn	nn	np	--	--	np	nn	np	--	--	np	np	np	nn	--	np	--
14661-80_bb_r2_74	<nnxnp>	--	np	nn	--	--	np	nn	np	np	np	--	--	nn	--	nn	--	--	nn	np	nn	nn	--	np	np	np	nn	--	--	np	nn	--	nn	nn	np	--	--	np	nn	np	--	--	np	np	np	nn	--	np	--
14663-80_bb_r2_70	<nnxnp>	nn	np	np	np	nn	nn	np	nn	np	nn	np	np	np	nn	nn	nn	nn	nn	nn	nn	nn	nn	nn	nn	nn	np	nn	np	np	nn	--	nn	np	nn	np	nn	np	nn	nn	nn	nn	nn	nn	np	np	np	np	nn
14684-80_bb_r2_62	<nnxnp>	np	nn	np	nn	np	nn	nn	nn	--	nn	nn	np	np	np	np	np	nn	np	np	nn	np	np	np	nn	np	nn	np	nn	nn	np	nn	np	np	np	np	nn	np	np	np	np	nn	nn	nn	np	np	np	nn	np
14703-80_bb_47	<nnxnp>	nn	np	np	nn	nn	np	nn	nn	np	np	nn	nn	nn	np	nn	np	nn	--	nn	np	np	np	np	np	np	nn	np	nn	nn	np	np	nn	nn	nn	nn	nn	nn	np	np	nn	np	np	np	np	np	np	np	np
14712-80_bb_88	<nnxnp>	np	nn	--	nn	nn	np	--	nn	np	nn	np	--	nn	nn	--	nn	nn	nn	nn	--	np	np	nn	np	--	nn	nn	nn	np	np	np	np	np	nn	np	nn	nn	nn	nn	np	nn	nn	np	nn	--	np	np	nn
14721-80_bb_r2_50	<nnxnp>	nn	nn	np	np	nn	nn	nn	np	np	np	np	nn	np	nn	np	nn	nn	nn	nn	np	np	np	np	np	np	np	np	np	nn	nn	nn	nn	np	np	np	nn	nn	np	np	np	np	nn	nn	np	nn	np	np	np
14723-80_bb_r2_49	<nnxnp>	nn	nn	np	nn	np	nn	np	--	nn	nn	nn	np	np	np	nn	nn	nn	nn	nn	np	nn	np	nn	nn	nn	np	np	nn	np	nn	nn	nn	np	np	nn	nn	np	np	np	np	nn	np	nn	np	nn	nn	np	np
14726-80_bb_r2_91	<nnxnp>	np	np	np	np	np	nn	np	np	nn	nn	nn	nn	np	np	nn	nn	nn	nn	nn	np	nn	np	np	nn	nn	np	np	np	nn	nn	--	np	np	nn	np	nn	nn	nn	nn	np	np	nn	nn	nn	--	np	nn	nn
14737-79_bb_r2_87	<nnxnp>	nn	nn	np	nn	--	nn	np	nn	np	nn	--	--	np	np	nn	nn	--	nn	np	np	nn	np	nn	nn	nn	np	np	--	np	nn	nn	nn	np	np	--	--	np	np	np	nn	--	np	nn	nn	nn	np	np	np
1475-176_bb_81	<nnxnp>	nn	nn	np	np	nn	np	np	nn	nn	nn	np	np	np	nn	np	np	nn	np	nn	nn	np	np	nn	np	np	nn	nn	np	np	nn	np	np	nn	nn	nn	nn	nn	np	np	nn	np	np	np	np	np	np	np	np
14759-79_bb_r2_45	<nnxnp>	nn	np	np	nn	np	np	--	np	nn	nn	np	nn	nn	nn	nn	np	np	nn	nn	nn	nn	nn	nn	nn	nn	np	nn	nn	np	np	nn	np	np	nn	nn	np	np	nn	nn	nn	np	np	nn	np	np	np	nn	np
14777-79_bb_12	<nnxnp>	np	np	nn	np	np	np	nn	np	nn	np	nn	np	np	nn	np	np	nn	np	nn	np	nn	np	np	nn	nn	np	np	np	np	np	nn	nn	nn	np	nn	nn	nn	nn	np	np	nn	np	np	nn	np	nn	nn	nn
14786-79_bb_r2_40	<nnxnp>	nn	nn	nn	--	nn	np	np	nn	np	nn	np	nn	np	np	--	nn	np	np	np	nn	nn	np	nn	np	nn	nn	nn	np	np	np	nn	np	np	nn	nn	nn	nn	np	nn	np	nn	np	nn	nn	np	nn	nn	nn
14786-79_bb_r2_69	<nnxnp>	nn	nn	nn	--	nn	np	np	nn	np	nn	np	nn	np	np	--	nn	np	np	np	nn	nn	np	nn	np	nn	nn	nn	np	np	np	nn	np	np	nn	nn	nn	nn	np	nn	np	nn	np	nn	nn	np	nn	nn	nn
14789-79_bb_r2_53	<nnxnp>	np	nn	nn	nn	np	nn	nn	np	--	np	nn	nn	nn	nn	nn	nn	np	np	nn	nn	np	--	--	np	nn	nn	np	nn	np	np	np	np	np	nn	np	np	nn	np	nn	nn	nn	nn	np	nn	--	np	nn	np
148044-3_bb_r2_15	<nnxnp>	nn	nn	np	np	nn	nn	np	nn	np	nn	nn	--	np	nn	--	nn	np	np	np	nn	nn	np	np	np	nn	nn	np	nn	nn	np	nn	np	nn	--	np	np	nn	nn	nn	np	np	nn	nn	nn	np	nn	nn	nn
148044-3_bb_r2_71	<nnxnp>	np	np	nn	nn	np	np	nn	np	nn	np	np	nn	nn	np	nn	np	nn	nn	nn	np	np	nn	nn	nn	np	np	nn	np	np	nn	np	nn	np	nn	nn	nn	np	np	--	nn	nn	np	np	np	nn	np	np	np
148044-3_bb_r2_8	<nnxnp>	nn	nn	np	np	nn	nn	np	nn	np	nn	nn	--	np	nn	--	nn	np	np	np	nn	nn	np	np	np	nn	nn	np	nn	nn	np	nn	np	nn	--	np	np	nn	nn	nn	np	np	nn	nn	nn	np	nn	nn	nn
14814-79_bb_r2_1	<nnxnp>	nn	np	np	nn	np	nn	np	nn	nn	np	nn	nn	nn	nn	nn	nn	np	nn	np	nn	np	nn	np	nn	np	np	nn	nn	np	nn	np	nn	nn	nn	nn	nn	nn	nn	np	np	np	np	np	nn	nn	np	nn	np
14814-79_bb_r2_5	<nnxnp>	nn	np	np	nn	np	nn	np	nn	nn	np	nn	nn	nn	nn	nn	nn	np	nn	np	nn	np	nn	np	nn	np	np	nn	nn	np	nn	np	nn	nn	nn	nn	nn	nn	nn	np	np	np	np	np	nn	nn	np	nn	np
14814-79_bb_r2_50	<nnxnp>	np	nn	nn	nn	nn	np	nn	np	np	nn	np	np	np	np	np	np	nn	np	nn	np	nn	np	nn	np	nn	nn	np	np	nn	np	nn	np	np	np	np	np	np	np	nn	nn	nn	nn	nn	np	np	nn	np	nn
14819-79_bb_29	<nnxnp>	nn	np	--	nn	np	np	nn	nn	nn	nn	nn	nn	np	nn	np	nn	np	np	np	nn	nn	np	nn	nn	nn	nn	nn	nn	nn	nn	nn	--	np	nn	np	nn	nn	np	--	--	np	np	np	nn	nn	np	np	nn
14830-79_bb_45	<nnxnp>	nn	nn	nn	nn	nn	np	np	np	nn	nn	np	np	nn	nn	np	np	nn	nn	np	nn	np	np	np	nn	nn	np	nn	nn	nn	nn	np	nn	np	np	np	np	nn	np	np	np	nn	nn	nn	np	np	nn	np	nn
14830-79_bb_46	<nnxnp>	nn	nn	nn	nn	nn	np	np	np	nn	nn	np	np	nn	nn	np	np	nn	nn	np	nn	np	np	np	nn	nn	np	nn	nn	nn	nn	np	nn	np	np	np	np	nn	np	np	np	nn	nn	nn	np	np	nn	np	nn
14841-79_bb_59	<nnxnp>	nn	nn	np	np	np	nn	--	nn	--	nn	nn	np	np	nn	np	nn	nn	np	nn	np	nn	np	np	nn	--	np	np	np	nn	np	nn	np	np	nn	nn	nn	nn	nn	np	np	np	nn	--	nn	np	nn	nn	nn
14847-79_bb_r2_21	<nnxnp>	--	nn	np	--	--	nn	np	np	np	np	--	--	nn	--	nn	--	--	nn	np	np	np	--	nn	np	np	np	--	--	nn	nn	--	np	np	np	--	--	np	nn	nn	--	--	nn	np	np	np	--	np	--
14847-79_bb_r2_9	<nnxnp>	--	nn	np	--	--	nn	np	np	np	np	--	--	nn	--	nn	--	--	nn	np	np	np	--	nn	np	np	np	--	--	nn	nn	--	np	np	np	--	--	np	nn	nn	--	--	nn	np	np	np	--	np	--
148590-3_bb_r2_20	<nnxnp>	np	nn	np	--	--	nn	nn	nn	np	nn	--	--	np	--	np	--	--	np	np	nn	np	--	np	nn	np	nn	--	--	nn	nn	--	np	np	np	--	--	np	np	np	--	--	nn	nn	nn	np	np	nn	--
148590-3_bb_r2_66	<nnxnp>	np	nn	np	--	--	nn	nn	nn	np	nn	--	--	np	--	np	--	--	np	np	nn	np	--	np	nn	np	nn	--	--	nn	nn	--	np	np	np	--	--	np	np	np	--	--	nn	nn	nn	np	np	nn	--
1486-175_bb_r2_31	<nnxnp>	np	nn	np	nn	--	np	nn	nn	nn	nn	--	--	nn	nn	np	np	--	np	np	nn	np	--	np	nn	nn	np	np	--	np	nn	nn	np	nn	nn	--	--	nn	np	np	--	--	np	np	np	np	np	np	nn
14864-79_bb_24	<nnxnp>	np	np	np	nn	np	np	nn	nn	nn	np	nn	nn	nn	np	np	np	np	np	np	np	np	np	np	np	np	nn	np	nn	np	nn	nn	np	nn	np	nn	np	nn	np	np	np	np	np	np	nn	nn	nn	nn	np
14870-79_bb_78	<nnxnp>	np	np	np	np	np	nn	np	np	nn	nn	nn	nn	np	np	nn	nn	nn	nn	nn	np	nn	np	np	nn	nn	nn	np	np	nn	nn	np	np	np	nn	np	nn	nn	nn	nn	np	np	nn	nn	nn	np	np	nn	nn
14870-79_bb_r2_18	<nnxnp>	np	np	np	np	np	nn	np	np	nn	nn	nn	nn	np	np	nn	nn	nn	nn	nn	np	nn	np	np	nn	nn	nn	np	np	nn	nn	np	np	np	nn	np	nn	nn	nn	nn	np	np	nn	nn	nn	np	np	nn	nn
14870-79_bb_r2_37	<nnxnp>	nn	nn	nn	nn	nn	np	nn	nn	np	np	np	np	nn	nn	np	np	np	np	np	nn	np	nn	nn	np	np	nn	nn	nn	np	np	nn	nn	nn	np	nn	np	nn	np	np	nn	nn	np	np	np	nn	nn	np	np
14899-79_bb_79	<nnxnp>	nn	np	--	np	--	nn	nn	nn	np	np	np	np	np	nn	np	np	nn	--	nn	np	np	np	--	np	np	np	np	nn	nn	--	--	nn	np	np	--	nn	--	np	np	nn	np	nn	nn	np	--	np	np	np
14900-79_bb_72	<nnxnp>	np	nn	np	np	nn	np	np	nn	np	nn	np	nn	np	nn	nn	nn	np	np	np	nn	np	nn	nn	np	np	nn	nn	np	nn	np	np	nn	np	nn	np	np	nn	nn	nn	nn	np	np	np	nn	nn	nn	np	nn
14902-79_bb_r2_92	<nnxnp>	nn	np	nn	--	--	nn	nn	nn	nn	np	--	--	nn	--	nn	--	--	np	nn	nn	nn	--	np	nn	np	nn	--	--	nn	nn	--	np	np	nn	--	--	nn	np	np	--	--	np	nn	np	nn	--	nn	--
14911-79_bb_r2_34	<nnxnp>	nn	np	nn	nn	nn	np	nn	np	np	np	nn	nn	np	np	nn	np	nn	np	nn	np	nn	np	np	np	nn	nn	np	nn	nn	np	np	nn	nn	nn	np	np	np	np	np	nn	np	np	np	np	np	nn	nn	np
14917-79_bb_26	<nnxnp>	np	nn	np	np	np	nn	nn	nn	nn	np	np	np	nn	nn	np	np	nn	nn	nn	nn	np	nn	nn	nn	np	nn	np	nn	np	nn	np	np	nn	nn	nn	np	np	nn	nn	np	nn	nn	np	np	nn	np	nn	nn
14917-79_bb_58	<nnxnp>	np	nn	np	np	np	nn	nn	nn	nn	np	np	np	nn	nn	np	np	nn	nn	nn	nn	np	nn	nn	nn	np	nn	np	nn	np	nn	np	np	nn	nn	nn	np	np	nn	nn	np	nn	nn	np	np	nn	np	nn	nn
14917-79_bb_r2_28	<nnxnp>	np	nn	np	np	--	nn	nn	nn	nn	np	--	--	nn	nn	np	np	--	nn	nn	nn	np	--	nn	nn	np	nn	--	--	np	nn	np	np	nn	nn	--	--	np	nn	nn	--	--	nn	np	np	nn	np	nn	nn
14934-79_bb_r2_27	<nnxnp>	nn	np	nn	np	nn	np	np	np	np	nn	np	nn	nn	np	nn	nn	np	nn	nn	--	nn	np	nn	np	nn	np	nn	np	np	nn	np	nn	nn	nn	nn	np	nn	nn	nn	nn	np	np	np	nn	nn	nn	np	nn
14949-79_bb_69	<nnxnp>	np	nn	np	nn	nn	np	nn	nn	nn	nn	np	np	nn	nn	np	np	nn	np	np	nn	np	np	np	nn	nn	np	np	np	np	nn	nn	np	nn	nn	nn	np	nn	np	np	np	np	np	np	np	np	np	np	nn
15001-79_bb_40	<nnxnp>	np	np	np	np	np	np	nn	--	nn	np	nn	np	nn	np	nn	np	nn	np	np	np	np	np	nn	nn	nn	nn	np	nn	np	nn	nn	np	nn	np	nn	nn	nn	np	np	np	np	nn	np	nn	nn	np	nn	nn
15007-79_bb_44	<nnxnp>	np	np	nn	nn	np	nn	nn	np	nn	nn	nn	np	nn	np	nn	np	nn	np	nn	nn	np	np	np	nn	np	np	np	np	np	nn	np	nn	nn	nn	nn	np	np	np	nn	nn	nn	nn	np	np	nn	nn	nn	nn
15036-79_bb_63	<nnxnp>	nn	np	np	np	nn	nn	nn	--	np	nn	np	nn	nn	np	np	nn	nn	--	np	np	nn	nn	nn	nn	nn	np	np	nn	nn	np	nn	nn	nn	np	np	np	nn	nn	--	nn	nn	nn	nn	nn	nn	nn	np	nn
15105-78_bb_r2_87	<nnxnp>	np	np	nn	nn	np	np	np	np	np	np	nn	np	np	np	np	nn	nn	np	np	nn	nn	nn	np	nn	nn	np	nn	nn	nn	nn	nn	nn	np	nn	np	nn	np	np	nn	nn	nn	np	nn	np	nn	nn	nn	np
15112-78_bb_60	<nnxnp>	np	np	nn	nn	np	np	np	nn	nn	np	nn	np	np	nn	np	nn	np	nn	nn	np	np	np	np	nn	nn	np	nn	nn	np	np	np	nn	nn	nn	nn	nn	nn	np	np	np	nn	nn	np	nn	np	nn	nn	nn
15126-78_bb_r2_53	<nnxnp>	nn	np	nn	nn	--	np	np	nn	np	nn	--	--	nn	np	nn	--	--	np	np	np	nn	--	nn	nn	nn	nn	--	--	np	nn	nn	np	nn	np	--	--	np	nn	np	--	--	nn	np	nn	nn	np	np	nn
15126-78_bb_r2_73	<nnxnp>	nn	np	nn	nn	--	np	np	nn	np	nn	--	--	nn	np	nn	--	--	np	np	np	nn	--	nn	nn	nn	nn	--	--	np	nn	nn	np	nn	np	--	--	np	nn	np	--	--	nn	np	nn	nn	np	np	nn
15126-78_bb_r2_90	<nnxnp>	np	nn	np	np	--	nn	nn	np	nn	np	--	--	np	nn	np	--	--	nn	nn	nn	np	--	np	np	np	np	--	--	nn	np	np	nn	np	nn	--	--	nn	np	nn	--	--	np	nn	np	np	nn	nn	np
1513-175_bb_37	<nnxnp>	np	np	nn	np	np	nn	nn	nn	np	np	np	np	np	nn	np	np	nn	nn	nn	np	np	np	nn	np	np	np	np	nn	nn	nn	nn	nn	np	np	np	np	np	np	np	nn	np	nn	nn	np	np	np	np	np
15145-78_bb_33	<nnxnp>	np	np	nn	np	np	np	nn	nn	np	np	np	np	nn	nn	np	np	np	np	np	nn	np	np	nn	np	nn	np	nn	nn	nn	nn	np	nn	nn	np	nn	np	np	nn	np	np	np	np	np	np	np	nn	np	nn
15145-78_bb_45	<nnxnp>	np	np	nn	np	np	np	nn	nn	np	np	np	np	nn	nn	np	np	np	np	np	nn	np	np	nn	np	nn	np	nn	nn	nn	nn	np	nn	nn	np	nn	np	np	nn	np	np	np	np	np	np	np	nn	np	nn
1515-175_bb_54	<nnxnp>	nn	nn	nn	nn	nn	np	nn	nn	np	np	np	np	nn	nn	np	np	np	np	np	nn	np	nn	nn	np	np	nn	nn	nn	np	nn	nn	nn	nn	np	nn	np	np	nn	np	nn	nn	np	np	np	nn	nn	np	np
15151-78_bb_20	<nnxnp>	np	np	np	np	nn	nn	np	nn	np	nn	np	nn	np	nn	nn	nn	nn	nn	nn	nn	nn	nn	nn	nn	nn	np	nn	np	nn	nn	np	nn	nn	np	np	nn	nn	nn	nn	nn	nn	np	nn	nn	np	np	np	nn
15151-78_bb_26	<nnxnp>	nn	nn	nn	nn	np	np	nn	np	nn	np	nn	np	nn	np	np	np	np	np	np	np	np	np	np	np	np	nn	np	nn	np	np	nn	np	np	nn	nn	np	np	np	np	np	np	nn	np	np	nn	nn	nn	np
15151-78_bb_36	<nnxnp>	np	np	np	np	nn	nn	np	nn	np	nn	np	nn	np	nn	nn	nn	nn	nn	nn	nn	nn	nn	nn	nn	nn	np	nn	np	nn	nn	np	nn	nn	np	np	nn	nn	nn	nn	nn	nn	np	nn	nn	np	np	np	nn
15151-78_bb_72	<nnxnp>	nn	nn	nn	nn	np	np	nn	np	nn	np	nn	np	nn	np	np	np	np	np	np	np	np	np	np	np	np	nn	np	nn	np	np	nn	np	np	nn	nn	np	np	np	np	np	np	nn	np	np	nn	nn	nn	np
15151-78_bb_r2_47	<nnxnp>	np	np	np	np	--	nn	np	nn	np	nn	--	--	np	nn	nn	--	--	nn	nn	nn	nn	--	nn	nn	nn	np	--	--	nn	nn	np	nn	nn	np	--	--	nn	nn	nn	--	--	np	nn	nn	np	np	np	--
15151-78_bb_r2_6	<nnxnp>	np	np	np	np	--	nn	np	nn	np	nn	--	--	np	nn	nn	--	--	nn	nn	nn	nn	--	nn	nn	nn	np	--	--	nn	nn	np	nn	nn	np	--	--	nn	nn	nn	--	--	np	nn	nn	np	np	np	--
15153-78_bb_r2_31	<nnxnp>	np	np	np	nn	nn	np	np	--	np	np	np	np	nn	np	np	np	np	np	np	nn	nn	nn	np	np	np	nn	np	np	nn	--	np	np	np	nn	nn	np	nn	nn	np	np	nn	nn	np	--	nn	--	nn	nn
15153-78_bb_r2_6	<nnxnp>	np	np	np	nn	nn	np	np	--	np	np	np	np	nn	np	np	np	np	np	np	nn	nn	nn	np	np	np	nn	np	np	nn	--	np	np	np	nn	nn	np	nn	nn	np	np	nn	nn	np	--	nn	--	nn	nn
15209-78_bb_61	<nnxnp>	np	np	nn	nn	nn	np	nn	np	--	np	nn	nn	nn	nn	nn	np	np	nn	np	nn	np	nn	nn	np	nn	nn	nn	nn	np	nn	np	nn	nn	np	np	np	np	np	nn	nn	nn	np	np	np	nn	np	np	np
15229-78_bb_r2_10	<nnxnp>	nn	nn	np	nn	--	np	np	np	nn	nn	--	--	nn	--	nn	--	--	np	np	np	nn	--	np	nn	nn	nn	--	--	np	np	np	np	nn	nn	--	--	nn	np	nn	--	--	np	--	nn	nn	nn	nn	--
15229-78_bb_r2_52	<nnxnp>	nn	nn	np	nn	--	np	np	np	nn	nn	--	--	nn	--	nn	--	--	np	np	np	nn	--	np	nn	nn	nn	--	--	np	np	np	np	nn	nn	--	--	nn	np	nn	--	--	np	--	nn	nn	nn	nn	--
15230-78_bb_r2_67	<nnxnp>	nn	nn	np	nn	nn	np	np	np	nn	nn	nn	nn	nn	np	nn	nn	np	np	np	nn	nn	nn	np	nn	nn	nn	nn	np	np	np	np	np	nn	nn	nn	nn	nn	np	nn	np	nn	np	np	nn	nn	nn	nn	nn
15236-78_bb_r2_4	<nnxnp>	nn	nn	nn	np	np	nn	--	nn	nn	nn	np	nn	nn	nn	nn	np	np	nn	nn	np	np	nn	nn	nn	np	nn	np	np	np	--	np	--	nn	np	nn	np	--	nn	np	np	np	nn	nn	np	nn	np	--	nn
152473-2_bb_51	<nnxnp>	nn	np	nn	np	np	nn	np	np	np	np	nn	nn	np	np	nn	nn	np	nn	nn	np	nn	nn	nn	np	np	nn	nn	nn	nn	np	np	nn	np	np	np	nn	np	nn	nn	nn	nn	nn	nn	nn	nn	nn	nn	np
15255-78_bb_r2_92	<nnxnp>	np	np	nn	--	--	nn	np	np	nn	np	--	--	np	--	np	--	--	np	np	np	nn	--	np	nn	nn	np	--	--	nn	nn	--	nn	nn	np	--	--	np	np	np	--	--	np	np	np	nn	np	nn	--
15260-78_bb_62	<nnxnp>	nn	nn	np	nn	nn	nn	--	np	nn	nn	nn	nn	np	np	np	nn	nn	nn	nn	np	nn	nn	np	nn	np	nn	np	np	np	np	nn	np	np	nn	np	nn	nn	np	nn	nn	nn	nn	nn	nn	nn	np	nn	np
15286-78_bb_46	<nnxnp>	np	nn	np	nn	nn	nn	np	nn	np	nn	nn	np	nn	nn	np	nn	np	np	np	nn	np	np	np	np	nn	nn	np	np	nn	np	nn	np	nn	np	nn	np	nn	nn	nn	np	np	nn	nn	nn	np	nn	np	nn
15303-78_bb_r2_41	<nnxnp>	np	nn	nn	--	nn	np	nn	nn	np	np	nn	nn	nn	np	np	np	np	nn	np	nn	nn	np	nn	np	np	nn	nn	np	np	nn	nn	np	nn	np	np	nn	np	np	np	nn	np	np	np	np	np	nn	np	np
15304-78_bb_r2_91	<nnxnp>	nn	np	nn	--	np	nn	nn	--	nn	nn	np	np	nn	np	nn	np	np	np	nn	nn	np	np	nn	nn	np	nn	nn	nn	nn	np	nn	nn	nn	np	np	np	np	nn	np	nn	np	nn	nn	np	np	np	nn	np
15305-78_bb_27	<nnxnp>	np	nn	nn	--	nn	nn	np	nn	np	np	nn	nn	np	np	np	nn	nn	nn	np	np	np	np	np	np	np	nn	np	np	nn	nn	np	nn	nn	np	np	nn	nn	np	np	np	nn	nn	np	nn	nn	nn	np	nn
15319-78_bb_r2_32	<nnxnp>	nn	np	np	np	nn	nn	np	np	nn	nn	np	np	nn	nn	nn	nn	nn	np	nn	nn	np	np	np	nn	nn	np	np	nn	nn	np	np	nn	np	nn	nn	np	nn	nn	nn	np	nn	nn	nn	nn	nn	np	nn	nn
15326-78_bb_52	<nnxnp>	np	nn	nn	nn	nn	np	nn	--	np	np	np	np	nn	nn	nn	np	np	np	np	nn	nn	nn	np	np	np	nn	nn	nn	np	nn	nn	nn	nn	np	nn	np	np	nn	np	nn	nn	np	np	np	nn	np	np	np
15359-78_bb_r2_13	<nnxnp>	nn	nn	np	nn	np	np	--	--	nn	nn	nn	nn	nn	nn	nn	nn	nn	nn	nn	np	nn	nn	nn	nn	np	nn	nn	np	np	np	np	nn	np	nn	np	nn	nn	np	np	np	np	np	np	np	np	np	nn	np
15359-78_bb_r2_18	<nnxnp>	nn	nn	np	nn	np	np	--	--	nn	nn	nn	nn	nn	nn	nn	nn	nn	nn	nn	np	nn	nn	nn	nn	np	nn	nn	np	np	np	np	nn	np	nn	np	nn	nn	np	np	np	np	np	np	np	np	np	nn	np
15359-78_bb_r2_26	<nnxnp>	np	np	nn	np	nn	nn	--	--	np	np	np	np	np	np	np	np	np	np	np	nn	np	np	nn	np	nn	np	np	nn	nn	nn	nn	np	nn	np	nn	np	np	nn	nn	nn	nn	nn	nn	nn	nn	nn	np	nn
15370-78_bb_54	<nnxnp>	np	np	nn	nn	np	np	np	nn	nn	np	nn	np	np	nn	np	nn	np	nn	np	np	np	np	np	nn	nn	np	nn	nn	np	np	np	nn	nn	nn	nn	nn	nn	np	np	np	nn	nn	np	nn	nn	nn	nn	nn
15384-78_bb_r2_88	<nnxnp>	np	np	--	np	--	np	nn	nn	nn	np	np	nn	--	np	nn	np	nn	np	np	np	np	np	nn	nn	nn	nn	--	nn	--	nn	nn	np	nn	nn	np	nn	np	np	np	np	np	--	nn	np	np	--	np	nn
15393-78_bb_r2_95	<nnxnp>	np	np	--	np	nn	nn	np	np	np	nn	np	nn	nn	np	np	nn	np	--	np	np	np	nn	nn	nn	nn	np	np	nn	nn	np	nn	--	nn	nn	np	np	nn	nn	nn	nn	nn	nn	nn	nn	--	--	nn	nn
15396-78_bb_34	<nnxnp>	np	np	np	nn	np	nn	nn	np	nn	np	nn	np	nn	nn	np	np	nn	nn	nn	np	np	nn	np	nn	np	np	np	nn	nn	nn	np	nn	nn	np	np	np	np	nn	nn	nn	np	nn	np	np	nn	np	np	np
15396-78_bb_53	<nnxnp>	nn	nn	nn	np	nn	np	np	nn	np	nn	np	nn	np	np	nn	nn	np	np	np	nn	nn	np	nn	np	nn	nn	nn	np	np	np	nn	np	np	nn	nn	nn	nn	np	nn	np	nn	np	nn	nn	np	nn	nn	nn
15417-78_bb_34	<nnxnp>	np	np	nn	nn	np	np	nn	np	nn	np	nn	nn	nn	np	np	np	np	np	np	np	np	np	np	nn	np	nn	np	nn	nn	np	nn	np	nn	np	nn	np	nn	np	np	np	np	np	np	nn	nn	nn	nn	np
15417-78_bb_r2_68	<nnxnp>	nn	nn	np	np	nn	nn	np	nn	np	nn	np	np	np	nn	nn	nn	nn	nn	nn	nn	nn	nn	nn	nn	nn	np	nn	np	np	nn	np	nn	np	nn	np	nn	np	nn	nn	nn	nn	nn	nn	np	np	np	np	nn
15421-78_bb_16	<nnxnp>	np	nn	np	nn	nn	nn	np	nn	np	nn	np	np	nn	nn	np	nn	np	np	nn	nn	nn	nn	nn	np	np	np	np	nn	np	np	nn	nn	nn	np	np	np	nn	np	nn	np	np	nn	nn	np	nn	np	np	np
15435-77_bb_27	<nnxnp>	nn	--	--	np	--	np	--	np	nn	np	nn	np	--	np	np	nn	nn	np	np	--	np	np	np	nn	--	nn	nn	nn	np	nn	np	--	--	nn	np	np	nn	np	np	--	np	nn	np	np	--	np	nn	nn
15454-77_bb_86	<nnxnp>	nn	nn	nn	nn	np	np	nn	--	nn	np	nn	np	np	--	nn	np	nn	np	nn	nn	np	np	np	np	np	nn	nn	np	np	nn	np	np	np	nn	nn	nn	np	np	--	np	np	np	np	nn	np	np	np	np
15470-77_bb_67	<nnxnp>	nn	nn	np	np	np	np	nn	np	nn	nn	nn	nn	nn	nn	nn	np	nn	nn	nn	nn	np	np	nn	np	np	np	nn	nn	np	np	np	np	--	nn	np	nn	nn	nn	nn	np	nn	nn	nn	nn	np	--	np	nn
15470-77_bb_r2_14	<nnxnp>	nn	nn	np	np	np	np	nn	np	nn	nn	nn	nn	nn	nn	nn	np	nn	nn	nn	nn	np	np	nn	np	np	np	nn	nn	np	np	np	np	--	nn	np	nn	nn	nn	nn	np	nn	nn	nn	nn	np	--	np	nn
15470-77_bb_r2_2	<nnxnp>	np	np	nn	nn	nn	nn	np	nn	np	np	np	np	np	np	nn	nn	np	np	np	--	nn	nn	np	nn	nn	nn	np	np	nn	nn	nn	nn	nn	np	nn	np	np	np	np	nn	np	np	np	np	nn	--	nn	np
1548-174_bb_23	<nnxnp>	np	nn	nn	nn	nn	nn	nn	np	nn	np	np	nn	nn	nn	nn	nn	np	np	nn	nn	np	np	nn	np	np	nn	np	nn	np	np	np	np	np	nn	np	np	nn	np	nn	nn	nn	nn	np	nn	np	np	np	nn
15481-77_bb_36	<nnxnp>	nn	np	np	np	nn	nn	np	nn	--	nn	np	nn	np	nn	nn	nn	np	nn	np	np	np	nn	nn	nn	np	np	nn	np	nn	np	--	nn	nn	np	np	nn	np	np	np	nn	nn	np	nn	nn	np	nn	nn	nn
15481-77_bb_44	<nnxnp>	nn	np	np	np	nn	nn	np	nn	--	nn	np	nn	np	nn	nn	nn	np	nn	np	np	np	nn	nn	nn	np	np	nn	np	nn	np	--	nn	nn	np	np	nn	np	np	np	nn	nn	np	nn	nn	np	nn	nn	nn
15487-77_bb_87	<nnxnp>	np	np	nn	nn	nn	np	nn	nn	np	np	np	nn	nn	nn	nn	np	np	nn	np	nn	np	np	nn	np	nn	nn	nn	nn	np	nn	np	nn	nn	np	np	np	np	np	np	nn	np	nn	np	np	--	nn	np	nn
1549-174_bb_r2_89	<nnxnp>	nn	np	np	nn	--	np	nn	np	nn	nn	--	--	nn	nn	nn	--	--	np	nn	nn	nn	--	nn	nn	nn	nn	--	--	nn	np	nn	np	np	nn	--	--	np	nn	nn	--	--	np	nn	np	nn	np	nn	nn
15498-77_bb_r2_28	<nnxnp>	np	np	nn	--	np	nn	nn	nn	np	np	np	np	np	nn	np	np	nn	nn	nn	np	np	np	nn	np	np	np	np	nn	nn	nn	nn	nn	np	np	np	np	np	np	np	nn	np	nn	nn	np	np	np	np	np
15498-77_bb_r2_62	<nnxnp>	np	np	nn	--	np	nn	nn	nn	np	np	np	np	np	nn	np	np	nn	nn	nn	np	np	np	nn	np	np	np	np	nn	nn	nn	nn	nn	np	np	np	np	np	np	np	nn	np	nn	nn	np	np	np	np	np
15498-77_bb_r2_65	<nnxnp>	nn	nn	np	--	nn	np	nn	np	nn	nn	nn	nn	nn	np	nn	nn	np	np	np	nn	nn	nn	np	nn	nn	nn	nn	np	np	np	--	np	nn	nn	nn	nn	nn	nn	nn	np	nn	np	np	nn	nn	nn	nn	nn
15504-77_bb_32	<nnxnp>	nn	nn	nn	np	nn	np	nn	np	np	np	np	np	nn	np	np	np	np	np	nn	nn	np	nn	nn	nn	np	np	nn	np	nn	np	nn	nn	nn	np	nn	np	np	nn	np	nn	np	nn	nn	np	nn	np	nn	np
15533-77_bb_r2_50	<nnxnp>	nn	nn	nn	nn	nn	np	nn	nn	np	np	np	np	np	nn	np	np	np	np	--	nn	np	nn	nn	np	np	np	nn	np	np	np	nn	nn	nn	np	nn	np	np	np	np	nn	nn	np	np	np	np	nn	np	np
15539-77_bb_42	<nnxnp>	nn	np	nn	np	nn	np	np	np	nn	nn	nn	np	np	np	nn	nn	nn	nn	np	nn	np	np	np	nn	nn	nn	nn	nn	np	np	np	nn	nn	nn	nn	nn	np	nn	nn	np	np	np	nn	np	nn	np	nn	nn
15539-77_bb_r2_62	<nnxnp>	np	nn	np	nn	np	nn	nn	nn	np	np	np	nn	nn	nn	np	np	np	np	nn	np	nn	nn	nn	np	np	np	np	np	nn	nn	nn	np	np	np	np	np	nn	np	np	nn	nn	nn	np	nn	np	nn	np	np
1556-174_bb_r2_69	<nnxnp>	np	np	nn	np	--	np	nn	np	nn	np	--	--	nn	np	nn	--	--	nn	nn	np	np	--	nn	nn	np	np	--	--	np	nn	np	nn	np	nn	--	--	np	np	np	--	--	np	np	np	nn	np	np	--
1556-174_bb_r2_79	<nnxnp>	np	np	nn	np	--	np	nn	np	nn	np	--	--	nn	np	nn	--	--	nn	nn	np	np	--	nn	nn	np	np	--	--	np	nn	np	nn	np	nn	--	--	np	np	np	--	--	np	np	np	nn	np	np	--
15575-77_bb_61	<nnxnp>	np	np	nn	nn	nn	np	nn	np	nn	np	nn	nn	nn	np	nn	np	nn	np	np	np	np	nn	np	nn	np	nn	np	np	np	nn	nn	nn	nn	np	np	nn	np	np	np	np	np	nn	np	nn	nn	np	nn	nn
15594-77_bb_36	<nnxnp>	nn	np	--	nn	np	np	nn	np	nn	nn	np	nn	nn	nn	nn	np	np	np	nn	nn	nn	nn	nn	nn	nn	nn	np	nn	np	np	nn	np	np	nn	nn	np	np	nn	nn	nn	np	np	nn	np	np	np	nn	np
15618-77_bb_r2_57	<nnxnp>	nn	np	nn	np	--	nn	np	np	nn	np	nn	nn	np	np	nn	--	--	nn	nn	np	nn	nn	nn	np	np	--	nn	nn	nn	np	np	--	np	np	np	nn	np	nn	nn	nn	nn	nn	nn	--	nn	nn	nn	np
15621-77_bb_14	<nnxnp>	nn	nn	np	np	--	nn	--	np	np	np	np	nn	np	nn	np	nn	nn	nn	nn	np	np	np	--	np	np	--	np	nn	nn	nn	--	nn	np	np	np	nn	nn	np	np	nn	np	--	--	np	nn	np	np	np
15621-77_bb_31	<nnxnp>	nn	nn	np	np	--	nn	--	np	np	np	np	nn	np	nn	np	nn	nn	nn	nn	np	np	np	--	np	np	--	np	nn	nn	nn	--	nn	np	np	np	nn	nn	np	np	nn	np	--	--	np	nn	np	np	np
15622-77_bb_r2_21	<nnxnp>	nn	np	nn	np	np	nn	np	np	np	np	nn	np	np	np	nn	nn	np	nn	--	np	nn	nn	nn	nn	np	np	nn	nn	nn	nn	np	nn	np	np	np	nn	np	nn	nn	nn	np	nn	nn	nn	nn	nn	np	nn
15622-77_bb_r2_79	<nnxnp>	np	nn	np	nn	nn	np	nn	nn	nn	nn	np	nn	nn	nn	np	np	nn	np	--	nn	np	np	np	np	nn	nn	np	np	np	np	nn	np	nn	nn	nn	np	nn	np	np	np	nn	np	np	np	np	np	nn	np
15625-77_bb_r2_18	<nnxnp>	nn	nn	np	nn	nn	nn	np	np	nn	nn	nn	nn	np	np	np	nn	nn	nn	nn	np	nn	nn	np	nn	np	nn	np	np	np	np	nn	np	np	nn	np	nn	nn	np	nn	nn	nn	nn	nn	nn	nn	np	nn	np
15627-77_bb_73	<nnxnp>	np	np	nn	nn	nn	np	nn	np	np	np	np	np	nn	nn	nn	np	np	nn	np	nn	nn	nn	np	np	--	nn	nn	nn	np	nn	np	nn	nn	np	nn	np	np	nn	--	nn	nn	np	np	np	--	np	np	np
15627-77_bb_82	<nnxnp>	np	np	nn	nn	nn	np	nn	np	np	np	np	np	nn	nn	nn	np	np	nn	np	nn	nn	nn	np	np	--	nn	nn	nn	np	nn	np	nn	nn	np	nn	np	np	nn	--	nn	nn	np	np	np	--	np	np	np
15658-77_bb_r2_24	<nnxnp>	np	np	nn	nn	nn	np	nn	np	np	np	np	np	nn	--	nn	np	np	nn	--	nn	nn	nn	np	np	np	nn	nn	nn	np	nn	np	nn	nn	np	nn	np	np	nn	np	--	nn	np	np	np	nn	np	np	np
15660-77_bb_r2_30	<nnxnp>	nn	nn	np	np	nn	nn	nn	np	np	nn	np	np	np	np	nn	np	nn	np	nn	nn	nn	nn	nn	np	np	nn	np	np	nn	nn	nn	nn	np	np	np	np	np	nn	nn	nn	np	np	nn	np	nn	np	np	np
15660-77_bb_r2_58	<nnxnp>	nn	nn	np	np	nn	nn	nn	np	np	nn	np	np	np	np	nn	np	nn	np	nn	nn	nn	nn	nn	np	np	nn	np	np	nn	nn	nn	nn	np	np	np	np	np	nn	nn	nn	np	np	nn	np	nn	np	np	np
1568-173_bb_r2_24	<nnxnp>	np	np	np	nn	nn	np	np	nn	np	np	np	np	nn	np	np	np	np	np	np	nn	nn	nn	np	np	np	nn	np	np	nn	np	np	np	np	nn	nn	np	nn	nn	np	nn	nn	nn	np	nn	nn	nn	np	nn
15687-77_bb_35	<nnxnp>	nn	np	--	np	nn	np	nn	nn	np	np	nn	nn	np	np	--	nn	np	np	nn	np	nn	np	nn	np	nn	nn	np	np	nn	np	nn	np	np	np	nn	nn	np	nn	np	nn	np	np	np	nn	np	np	np	np
15725-77_bb_r2_33	<nnxnp>	np	np	nn	nn	nn	nn	np	np	nn	np	np	np	np	np	np	nn	np	np	np	np	nn	nn	np	nn	nn	nn	np	np	nn	nn	nn	nn	nn	np	nn	np	np	np	np	nn	np	np	np	np	nn	np	nn	np
15742-77_bb_48	<nnxnp>	nn	np	np	np	nn	np	np	--	np	nn	np	nn	np	np	np	nn	np	nn	nn	np	nn	np	nn	np	nn	np	nn	np	np	nn	np	nn	nn	np	nn	nn	np	nn	nn	nn	np	np	--	nn	nn	nn	np	np
15742-77_bb_53	<nnxnp>	nn	np	np	np	nn	np	np	--	np	nn	np	nn	np	np	np	nn	np	nn	nn	np	nn	np	nn	np	nn	np	nn	np	np	nn	np	nn	nn	np	nn	nn	np	nn	nn	nn	np	np	--	nn	nn	nn	np	np
15754-77_bb_r2_88	<nnxnp>	nn	nn	nn	nn	np	np	nn	np	nn	np	nn	nn	nn	np	np	np	np	np	--	np	np	np	np	np	np	nn	np	nn	np	np	nn	np	nn	np	nn	np	--	np	--	np	np	nn	np	np	nn	nn	nn	np
15785-77_bb_54	<nnxnp>	nn	np	np	nn	np	nn	np	nn	nn	np	nn	nn	nn	nn	nn	nn	np	nn	np	nn	np	nn	np	nn	np	np	nn	nn	np	nn	np	nn	nn	nn	nn	nn	nn	nn	np	np	np	np	--	nn	nn	nn	nn	np
15785-77_bb_r2_73	<nnxnp>	np	nn	nn	np	nn	np	nn	np	np	nn	np	np	np	nn	np	np	nn	np	nn	np	nn	np	nn	np	nn	nn	np	np	nn	np	nn	np	np	np	np	np	np	np	nn	nn	nn	nn	--	np	np	nn	np	nn
15807-76_bb_r2_4	<nnxnp>	nn	nn	np	np	np	nn	--	nn	nn	nn	np	np	nn	nn	nn	np	np	nn	nn	np	np	nn	nn	nn	--	nn	nn	np	np	np	--	np	nn	np	nn	np	nn	nn	np	np	np	nn	nn	np	nn	np	np	nn
15807-76_bb_r2_65	<nnxnp>	np	np	nn	nn	nn	np	--	np	np	np	nn	nn	np	np	np	nn	nn	np	np	nn	nn	np	np	np	nn	nn	np	nn	nn	nn	--	nn	np	nn	np	nn	np	np	nn	nn	nn	np	np	nn	np	nn	nn	np
15807-76_bb_r2_75	<nnxnp>	np	np	nn	nn	nn	np	--	np	np	np	nn	nn	np	np	np	nn	nn	np	np	nn	nn	np	np	np	nn	nn	np	nn	nn	nn	--	nn	np	nn	np	nn	np	np	nn	nn	nn	np	np	nn	np	nn	nn	np
15813-76_bb_68	<nnxnp>	np	np	np	nn	np	nn	--	nn	nn	nn	np	nn	nn	nn	nn	np	np	nn	nn	np	nn	nn	nn	np	nn	--	np	np	nn	np	nn	np	np	np	nn	nn	np	nn	nn	np	np	np	nn	nn	np	nn	np	np
15813-76_bb_r2_64	<nnxnp>	np	np	np	nn	np	nn	--	nn	nn	nn	--	--	nn	nn	nn	np	--	nn	nn	np	nn	nn	nn	np	nn	np	np	--	nn	np	nn	np	np	np	--	nn	np	nn	nn	np	np	np	nn	nn	np	nn	np	np
15813-76_bb_r2_92	<nnxnp>	np	np	np	nn	np	nn	--	nn	nn	nn	--	--	nn	nn	nn	np	--	nn	nn	np	nn	nn	nn	np	nn	np	np	--	nn	np	nn	np	np	np	--	nn	np	nn	nn	np	np	np	nn	nn	np	nn	np	np
15830-76_bb_r2_67	<nnxnp>	nn	np	nn	nn	np	nn	np	np	np	np	nn	nn	np	np	nn	nn	np	nn	nn	np	nn	nn	nn	nn	np	nn	nn	nn	nn	nn	np	nn	np	np	np	nn	np	nn	nn	nn	np	nn	nn	nn	nn	nn	np	nn
15831-76_bb_39	<nnxnp>	np	np	nn	np	nn	np	--	nn	--	nn	nn	nn	np	--	nn	np	--	np	nn	nn	np	nn	nn	nn	nn	nn	np	nn	np	nn	nn	np	nn	np	nn	nn	nn	nn	np	np	np	--	--	np	np	nn	--	np
15831-76_bb_r2_59	<nnxnp>	np	np	nn	np	nn	np	--	nn	--	nn	nn	nn	np	--	nn	np	--	np	nn	nn	np	nn	nn	nn	nn	nn	np	nn	np	nn	nn	np	nn	np	nn	nn	nn	nn	np	np	np	--	--	np	np	nn	--	np
15831-76_bb_r2_64	<nnxnp>	np	np	nn	np	nn	np	--	nn	--	nn	nn	nn	np	--	nn	np	--	np	nn	nn	np	nn	nn	nn	nn	nn	np	nn	np	nn	nn	np	nn	np	nn	nn	nn	nn	np	np	np	--	--	np	np	nn	--	np
15842-76_bb_71	<nnxnp>	np	np	--	nn	np	nn	np	nn	nn	nn	nn	nn	nn	nn	nn	nn	nn	nn	np	np	nn	np	np	np	nn	nn	np	nn	np	nn	np	--	np	nn	np	nn	nn	np	nn	np	nn	np	np	nn	np	--	np	nn
15842-76_bb_r2_57	<nnxnp>	nn	nn	--	np	nn	np	nn	--	np	np	np	np	nn	np	np	np	np	np	nn	nn	np	nn	nn	nn	np	np	nn	np	nn	np	nn	nn	nn	np	nn	np	np	nn	np	nn	np	nn	nn	np	nn	--	nn	np
15842-76_bb_r2_71	<nnxnp>	np	np	--	nn	np	nn	np	nn	nn	nn	nn	nn	nn	nn	nn	nn	nn	nn	np	np	nn	np	np	np	nn	nn	np	nn	np	nn	np	--	np	nn	np	nn	nn	np	nn	np	nn	np	np	nn	np	--	np	nn
15842-76_bb_r2_72	<nnxnp>	np	np	--	nn	np	nn	np	nn	nn	nn	nn	nn	nn	nn	nn	nn	nn	nn	np	np	nn	np	np	np	nn	nn	np	nn	np	nn	np	--	np	nn	np	nn	nn	np	nn	np	nn	np	np	nn	np	--	np	nn
15851-76_bb_r2_30	<nnxnp>	nn	np	nn	nn	nn	np	nn	np	np	np	nn	nn	nn	nn	nn	np	nn	np	nn	np	np	np	np	np	nn	nn	np	nn	nn	np	nn	nn	nn	nn	nn	np	np	np	np	nn	np	np	np	np	--	nn	nn	np
15851-76_bb_r2_42	<nnxnp>	nn	np	nn	nn	nn	np	nn	np	np	np	nn	nn	nn	nn	nn	np	nn	np	nn	np	np	np	np	np	nn	nn	np	nn	nn	np	nn	nn	nn	nn	nn	np	np	np	np	nn	np	np	np	np	--	nn	nn	np
15854-76_bb_r2_16	<nnxnp>	nn	np	nn	np	np	np	nn	np	nn	np	--	--	np	np	nn	np	--	nn	nn	np	nn	nn	nn	nn	np	np	nn	--	np	nn	np	nn	np	nn	np	nn	np	np	np	nn	nn	np	np	np	nn	np	nn	np
158671-2_bb_r2_51	<nnxnp>	nn	np	np	nn	nn	nn	nn	nn	nn	nn	nn	np	np	np	--	nn	np	nn	np	nn	np	np	nn	nn	--	nn	nn	nn	nn	nn	np	--	np	nn	np	np	np	np	np	nn	np	np	--	np	nn	np	np	nn
15874-76_bb_r2_39	<nnxnp>	nn	nn	nn	--	np	np	--	np	nn	np	nn	np	np	nn	nn	np	nn	nn	nn	--	np	nn	np	np	nn	--	nn	nn	np	np	np	nn	np	nn	np	nn	np	nn	--	np	nn	np	nn	nn	np	nn	np	nn
15875-76_bb_35	<nnxnp>	nn	nn	nn	np	nn	np	np	nn	np	nn	np	nn	np	np	np	nn	np	nn	nn	nn	nn	np	nn	np	np	nn	nn	np	nn	np	np	nn	np	nn	np	np	np	nn	nn	nn	nn	np	nn	nn	np	nn	--	np
1588-173_bb_r2_72	<nnxnp>	nn	np	nn	nn	--	nn	np	np	nn	nn	--	--	np	np	nn	nn	--	np	nn	np	np	--	np	np	nn	np	nn	--	nn	np	nn	nn	np	np	--	--	np	np	np	--	--	np	nn	nn	np	nn	nn	np
15903-76_bb_r2_91	<nnxnp>	np	np	np	nn	--	nn	np	nn	nn	nn	--	--	np	nn	nn	--	--	np	np	np	nn	--	np	np	nn	nn	--	--	np	nn	np	np	np	nn	--	--	nn	nn	nn	--	--	nn	np	nn	np	np	nn	nn
15910-76_bb_r2_41	<nnxnp>	np	nn	--	nn	nn	np	np	nn	nn	nn	nn	--	nn	np	nn	np	np	nn	np	nn	nn	nn	np	nn	nn	nn	nn	nn	np	np	--	--	nn	nn	nn	np	nn	nn	nn	np	nn	np	np	nn	--	nn	nn	nn
15915-76_bb_r2_47	<nnxnp>	nn	np	nn	np	nn	np	np	np	np	np	--	--	nn	nn	nn	--	--	nn	nn	np	nn	--	nn	np	nn	np	--	nn	np	nn	np	nn	nn	nn	nn	nn	nn	nn	nn	nn	--	np	np	nn	nn	nn	np	nn
1592-173_bb_r2_54	<nnxnp>	nn	nn	np	nn	--	nn	np	nn	nn	nn	--	--	nn	np	nn	nn	--	nn	np	nn	np	nn	nn	np	np	nn	nn	--	nn	nn	np	np	np	nn	--	np	np	np	nn	nn	np	np	nn	np	nn	np	np	np
1593-173_bb_r2_91	<nnxnp>	--	nn	np	--	--	nn	np	nn	np	np	--	--	np	--	nn	--	--	nn	np	np	nn	--	nn	nn	nn	np	--	--	np	nn	--	nn	np	np	--	--	np	np	np	--	--	np	nn	np	nn	--	np	--
15934-76_bb_64	<nnxnp>	nn	nn	np	np	np	np	--	nn	nn	nn	np	np	np	nn	np	np	nn	np	nn	nn	nn	--	nn	np	--	nn	nn	np	np	nn	np	np	nn	nn	nn	nn	nn	np	np	nn	np	np	--	np	--	--	--	np
159606-2_bb_r2_18	<nnxnp>	nn	nn	np	--	nn	nn	--	np	np	nn	np	nn	nn	np	nn	np	nn	np	nn	nn	nn	nn	nn	np	np	nn	np	np	nn	nn	nn	np	--	np	np	np	np	nn	nn	nn	np	np	nn	np	nn	np	np	np
15979-76_bb_13	<nnxnp>	np	np	nn	nn	np	nn	nn	np	nn	nn	nn	np	nn	np	nn	np	nn	nn	nn	--	np	np	np	nn	np	np	np	np	--	nn	np	nn	nn	nn	nn	nn	np	np	--	nn	nn	nn	--	np	nn	np	np	np
1601-173_bb_r2_46	<nnxnp>	--	nn	np	nn	--	np	np	nn	np	np	--	--	np	nn	np	nn	--	nn	np	np	nn	nn	np	np	nn	np	np	--	np	np	np	np	nn	nn	--	nn	nn	np	nn	np	--	np	np	nn	nn	nn	np	nn
16039-76_bb_r2_85	<nnxnp>	np	nn	np	np	nn	nn	nn	np	--	nn	np	np	np	nn	np	nn	np	np	--	np	nn	np	nn	nn	np	np	np	nn	--	nn	nn	nn	np	np	np	np	nn	np	nn	np	np	np	np	nn	nn	np	nn	np
16100-76_bb_r2_23	<nnxnp>	np	nn	np	nn	np	--	np	np	np	np	nn	np	np	np	np	nn	nn	np	nn	nn	nn	nn	nn	np	nn	np	nn	nn	nn	nn	nn	nn	np	nn	np	nn	np	np	--	nn	np	np	nn	np	nn	np	nn	np
16122-76_bb_71	<nnxnp>	--	np	np	np	nn	nn	np	np	np	nn	nn	np	nn	np	np	nn	np	nn	np	np	np	nn	nn	nn	nn	np	np	nn	nn	np	nn	nn	np	np	np	np	nn	nn	nn	nn	nn	nn	nn	nn	nn	nn	nn	nn
16122-76_bb_75	<nnxnp>	nn	nn	nn	nn	np	np	nn	nn	nn	np	np	nn	np	nn	nn	np	nn	np	nn	nn	nn	np	np	np	np	nn	nn	np	np	nn	np	np	nn	nn	nn	nn	np	np	np	np	np	np	np	np	np	nn	np	np
16131-75_bb_40	<nnxnp>	np	np	nn	nn	np	nn	np	np	np	np	nn	np	np	np	np	nn	np	np	nn	nn	nn	nn	nn	np	nn	nn	np	nn	np	np	np	nn	np	nn	np	np	nn	nn	nn	np	nn	nn	np	nn	nn	np	np	np
16131-75_bb_50	<nnxnp>	np	np	nn	nn	np	nn	np	np	np	np	nn	np	np	np	np	nn	np	np	nn	nn	nn	nn	nn	np	nn	nn	np	nn	np	np	np	nn	np	nn	np	np	nn	nn	nn	np	nn	nn	np	nn	nn	np	np	np
16131-75_bb_r2_79	<nnxnp>	nn	nn	np	np	nn	np	nn	nn	nn	nn	np	nn	nn	nn	nn	np	nn	nn	np	np	np	np	np	nn	np	np	nn	np	nn	nn	nn	np	nn	np	nn	nn	np	np	np	nn	np	np	nn	np	np	nn	nn	nn
16143-75_bb_57	<nnxnp>	nn	nn	np	np	np	nn	np	nn	nn	nn	np	np	nn	nn	nn	np	np	nn	np	nn	np	nn	nn	nn	np	np	nn	np	np	nn	np	np	nn	np	nn	nn	nn	nn	nn	np	nn	nn	nn	nn	nn	np	np	nn
16143-75_bb_67	<nnxnp>	np	np	nn	nn	nn	np	nn	--	np	np	nn	nn	np	np	nn	nn	nn	np	nn	np	nn	np	np	np	nn	nn	np	nn	nn	np	nn	nn	--	nn	np	np	np	np	np	nn	np	np	np	np	np	nn	nn	np
16155-75_bb_r2_7	<nnxnp>	np	np	nn	np	np	nn	np	np	nn	np	np	np	np	np	np	np	np	np	np	np	nn	nn	np	nn	nn	np	np	np	nn	nn	nn	nn	nn	np	nn	np	np	np	--	nn	np	np	--	np	nn	np	nn	np
16164-75_bb_r2_30	<nnxnp>	np	np	np	nn	np	np	np	nn	nn	np	nn	np	nn	nn	nn	np	np	nn	nn	nn	np	nn	np	np	np	np	nn	np	np	nn	np	np	nn	nn	nn	nn	np	np	np	np	np	np	np	np	np	np	nn	np
16165-75_bb_50	<nnxnp>	nn	nn	np	nn	nn	np	np	--	np	nn	np	--	nn	np	np	np	nn	np	--	np	np	np	nn	np	np	nn	nn	nn	np	nn	--	np	nn	nn	nn	nn	nn	np	np	np	np	np	nn	np	np	--	np	np
16165-75_bb_51	<nnxnp>	nn	nn	np	nn	nn	np	np	--	np	nn	np	--	nn	np	np	np	nn	np	--	np	np	np	nn	np	np	nn	nn	nn	np	nn	--	np	nn	nn	nn	nn	nn	np	np	np	np	np	nn	np	np	--	np	np
16196-75_bb_r2_49	<nnxnp>	np	nn	np	nn	nn	np	np	np	np	nn	np	nn	np	np	nn	nn	np	nn	np	np	np	np	nn	--	nn	np	nn	nn	np	np	np	nn	nn	np	np	nn	np	nn	nn	nn	nn	nn	np	nn	np	np	np	np
16236-75_bb_r2_67	<nnxnp>	nn	nn	np	np	np	np	nn	np	nn	np	nn	np	np	nn	--	np	nn	nn	--	nn	np	nn	nn	nn	np	np	np	nn	np	np	np	nn	nn	nn	np	nn	np	np	np	np	nn	np	nn	np	np	nn	nn	nn
1624-172_bb_66	<nnxnp>	np	nn	nn	np	np	np	np	np	np	np	np	nn	nn	nn	nn	np	nn	np	nn	np	nn	nn	np	np	np	np	np	np	np	np	nn	nn	nn	np	nn	nn	nn	nn	nn	np	nn	nn	np	nn	np	nn	nn	nn
1624-172_bb_r2_95	<nnxnp>	nn	np	--	nn	nn	nn	nn	nn	nn	nn	--	--	np	np	np	nn	--	nn	np	nn	np	np	nn	nn	nn	nn	nn	nn	nn	nn	np	np	np	nn	np	np	np	np	np	nn	np	np	nn	np	nn	np	np	np
16243-75_bb_53	<nnxnp>	np	np	nn	nn	nn	nn	nn	nn	np	nn	nn	np	np	np	np	nn	np	nn	np	nn	np	np	nn	nn	nn	nn	nn	np	nn	nn	nn	np	np	nn	np	np	np	np	np	nn	np	np	nn	np	nn	np	np	np
16297-75_bb_r2_34	<nnxnp>	nn	np	np	np	np	np	--	np	nn	np	np	nn	np	np	nn	np	nn	nn	nn	nn	nn	nn	nn	nn	np	np	nn	nn	np	nn	np	nn	np	nn	np	nn	np	np	np	nn	np	np	np	np	nn	np	nn	np
16297-75_bb_r2_52	<nnxnp>	nn	np	np	np	np	np	--	np	nn	np	np	nn	np	np	nn	np	nn	nn	nn	nn	nn	nn	nn	nn	np	np	nn	nn	np	nn	np	nn	np	nn	np	nn	np	np	np	nn	np	np	np	np	nn	np	nn	np
16334-75_bb_r2_57	<nnxnp>	nn	np	np	np	nn	np	np	nn	np	nn	np	np	np	np	np	np	nn	nn	np	nn	nn	nn	nn	nn	np	nn	nn	np	nn	np	nn	nn	nn	np	nn	nn	np	nn	np	np	np	np	nn	np	nn	np	np	nn
1636-172_bb_r2_27	<nnxnp>	nn	nn	nn	--	--	np	nn	np	np	np	--	--	nn	--	np	--	--	nn	nn	nn	np	--	nn	nn	np	np	--	--	nn	np	--	nn	nn	np	--	--	np	nn	np	--	--	nn	nn	np	nn	nn	nn	--
16364-75_bb_28	<nnxnp>	nn	nn	nn	nn	--	np	nn	nn	nn	np	nn	np	np	nn	nn	np	nn	np	nn	nn	np	np	np	np	np	nn	nn	np	np	nn	np	np	np	nn	nn	nn	np	np	np	np	np	np	np	np	np	np	np	np
16368-75_bb_34	<nnxnp>	np	nn	nn	np	nn	nn	np	np	np	np	np	np	nn	np	nn	np	nn	nn	nn	np	np	nn	np	np	np	np	nn	np	np	np	np	nn	np	np	nn	np	np	nn	np	nn	nn	nn	nn	np	np	nn	nn	np
16380-75_bb_33	<nnxnp>	np	nn	nn	np	nn	nn	np	nn	np	np	nn	np	np	np	np	nn	nn	nn	np	np	np	np	np	np	np	np	nn	np	nn	nn	np	nn	nn	np	np	nn	nn	np	np	np	nn	nn	np	nn	nn	nn	np	nn
16380-75_bb_65	<nnxnp>	np	nn	nn	np	nn	nn	np	nn	np	np	nn	np	np	np	np	nn	nn	nn	np	np	np	np	np	np	np	np	nn	np	nn	nn	np	nn	nn	np	np	nn	nn	np	np	np	nn	nn	np	nn	nn	nn	np	nn
16380-75_bb_r2_11	<nnxnp>	nn	np	np	nn	np	np	nn	np	nn	nn	np	nn	nn	nn	nn	np	np	--	nn	nn	nn	nn	nn	nn	nn	nn	np	nn	np	np	nn	np	np	nn	nn	np	np	nn	nn	nn	np	np	nn	np	np	np	nn	np
16406-75_bb_69	<nnxnp>	np	nn	nn	np	nn	np	nn	nn	np	nn	np	np	np	np	np	np	nn	np	nn	np	nn	np	nn	np	nn	nn	np	np	nn	np	nn	np	np	np	np	np	np	np	nn	nn	nn	nn	np	np	np	nn	np	nn
1641-172_bb_70	<nnxnp>	nn	nn	np	nn	nn	nn	nn	np	np	np	np	nn	np	nn	np	nn	nn	nn	nn	np	np	np	np	np	np	np	nn	np	nn	nn	nn	nn	nn	np	np	nn	nn	np	np	np	np	nn	nn	nn	nn	np	np	np
1641-172_bb_r2_11	<nnxnp>	nn	nn	np	nn	--	nn	nn	np	np	np	--	--	np	nn	np	nn	--	nn	nn	np	np	np	np	np	np	np	nn	--	nn	nn	nn	nn	nn	np	--	--	nn	np	np	np	--	nn	nn	nn	nn	np	np	np
1641-172_bb_r2_55	<nnxnp>	np	np	nn	np	--	np	np	nn	nn	nn	--	--	nn	np	nn	np	--	np	np	nn	nn	nn	nn	nn	nn	nn	np	--	np	np	np	np	np	nn	--	--	np	nn	nn	nn	--	np	np	np	nn	nn	nn	nn
16433-75_bb_30	<nnxnp>	np	np	nn	nn	np	np	np	nn	--	np	nn	nn	nn	np	np	np	np	--	np	--	np	nn	np	np	nn	nn	nn	nn	nn	np	nn	np	nn	np	np	nn	nn	np	np	np	np	np	--	nn	nn	np	np	nn
16433-75_bb_50	<nnxnp>	np	np	nn	nn	np	np	np	nn	--	np	nn	nn	nn	np	np	np	np	--	np	--	np	nn	np	np	nn	nn	nn	nn	nn	np	nn	np	nn	np	np	nn	nn	np	np	np	np	np	--	nn	nn	np	np	nn
16434-75_bb_46	<nnxnp>	nn	nn	nn	nn	np	nn	nn	np	np	nn	np	np	np	nn	nn	nn	nn	nn	np	nn	np	np	np	np	nn	nn	np	nn	np	np	np	np	np	nn	nn	nn	nn	nn	nn	nn	np	nn	nn	np	np	np	np	np
164419-2_bb_r2_69	<nnxnp>	np	np	np	np	--	nn	np	np	nn	nn	--	--	np	np	nn	--	--	nn	nn	np	nn	--	np	nn	nn	np	--	--	nn	np	np	np	np	nn	--	--	nn	np	nn	--	--	nn	nn	nn	np	np	nn	nn
16455-75_bb_r2_78	<nnxnp>	--	np	nn	--	--	nn	np	np	np	np	--	--	np	--	np	--	--	np	nn	nn	nn	--	nn	np	nn	nn	--	--	np	np	--	nn	np	nn	--	--	nn	nn	nn	--	--	nn	np	nn	nn	--	np	--
16468-75_bb_r2_91	<nnxnp>	nn	nn	nn	nn	np	np	nn	--	nn	nn	nn	np	nn	--	np	np	np	np	np	np	np	np	np	np	np	nn	np	nn	--	np	nn	np	nn	nn	nn	np	np	np	np	np	np	nn	--	np	nn	nn	nn	np
1647-172_bb_r2_58	<nnxnp>	--	nn	nn	--	--	np	np	nn	nn	np	--	--	nn	--	nn	--	--	np	nn	nn	np	--	nn	np	np	nn	--	--	np	nn	--	np	np	nn	--	--	np	np	np	--	--	np	np	np	np	--	nn	--
16473-75_bb_13	<nnxnp>	np	np	--	np	np	nn	np	np	nn	nn	nn	nn	nn	nn	nn	nn	nn	np	np	np	nn	np	np	np	nn	nn	np	nn	np	--	np	np	np	nn	np	nn	nn	nn	--	np	np	nn	np	nn	nn	np	nn	nn
16557-74_bb_r2_93	<nnxnp>	np	np	np	np	np	np	nn	nn	np	nn	--	nn	nn	nn	np	nn	--	np	np	nn	nn	nn	nn	nn	nn	nn	np	nn	nn	nn	nn	nn	nn	nn	np	nn	np	np	nn	np	np	np	np	nn	nn	np	np	nn
1656-172_bb_r2_78	<nnxnp>	nn	nn	np	nn	--	nn	np	nn	np	np	--	--	nn	np	nn	nn	--	nn	np	nn	np	nn	nn	np	np	np	nn	--	nn	nn	nn	np	np	nn	--	--	np	np	nn	nn	--	nn	nn	np	nn	np	np	nn
16571-74_bb_28	<nnxnp>	np	np	nn	nn	np	np	--	nn	np	np	np	--	nn	--	nn	np	np	--	np	nn	np	np	nn	np	nn	np	nn	nn	np	nn	np	nn	nn	np	nn	np	--	nn	np	np	np	np	np	np	np	nn	np	nn
16607-74_bb_r2_19	<nnxnp>	np	np	nn	nn	np	nn	nn	np	nn	nn	nn	np	nn	np	nn	np	nn	np	nn	nn	np	np	np	nn	np	np	np	np	np	nn	np	nn	nn	nn	nn	nn	np	np	np	nn	nn	nn	np	np	nn	nn	np	np
16607-74_bb_r2_93	<nnxnp>	np	np	nn	nn	np	nn	nn	np	nn	nn	nn	np	nn	np	nn	np	nn	np	nn	nn	np	np	np	nn	np	np	np	np	np	nn	np	nn	nn	nn	nn	nn	np	np	np	nn	nn	nn	np	np	nn	nn	np	np
16620-74_bb_46	<nnxnp>	np	np	nn	nn	np	np	np	nn	nn	np	nn	np	np	nn	np	nn	np	nn	np	np	np	np	np	nn	nn	nn	nn	nn	np	np	np	nn	nn	nn	nn	nn	nn	np	np	np	nn	nn	np	nn	np	nn	nn	nn
16621-74_bb_r2_86	<nnxnp>	np	np	np	nn	np	nn	np	nn	nn	nn	nn	nn	np	nn	nn	nn	nn	np	np	np	nn	np	np	np	nn	nn	np	nn	np	nn	np	np	np	nn	np	nn	nn	nn	nn	np	nn	nn	np	nn	nn	np	nn	nn
16631-74_bb_12	<nnxnp>	np	np	nn	nn	nn	np	nn	nn	np	np	np	nn	nn	nn	nn	np	np	nn	np	nn	np	np	nn	np	nn	nn	nn	nn	np	nn	np	nn	nn	np	np	np	np	np	np	nn	np	np	np	np	nn	np	np	nn
16639-74_bb_85	<nnxnp>	nn	nn	np	np	nn	np	np	nn	np	np	np	nn	--	nn	np	nn	np	nn	np	np	nn	nn	nn	np	nn	nn	nn	nn	nn	np	nn	np	np	np	np	nn	nn	nn	np	np	np	np	nn	nn	np	np	np	np
16646-74_bb_63	<nnxnp>	nn	nn	nn	np	nn	np	np	nn	np	nn	np	nn	np	np	np	nn	np	nn	nn	nn	nn	np	nn	np	np	nn	nn	np	nn	np	np	nn	np	nn	np	np	nn	nn	nn	nn	nn	np	nn	nn	nn	nn	np	nn
16650-74_bb_46	<nnxnp>	np	nn	np	nn	np	nn	nn	nn	np	np	np	nn	nn	np	np	np	np	np	np	np	nn	nn	nn	np	np	np	np	np	nn	nn	nn	np	np	np	np	np	nn	np	np	nn	nn	nn	nn	nn	np	nn	np	np
1669-171_bb_62	<nnxnp>	np	np	nn	np	np	np	nn	np	nn	nn	nn	np	np	nn	np	np	nn	np	nn	np	nn	np	np	nn	nn	nn	np	np	np	np	np	nn	nn	np	nn	nn	nn	nn	np	np	nn	np	np	nn	np	nn	nn	np
16705-74_bb_r2_39	<nnxnp>	nn	np	np	np	nn	np	np	nn	np	nn	--	np	np	np	np	np	np	nn	np	nn	nn	nn	nn	np	np	nn	nn	np	nn	np	nn	np	nn	nn	nn	nn	np	nn	np	np	np	np	np	np	np	np	np	nn
16737-74_bb_66	<nnxnp>	np	np	nn	nn	np	np	np	nn	nn	np	nn	nn	nn	nn	np	nn	np	nn	np	nn	np	np	np	nn	nn	np	nn	nn	np	nn	np	np	nn	nn	nn	nn	nn	np	np	np	nn	nn	nn	nn	np	nn	nn	nn
1674-171_bb_r2_17	<nnxnp>	nn	nn	nn	np	--	np	nn	np	np	np	--	--	np	np	np	nn	--	np	np	nn	np	--	np	nn	np	nn	--	--	np	nn	np	nn	nn	nn	--	--	nn	np	np	--	--	nn	nn	np	nn	np	nn	nn
16762-74_bb_26	<nnxnp>	--	--	nn	np	nn	np	nn	np	--	np	np	--	--	np	np	np	np	nn	nn	nn	np	nn	nn	nn	np	--	nn	np	nn	np	nn	nn	nn	np	nn	np	--	np	np	nn	np	np	nn	--	--	nn	np	--
16763-74_bb_r2_95	<nnxnp>	np	nn	nn	nn	nn	np	np	np	np	nn	nn	np	nn	nn	np	np	np	nn	np	np	np	np	np	nn	nn	np	np	np	np	nn	nn	np	nn	nn	nn	np	nn	nn	nn	np	np	nn	--	nn	--	nn	np	nn
16787-74_bb_r2_20	<nnxnp>	np	np	nn	nn	--	nn	np	np	np	np	--	--	np	np	np	np	--	np	nn	nn	nn	--	np	np	nn	nn	np	--	np	nn	np	np	np	nn	--	--	nn	nn	nn	--	--	nn	nn	np	nn	np	np	nn
16793-74_bb_31	<nnxnp>	nn	nn	np	np	nn	nn	np	np	nn	nn	nn	nn	np	np	np	nn	nn	nn	nn	--	nn	nn	np	nn	np	nn	np	np	nn	np	nn	np	np	nn	nn	nn	nn	nn	nn	nn	nn	nn	nn	nn	np	np	nn	np
16793-74_bb_52	<nnxnp>	nn	nn	np	np	nn	nn	np	np	nn	nn	nn	nn	np	np	np	nn	nn	nn	nn	--	nn	nn	np	nn	np	nn	np	np	nn	np	nn	np	np	nn	nn	nn	nn	nn	nn	nn	nn	nn	nn	nn	np	np	nn	np
16800-74_bb_r2_50	<nnxnp>	nn	nn	np	np	np	nn	nn	--	nn	nn	nn	np	np	np	np	nn	nn	np	nn	np	nn	nn	np	nn	np	np	np	np	nn	np	nn	np	np	nn	nn	nn	nn	nn	nn	np	nn	nn	nn	nn	np	--	nn	np
16837-74_bb_54	<nnxnp>	nn	np	np	np	nn	nn	nn	np	np	nn	np	--	np	np	np	nn	nn	nn	np	np	nn	nn	nn	nn	nn	np	np	nn	nn	np	nn	nn	nn	np	np	np	nn	nn	--	nn	nn	nn	nn	nn	nn	nn	np	nn
1685-171_bb_47	<nnxnp>	nn	nn	np	np	nn	nn	np	np	nn	nn	nn	nn	np	np	np	nn	nn	nn	nn	np	nn	nn	np	nn	np	nn	np	np	nn	np	nn	np	np	nn	nn	nn	nn	nn	nn	nn	nn	nn	nn	nn	np	np	nn	np
1685-171_bb_80	<nnxnp>	np	np	nn	nn	np	np	nn	nn	np	np	np	np	nn	nn	nn	np	np	np	np	nn	np	np	nn	np	nn	np	nn	nn	np	nn	np	nn	nn	np	np	np	np	np	np	np	np	np	np	np	nn	nn	np	nn
1685-171_bb_r2_29	<nnxnp>	nn	nn	np	np	nn	nn	np	np	nn	nn	nn	nn	np	np	np	nn	nn	nn	nn	np	nn	nn	np	nn	np	nn	np	np	nn	np	nn	np	np	nn	nn	nn	nn	nn	nn	nn	nn	nn	nn	nn	np	np	nn	np
1685-171_bb_r2_30	<nnxnp>	nn	nn	np	np	nn	nn	np	np	nn	nn	nn	nn	np	np	np	nn	nn	nn	nn	np	nn	nn	np	nn	np	nn	np	np	nn	np	nn	np	np	nn	nn	nn	nn	nn	nn	nn	nn	nn	nn	nn	np	np	nn	np
1685-171_bb_r2_87	<nnxnp>	np	np	nn	nn	np	np	nn	nn	np	np	np	np	nn	nn	nn	np	np	np	np	nn	np	np	nn	np	nn	np	nn	nn	np	nn	np	nn	nn	np	np	np	np	np	np	np	np	np	np	np	nn	nn	np	nn
16855-74_bb_r2_25	<nnxnp>	np	nn	--	np	np	nn	np	nn	nn	nn	np	np	--	nn	np	--	np	--	np	nn	nn	nn	nn	nn	np	np	nn	np	np	nn	--	np	np	np	np	nn	--	nn	nn	np	nn	nn	nn	nn	nn	--	np	nn
16862-73_bb_r2_56	<nnxnp>	np	nn	nn	np	np	np	np	np	np	np	np	nn	np	np	np	nn	nn	np	np	np	nn	np	np	np	np	nn	nn	nn	np	nn	nn	np	nn	nn	nn	np	nn	np	np	nn	nn	nn	np	nn	np	np	nn	nn
16894-73_bb_r2_2	<nnxnp>	np	np	nn	nn	np	np	np	nn	nn	nn	nn	np	nn	np	nn	np	np	np	np	nn	nn	nn	nn	nn	nn	nn	nn	np	np	np	--	np	nn	nn	nn	np	np	nn	nn	np	nn	np	--	nn	np	nn	nn	nn
16900-73_bb_59	<nnxnp>	np	np	np	np	np	nn	nn	np	np	np	nn	nn	np	np	nn	np	np	np	nn	nn	nn	nn	nn	np	np	nn	np	np	np	np	nn	np	nn	nn	nn	nn	np	nn	nn	nn	np	nn	np	nn	nn	np	nn	nn
16908-73_bb_35	<nnxnp>	np	nn	nn	nn	nn	np	nn	nn	nn	nn	np	np	nn	nn	np	np	nn	np	np	nn	np	np	np	nn	nn	np	np	np	np	nn	nn	np	nn	nn	nn	np	nn	np	np	--	np	np	np	np	np	np	np	nn
1693-171_bb_53	<nnxnp>	nn	nn	np	nn	nn	nn	np	np	nn	nn	nn	nn	np	np	nn	nn	np	nn	np	np	nn	nn	np	nn	np	nn	np	np	np	np	nn	nn	np	nn	np	np	nn	np	nn	nn	nn	nn	nn	nn	nn	np	nn	nn
16931-73_bb_27	<nnxnp>	nn	np	nn	np	np	np	nn	--	nn	np	np	nn	np	np	nn	np	nn	nn	--	nn	nn	np	nn	nn	np	np	nn	nn	np	nn	np	nn	np	nn	np	nn	np	np	nn	nn	np	np	np	np	nn	np	nn	np
1696-171_bb_r2_34	<nnxnp>	nn	np	np	np	--	nn	np	np	nn	nn	--	--	nn	nn	nn	nn	--	np	nn	np	np	--	np	nn	nn	np	np	--	nn	np	np	nn	np	nn	--	--	nn	nn	nn	np	--	nn	nn	nn	nn	np	nn	nn
16977-73_bb_64	<nnxnp>	np	np	nn	np	np	np	nn	np	--	np	np	nn	nn	np	nn	np	nn	np	np	np	np	np	nn	nn	--	nn	nn	nn	nn	np	nn	np	nn	nn	nn	nn	nn	nn	np	np	nn	nn	np	np	nn	nn	np	nn
16996-73_bb_49	<nnxnp>	np	nn	np	np	nn	nn	nn	np	nn	nn	np	nn	np	nn	np	nn	np	np	nn	np	nn	np	nn	nn	np	np	np	nn	nn	nn	nn	nn	np	np	np	np	nn	np	nn	np	np	np	np	np	nn	np	nn	np
169965-2_bb_r2_29	<nnxnp>	np	nn	np	np	np	nn	np	nn	nn	nn	np	np	nn	nn	np	np	np	nn	np	nn	nn	nn	nn	nn	np	np	nn	np	np	nn	np	np	np	np	nn	nn	nn	nn	nn	np	nn	nn	nn	nn	nn	np	np	nn
169965-2_bb_r2_81	<nnxnp>	np	nn	np	np	np	nn	np	nn	nn	nn	np	np	nn	nn	np	np	np	nn	np	nn	nn	nn	nn	nn	np	np	nn	np	np	nn	np	np	np	np	nn	nn	nn	nn	nn	np	nn	nn	nn	nn	nn	np	np	nn
17005-73_bb_47	<nnxnp>	nn	nn	nn	nn	nn	np	nn	nn	np	np	np	np	--	nn	np	np	np	np	--	nn	np	nn	nn	np	np	np	nn	np	np	np	--	nn	nn	np	nn	np	np	np	np	nn	nn	np	np	np	np	nn	np	np
17005-73_bb_50	<nnxnp>	nn	nn	nn	nn	nn	np	nn	nn	np	np	np	np	--	nn	np	np	np	np	--	nn	np	nn	nn	np	np	np	nn	np	np	np	--	nn	nn	np	nn	np	np	np	np	nn	nn	np	np	np	np	nn	np	np
17015-73_bb_r2_15	<nnxnp>	np	nn	np	nn	--	nn	np	np	np	nn	--	--	nn	nn	np	--	--	np	nn	np	nn	--	nn	nn	np	np	--	--	np	np	nn	nn	nn	np	--	--	nn	np	nn	--	--	nn	nn	np	nn	np	np	np
17015-73_bb_r2_48	<nnxnp>	np	nn	np	nn	--	nn	np	np	np	nn	--	--	nn	nn	np	--	--	np	nn	np	nn	--	nn	nn	np	np	--	--	np	np	nn	nn	nn	np	--	--	nn	np	nn	--	--	nn	nn	np	nn	np	np	np
17037-73_bb_36	<nnxnp>	np	np	np	np	np	np	nn	np	nn	nn	nn	nn	nn	nn	np	--	np	np	np	np	np	nn	np	nn	nn	np	np	np	nn	np	np	nn	np	nn	nn	nn	np	nn	np	np	np	nn	nn	np	np	np	nn	np
17037-73_bb_r2_18	<nnxnp>	nn	nn	nn	nn	nn	nn	np	nn	np	np	np	np	np	np	nn	nn	nn	nn	nn	nn	nn	np	nn	np	np	nn	nn	nn	np	nn	nn	np	nn	np	np	np	nn	np	nn	nn	nn	np	np	nn	nn	nn	np	nn
17041-73_bb_r2_77	<nnxnp>	np	np	nn	nn	nn	nn	--	np	np	nn	nn	np	nn	np	nn	nn	np	--	np	--	np	nn	np	nn	--	nn	np	nn	nn	np	nn	nn	np	np	np	np	np	nn	nn	np	nn	nn	--	nn	nn	nn	nn	nn
17041-73_bb_r2_91	<nnxnp>	np	np	nn	nn	nn	nn	--	np	np	nn	nn	np	nn	np	nn	nn	np	--	np	--	np	nn	np	nn	--	nn	np	nn	nn	np	nn	nn	np	np	np	np	np	nn	nn	np	nn	nn	--	nn	nn	nn	nn	nn
1706-170_bb_r2_87	<nnxnp>	nn	np	nn	nn	nn	np	np	np	nn	nn	nn	nn	np	np	nn	nn	np	np	np	np	np	np	np	np	nn	np	nn	np	nn	np	nn	nn	np	np	np	nn	nn	np	np	nn	np	np	nn	nn	np	nn	np	np
17063-73_bb_r2_23	<nnxnp>	nn	nn	nn	nn	--	nn	np	np	nn	np	--	--	nn	np	nn	np	--	nn	nn	--	np	np	np	np	np	np	nn	--	np	np	np	np	np	np	--	np	np	nn	np	nn	nn	nn	nn	np	np	nn	nn	np
17063-73_bb_r2_89	<nnxnp>	np	np	np	np	--	np	nn	nn	np	nn	--	--	np	nn	np	nn	--	np	np	--	nn	nn	nn	nn	nn	nn	np	--	nn	nn	nn	nn	nn	nn	--	nn	nn	np	nn	np	np	np	np	nn	nn	np	np	nn
17115-73_bb_82	<nnxnp>	np	np	nn	np	np	np	nn	np	nn	np	np	nn	np	np	nn	np	nn	nn	nn	np	np	nn	nn	nn	np	np	nn	nn	np	nn	np	nn	np	nn	nn	nn	np	np	np	nn	nn	np	np	nn	nn	np	np	np
17119-73_bb_82	<nnxnp>	np	np	nn	nn	nn	nn	np	np	np	nn	nn	np	nn	np	nn	nn	np	nn	np	np	np	nn	np	nn	nn	np	np	nn	nn	np	nn	nn	np	np	np	np	np	nn	nn	np	nn	nn	nn	nn	nn	nn	nn	nn
17138-73_bb_62	<nnxnp>	np	nn	nn	nn	np	np	np	nn	nn	np	nn	nn	nn	nn	np	nn	np	nn	np	np	nn	nn	np	nn	nn	np	nn	nn	nn	np	nn	np	np	np	np	nn	nn	nn	np	np	nn	nn	np	nn	nn	nn	nn	nn
17138-73_bb_r2_26	<nnxnp>	np	nn	nn	nn	np	np	nn	nn	nn	np	nn	nn	nn	nn	np	nn	np	nn	np	np	nn	nn	np	nn	nn	np	nn	nn	nn	np	nn	np	np	np	np	nn	nn	nn	np	np	nn	nn	np	nn	nn	nn	nn	nn
17143-73_bb_r2_36	<nnxnp>	nn	np	np	nn	nn	np	np	nn	np	nn	--	--	nn	np	np	np	--	np	nn	np	np	np	nn	np	np	nn	nn	--	nn	nn	np	np	nn	nn	nn	nn	nn	np	np	np	np	np	np	np	np	np	np	np
1715-170_bb_r2_48	<nnxnp>	nn	nn	np	nn	nn	np	np	np	nn	nn	--	nn	nn	np	nn	nn	--	np	np	nn	nn	nn	np	nn	nn	nn	nn	np	np	np	np	np	nn	nn	nn	np	nn	nn	nn	np	nn	np	np	nn	np	nn	nn	nn
17195-73_bb_44	<nnxnp>	nn	np	nn	np	np	nn	nn	nn	nn	np	nn	np	nn	nn	nn	np	nn	np	nn	nn	nn	nn	np	nn	np	nn	np	np	nn	nn	nn	np	np	nn	nn	np	nn	np	np	np	np	np	nn	np	nn	nn	nn	nn
1720-170_bb_55	<nnxnp>	nn	np	np	np	nn	np	np	nn	np	nn	nn	nn	nn	nn	np	np	nn	nn	np	nn	nn	np	np	nn	nn	np	nn	np	nn	np	np	nn	np	np	nn	nn	nn	np	np	nn	np	np	np	nn	np	nn	np	nn
17203-73_bb_r2_57	<nnxnp>	nn	nn	np	nn	--	np	np	np	nn	nn	--	--	nn	np	nn	nn	--	np	np	np	nn	nn	np	nn	nn	nn	nn	--	--	np	np	np	nn	nn	--	--	nn	np	nn	np	--	np	np	nn	nn	nn	nn	nn
17204-73_bb_r2_42	<nnxnp>	np	nn	np	np	np	nn	nn	nn	nn	np	np	np	nn	nn	np	np	nn	nn	nn	nn	np	nn	nn	nn	np	nn	np	nn	np	nn	np	nn	nn	nn	nn	np	nn	nn	nn	--	nn	--	np	np	nn	np	nn	nn
17218-72_bb_r2_51	<nnxnp>	nn	nn	np	np	nn	np	nn	nn	np	np	np	nn	np	nn	np	nn	np	--	np	np	nn	nn	nn	np	nn	nn	nn	nn	nn	np	nn	np	np	np	np	np	nn	nn	nn	np	np	np	nn	nn	np	nn	nn	nn
17218-72_bb_r2_77	<nnxnp>	np	np	nn	nn	np	nn	nn	np	nn	nn	nn	np	nn	np	nn	np	nn	nn	nn	nn	np	np	np	nn	np	--	np	np	np	nn	np	nn	nn	nn	nn	nn	np	np	np	nn	nn	nn	nn	np	nn	np	np	np
17219-72_bb_r2_72	<nnxnp>	np	np	nn	nn	np	nn	nn	np	nn	nn	nn	np	nn	np	nn	np	nn	np	nn	nn	np	np	np	nn	np	np	np	np	np	nn	np	nn	nn	nn	nn	nn	np	np	np	nn	nn	nn	np	np	nn	nn	np	np
17222-72_bb_r2_51	<nnxnp>	nn	nn	--	nn	nn	nn	np	np	nn	--	np	--	np	np	--	nn	np	nn	np	np	nn	nn	np	nn	--	nn	np	np	np	np	nn	nn	np	nn	np	np	--	np	nn	nn	nn	nn	nn	--	nn	np	nn	--
1724-170_bb_36	<nnxnp>	np	np	nn	nn	np	np	np	nn	nn	np	nn	nn	nn	nn	np	nn	np	nn	np	np	np	np	np	nn	nn	np	nn	nn	np	np	np	np	nn	nn	nn	nn	nn	np	np	np	nn	nn	np	nn	np	nn	nn	nn
1724-170_bb_r2_18	<nnxnp>	np	np	nn	nn	np	np	np	nn	nn	np	nn	nn	nn	nn	np	nn	np	nn	np	np	np	np	np	nn	nn	np	nn	nn	np	np	np	np	nn	nn	nn	nn	nn	np	np	np	nn	nn	np	nn	np	nn	nn	nn
1724-170_bb_r2_48	<nnxnp>	np	np	nn	nn	np	np	np	nn	nn	np	nn	nn	nn	nn	np	nn	np	nn	np	np	np	np	np	nn	nn	np	nn	nn	np	np	np	np	nn	nn	nn	nn	nn	np	np	np	nn	nn	np	nn	np	nn	nn	nn
1724-170_bb_r2_89	<nnxnp>	np	np	nn	nn	np	np	np	nn	nn	np	nn	nn	nn	nn	np	nn	np	nn	np	np	np	np	np	nn	nn	np	nn	nn	np	np	np	np	nn	nn	nn	nn	nn	np	np	np	nn	nn	np	nn	np	nn	nn	nn
1726-170_bb_30	<nnxnp>	nn	nn	nn	np	nn	nn	nn	np	np	nn	np	nn	np	np	np	nn	nn	np	np	np	nn	np	nn	nn	nn	nn	np	nn	nn	np	nn	np	np	np	np	np	nn	nn	nn	nn	nn	nn	nn	nn	nn	nn	np	nn
1726-170_bb_32	<nnxnp>	nn	nn	nn	np	nn	nn	nn	np	np	nn	np	nn	np	np	np	nn	nn	np	np	np	nn	np	nn	nn	nn	nn	np	nn	nn	np	nn	np	np	np	np	np	nn	nn	nn	nn	nn	nn	nn	nn	nn	nn	np	nn
17280-72_bb_81	<nnxnp>	nn	nn	nn	nn	np	np	np	nn	np	nn	np	np	np	np	nn	np	nn	np	nn	nn	nn	nn	np	nn	np	np	np	nn	nn	np	np	nn	np	np	nn	np	nn	nn	np	nn	np	nn	np	np	np	--	np	nn
17298-72_bb_r2_14	<nnxnp>	nn	nn	np	nn	np	nn	nn	np	np	nn	np	np	np	nn	--	nn	nn	nn	--	nn	np	np	np	np	nn	nn	np	nn	np	nn	np	np	np	nn	nn	nn	nn	nn	nn	nn	np	nn	nn	np	np	--	np	np
1737-170_bb_41	<nnxnp>	nn	nn	np	np	nn	nn	nn	np	np	nn	np	np	np	np	nn	np	nn	np	nn	nn	nn	np	nn	np	np	nn	np	np	nn	nn	nn	nn	np	nn	nn	np	np	np	nn	nn	np	np	nn	np	np	np	np	np
1737-170_bb_50	<nnxnp>	nn	nn	np	np	nn	nn	nn	np	np	nn	np	np	np	np	nn	np	nn	np	nn	nn	nn	np	nn	np	np	nn	np	np	nn	nn	nn	nn	np	nn	nn	np	np	np	nn	nn	np	np	nn	np	np	np	np	np
17376-72_bb_15	<nnxnp>	nn	nn	np	nn	np	np	nn	np	nn	nn	nn	nn	nn	nn	nn	nn	nn	nn	nn	np	nn	nn	nn	nn	np	nn	nn	np	np	np	np	nn	np	nn	np	nn	nn	np	np	np	np	np	np	np	np	np	nn	np
17376-72_bb_29	<nnxnp>	np	np	nn	np	nn	nn	np	nn	np	np	np	np	np	np	np	np	np	np	np	nn	np	np	np	np	nn	np	np	nn	nn	nn	nn	np	nn	np	nn	np	np	nn	nn	nn	nn	nn	nn	nn	nn	nn	np	nn
17376-72_bb_85	<nnxnp>	nn	nn	np	nn	np	np	nn	np	nn	nn	nn	nn	nn	nn	nn	nn	nn	nn	nn	np	nn	nn	nn	nn	np	nn	nn	np	np	np	np	nn	np	nn	np	nn	nn	np	np	np	np	np	np	np	np	np	nn	np
17397-72_bb_54	<nnxnp>	nn	nn	nn	nn	nn	np	np	nn	np	np	np	np	nn	nn	--	np	--	np	np	nn	np	nn	nn	--	np	nn	nn	nn	np	np	nn	nn	nn	np	nn	np	--	np	np	nn	nn	np	np	np	nn	nn	np	np
17403-72_bb_r2_45	<nnxnp>	nn	nn	nn	nn	np	nn	np	nn	--	nn	--	nn	nn	nn	np	nn	np	nn	nn	nn	nn	nn	np	np	np	np	nn	np	nn	np	np	nn	np	nn	np	np	np	nn	nn	nn	np	np	nn	nn	--	nn	np	np
17412-72_bb_r2_60	<nnxnp>	nn	nn	np	nn	nn	np	nn	nn	np	nn	nn	nn	nn	nn	nn	nn	nn	nn	nn	nn	np	np	nn	np	np	nn	nn	nn	np	np	np	np	np	nn	np	nn	nn	nn	nn	np	nn	nn	nn	nn	np	--	np	nn
17422-72_bb_61	<nnxnp>	np	nn	np	np	nn	nn	nn	np	nn	nn	np	np	np	nn	np	nn	np	np	nn	np	nn	np	nn	nn	np	np	np	nn	nn	nn	nn	nn	np	np	np	np	nn	np	nn	np	np	np	np	np	nn	np	nn	np
17423-72_bb_41	<nnxnp>	np	np	nn	nn	np	nn	nn	--	nn	nn	nn	np	nn	np	nn	np	nn	nn	nn	nn	np	np	np	nn	np	np	np	nn	np	nn	np	nn	nn	nn	nn	nn	np	np	np	nn	nn	nn	np	np	nn	np	np	np
17429-72_bb_28	<nnxnp>	np	np	nn	nn	nn	np	nn	nn	np	np	np	np	nn	nn	nn	np	np	np	np	nn	np	np	nn	np	nn	nn	nn	nn	np	nn	np	nn	nn	np	np	np	np	np	np	np	np	np	np	np	nn	nn	np	nn
17446-72_bb_59	<nnxnp>	nn	nn	np	nn	nn	np	nn	nn	nn	nn	nn	nn	nn	nn	nn	nn	nn	--	nn	nn	np	np	nn	np	np	nn	nn	nn	np	np	np	np	np	nn	np	nn	nn	nn	nn	np	nn	nn	nn	nn	np	nn	np	nn
17455-72_bb_60	<nnxnp>	nn	nn	nn	np	nn	np	nn	np	nn	--	nn	np	--	np	np	nn	nn	np	np	--	np	np	np	nn	np	nn	nn	--	np	nn	np	nn	nn	nn	np	np	nn	nn	np	nn	nn	nn	--	nn	nn	np	nn	nn
17455-72_bb_r2_54	<nnxnp>	nn	nn	nn	np	nn	np	nn	np	nn	--	nn	np	--	np	np	nn	nn	np	np	--	np	np	np	nn	np	nn	nn	--	np	--	np	nn	nn	nn	np	np	nn	nn	np	nn	nn	nn	--	nn	nn	np	nn	nn
17473-72_bb_r2_23	<nnxnp>	np	nn	np	np	nn	nn	nn	nn	np	nn	--	--	nn	nn	np	np	--	nn	np	nn	np	np	np	nn	np	np	nn	--	np	nn	np	np	np	np	--	nn	nn	np	np	nn	np	np	nn	np	nn	nn	np	np
17479-72_bb_48	<nnxnp>	np	np	np	np	nn	np	np	np	np	nn	np	nn	np	np	np	nn	np	nn	nn	np	np	np	nn	np	nn	np	nn	np	np	nn	--	nn	nn	np	nn	nn	np	nn	nn	nn	nn	nn	np	nn	nn	nn	np	np
17486-72_bb_20	<nnxnp>	np	nn	nn	nn	nn	np	nn	nn	nn	nn	np	np	nn	nn	np	np	nn	nn	np	np	np	np	np	nn	nn	np	np	np	np	nn	nn	np	nn	nn	nn	np	nn	nn	np	np	np	np	np	np	np	np	np	nn
17486-72_bb_27	<nnxnp>	nn	np	np	np	np	nn	np	np	np	np	nn	nn	np	np	nn	nn	np	np	nn	nn	nn	nn	nn	np	np	nn	nn	nn	nn	np	np	nn	np	np	np	nn	np	np	nn	nn	nn	nn	nn	nn	nn	nn	nn	np
17486-72_bb_31	<nnxnp>	nn	np	np	np	np	nn	np	np	np	np	nn	nn	np	np	nn	nn	np	np	nn	nn	nn	nn	nn	np	np	nn	nn	nn	nn	np	np	nn	np	np	np	nn	np	np	nn	nn	nn	nn	nn	nn	nn	nn	nn	np
17495-72_bb_85	<nnxnp>	nn	np	np	nn	np	nn	nn	--	--	nn	np	nn	nn	nn	nn	np	np	nn	--	nn	nn	nn	nn	nn	nn	np	nn	nn	np	np	nn	np	np	nn	nn	np	np	nn	--	nn	np	np	nn	nn	np	np	nn	np
17502-72_bb_r2_14	<nnxnp>	np	np	nn	nn	np	np	np	--	nn	np	nn	nn	nn	nn	np	nn	np	nn	np	np	np	nn	np	nn	nn	np	nn	nn	np	np	np	np	nn	np	nn	nn	nn	np	np	np	nn	nn	np	nn	nn	nn	nn	nn
17515-72_bb_r2_17	<nnxnp>	nn	np	nn	--	np	nn	nn	np	nn	--	np	--	--	--	nn	np	np	np	nn	nn	np	nn	nn	nn	np	nn	nn	np	--	np	nn	nn	nn	np	np	np	--	nn	np	np	np	nn	nn	np	nn	np	nn	np
17528-72_bb_r2_8	<nnxnp>	nn	nn	np	nn	np	np	np	nn	nn	nn	nn	np	np	--	nn	np	nn	np	np	nn	nn	nn	nn	np	nn	np	np	nn	np	np	np	nn	np	nn	np	np	np	nn	nn	nn	nn	nn	np	np	np	nn	nn	nn
17528-72_bb_r2_94	<nnxnp>	nn	nn	np	nn	np	np	np	nn	nn	nn	nn	np	np	--	nn	np	nn	np	np	nn	nn	nn	nn	np	nn	np	np	nn	np	np	np	nn	np	nn	np	np	np	nn	nn	nn	nn	nn	np	np	np	nn	nn	nn
1754-169_bb_r2_41	<nnxnp>	nn	np	np	--	--	np	nn	np	nn	nn	--	--	nn	--	nn	--	--	np	nn	nn	nn	--	nn	nn	nn	nn	--	--	np	np	--	np	np	nn	--	--	np	nn	nn	--	--	np	nn	np	np	np	nn	--
1754-169_bb_r2_58	<nnxnp>	np	nn	nn	--	--	nn	np	nn	np	np	--	--	np	--	np	--	--	nn	np	np	np	--	nn	np	np	np	--	--	nn	nn	--	nn	nn	np	--	--	nn	np	np	--	--	nn	np	nn	nn	nn	np	--
17543-72_bb_r2_44	<nnxnp>	np	np	--	nn	nn	np	--	np	np	np	np	np	nn	nn	nn	np	np	nn	np	nn	nn	nn	np	np	np	nn	nn	nn	np	--	np	nn	nn	np	nn	np	np	nn	np	nn	nn	np	--	np	nn	np	np	np
17552-72_bb_29	<nnxnp>	nn	nn	np	nn	nn	np	np	np	nn	nn	nn	nn	nn	np	nn	nn	np	np	np	nn	nn	nn	np	nn	nn	nn	nn	np	np	np	np	np	nn	nn	nn	nn	nn	np	nn	np	nn	np	np	nn	nn	nn	nn	nn
17552-72_bb_30	<nnxnp>	nn	nn	np	nn	nn	np	np	np	nn	nn	nn	nn	nn	np	nn	nn	np	np	np	nn	nn	nn	np	nn	nn	nn	nn	np	np	np	np	np	nn	nn	nn	nn	nn	np	nn	np	nn	np	np	nn	nn	nn	nn	nn
17552-72_bb_80	<nnxnp>	np	--	nn	np	np	nn	nn	nn	np	np	np	np	np	nn	np	np	nn	nn	nn	np	np	np	nn	np	np	np	np	nn	nn	nn	nn	nn	np	np	np	np	np	nn	np	nn	np	nn	nn	np	np	np	np	np
17562-72_bb_r2_2	<nnxnp>	np	np	--	nn	np	np	--	nn	nn	np	nn	nn	nn	nn	nn	np	np	nn	nn	nn	np	nn	np	np	np	np	nn	nn	np	nn	np	nn	nn	nn	nn	nn	np	np	np	np	np	np	np	--	--	np	nn	np
17579-72_bb_85	<nnxnp>	np	np	np	nn	np	nn	nn	np	nn	np	nn	np	nn	nn	np	np	np	nn	np	np	np	nn	np	nn	np	np	np	nn	nn	nn	np	nn	nn	np	np	np	np	nn	np	nn	np	nn	np	np	nn	np	nn	np
17579-72_bb_r2_40	<nnxnp>	nn	nn	nn	np	--	np	np	nn	np	nn	--	--	np	np	nn	nn	--	np	nn	nn	nn	--	nn	np	nn	nn	nn	--	np	np	nn	np	np	nn	--	--	nn	np	nn	--	--	np	nn	nn	np	nn	np	nn
17583-72_bb_r2_50	<nnxnp>	nn	np	np	nn	np	np	nn	np	nn	nn	np	nn	nn	nn	nn	np	np	np	nn	nn	nn	nn	nn	nn	nn	np	nn	nn	np	np	nn	np	np	nn	nn	np	np	nn	nn	nn	np	np	nn	np	np	np	nn	np
17583-72_bb_r2_91	<nnxnp>	nn	np	np	nn	np	np	nn	np	nn	nn	np	nn	nn	nn	nn	np	np	np	nn	nn	nn	nn	nn	nn	nn	np	nn	nn	np	np	nn	np	np	nn	nn	np	np	nn	nn	nn	np	np	nn	np	np	np	nn	np
17614-71_bb_r2_73	<nnxnp>	nn	nn	nn	nn	--	nn	nn	np	np	np	--	--	nn	np	np	--	--	nn	nn	np	nn	--	nn	nn	nn	np	--	--	np	nn	nn	np	nn	np	--	--	np	np	np	--	--	np	nn	np	np	np	nn	np
1762-169_bb_r2_85	<nnxnp>	np	np	nn	nn	nn	nn	nn	nn	np	nn	nn	np	np	np	np	nn	np	nn	np	nn	np	np	nn	nn	nn	nn	nn	nn	nn	nn	nn	np	np	nn	np	np	np	np	np	nn	np	np	nn	np	nn	np	np	np
1763-169_bb_r2_5	<nnxnp>	nn	np	nn	nn	nn	np	np	np	nn	nn	np	np	nn	nn	np	np	nn	nn	np	np	np	np	np	nn	nn	np	nn	nn	nn	nn	np	nn	np	np	np	np	nn	np	np	np	nn	np	nn	np	np	nn	np	np
17640-71_bb_21	<nnxnp>	nn	np	np	nn	nn	nn	np	np	nn	nn	nn	np	np	np	nn	nn	np	np	nn	np	np	np	np	np	nn	np	nn	np	nn	np	nn	nn	np	np	np	nn	np	np	np	nn	nn	np	nn	nn	np	nn	nn	np
17679-71_bb_r2_62	<nnxnp>	nn	nn	np	nn	nn	np	np	np	np	np	nn	--	nn	np	np	nn	nn	nn	np	np	nn	nn	np	nn	nn	np	nn	np	np	np	np	np	nn	nn	nn	nn	nn	np	nn	np	nn	np	np	nn	nn	nn	np	nn
17704-71_bb_55	<nnxnp>	np	nn	nn	nn	nn	nn	--	np	np	nn	nn	np	nn	nn	np	nn	--	nn	--	np	np	np	np	np	nn	np	np	np	nn	np	nn	np	nn	np	nn	np	nn	nn	nn	np	nn	nn	nn	nn	--	np	np	nn
17704-71_bb_62	<nnxnp>	np	nn	nn	nn	nn	nn	--	np	np	nn	nn	np	nn	nn	np	nn	--	nn	--	np	np	np	np	np	nn	np	np	np	nn	np	nn	np	nn	np	nn	np	nn	nn	nn	np	nn	nn	nn	nn	--	np	np	nn
17704-71_bb_88	<nnxnp>	np	nn	--	nn	nn	nn	--	np	np	nn	nn	--	nn	nn	--	nn	--	nn	--	--	np	np	np	np	--	np	np	np	nn	np	nn	np	nn	np	nn	np	nn	nn	nn	np	nn	nn	nn	nn	--	np	np	nn
17708-71_bb_r2_67	<nnxnp>	nn	np	nn	np	nn	nn	--	nn	nn	nn	np	nn	nn	nn	nn	np	np	nn	nn	np	np	np	nn	nn	np	nn	np	np	np	np	np	np	nn	np	nn	nn	nn	nn	nn	np	nn	nn	np	nn	np	nn	np	nn
17749-71_bb_r2_7	<nnxnp>	np	np	np	nn	--	np	nn	nn	np	nn	--	--	np	nn	np	--	--	np	np	nn	nn	--	nn	nn	nn	nn	--	--	nn	nn	nn	np	nn	nn	--	--	nn	np	nn	--	--	np	np	nn	nn	np	np	nn
17749-71_bb_r2_94	<nnxnp>	nn	nn	nn	np	--	nn	np	np	nn	np	--	--	nn	np	nn	--	--	nn	nn	np	np	--	np	np	np	np	--	--	np	np	np	nn	np	np	--	--	np	nn	np	--	--	nn	nn	np	np	nn	nn	np
17760-71_bb_r2_30	<nnxnp>	np	np	np	nn	np	np	nn	nn	np	nn	nn	nn	np	nn	np	nn	np	np	np	nn	nn	nn	nn	nn	nn	nn	np	nn	nn	nn	nn	np	nn	nn	np	nn	nn	np	nn	np	np	np	np	nn	nn	np	np	nn
17762-71_bb_47	<nnxnp>	np	nn	np	np	nn	nn	nn	np	nn	nn	np	np	np	nn	np	nn	np	np	--	np	nn	np	nn	nn	np	np	np	nn	nn	nn	nn	nn	np	np	np	np	nn	np	nn	np	np	np	np	np	nn	np	nn	np
17770-71_bb_65	<nnxnp>	np	np	nn	--	nn	np	nn	nn	np	np	nn	--	nn	np	np	np	--	nn	np	np	nn	np	nn	np	np	nn	nn	np	np	nn	nn	np	--	np	np	nn	np	np	nn	nn	np	np	--	np	np	--	np	np
17784-71_bb_81	<nnxnp>	nn	np	np	np	nn	nn	nn	np	nn	nn	np	np	np	np	nn	nn	nn	np	nn	nn	nn	np	nn	nn	np	np	np	np	np	nn	np	nn	nn	nn	nn	np	--	np	nn	nn	np	np	nn	np	np	np	nn	np
17808-71_bb_21	<nnxnp>	np	nn	nn	nn	np	np	--	nn	np	np	nn	nn	np	np	np	np	np	nn	np	nn	nn	nn	nn	np	np	nn	nn	np	np	nn	nn	np	nn	np	np	nn	np	np	np	nn	np	np	np	--	np	nn	np	np
17808-71_bb_84	<nnxnp>	np	nn	nn	nn	np	np	--	nn	np	np	nn	nn	np	np	np	np	np	nn	np	nn	nn	nn	nn	np	np	nn	nn	np	np	nn	nn	np	nn	np	np	nn	np	np	np	nn	np	np	np	--	np	nn	np	np
17808-71_bb_r2_9	<nnxnp>	np	nn	nn	nn	np	np	--	nn	np	np	nn	nn	np	np	np	np	np	nn	np	nn	nn	nn	nn	np	np	nn	nn	np	np	nn	nn	--	nn	np	np	nn	np	np	np	nn	np	np	np	--	np	nn	np	np
17826-71_bb_r2_24	<nnxnp>	nn	nn	np	np	nn	nn	nn	np	np	nn	np	np	nn	np	nn	np	nn	np	nn	nn	nn	nn	nn	np	np	nn	np	np	nn	nn	nn	np	np	np	np	np	np	nn	nn	nn	np	np	nn	np	nn	np	np	np
17826-71_bb_r2_39	<nnxnp>	nn	nn	np	np	nn	nn	nn	np	np	nn	np	np	nn	np	nn	np	nn	np	nn	nn	nn	nn	nn	np	np	nn	np	np	nn	nn	nn	np	np	np	np	np	np	nn	nn	nn	np	np	nn	np	nn	np	np	np
17835-71_bb_70	<nnxnp>	np	np	np	np	nn	nn	np	nn	np	nn	np	np	np	nn	nn	nn	nn	nn	nn	nn	nn	nn	nn	nn	nn	np	nn	np	nn	nn	np	nn	np	np	np	nn	nn	nn	nn	nn	nn	np	nn	--	np	np	np	nn
17835-71_bb_r2_57	<nnxnp>	np	np	np	np	nn	nn	np	nn	np	nn	np	np	np	nn	nn	nn	nn	nn	nn	nn	nn	nn	nn	nn	nn	np	nn	np	nn	nn	np	nn	np	np	np	nn	nn	nn	nn	nn	nn	np	nn	--	np	np	np	nn
17844-71_bb_73	<nnxnp>	np	np	np	nn	np	np	nn	nn	np	nn	nn	nn	np	nn	np	nn	np	np	np	nn	nn	nn	nn	nn	nn	nn	np	nn	nn	nn	nn	np	nn	nn	np	nn	nn	np	nn	np	np	np	np	nn	nn	np	nn	nn
17844-71_bb_74	<nnxnp>	np	np	np	nn	np	np	nn	nn	np	nn	nn	nn	np	nn	np	nn	np	np	np	nn	nn	nn	nn	nn	nn	nn	np	nn	nn	nn	nn	np	nn	nn	np	nn	nn	np	nn	np	np	np	np	nn	nn	np	nn	nn
17849-71_bb_82	<nnxnp>	nn	nn	np	np	nn	np	np	nn	np	np	np	nn	nn	nn	nn	nn	np	nn	np	np	--	--	nn	np	nn	nn	nn	--	--	np	--	np	np	nn	--	nn	nn	nn	nn	np	np	np	--	nn	--	np	np	nn
17853-71_bb_17	<nnxnp>	nn	np	nn	np	nn	np	np	np	--	nn	np	nn	nn	np	nn	nn	np	nn	nn	np	nn	np	nn	np	nn	np	nn	np	np	nn	np	nn	nn	nn	nn	np	nn	nn	nn	nn	np	np	np	nn	nn	nn	np	nn
17853-71_bb_62	<nnxnp>	nn	np	nn	np	nn	np	np	np	--	nn	np	nn	nn	np	nn	nn	np	nn	nn	np	nn	np	nn	np	nn	np	nn	np	np	nn	np	nn	nn	nn	nn	np	nn	nn	nn	nn	np	np	np	nn	nn	nn	np	nn
17858-71_bb_36	<nnxnp>	np	nn	np	nn	nn	np	nn	nn	nn	nn	np	np	nn	nn	np	np	nn	np	np	nn	np	np	np	np	nn	np	np	np	np	np	nn	np	nn	nn	nn	np	nn	np	np	np	nn	np	np	np	np	np	nn	np
17858-71_bb_r2_40	<nnxnp>	nn	np	nn	np	--	nn	np	np	np	np	--	--	np	np	nn	--	--	nn	nn	np	nn	--	nn	nn	np	nn	--	--	nn	nn	np	nn	np	np	--	--	np	nn	nn	--	--	nn	nn	nn	nn	nn	np	--
17858-71_bb_r2_65	<nnxnp>	np	nn	np	nn	--	np	nn	nn	nn	nn	--	--	nn	nn	np	--	--	np	np	nn	np	--	np	np	nn	np	--	--	np	np	nn	np	nn	nn	--	--	nn	np	np	--	--	np	np	np	np	np	nn	--
1788-169_bb_r2_30	<nnxnp>	np	np	np	nn	np	nn	nn	np	nn	np	--	np	nn	nn	np	np	--	nn	nn	np	np	nn	np	nn	np	np	np	nn	nn	nn	nn	nn	nn	np	np	np	np	nn	np	nn	np	nn	np	np	nn	--	nn	np
178805-2_bb_28	<nnxnp>	nn	nn	nn	nn	nn	nn	np	np	np	nn	nn	np	np	nn	np	nn	np	nn	nn	--	nn	nn	np	np	nn	np	np	np	np	np	np	nn	np	np	nn	np	nn	nn	nn	np	nn	np	np	nn	nn	np	nn	np
17885-71_bb_36	<nnxnp>	nn	np	np	np	nn	nn	np	np	nn	nn	np	np	nn	nn	nn	nn	nn	np	nn	np	np	np	np	nn	nn	np	np	nn	nn	np	np	nn	np	nn	nn	np	nn	nn	nn	np	nn	nn	nn	nn	nn	np	nn	nn
17921-71_bb_77	<nnxnp>	np	np	nn	nn	nn	np	nn	nn	np	np	np	nn	nn	nn	nn	np	np	nn	np	nn	np	nn	nn	np	nn	nn	nn	nn	np	nn	np	nn	nn	np	np	np	np	np	np	nn	nn	np	np	np	nn	np	np	np
17927-71_bb_58	<nnxnp>	np	nn	--	--	nn	np	nn	--	nn	nn	np	np	nn	nn	np	np	nn	np	np	nn	--	np	np	nn	nn	np	np	nn	np	nn	--	np	nn	nn	nn	np	nn	np	np	np	np	np	np	np	np	np	np	nn
17927-71_bb_61	<nnxnp>	np	nn	--	--	nn	np	nn	--	nn	nn	np	np	nn	nn	np	np	nn	np	np	nn	--	np	np	nn	nn	np	np	nn	np	nn	--	np	nn	nn	nn	np	nn	np	np	np	np	np	np	np	np	np	np	nn
17927-71_bb_r2_17	<nnxnp>	np	nn	--	--	nn	np	nn	--	nn	nn	np	np	nn	nn	np	np	nn	np	np	nn	--	np	np	nn	nn	np	np	np	np	nn	--	np	nn	nn	nn	np	nn	np	np	np	np	np	np	np	np	np	np	nn
17931-71_bb_53	<nnxnp>	nn	nn	np	nn	nn	nn	nn	nn	nn	nn	nn	nn	nn	np	np	nn	np	nn	np	nn	np	nn	nn	nn	nn	nn	nn	nn	nn	nn	np	np	np	nn	np	np	np	np	nn	nn	np	np	nn	np	nn	np	np	np
1794-169_bb_86	<nnxnp>	nn	nn	np	nn	nn	nn	nn	np	np	np	np	nn	np	nn	np	nn	nn	nn	nn	np	np	np	np	np	np	np	nn	np	nn	nn	nn	nn	nn	np	np	nn	nn	np	np	np	np	nn	nn	nn	nn	np	np	np
1794-169_bb_r2_64	<nnxnp>	np	np	nn	np	--	np	np	nn	nn	nn	--	--	nn	np	nn	np	--	np	np	nn	nn	nn	nn	nn	nn	nn	np	--	np	np	np	np	np	nn	--	np	np	nn	nn	nn	nn	np	np	np	np	nn	nn	nn
17950-71_bb_15	<nnxnp>	np	np	nn	np	nn	np	nn	nn	nn	np	np	nn	nn	nn	np	nn	np	nn	nn	np	np	np	np	nn	np	nn	nn	np	nn	nn	nn	np	nn	np	nn	nn	nn	np	np	np	np	np	nn	nn	nn	np	np	np
17952-71_bb_r2_85	<nnxnp>	nn	nn	np	--	nn	nn	np	nn	np	nn	nn	np	np	nn	np	nn	np	nn	nn	nn	nn	nn	np	np	np	np	np	np	np	nn	np	nn	np	np	np	np	nn	np	nn	nn	np	np	np	nn	np	np	nn	np
17954-71_bb_74	<nnxnp>	nn	np	nn	nn	np	nn	nn	--	nn	np	np	np	np	nn	np	nn	nn	nn	np	np	np	nn	np	nn	np	np	nn	np	np	nn	np	nn	np	np	np	np	np	nn	np	np	nn	nn	nn	nn	nn	nn	nn	nn
17990-71_bb_65	<nnxnp>	nn	nn	np	np	nn	nn	np	nn	np	nn	nn	np	np	nn	np	nn	np	np	np	nn	nn	np	np	np	nn	nn	np	np	nn	np	nn	np	nn	np	np	np	nn	nn	nn	np	np	nn	nn	nn	np	nn	nn	nn
18005-71_bb_17	<nnxnp>	nn	nn	np	np	np	np	nn	np	nn	np	np	np	nn	np	np	nn	np	np	nn	nn	np	np	np	nn	np	nn	nn	np	np	nn	nn	nn	nn	nn	np	nn	--	np	nn	nn	np	nn	np	np	np	np	nn	nn
18005-71_bb_71	<nnxnp>	np	np	nn	nn	nn	nn	np	nn	np	nn	nn	nn	np	nn	nn	np	nn	nn	np	np	nn	nn	nn	np	nn	np	np	nn	nn	np	np	np	np	np	nn	np	--	nn	nn	np	nn	np	nn	nn	nn	nn	np	np
18015-71_bb_78	<nnxnp>	nn	nn	np	--	nn	nn	--	--	--	nn	np	np	np	np	nn	np	nn	np	nn	nn	nn	nn	nn	np	np	nn	np	np	nn	nn	--	nn	np	np	np	np	np	nn	nn	nn	np	np	nn	np	nn	np	np	np
18016-71_bb_40	<nnxnp>	np	np	nn	nn	nn	np	nn	nn	np	np	np	nn	nn	nn	nn	np	np	nn	np	nn	np	nn	nn	np	nn	nn	nn	nn	np	nn	np	nn	nn	np	np	np	np	np	np	nn	nn	np	np	np	nn	np	np	np
18016-71_bb_73	<nnxnp>	np	np	nn	nn	nn	np	nn	nn	np	np	np	nn	nn	nn	nn	np	np	nn	np	nn	np	nn	nn	np	nn	nn	nn	nn	np	nn	np	nn	nn	np	np	np	np	np	np	nn	nn	np	np	np	nn	np	np	np
18040-70_bb_r2_13	<nnxnp>	nn	nn	nn	nn	np	nn	--	nn	nn	--	nn	nn	--	nn	nn	nn	nn	nn	nn	np	np	np	nn	nn	nn	--	nn	nn	np	nn	nn	nn	np	np	np	nn	np	np	nn	nn	np	np	nn	np	nn	np	nn	np
18070-70_bb_r2_89	<nnxnp>	np	np	np	nn	--	np	np	nn	nn	np	--	--	np	np	np	np	--	np	np	np	nn	np	np	np	np	nn	np	--	np	nn	nn	np	nn	nn	--	np	nn	np	np	nn	--	np	np	nn	np	nn	nn	np
18083-70_bb_83	<nnxnp>	nn	nn	nn	--	nn	np	nn	nn	np	np	np	--	nn	nn	np	np	np	np	np	nn	np	nn	nn	np	np	nn	nn	nn	np	np	nn	nn	nn	np	nn	np	np	np	np	nn	nn	np	np	np	nn	nn	np	np
18115-70_bb_63	<nnxnp>	np	np	np	nn	np	np	nn	nn	np	nn	nn	nn	np	nn	np	nn	np	np	np	nn	nn	nn	nn	nn	nn	nn	np	nn	nn	nn	nn	np	nn	nn	np	nn	nn	np	nn	np	np	np	np	nn	nn	np	np	nn
18150-70_bb_r2_30	<nnxnp>	nn	nn	np	np	nn	nn	nn	np	np	nn	nn	np	nn	np	nn	nn	nn	nn	nn	nn	np	nn	nn	nn	nn	np	nn	np	nn	np	np	nn	np	np	np	nn	np	nn	nn	np	np	nn	nn	np	nn	nn	np	nn
18165-70_bb_r2_60	<nnxnp>	np	np	nn	nn	np	np	np	nn	nn	nn	nn	np	nn	np	nn	np	np	np	np	nn	nn	nn	nn	nn	nn	nn	nn	np	np	np	np	np	nn	nn	nn	np	np	nn	nn	np	nn	np	np	nn	np	nn	nn	nn
1817-168_bb_62	<nnxnp>	np	np	np	np	nn	np	nn	np	nn	nn	nn	np	np	nn	nn	nn	nn	nn	nn	np	nn	nn	nn	nn	nn	nn	np	nn	np	nn	nn	np	nn	np	nn	nn	nn	nn	np	np	np	nn	--	np	np	nn	np	np
1820-168_bb_70	<nnxnp>	np	np	np	np	np	np	nn	np	nn	nn	nn	nn	nn	nn	np	np	np	np	np	nn	np	nn	np	nn	nn	np	np	np	nn	np	np	nn	np	nn	nn	nn	np	nn	np	nn	np	nn	nn	np	np	np	nn	np
18209-70_bb_r2_94	<nnxnp>	np	np	np	np	nn	nn	np	np	np	nn	np	np	nn	np	np	nn	np	nn	np	np	np	nn	nn	nn	nn	np	np	nn	nn	np	nn	nn	np	np	np	np	nn	nn	nn	nn	nn	nn	nn	--	nn	nn	nn	nn
18227-70_bb_54	<nnxnp>	nn	nn	nn	np	nn	nn	np	np	nn	np	np	np	nn	np	nn	np	nn	nn	nn	np	np	np	np	np	np	np	nn	np	np	--	np	nn	np	np	nn	np	np	nn	np	nn	nn	nn	nn	np	np	nn	nn	np
18232-70_bb_54	<nnxnp>	np	np	nn	nn	nn	nn	np	np	np	np	np	np	np	np	np	nn	np	np	np	np	nn	nn	np	nn	nn	nn	np	np	nn	nn	nn	nn	nn	np	nn	np	np	np	np	nn	np	np	np	np	nn	np	nn	np
18237-70_bb_r2_19	<nnxnp>	np	np	nn	nn	nn	np	nn	np	nn	np	nn	nn	nn	np	nn	np	nn	np	np	np	np	nn	np	nn	nn	nn	np	np	np	nn	nn	nn	nn	np	np	nn	np	np	np	np	np	nn	np	nn	nn	np	nn	nn
18256-70_bb_65	<nnxnp>	nn	nn	np	nn	nn	nn	--	nn	np	nn	nn	np	np	nn	np	nn	np	nn	nn	nn	nn	nn	np	np	np	np	np	np	np	nn	nn	nn	np	np	np	np	nn	np	nn	np	np	nn	nn	--	np	np	nn	np
18266-70_bb_15	<nnxnp>	nn	np	nn	nn	nn	np	np	np	np	nn	nn	nn	np	np	nn	nn	np	np	np	nn	nn	np	np	np	nn	np	nn	np	nn	np	nn	nn	np	np	np	nn	nn	np	np	nn	np	np	np	nn	np	nn	np	nn
18274-70_bb_73	<nnxnp>	np	nn	nn	nn	np	np	--	nn	--	np	nn	nn	np	np	np	np	np	nn	np	np	nn	nn	nn	np	np	nn	nn	np	np	nn	nn	np	nn	np	np	nn	np	np	np	nn	np	np	--	np	np	nn	np	np
18291-70_bb_48	<nnxnp>	nn	nn	np	np	np	nn	np	nn	nn	nn	np	nn	nn	nn	nn	np	np	nn	nn	np	np	nn	nn	nn	np	nn	np	np	np	np	np	np	nn	np	nn	np	nn	nn	np	np	np	nn	nn	np	nn	np	np	nn
18308-70_bb_r2_95	<nnxnp>	np	np	nn	nn	nn	nn	np	np	--	nn	nn	np	--	np	nn	nn	np	nn	np	np	nn	nn	np	nn	nn	np	np	nn	nn	np	nn	nn	np	np	np	np	np	nn	nn	np	nn	nn	nn	nn	nn	nn	nn	nn
18331-70_bb_62	<nnxnp>	nn	np	nn	np	nn	np	np	--	nn	nn	nn	np	np	np	nn	nn	nn	nn	np	nn	np	np	np	nn	nn	nn	nn	nn	np	np	np	nn	nn	nn	nn	nn	nn	nn	nn	np	np	np	nn	np	nn	np	nn	nn
18331-70_bb_r2_27	<nnxnp>	nn	np	nn	np	nn	np	np	--	nn	nn	nn	np	np	np	nn	nn	nn	nn	np	nn	np	np	np	nn	nn	nn	nn	nn	np	np	np	nn	nn	nn	nn	nn	nn	nn	nn	np	np	np	nn	np	nn	np	nn	nn
18331-70_bb_r2_28	<nnxnp>	nn	np	nn	np	nn	np	np	--	nn	nn	nn	np	np	np	nn	nn	nn	nn	np	nn	np	np	np	nn	nn	nn	nn	nn	np	np	np	nn	nn	nn	nn	nn	nn	nn	nn	np	np	np	nn	np	nn	np	nn	nn
18335-70_bb_21	<nnxnp>	nn	nn	np	nn	nn	np	np	np	np	np	nn	--	np	--	np	nn	nn	--	--	nn	--	np	nn	nn	np	--	nn	--	nn	--	nn	nn	np	nn	np	np	nn	np	nn	nn	np	np	nn	np	nn	--	nn	np
1834-168_bb_78	<nnxnp>	np	nn	np	nn	nn	np	np	nn	nn	nn	np	nn	np	nn	np	np	nn	np	np	nn	np	np	np	np	nn	nn	np	np	np	np	nn	np	nn	nn	nn	np	nn	np	np	np	nn	np	np	np	np	np	nn	np
18376-70_bb_21	<nnxnp>	np	nn	nn	nn	np	nn	nn	nn	np	np	np	nn	nn	nn	np	np	np	np	nn	np	nn	nn	nn	np	np	np	np	np	nn	nn	--	np	np	np	--	np	nn	np	np	nn	nn	nn	np	nn	np	nn	np	np
18378-70_bb_50	<nnxnp>	nn	nn	nn	nn	np	nn	nn	nn	np	nn	np	nn	nn	nn	np	nn	np	nn	nn	nn	nn	nn	np	np	np	np	nn	np	nn	np	np	nn	np	nn	np	np	np	nn	nn	nn	nn	np	nn	nn	np	nn	np	np
18378-70_bb_80	<nnxnp>	nn	nn	nn	nn	np	nn	nn	nn	np	nn	np	nn	nn	nn	np	nn	np	nn	nn	nn	nn	nn	np	np	np	np	nn	np	nn	np	np	nn	np	nn	np	np	np	nn	nn	nn	nn	np	nn	nn	np	nn	np	np
18389-70_bb_31	<nnxnp>	nn	np	nn	--	np	nn	np	--	np	np	nn	--	np	nn	nn	nn	np	nn	nn	nn	nn	nn	nn	np	--	nn	nn	nn	nn	np	np	nn	np	np	np	nn	nn	nn	nn	nn	nn	nn	nn	nn	nn	--	nn	np
18389-70_bb_59	<nnxnp>	np	nn	nn	nn	nn	np	nn	--	nn	nn	np	--	nn	nn	np	np	nn	np	np	nn	np	np	np	nn	--	np	np	np	nn	nn	nn	np	nn	nn	nn	np	nn	np	np	np	np	np	--	np	nn	--	np	nn
18389-70_bb_r2_4	<nnxnp>	np	nn	nn	nn	nn	np	nn	--	nn	nn	np	--	nn	nn	np	np	nn	np	np	nn	np	np	np	nn	--	np	np	np	nn	nn	nn	np	--	nn	nn	np	nn	np	np	np	np	np	--	np	nn	--	np	nn
18389-70_bb_r2_9	<nnxnp>	np	nn	nn	nn	nn	np	nn	--	nn	nn	np	--	nn	nn	np	np	nn	np	np	nn	np	np	np	nn	--	np	np	np	nn	nn	nn	np	--	nn	nn	np	nn	np	np	np	np	np	--	np	nn	--	np	nn
18408-70_bb_r2_5	<nnxnp>	np	np	nn	nn	np	np	np	np	np	np	nn	np	np	np	np	nn	nn	np	np	nn	nn	nn	np	np	nn	np	nn	nn	nn	nn	np	nn	np	nn	np	nn	np	np	nn	nn	nn	np	nn	np	nn	nn	nn	np
1841-168_bb_37	<nnxnp>	nn	np	nn	nn	np	nn	nn	np	np	np	nn	np	nn	np	np	np	nn	nn	nn	np	nn	np	np	nn	nn	np	np	nn	np	nn	nn	np	nn	np	nn	nn	np	np	nn	np	nn	np	nn	np	np	np	nn	np
18412-70_bb_r2_37	<nnxnp>	np	np	nn	nn	np	np	np	np	np	np	nn	nn	np	np	--	nn	np	np	nn	nn	nn	nn	nn	np	nn	nn	np	nn	np	np	np	nn	np	nn	np	np	nn	nn	nn	np	nn	nn	--	nn	nn	np	np	np
18439-69_bb_23	<nnxnp>	np	nn	nn	nn	nn	np	nn	--	--	np	np	np	nn	nn	nn	np	np	np	np	--	nn	nn	np	np	np	nn	nn	nn	np	--	--	nn	nn	np	nn	np	--	nn	np	nn	nn	np	np	np	nn	np	np	np
18441-69_bb_r2_13	<nnxnp>	np	np	nn	np	nn	np	nn	nn	np	np	nn	nn	nn	--	np	np	np	nn	np	np	nn	np	nn	np	np	nn	nn	np	np	nn	nn	np	nn	np	np	nn	np	np	nn	nn	np	np	np	np	nn	np	np	np
18441-69_bb_r2_69	<nnxnp>	np	np	nn	np	nn	np	nn	nn	np	np	nn	nn	nn	--	np	np	np	nn	np	np	nn	np	nn	np	np	nn	nn	np	np	nn	nn	np	nn	np	np	nn	np	np	nn	nn	np	np	np	np	nn	np	np	np
18447-69_bb_r2_94	<nnxnp>	--	np	nn	--	--	np	nn	np	np	np	--	--	nn	--	nn	--	--	nn	np	nn	nn	--	np	np	nn	nn	--	--	np	nn	--	nn	nn	np	--	--	np	np	nn	--	--	np	np	np	nn	--	np	--
18474-69_bb_50	<nnxnp>	nn	nn	nn	nn	nn	nn	np	nn	np	np	np	nn	nn	np	nn	nn	np	nn	np	nn	np	nn	nn	np	np	nn	nn	nn	nn	nn	--	np	np	np	nn	np	np	np	nn	nn	np	nn	nn	np	np	np	np	nn
18485-69_bb_r2_62	<nnxnp>	nn	nn	np	np	--	np	np	nn	np	np	np	nn	np	nn	np	nn	np	nn	np	--	nn	nn	nn	np	nn	nn	nn	nn	nn	--	nn	np	np	np	np	nn	nn	nn	np	np	np	np	--	--	--	np	np	np
18495-69_bb_20	<nnxnp>	nn	nn	--	np	nn	nn	nn	nn	nn	nn	--	nn	nn	nn	nn	np	--	nn	nn	np	np	np	nn	nn	np	nn	nn	np	np	np	np	np	nn	np	nn	np	nn	nn	--	--	np	nn	np	nn	np	nn	np	nn
18512-69_bb_34	<nnxnp>	np	np	nn	nn	nn	nn	np	np	--	np	np	--	np	np	np	nn	np	--	np	np	nn	nn	np	nn	nn	nn	np	np	nn	nn	nn	nn	nn	np	nn	np	np	np	np	nn	np	--	np	np	nn	--	nn	np
18512-69_bb_78	<nnxnp>	np	np	nn	nn	nn	nn	np	np	--	np	np	--	np	np	np	nn	np	--	np	np	nn	nn	np	nn	nn	nn	np	np	nn	nn	nn	nn	nn	np	nn	np	np	np	np	nn	np	--	np	np	nn	--	nn	np
18537-69_bb_47	<nnxnp>	nn	nn	np	np	nn	nn	--	np	np	np	np	nn	np	nn	np	nn	nn	nn	nn	--	np	np	np	np	np	np	np	nn	nn	nn	nn	nn	np	np	np	nn	nn	np	np	nn	np	nn	nn	np	--	--	np	np
18537-69_bb_84	<nnxnp>	nn	nn	np	np	nn	nn	--	np	np	np	np	nn	np	nn	np	nn	nn	nn	nn	--	np	np	np	np	np	np	np	nn	nn	nn	nn	nn	np	np	np	nn	nn	np	np	nn	np	nn	nn	np	--	--	np	np
18567-69_bb_r2_75	<nnxnp>	np	np	np	nn	np	nn	nn	np	nn	np	nn	--	nn	nn	np	np	nn	nn	nn	np	np	nn	np	nn	np	np	np	nn	nn	nn	--	nn	nn	np	np	np	np	nn	np	nn	np	nn	np	np	nn	np	nn	np
18575-69_bb_r2_39	<nnxnp>	nn	nn	nn	nn	np	nn	nn	nn	nn	nn	nn	nn	np	nn	nn	nn	nn	nn	nn	np	--	np	nn	nn	nn	np	nn	nn	np	nn	nn	nn	np	np	np	nn	np	np	nn	nn	np	np	nn	np	nn	np	nn	np
18618-69_bb_53	<nnxnp>	nn	nn	np	np	nn	np	--	nn	--	np	np	--	np	nn	np	nn	--	np	--	np	nn	nn	nn	np	--	nn	nn	nn	--	np	nn	np	np	np	np	np	nn	nn	nn	--	nn	--	nn	nn	np	--	nn	nn
18625-69_bb_r2_87	<nnxnp>	nn	nn	np	np	--	np	np	np	nn	np	--	--	nn	nn	nn	np	--	np	nn	np	nn	nn	np	np	np	np	np	--	np	np	np	nn	nn	np	--	--	nn	nn	nn	np	--	nn	np	nn	np	nn	nn	nn
1864-167_bb_r2_61	<nnxnp>	np	np	nn	np	np	np	np	nn	nn	nn	nn	np	nn	np	nn	np	np	np	np	nn	nn	nn	nn	nn	nn	nn	np	nn	np	np	np	np	np	nn	nn	np	np	nn	nn	nn	nn	np	np	np	np	nn	nn	nn
18690-69_bb_r2_59	<nnxnp>	nn	nn	nn	nn	nn	nn	np	nn	np	nn	np	nn	nn	nn	np	nn	np	nn	nn	nn	nn	nn	np	np	np	np	nn	np	nn	np	np	nn	np	nn	np	np	np	nn	nn	nn	nn	np	nn	nn	np	nn	np	np
18703-69_bb_r2_25	<nnxnp>	nn	nn	np	np	nn	np	nn	nn	np	nn	nn	nn	nn	nn	nn	nn	nn	nn	nn	nn	--	nn	nn	np	np	nn	nn	nn	np	np	--	np	np	nn	np	nn	--	nn	nn	np	nn	nn	nn	nn	np	--	np	nn
18730-69_bb_r2_46	<nnxnp>	np	np	nn	nn	np	np	np	nn	--	np	nn	nn	nn	nn	np	nn	np	nn	np	np	np	np	np	nn	nn	np	nn	nn	np	np	np	np	nn	nn	nn	nn	nn	np	np	np	nn	nn	nn	nn	np	nn	--	nn
18745-69_bb_r2_1	<nnxnp>	nn	nn	np	nn	--	nn	np	np	np	np	--	--	np	np	nn	nn	--	np	nn	np	nn	--	nn	np	nn	np	np	--	nn	np	np	nn	np	nn	--	--	np	nn	nn	--	--	nn	nn	nn	np	np	nn	nn
18745-69_bb_r2_14	<nnxnp>	np	np	nn	np	--	np	nn	nn	nn	nn	--	--	nn	nn	np	np	--	nn	np	nn	np	--	np	nn	np	nn	nn	--	np	nn	nn	np	nn	np	--	--	nn	np	np	--	--	np	np	np	nn	nn	np	np
18768-69_bb_87	<nnxnp>	np	nn	nn	nn	np	np	nn	nn	np	np	nn	nn	np	np	np	np	np	nn	np	np	nn	nn	nn	np	np	nn	nn	np	np	nn	nn	np	nn	np	np	nn	np	np	np	nn	np	np	np	np	np	nn	np	np
18788-69_bb_r2_15	<nnxnp>	np	np	np	--	--	np	nn	nn	np	np	--	nn	np	nn	nn	--	nn	np	np	np	np	nn	np	np	np	nn	nn	nn	nn	nn	nn	np	nn	nn	np	nn	np	np	nn	nn	np	nn	nn	np	np	nn	np	nn
1880-167_bb_41	<nnxnp>	nn	nn	np	nn	--	np	nn	nn	np	nn	nn	nn	nn	nn	nn	nn	nn	--	nn	nn	np	np	nn	np	np	nn	nn	nn	np	np	np	np	np	nn	np	nn	--	nn	nn	np	nn	nn	nn	nn	np	nn	np	nn
1880-167_bb_64	<nnxnp>	nn	nn	np	nn	--	np	nn	nn	np	nn	nn	nn	nn	nn	nn	nn	nn	--	nn	nn	np	np	nn	np	np	nn	nn	nn	np	np	np	np	np	nn	np	nn	--	nn	nn	np	nn	nn	nn	nn	np	nn	np	nn
188063-2_bb_r2_80	<nnxnp>	nn	np	nn	np	np	nn	nn	nn	nn	np	nn	np	nn	nn	nn	np	nn	np	nn	nn	nn	nn	np	nn	np	nn	np	nn	nn	nn	nn	np	np	nn	np	np	nn	np	np	np	np	np	nn	np	--	np	nn	nn
18831-69_bb_63	<nnxnp>	np	nn	nn	nn	np	np	nn	nn	nn	np	nn	nn	np	np	np	np	np	nn	np	np	nn	nn	nn	np	np	nn	nn	np	np	nn	nn	np	nn	np	np	nn	nn	np	nn	nn	np	np	np	np	np	nn	np	np
18842-69_bb_53	<nnxnp>	nn	nn	nn	np	nn	nn	np	nn	np	nn	np	np	np	nn	nn	nn	nn	nn	nn	nn	nn	nn	nn	nn	nn	nn	nn	np	np	nn	np	nn	np	nn	np	nn	np	nn	nn	nn	nn	nn	nn	np	np	np	np	nn
18845-69_bb_19	<nnxnp>	nn	np	nn	np	nn	np	np	np	nn	nn	nn	np	np	np	nn	nn	nn	np	--	nn	np	np	np	nn	nn	np	np	nn	np	np	np	nn	np	nn	nn	nn	nn	nn	nn	np	np	np	nn	nn	--	np	nn	nn
18867-68_bb_r2_20	<nnxnp>	nn	nn	nn	np	--	nn	nn	np	nn	nn	--	--	--	nn	nn	nn	--	nn	nn	np	np	np	nn	nn	nn	np	nn	--	np	nn	nn	nn	nn	np	--	nn	np	np	nn	nn	--	np	nn	np	np	np	nn	np
18872-68_bb_44	<nnxnp>	np	nn	nn	np	--	np	np	np	np	np	nn	np	np	np	np	nn	nn	np	np	nn	nn	np	np	nn	np	nn	nn	nn	np	nn	nn	np	nn	nn	np	np	nn	np	np	nn	nn	nn	nn	np	nn	np	nn	nn
18879-68_bb_r2_10	<nnxnp>	nn	nn	np	nn	--	nn	nn	nn	np	np	--	--	nn	np	nn	nn	--	nn	np	nn	np	nn	nn	np	np	np	nn	--	nn	nn	nn	np	np	nn	--	np	np	np	nn	nn	np	nn	nn	np	nn	np	np	nn
18883-68_bb_71	<nnxnp>	np	np	--	np	--	np	--	nn	nn	np	nn	np	nn	nn	np	np	nn	np	nn	nn	np	np	nn	np	nn	np	nn	nn	--	nn	np	np	nn	--	nn	nn	np	nn	--	np	np	np	--	--	nn	nn	np	np
18903-68_bb_40	<nnxnp>	nn	nn	np	np	nn	nn	nn	np	np	np	np	nn	np	nn	np	nn	nn	nn	nn	np	np	np	np	np	np	--	np	nn	nn	nn	nn	nn	np	np	np	nn	nn	np	np	nn	np	nn	nn	--	nn	np	np	np
1891-167_bb_30	<nnxnp>	nn	np	np	nn	nn	np	nn	nn	np	nn	nn	np	nn	np	np	np	nn	np	nn	np	np	np	nn	np	np	nn	nn	nn	nn	nn	np	nn	nn	nn	nn	nn	nn	np	np	np	np	np	np	np	np	np	np	np
18912-68_bb_69	<nnxnp>	nn	nn	--	nn	nn	nn	np	--	np	nn	nn	np	nn	nn	np	nn	np	np	nn	nn	np	np	np	np	--	nn	np	np	nn	np	nn	np	nn	np	nn	np	nn	nn	nn	np	np	nn	--	nn	np	--	np	nn
18922-68_bb_58	<nnxnp>	np	np	np	nn	np	np	np	nn	nn	np	nn	np	nn	nn	nn	np	np	np	nn	nn	np	nn	np	np	np	nn	nn	np	np	nn	np	np	nn	nn	nn	nn	np	np	np	np	np	np	np	np	np	np	nn	np
18922-68_bb_r2_70	<nnxnp>	np	np	np	nn	np	np	np	nn	nn	np	nn	np	nn	nn	nn	np	np	np	nn	nn	np	nn	np	np	np	nn	nn	np	np	nn	np	np	nn	nn	nn	nn	np	np	np	np	np	np	np	np	np	np	nn	np
18922-68_bb_r2_72	<nnxnp>	np	np	np	nn	np	np	np	nn	nn	np	nn	np	nn	nn	nn	np	np	np	nn	nn	np	nn	np	np	np	nn	nn	np	np	nn	np	np	nn	nn	nn	nn	np	np	np	np	np	np	np	np	np	np	nn	np
1893-167_bb_31	<nnxnp>	np	nn	np	nn	np	nn	nn	nn	np	np	np	nn	nn	nn	np	np	np	np	nn	nn	nn	nn	nn	np	np	np	np	np	nn	nn	nn	np	nn	np	np	np	np	np	np	nn	nn	nn	np	nn	np	nn	np	np
1894-167_bb_85	<nnxnp>	nn	nn	np	np	nn	nn	nn	np	--	np	np	nn	np	nn	np	nn	nn	nn	nn	np	np	np	np	np	np	np	np	np	nn	nn	nn	nn	np	np	np	nn	nn	np	np	np	np	nn	nn	np	nn	np	np	np
18956-68_bb_31	<nnxnp>	nn	nn	np	nn	nn	nn	np	nn	nn	nn	np	nn	nn	np	np	nn	np	nn	np	nn	np	nn	nn	np	nn	--	nn	nn	nn	nn	np	np	np	nn	np	np	np	np	nn	nn	np	np	--	np	nn	np	np	np
18979-68_bb_r2_68	<nnxnp>	np	nn	np	np	nn	nn	nn	np	--	nn	np	np	np	--	nn	nn	np	np	nn	np	nn	np	nn	nn	--	np	np	nn	nn	nn	nn	nn	np	np	np	np	nn	np	nn	np	np	np	np	np	nn	np	nn	np
18993-68_bb_r2_56	<nnxnp>	nn	nn	np	--	nn	nn	np	nn	np	np	nn	np	np	nn	np	nn	np	np	np	nn	nn	np	np	np	nn	nn	np	nn	nn	np	nn	np	nn	np	np	np	nn	nn	nn	np	np	nn	nn	nn	np	nn	nn	nn
18993-68_bb_r2_57	<nnxnp>	nn	nn	np	--	nn	nn	np	nn	np	np	nn	np	np	nn	np	nn	np	np	np	nn	nn	np	np	np	nn	nn	np	nn	nn	np	nn	np	nn	np	np	np	nn	nn	nn	np	np	nn	nn	nn	np	nn	nn	nn
18998-68_bb_r2_17	<nnxnp>	nn	nn	nn	nn	np	np	nn	np	--	np	nn	--	nn	np	np	np	np	np	np	nn	np	np	np	np	np	nn	np	nn	np	np	nn	np	np	nn	nn	np	np	np	nn	np	np	nn	np	np	--	nn	nn	np
19017-68_bb_r2_5	<nnxnp>	nn	nn	np	np	nn	np	np	nn	np	np	--	--	np	nn	np	nn	--	np	np	np	nn	np	np	np	nn	nn	np	nn	nn	np	nn	np	nn	np	np	np	nn	nn	nn	np	np	np	nn	nn	nn	nn	nn	nn
19029-68_bb_14	<nnxnp>	np	np	nn	nn	nn	nn	np	nn	np	nn	np	nn	nn	np	np	nn	np	np	np	np	nn	np	nn	nn	nn	nn	nn	np	nn	nn	nn	np	nn	np	nn	np	nn	np	nn	nn	np	nn	np	nn	nn	np	nn	np
19037-68_bb_r2_3	<nnxnp>	np	nn	nn	nn	nn	nn	nn	np	nn	np	np	nn	nn	nn	nn	nn	np	np	nn	nn	np	np	nn	np	np	nn	np	nn	np	np	np	np	np	nn	np	np	nn	np	nn	nn	nn	nn	np	nn	np	np	np	nn
19037-68_bb_r2_5	<nnxnp>	np	nn	nn	nn	nn	nn	nn	np	nn	np	np	nn	nn	nn	nn	nn	np	np	nn	nn	np	np	nn	np	np	nn	np	nn	np	np	np	np	np	nn	np	np	nn	np	nn	nn	nn	nn	np	nn	np	np	np	nn
19037-68_bb_r2_89	<nnxnp>	np	nn	nn	nn	nn	nn	nn	np	nn	np	np	nn	nn	nn	nn	nn	np	np	nn	nn	np	np	nn	np	np	nn	np	nn	np	np	np	np	np	nn	np	np	nn	np	nn	nn	nn	nn	np	nn	np	np	np	nn
19066-68_bb_r2_81	<nnxnp>	nn	nn	np	nn	--	np	nn	np	nn	nn	nn	nn	nn	nn	nn	nn	nn	nn	nn	np	nn	nn	nn	nn	np	nn	nn	np	np	np	np	nn	np	nn	np	nn	nn	np	np	np	np	np	np	np	np	np	nn	np
19073-68_bb_48	<nnxnp>	nn	nn	nn	np	nn	np	nn	nn	np	np	np	nn	np	nn	np	nn	np	nn	np	np	nn	np	nn	np	nn	nn	nn	nn	nn	np	nn	np	np	np	nn	nn	nn	nn	np	np	np	np	nn	nn	np	np	np	np
1913-166_bb_83	<nnxnp>	nn	nn	np	nn	nn	np	np	np	np	np	nn	nn	nn	np	nn	nn	nn	np	np	np	nn	nn	np	nn	nn	nn	nn	np	np	np	np	np	nn	nn	nn	nn	nn	np	nn	np	nn	np	np	nn	nn	nn	nn	nn
19133-68_bb_62	<nnxnp>	np	np	np	np	nn	nn	np	--	np	nn	np	np	nn	np	np	nn	np	nn	np	np	np	nn	nn	nn	nn	np	np	nn	nn	--	np	nn	np	np	np	np	nn	nn	nn	nn	nn	nn	nn	nn	nn	nn	nn	nn
1915-166_bb_r2_3	<nnxnp>	np	nn	nn	nn	np	np	np	nn	nn	np	--	--	nn	nn	np	nn	--	nn	np	np	np	nn	np	nn	nn	np	nn	--	nn	np	nn	np	np	np	np	nn	nn	nn	np	nn	nn	nn	np	nn	nn	nn	nn	nn
19200-68_bb_64	<nnxnp>	np	np	nn	nn	nn	np	nn	np	np	np	nn	np	np	np	np	nn	nn	--	--	nn	nn	np	np	np	nn	np	nn	nn	nn	nn	nn	nn	np	nn	np	nn	np	np	nn	nn	nn	--	np	--	--	nn	nn	np
19227-68_bb_40	<nnxnp>	nn	nn	nn	nn	np	np	nn	nn	nn	np	nn	nn	np	nn	nn	np	nn	np	nn	nn	nn	np	np	np	--	nn	nn	np	np	nn	np	np	nn	nn	nn	nn	nn	np	np	np	np	np	np	np	--	np	np	--
19228-68_bb_70	<nnxnp>	nn	nn	np	nn	nn	np	nn	np	np	np	nn	np	np	np	np	nn	nn	np	np	nn	np	np	nn	nn	np	np	nn	np	nn	np	nn	nn	np	np	np	np	nn	np	nn	nn	np	np	nn	np	nn	np	nn	np
19228-68_bb_r2_52	<nnxnp>	nn	nn	np	nn	--	np	nn	np	np	np	--	--	np	np	np	--	--	np	np	nn	np	--	nn	nn	np	np	--	--	nn	np	nn	nn	np	np	--	--	nn	np	nn	--	--	np	nn	np	nn	np	nn	--
19253-68_bb_53	<nnxnp>	nn	np	np	np	nn	nn	np	np	nn	nn	np	np	nn	nn	nn	nn	nn	np	nn	nn	np	np	np	nn	nn	np	np	nn	nn	np	np	nn	np	nn	nn	np	nn	nn	nn	np	nn	nn	nn	nn	nn	np	nn	nn
1926-166_bb_r2_59	<nnxnp>	nn	nn	np	np	nn	np	np	nn	nn	nn	--	--	np	nn	np	np	--	np	nn	nn	np	np	nn	np	np	nn	nn	--	np	nn	np	np	nn	nn	--	nn	nn	np	np	nn	np	np	np	np	np	np	np	np
19264-68_bb_74	<nnxnp>	np	--	nn	nn	nn	np	nn	nn	np	np	nn	nn	nn	np	np	np	np	nn	np	--	nn	np	nn	np	--	nn	nn	nn	np	nn	--	np	nn	np	np	nn	np	np	nn	nn	np	np	np	--	np	--	np	np
19266-68_bb_18	<nnxnp>	np	nn	np	np	nn	nn	np	nn	np	np	nn	np	np	np	np	nn	nn	nn	np	np	np	np	np	np	np	np	nn	np	np	nn	np	nn	nn	np	np	nn	nn	np	np	nn	nn	nn	np	nn	np	nn	np	np
19266-68_bb_50	<nnxnp>	nn	np	nn	nn	np	np	nn	np	nn	nn	np	nn	nn	nn	nn	np	np	np	nn	nn	nn	nn	nn	nn	nn	nn	np	nn	nn	np	nn	np	np	nn	nn	np	np	nn	nn	np	np	np	nn	np	nn	np	nn	nn
1927-166_bb_r2_65	<nnxnp>	np	np	np	np	np	nn	np	np	nn	nn	nn	nn	np	np	nn	nn	nn	nn	nn	np	nn	np	np	nn	nn	np	np	np	nn	nn	np	np	np	nn	np	nn	nn	nn	nn	np	np	nn	nn	nn	np	np	nn	nn
19287-67_bb_51	<nnxnp>	np	np	nn	--	nn	nn	nn	nn	np	nn	nn	np	np	np	np	nn	nn	nn	np	nn	--	np	nn	nn	nn	--	nn	nn	nn	nn	nn	np	np	nn	np	np	np	np	np	nn	np	np	nn	np	nn	--	np	np
192922-1_bb_r2_73	<nnxnp>	np	nn	nn	nn	np	np	nn	nn	nn	np	nn	np	np	nn	nn	np	np	nn	nn	nn	np	np	np	np	np	nn	nn	np	np	nn	np	--	np	nn	nn	nn	np	np	np	np	np	np	np	np	np	np	np	np
19299-67_bb_r2_43	<nnxnp>	nn	np	np	np	--	nn	np	np	nn	nn	--	--	nn	nn	nn	nn	--	np	nn	np	np	--	np	nn	nn	np	np	--	nn	np	np	nn	np	nn	--	--	nn	nn	nn	--	--	nn	nn	nn	nn	np	nn	nn
19301-67_bb_r2_85	<nnxnp>	nn	nn	np	np	nn	np	nn	nn	nn	nn	np	nn	nn	nn	nn	np	nn	nn	np	np	np	np	nn	nn	np	np	nn	np	nn	np	nn	np	nn	np	nn	nn	np	np	np	nn	np	np	np	nn	np	nn	nn	nn
19317-67_bb_r2_38	<nnxnp>	np	nn	nn	nn	--	np	nn	nn	nn	nn	--	--	nn	nn	np	np	--	nn	np	np	np	--	np	nn	nn	np	np	--	np	nn	nn	np	nn	nn	--	--	nn	nn	np	--	--	np	np	np	np	np	np	nn
19320-67_bb_61	<nnxnp>	np	np	nn	np	np	np	np	nn	np	np	nn	nn	nn	nn	np	np	np	nn	nn	nn	nn	nn	np	np	nn	nn	np	nn	nn	nn	np	np	nn	nn	nn	nn	np	nn	nn	nn	nn	nn	nn	nn	nn	nn	np	np
19332-67_bb_r2_47	<nnxnp>	np	np	np	np	nn	nn	np	nn	nn	nn	np	nn	np	nn	nn	nn	np	nn	nn	--	np	nn	nn	nn	np	np	nn	np	nn	np	np	nn	nn	np	np	nn	nn	np	np	nn	nn	np	nn	nn	np	nn	nn	nn
19332-67_bb_r2_71	<nnxnp>	np	np	np	np	nn	nn	np	nn	nn	nn	np	nn	np	nn	nn	nn	np	nn	nn	--	np	nn	nn	nn	np	np	nn	np	nn	np	np	nn	nn	np	np	nn	nn	np	np	nn	nn	np	nn	nn	np	nn	nn	nn
19340-67_bb_77	<nnxnp>	nn	np	nn	np	nn	np	np	--	np	np	np	nn	nn	nn	nn	nn	np	nn	nn	np	nn	nn	nn	np	nn	np	nn	np	np	nn	np	nn	nn	nn	nn	np	nn	nn	nn	nn	np	np	np	nn	nn	nn	np	nn
19341-67_bb_r2_15	<nnxnp>	np	nn	nn	nn	--	np	np	nn	nn	np	--	--	nn	nn	np	nn	--	nn	np	np	np	nn	np	nn	nn	np	nn	--	np	np	np	np	nn	np	--	nn	nn	nn	np	np	nn	nn	np	nn	nn	nn	nn	nn
19341-67_bb_r2_53	<nnxnp>	nn	np	np	np	--	nn	nn	np	np	nn	--	--	np	np	nn	np	--	np	nn	nn	nn	np	nn	np	np	nn	np	--	nn	nn	nn	nn	np	nn	--	np	np	np	nn	nn	np	np	nn	np	np	np	np	np
19355-67_bb_41	<nnxnp>	nn	nn	np	np	np	nn	np	nn	nn	nn	np	np	nn	nn	nn	np	np	nn	np	np	np	nn	nn	nn	np	np	nn	np	np	np	np	np	nn	np	nn	np	nn	nn	nn	np	np	nn	--	np	nn	--	np	nn
19355-67_bb_84	<nnxnp>	nn	nn	np	np	np	nn	np	nn	nn	nn	np	np	nn	nn	nn	np	np	nn	np	np	np	nn	nn	nn	np	np	nn	np	np	np	np	np	nn	np	nn	np	nn	nn	nn	np	np	nn	--	np	nn	--	np	nn
19355-67_bb_r2_60	<nnxnp>	nn	nn	np	np	np	nn	np	nn	nn	nn	np	np	nn	nn	nn	np	np	nn	np	np	np	nn	nn	nn	np	np	nn	np	np	np	np	np	nn	np	nn	np	nn	nn	nn	np	np	nn	nn	np	nn	--	np	nn
19355-67_bb_r2_72	<nnxnp>	np	np	nn	nn	nn	np	nn	np	np	np	nn	nn	nn	--	np	nn	nn	np	nn	nn	nn	np	np	np	nn	nn	np	nn	nn	nn	nn	nn	np	nn	np	nn	np	np	np	nn	nn	np	--	nn	np	nn	nn	np
19355-67_bb_r2_76	<nnxnp>	nn	nn	np	np	np	nn	np	nn	nn	nn	np	np	nn	nn	nn	np	np	nn	np	np	np	nn	nn	nn	np	np	nn	np	np	np	np	np	nn	np	nn	np	nn	nn	nn	np	np	nn	nn	np	nn	--	np	nn
19405-67_bb_r2_76	<nnxnp>	np	np	np	np	--	np	nn	nn	np	np	--	--	np	nn	nn	--	--	np	nn	nn	np	--	nn	nn	nn	nn	--	--	np	nn	nn	np	nn	np	--	--	np	nn	np	--	--	nn	nn	np	np	nn	np	np
19405-67_bb_r2_9	<nnxnp>	np	np	np	np	--	np	nn	nn	np	np	--	--	np	nn	nn	--	--	np	nn	nn	np	--	nn	nn	nn	nn	--	--	np	nn	nn	np	nn	np	--	--	np	nn	np	--	--	nn	nn	np	np	nn	np	np
19406-67_bb_r2_5	<nnxnp>	nn	nn	--	nn	nn	np	nn	nn	--	np	np	np	nn	--	np	np	np	--	np	nn	np	nn	nn	np	np	--	nn	nn	np	np	--	nn	nn	np	nn	np	np	np	np	nn	nn	np	np	np	--	nn	nn	--
19411-67_bb_r2_5	<nnxnp>	nn	nn	nn	nn	--	np	nn	nn	nn	np	nn	np	np	nn	nn	np	nn	np	nn	nn	nn	np	np	np	np	nn	nn	np	np	nn	np	np	nn	nn	nn	nn	np	np	np	np	np	np	np	np	np	np	np	np
19419-67_bb_r2_77	<nnxnp>	nn	np	np	nn	np	np	nn	np	nn	nn	np	nn	nn	nn	nn	np	np	np	nn	nn	nn	nn	nn	nn	nn	nn	np	nn	nn	np	nn	np	np	nn	nn	np	np	nn	nn	np	np	np	nn	np	nn	np	nn	nn
19437-67_bb_33	<nnxnp>	np	np	--	np	nn	nn	nn	nn	--	np	np	nn	np	np	np	nn	np	np	np	nn	nn	np	np	np	nn	np	np	nn	nn	nn	nn	nn	np	np	nn	np	nn	nn	nn	nn	np	nn	np	np	nn	nn	nn	nn
1949-165_bb_r2_60	<nnxnp>	nn	nn	nn	np	nn	nn	nn	np	np	nn	--	--	np	np	np	nn	--	np	np	np	nn	np	nn	nn	nn	nn	np	--	nn	np	nn	nn	np	np	--	np	nn	nn	nn	nn	nn	nn	nn	nn	nn	nn	np	nn
1950-165_bb_72	<nnxnp>	np	np	nn	nn	nn	np	np	nn	nn	nn	nn	np	nn	np	nn	np	np	np	np	nn	nn	nn	np	nn	nn	nn	nn	np	np	np	np	np	nn	nn	nn	np	np	nn	nn	np	nn	np	np	nn	np	nn	nn	nn
19528-67_bb_61	<nnxnp>	nn	nn	np	np	nn	nn	nn	nn	nn	nn	--	nn	nn	nn	--	np	np	nn	nn	np	np	np	nn	nn	--	nn	np	np	np	np	--	--	nn	nn	nn	np	nn	nn	np	np	np	nn	np	--	--	np	np	nn
19528-67_bb_r2_9	<nnxnp>	np	np	nn	nn	np	np	nn	np	np	np	--	np	np	np	--	nn	nn	np	np	nn	nn	nn	np	np	nn	np	nn	nn	nn	nn	--	nn	np	nn	np	nn	np	np	nn	nn	nn	--	nn	--	--	nn	nn	np
1956-165_bb_r2_60	<nnxnp>	nn	np	nn	nn	--	np	nn	np	nn	np	--	--	np	np	nn	--	--	np	nn	np	nn	--	nn	np	np	nn	--	--	np	np	nn	nn	nn	nn	--	--	np	nn	nn	--	--	nn	np	nn	nn	np	nn	--
19564-67_bb_r2_8	<nnxnp>	nn	np	nn	np	nn	np	np	--	--	np	np	nn	nn	nn	--	nn	--	nn	nn	np	nn	nn	nn	np	--	np	nn	np	np	np	np	--	nn	nn	nn	np	nn	nn	nn	nn	np	np	np	nn	nn	--	--	nn
19569-67_bb_49	<nnxnp>	nn	nn	nn	nn	nn	np	np	nn	np	np	np	np	nn	nn	np	np	np	np	np	nn	np	nn	nn	np	np	nn	nn	nn	np	np	nn	nn	nn	np	nn	np	np	np	np	nn	nn	np	np	np	nn	nn	np	np
19571-67_bb_r2_18	<nnxnp>	np	np	nn	nn	np	nn	nn	np	nn	nn	nn	np	nn	np	nn	np	nn	np	nn	nn	np	np	np	nn	np	np	np	np	np	nn	np	nn	nn	nn	nn	np	np	np	nn	nn	nn	nn	np	np	nn	nn	nn	nn
19590-67_bb_r2_32	<nnxnp>	nn	nn	np	nn	np	np	nn	np	nn	nn	nn	nn	nn	nn	nn	nn	nn	nn	nn	np	nn	nn	nn	nn	np	nn	nn	np	np	np	np	nn	np	nn	np	nn	nn	np	np	np	np	np	np	np	np	np	nn	np
19609-67_bb_13	<nnxnp>	nn	nn	nn	nn	np	nn	np	nn	--	np	np	nn	nn	np	np	np	np	np	np	nn	np	np	np	np	np	np	nn	np	nn	np	np	nn	np	nn	np	np	np	np	nn	nn	np	np	np	nn	nn	nn	np	nn
19611-67_bb_22	<nnxnp>	np	np	nn	np	nn	np	nn	np	nn	np	np	nn	nn	nn	np	np	np	np	nn	nn	np	nn	np	np	np	nn	nn	np	nn	np	np	np	nn	nn	nn	np	nn	nn	nn	np	nn	nn	np	nn	np	nn	nn	nn
19658-67_bb_r2_37	<nnxnp>	nn	nn	np	np	np	np	--	nn	nn	nn	nn	nn	nn	nn	nn	np	nn	nn	nn	nn	np	np	--	np	--	np	nn	nn	np	np	--	np	np	nn	np	nn	nn	nn	nn	np	nn	nn	nn	--	--	--	np	nn
19670-67_bb_r2_30	<nnxnp>	nn	np	np	np	nn	nn	nn	np	nn	nn	np	np	np	nn	nn	nn	nn	np	nn	nn	nn	np	nn	nn	np	--	np	np	np	nn	np	nn	nn	nn	nn	np	np	np	nn	nn	np	np	nn	np	np	nn	nn	np
19694-67_bb_81	<nnxnp>	nn	np	nn	nn	nn	np	nn	np	np	np	np	np	nn	nn	--	nn	np	nn	np	nn	nn	nn	np	np	np	nn	nn	nn	np	--	--	nn	nn	np	nn	--	np	nn	np	nn	nn	np	np	np	nn	np	np	np
19718-67_bb_23	<nnxnp>	np	nn	np	np	nn	np	np	nn	nn	nn	np	nn	np	nn	nn	nn	np	np	np	nn	np	nn	np	np	np	nn	nn	np	nn	np	np	nn	np	nn	np	np	nn	nn	nn	nn	np	nn	np	nn	nn	nn	np	nn
19718-67_bb_48	<nnxnp>	nn	np	nn	nn	np	nn	nn	np	np	np	nn	np	nn	np	np	np	nn	nn	nn	np	nn	np	nn	nn	nn	np	np	nn	np	nn	nn	np	nn	np	nn	nn	np	np	np	np	nn	np	nn	np	np	--	nn	np
19718-67_bb_58	<nnxnp>	np	nn	np	np	nn	np	np	nn	nn	nn	np	nn	np	nn	nn	nn	np	np	np	nn	np	nn	np	np	np	nn	nn	np	nn	np	np	nn	np	nn	np	np	nn	nn	nn	nn	np	nn	np	nn	nn	nn	np	nn
19719-67_bb_36	<nnxnp>	nn	nn	np	nn	nn	nn	np	nn	np	nn	nn	np	np	nn	np	nn	np	np	nn	--	nn	nn	np	np	np	np	np	nn	np	nn	nn	nn	np	np	np	np	nn	np	--	np	np	nn	nn	np	np	np	nn	np
19744-67_bb_r2_3	<nnxnp>	np	nn	np	nn	nn	np	nn	nn	nn	nn	--	np	nn	nn	np	np	nn	np	np	nn	np	np	np	np	nn	np	np	np	np	np	nn	np	nn	nn	nn	np	nn	np	np	np	nn	np	np	np	np	np	nn	np
19744-67_bb_r2_41	<nnxnp>	np	nn	np	nn	nn	np	nn	nn	nn	nn	--	np	nn	nn	np	np	nn	nn	np	nn	np	np	np	np	nn	np	np	np	np	np	nn	np	nn	nn	nn	np	nn	np	np	np	nn	np	np	np	np	np	nn	np
19767-66_bb_79	<nnxnp>	np	np	nn	nn	np	np	np	nn	--	np	nn	--	nn	nn	nn	np	np	nn	nn	nn	np	nn	np	np	np	--	nn	np	np	nn	np	nn	nn	--	nn	nn	np	np	--	np	np	np	np	--	np	--	nn	--
19779-66_bb_83	<nnxnp>	np	np	nn	np	nn	nn	np	nn	np	np	np	np	np	np	np	np	np	np	np	nn	np	np	np	np	nn	np	np	nn	nn	nn	nn	np	nn	np	nn	np	np	nn	nn	nn	nn	nn	nn	nn	nn	nn	np	nn
19779-66_bb_r2_23	<nnxnp>	np	np	nn	np	--	nn	np	nn	np	np	--	--	np	np	np	np	--	np	np	nn	np	np	np	np	nn	np	np	--	nn	nn	nn	np	nn	np	--	np	np	nn	nn	nn	nn	nn	nn	nn	nn	nn	np	nn
19796-66_bb_r2_94	<nnxnp>	np	np	np	nn	np	np	np	nn	nn	np	np	nn	np	np	np	np	np	np	np	np	nn	np	np	np	np	nn	np	nn	np	nn	nn	np	nn	np	nn	np	nn	np	np	np	np	np	np	nn	np	nn	nn	np
19796-66_bb_r2_95	<nnxnp>	nn	nn	nn	--	nn	nn	nn	np	np	nn	nn	np	nn	nn	nn	nn	nn	nn	nn	nn	np	nn	nn	nn	nn	np	nn	np	nn	np	np	nn	np	nn	np	nn	np	nn	nn	nn	nn	nn	nn	np	nn	np	np	nn
1980-165_bb_r2_92	<nnxnp>	np	np	nn	nn	--	nn	np	nn	np	nn	--	--	nn	np	np	nn	--	np	np	np	nn	--	nn	nn	nn	nn	nn	--	nn	nn	nn	np	nn	np	--	--	nn	np	nn	nn	--	nn	np	nn	nn	np	nn	nn
19807-66_bb_61	<nnxnp>	nn	nn	--	nn	np	nn	np	nn	np	np	np	nn	nn	np	np	np	np	np	np	nn	np	np	np	np	np	np	nn	np	nn	np	np	nn	np	nn	np	np	np	np	nn	nn	np	np	nn	nn	nn	nn	np	nn
19807-66_bb_r2_60	<nnxnp>	nn	nn	--	nn	np	nn	np	nn	np	np	np	nn	nn	np	np	np	np	np	np	nn	np	np	np	np	np	np	nn	np	nn	np	np	nn	np	nn	np	np	np	np	nn	nn	np	np	nn	nn	nn	nn	np	nn
19843-66_bb_r2_59	<nnxnp>	np	np	nn	nn	nn	nn	nn	np	np	np	nn	nn	nn	np	nn	nn	np	nn	np	np	nn	nn	np	nn	nn	np	np	nn	nn	np	nn	nn	np	np	np	np	np	nn	nn	np	nn	nn	nn	nn	nn	nn	nn	nn
19866-66_bb_r2_21	<nnxnp>	np	nn	nn	nn	nn	nn	nn	np	np	nn	nn	np	nn	nn	np	nn	np	nn	np	np	np	np	np	np	nn	np	np	np	np	nn	nn	np	nn	nn	nn	np	nn	nn	nn	np	nn	nn	np	nn	np	np	np	nn
19893-66_bb_79	<nnxnp>	nn	np	nn	np	np	np	nn	nn	--	np	np	nn	np	np	nn	np	nn	np	nn	nn	nn	nn	nn	nn	np	nn	nn	nn	np	nn	np	nn	np	nn	np	nn	np	np	np	nn	np	np	np	np	nn	np	nn	np
19893-66_bb_82	<nnxnp>	nn	np	nn	np	np	np	nn	nn	--	np	np	nn	np	np	nn	np	nn	np	nn	nn	nn	nn	nn	nn	np	nn	nn	nn	np	nn	np	nn	np	nn	np	nn	np	np	np	nn	np	np	np	np	nn	np	nn	np
19912-66_bb_39	<nnxnp>	np	np	nn	np	nn	np	nn	nn	np	np	nn	nn	nn	np	np	np	np	nn	np	np	nn	np	nn	np	np	nn	nn	np	np	nn	--	np	nn	np	np	nn	np	np	nn	nn	np	np	np	np	np	np	np	np
19923-66_bb_45	<nnxnp>	nn	nn	np	nn	np	np	np	nn	nn	nn	nn	nn	np	np	nn	np	nn	np	--	nn	nn	nn	nn	np	nn	np	np	nn	np	np	np	nn	np	nn	np	np	np	nn	nn	nn	nn	nn	np	np	np	np	nn	nn
19936-66_bb_r2_68	<nnxnp>	np	nn	np	nn	nn	np	nn	nn	--	--	np	np	nn	nn	np	np	nn	np	np	nn	np	np	np	nn	nn	np	np	np	np	nn	nn	np	nn	nn	nn	np	nn	np	--	np	np	np	np	np	np	np	np	nn
19940-66_bb_42	<nnxnp>	np	np	np	--	nn	np	np	--	np	np	np	np	nn	np	nn	np	np	np	np	nn	nn	nn	np	np	np	nn	np	np	nn	np	np	np	nn	nn	nn	np	nn	nn	np	np	nn	nn	--	nn	np	nn	np	nn
19961-66_bb_r2_90	<nnxnp>	nn	nn	np	nn	np	nn	np	np	nn	nn	np	np	np	nn	nn	nn	nn	np	nn	nn	np	nn	np	nn	nn	np	np	nn	nn	np	np	nn	np	nn	nn	np	nn	nn	np	np	nn	nn	nn	nn	--	nn	nn	nn
19967-66_bb_86	<nnxnp>	nn	nn	np	np	nn	nn	np	np	nn	nn	nn	nn	np	np	np	nn	nn	nn	nn	np	nn	nn	np	nn	np	nn	np	np	nn	np	nn	np	np	nn	nn	nn	nn	nn	nn	nn	nn	nn	nn	nn	np	np	nn	np
19967-66_bb_r2_95	<nnxnp>	nn	nn	np	np	nn	nn	np	np	nn	nn	nn	nn	np	np	np	nn	nn	nn	nn	np	nn	nn	np	nn	np	nn	np	np	nn	np	nn	np	np	nn	nn	nn	nn	nn	nn	nn	nn	nn	nn	nn	np	np	nn	np
19970-66_bb_37	<nnxnp>	nn	nn	nn	nn	nn	np	nn	nn	np	np	np	np	np	np	np	np	np	nn	nn	nn	np	nn	nn	nn	np	np	nn	np	nn	np	nn	nn	nn	np	nn	np	np	np	np	nn	np	np	nn	np	np	nn	np	np
19970-66_bb_r2_45	<nnxnp>	nn	nn	nn	nn	nn	np	nn	nn	np	np	np	np	np	np	np	np	np	nn	nn	nn	np	nn	nn	nn	np	np	nn	np	nn	np	nn	nn	nn	np	nn	np	np	np	np	nn	np	np	nn	np	np	nn	np	np
1998-165_bb_r2_46	<nnxnp>	nn	nn	nn	nn	nn	np	nn	nn	np	np	--	np	nn	nn	np	np	np	np	np	nn	np	nn	nn	np	np	nn	nn	nn	np	nn	nn	nn	nn	np	nn	np	np	nn	np	nn	nn	np	np	np	nn	nn	np	np
2001-164_bb_r2_20	<nnxnp>	nn	nn	nn	np	nn	np	np	nn	np	nn	np	nn	np	np	nn	nn	np	np	np	nn	nn	np	nn	np	nn	nn	nn	np	np	np	nn	np	np	nn	nn	nn	nn	np	np	np	nn	np	nn	nn	np	nn	nn	nn
20012-66_bb_r2_65	<nnxnp>	nn	np	nn	np	nn	np	np	np	np	np	--	nn	nn	nn	nn	nn	np	nn	nn	np	nn	nn	nn	np	nn	np	nn	np	np	nn	np	nn	nn	nn	nn	np	nn	nn	nn	nn	np	np	--	nn	nn	nn	np	nn
20015-66_bb_r2_31	<nnxnp>	nn	nn	np	np	np	nn	np	--	--	nn	nn	np	np	np	np	nn	nn	np	nn	np	np	np	nn	nn	np	np	np	np	nn	np	nn	np	np	nn	nn	nn	nn	nn	np	np	np	nn	--	nn	np	nn	nn	nn
20046-66_bb_51	<nnxnp>	np	nn	nn	nn	np	np	np	nn	nn	np	nn	np	np	nn	nn	np	np	np	nn	nn	np	np	np	np	np	nn	nn	np	np	nn	np	np	np	nn	nn	nn	np	np	np	np	np	np	np	np	np	np	nn	np
2005-164_bb_30	<nnxnp>	np	nn	np	np	nn	nn	nn	np	nn	nn	np	np	np	nn	np	nn	np	np	nn	np	nn	np	nn	nn	np	np	np	nn	nn	nn	nn	nn	np	np	np	np	nn	np	nn	np	np	np	np	np	nn	np	nn	np
2005-164_bb_33	<nnxnp>	np	nn	np	np	nn	nn	nn	np	nn	nn	np	np	np	nn	np	nn	np	np	nn	np	nn	np	nn	nn	np	np	np	nn	nn	nn	nn	nn	np	np	np	np	nn	np	nn	np	np	np	np	np	nn	np	nn	np
20073-66_bb_r2_47	<nnxnp>	np	np	nn	np	nn	nn	np	nn	np	np	np	np	np	np	np	nn	np	np	np	nn	nn	np	np	np	nn	np	np	nn	nn	nn	--	nn	np	np	nn	np	nn	nn	nn	nn	np	nn	np	np	nn	nn	nn	nn
200762-1_bb_r2_47	<nnxnp>	nn	nn	nn	nn	np	np	nn	np	nn	np	nn	nn	nn	np	np	np	np	np	np	np	np	np	np	np	np	nn	np	nn	np	np	nn	np	nn	np	nn	np	nn	np	np	np	np	nn	np	nn	nn	nn	nn	np
20079-66_bb_82	<nnxnp>	nn	np	--	nn	np	np	--	nn	--	np	nn	np	nn	np	nn	np	nn	nn	np	nn	np	nn	np	np	nn	nn	nn	np	np	np	np	np	nn	nn	nn	nn	np	nn	np	nn	nn	nn	--	nn	np	nn	np	nn
20106-66_bb_22	<nnxnp>	np	np	nn	nn	np	np	--	nn	nn	np	nn	nn	nn	nn	np	nn	np	nn	np	np	np	nn	np	nn	nn	np	nn	nn	np	np	np	np	nn	np	np	nn	nn	nn	np	np	nn	nn	np	nn	nn	nn	nn	nn
20116-66_bb_r2_49	<nnxnp>	np	np	np	np	np	np	nn	nn	nn	np	--	--	nn	np	nn	np	--	np	np	np	np	np	nn	nn	nn	nn	nn	nn	nn	nn	nn	np	nn	nn	np	nn	np	np	np	np	np	nn	nn	nn	np	nn	np	nn
20174-66_bb_r2_11	<nnxnp>	np	np	--	nn	np	nn	--	nn	nn	nn	np	nn	nn	nn	nn	np	np	nn	nn	np	nn	nn	nn	np	nn	np	np	np	nn	--	nn	nn	np	np	nn	nn	np	nn	nn	np	np	np	nn	nn	np	nn	np	np
20200-66_bb_r2_17	<nnxnp>	np	nn	nn	--	nn	np	nn	np	np	np	np	--	nn	nn	np	np	np	np	np	nn	np	nn	nn	np	--	nn	nn	nn	np	nn	nn	nn	nn	np	nn	np	np	nn	np	nn	nn	np	np	--	nn	nn	np	np
20200-66_bb_r2_76	<nnxnp>	nn	np	np	--	np	nn	np	nn	nn	nn	nn	--	np	np	nn	nn	nn	nn	nn	np	nn	np	np	nn	--	np	np	np	nn	np	np	np	np	nn	np	nn	nn	np	nn	np	np	nn	nn	--	np	np	nn	nn
20224-65_bb_45	<nnxnp>	np	nn	np	np	nn	nn	nn	np	nn	nn	np	nn	np	nn	np	nn	np	np	nn	np	nn	np	nn	nn	np	np	np	nn	nn	nn	nn	nn	np	np	np	np	nn	np	nn	np	np	np	np	np	nn	np	nn	np
20224-65_bb_53	<nnxnp>	np	nn	np	np	nn	nn	nn	np	nn	nn	np	nn	np	nn	np	nn	np	np	nn	np	nn	np	nn	nn	np	np	np	nn	nn	nn	nn	nn	np	np	np	np	nn	np	nn	np	np	np	np	np	nn	np	nn	np
20224-65_bb_r2_70	<nnxnp>	np	nn	np	nn	nn	nn	nn	np	nn	nn	--	--	np	nn	np	nn	--	np	nn	np	nn	np	nn	nn	np	np	np	nn	nn	nn	nn	nn	np	np	np	np	nn	np	nn	np	np	np	np	np	nn	np	nn	np
20224-65_bb_r2_77	<nnxnp>	nn	np	nn	nn	np	np	np	nn	np	np	--	--	nn	np	nn	np	--	nn	np	nn	np	nn	np	np	nn	nn	nn	np	np	np	np	np	nn	nn	nn	nn	np	nn	np	nn	nn	nn	nn	nn	nn	nn	np	nn
20257-65_bb_r2_32	<nnxnp>	nn	np	nn	np	np	nn	np	np	np	np	nn	nn	np	np	nn	nn	np	nn	nn	np	nn	nn	nn	nn	--	nn	nn	nn	nn	nn	np	nn	np	np	np	nn	np	nn	--	nn	np	nn	--	nn	nn	nn	np	nn
20264-65_bb_83	<nnxnp>	np	nn	np	nn	nn	np	np	nn	np	nn	np	nn	np	np	np	nn	np	nn	np	np	np	np	nn	np	nn	--	nn	np	np	np	np	nn	nn	np	nn	nn	np	nn	nn	nn	nn	nn	np	nn	np	np	np	np
20295-65_bb_80	<nnxnp>	np	nn	np	--	np	nn	--	--	np	nn	np	nn	nn	nn	np	np	np	nn	nn	np	nn	--	--	np	--	--	nn	np	nn	nn	nn	np	nn	np	np	np	np	np	--	nn	nn	nn	np	--	np	nn	np	np
20300-65_bb_56	<nnxnp>	nn	nn	nn	np	nn	np	np	nn	np	nn	np	nn	np	np	np	nn	np	np	nn	nn	nn	np	nn	np	np	nn	nn	np	nn	np	np	nn	np	nn	np	np	nn	nn	nn	nn	nn	np	nn	nn	nn	nn	np	nn
20305-65_bb_64	<nnxnp>	np	nn	np	np	nn	nn	--	np	nn	nn	np	np	nn	nn	--	nn	np	np	nn	np	nn	np	nn	nn	np	np	np	nn	nn	nn	nn	nn	np	np	np	np	nn	np	nn	np	np	--	np	np	--	np	nn	np
20320-65_bb_30	<nnxnp>	np	np	np	nn	np	nn	nn	np	nn	np	nn	np	nn	nn	np	np	np	nn	np	np	np	nn	np	nn	np	np	np	nn	nn	nn	np	nn	nn	np	np	np	np	nn	np	nn	np	nn	np	np	nn	np	nn	np
20320-65_bb_45	<nnxnp>	nn	nn	nn	np	nn	np	np	nn	np	nn	np	nn	np	np	nn	nn	nn	np	nn	nn	nn	np	nn	np	nn	nn	nn	np	np	np	nn	np	np	nn	nn	nn	nn	np	nn	np	nn	np	nn	nn	np	nn	np	nn
20320-65_bb_60	<nnxnp>	nn	nn	nn	np	nn	np	np	nn	np	nn	np	nn	np	np	nn	nn	nn	np	nn	nn	nn	np	nn	np	nn	nn	nn	np	np	np	nn	np	np	nn	nn	nn	nn	np	nn	np	nn	np	nn	nn	np	nn	np	nn
20320-65_bb_85	<nnxnp>	np	np	np	nn	np	nn	nn	np	nn	np	nn	np	nn	nn	np	np	np	nn	np	np	np	nn	np	nn	np	np	np	nn	nn	nn	np	nn	nn	np	np	np	np	nn	np	nn	np	nn	np	np	nn	np	nn	np
20322-65_bb_r2_33	<nnxnp>	np	np	nn	nn	nn	np	--	--	--	np	nn	nn	np	np	np	nn	nn	np	np	nn	nn	np	np	np	nn	nn	np	nn	nn	nn	nn	nn	np	nn	np	nn	np	np	nn	nn	nn	np	np	--	nn	nn	nn	np
2034-164_bb_r2_38	<nnxnp>	np	np	nn	nn	--	np	np	nn	nn	np	--	--	nn	--	np	--	--	nn	np	np	np	--	np	nn	nn	np	--	--	np	np	--	np	nn	nn	--	--	nn	np	np	--	--	nn	np	nn	nn	nn	nn	--
2034-164_bb_r2_49	<nnxnp>	np	np	nn	nn	--	np	np	nn	nn	np	--	--	nn	--	np	--	--	nn	np	np	np	--	np	nn	nn	np	--	--	np	np	--	np	nn	nn	--	--	nn	np	np	--	--	nn	np	nn	nn	nn	nn	--
2035-164_bb_67	<nnxnp>	np	np	np	nn	np	nn	nn	np	nn	np	nn	np	nn	nn	nn	np	nn	np	np	np	np	nn	np	nn	nn	np	np	nn	np	nn	nn	np	nn	np	nn	nn	nn	np	np	np	np	nn	np	np	nn	np	nn	nn
2035-164_bb_r2_92	<nnxnp>	np	np	np	nn	--	nn	nn	np	nn	np	--	--	nn	nn	nn	np	--	np	np	np	np	nn	np	nn	nn	np	np	--	np	nn	nn	np	nn	np	--	--	nn	np	np	np	--	nn	np	np	nn	np	nn	nn
20355-65_bb_15	<nnxnp>	nn	np	nn	nn	np	np	np	np	nn	np	nn	np	np	np	nn	nn	np	np	nn	np	nn	nn	nn	np	np	nn	np	nn	nn	np	nn	nn	nn	nn	np	np	np	nn	nn	np	nn	nn	np	nn	nn	np	nn	nn
20383-65_bb_75	<nnxnp>	nn	nn	np	np	np	nn	np	nn	nn	nn	np	np	nn	nn	nn	np	np	nn	--	np	np	nn	nn	nn	np	np	nn	np	np	np	np	np	nn	np	nn	np	nn	nn	nn	np	np	nn	nn	np	nn	np	np	nn
20400-65_bb_r2_33	<nnxnp>	np	nn	nn	np	np	np	np	np	np	np	nn	np	np	np	np	nn	nn	np	np	np	nn	np	np	nn	np	nn	nn	nn	np	nn	nn	np	--	nn	np	np	nn	np	np	nn	nn	nn	np	np	nn	np	nn	nn
20412-65_bb_r2_76	<nnxnp>	nn	np	--	np	nn	nn	np	np	nn	nn	np	np	nn	nn	--	nn	nn	np	nn	--	np	np	np	nn	--	nn	np	--	nn	np	np	nn	np	nn	nn	np	--	nn	nn	np	nn	--	nn	--	--	np	--	nn
20430-65_bb_65	<nnxnp>	np	nn	nn	np	np	np	--	--	np	np	np	nn	nn	nn	np	np	nn	--	np	nn	nn	nn	nn	nn	--	np	nn	nn	nn	nn	np	np	nn	nn	nn	np	nn	nn	--	np	np	nn	--	np	nn	np	np	nn
20437-65_bb_r2_29	<nnxnp>	nn	nn	nn	nn	np	np	nn	np	np	np	nn	np	nn	np	np	--	nn	np	np	nn	nn	np	np	np	nn	nn	np	nn	np	nn	np	np	np	nn	nn	np	--	nn	nn	np	np	nn	np	--	nn	np	np	np
20452-65_bb_51	<nnxnp>	nn	nn	np	nn	np	np	nn	--	nn	nn	nn	nn	nn	nn	nn	nn	nn	nn	nn	np	nn	nn	nn	nn	np	nn	nn	np	np	np	np	nn	np	nn	np	nn	nn	np	np	np	np	np	np	np	np	np	nn	np
20481-65_bb_r2_77	<nnxnp>	nn	np	nn	nn	np	nn	--	np	np	np	--	--	nn	np	np	np	--	nn	nn	np	nn	np	nn	nn	nn	np	np	nn	np	nn	nn	np	nn	np	nn	nn	np	np	np	np	nn	np	nn	np	np	np	nn	np
2049-164_bb_r2_85	<nnxnp>	nn	nn	np	np	--	np	nn	nn	np	np	--	--	np	nn	np	--	--	nn	np	np	nn	--	nn	np	nn	nn	--	--	nn	np	nn	np	np	np	--	--	nn	nn	np	--	--	np	nn	nn	np	np	np	np
20502-65_bb_r2_89	<nnxnp>	--	nn	nn	nn	np	np	nn	--	--	np	nn	nn	--	np	np	--	np	np	np	np	np	np	np	np	--	--	np	nn	np	np	nn	np	nn	nn	nn	np	np	np	--	np	np	nn	np	np	nn	nn	nn	np
20508-65_bb_r2_51	<nnxnp>	nn	np	np	np	nn	np	np	nn	np	nn	nn	nn	nn	nn	np	np	nn	nn	np	nn	nn	np	np	nn	nn	np	nn	np	nn	np	np	nn	np	np	nn	nn	nn	np	np	nn	np	np	np	nn	np	nn	np	nn
20510-65_bb_54	<nnxnp>	np	np	np	np	np	nn	np	np	nn	nn	nn	nn	nn	nn	nn	nn	nn	np	np	np	nn	np	np	np	nn	nn	np	nn	np	nn	np	np	np	nn	np	nn	nn	nn	nn	np	np	nn	np	nn	nn	np	nn	nn
20528-65_bb_78	<nnxnp>	nn	nn	nn	np	nn	np	np	nn	np	nn	np	nn	np	np	nn	nn	np	np	np	nn	nn	np	nn	np	nn	nn	nn	np	np	np	nn	np	np	nn	nn	nn	nn	np	nn	np	nn	np	nn	nn	np	nn	nn	nn
20576-65_bb_71	<nnxnp>	np	nn	nn	nn	np	nn	nn	np	nn	np	nn	nn	nn	nn	nn	nn	np	np	nn	np	np	np	np	np	--	np	np	nn	np	nn	np	np	np	nn	np	np	nn	np	nn	nn	nn	nn	np	nn	np	nn	nn	np
20576-65_bb_r2_1	<nnxnp>	np	nn	nn	nn	np	nn	nn	np	nn	np	nn	nn	nn	nn	nn	nn	np	np	nn	np	np	np	np	np	--	np	np	nn	np	nn	np	np	np	nn	np	np	nn	np	nn	nn	nn	nn	np	nn	np	nn	nn	np
20577-65_bb_75	<nnxnp>	np	np	nn	np	nn	np	nn	nn	nn	nn	np	np	nn	nn	np	np	np	nn	np	nn	np	np	np	nn	np	nn	nn	np	np	nn	nn	np	nn	np	nn	np	nn	np	np	np	np	np	np	np	nn	nn	np	np
20579-65_bb_42	<nnxnp>	np	np	nn	np	nn	np	np	nn	nn	np	nn	nn	nn	np	nn	np	np	np	nn	np	nn	nn	nn	nn	np	np	nn	np	nn	np	nn	nn	nn	np	np	np	np	np	np	np	nn	np	np	nn	nn	nn	nn	nn
20579-65_bb_79	<nnxnp>	np	np	nn	np	nn	np	np	nn	nn	np	nn	nn	nn	np	nn	np	np	np	nn	np	nn	nn	nn	nn	np	np	nn	np	nn	np	nn	nn	nn	np	np	np	np	np	np	np	nn	np	np	nn	nn	nn	nn	nn
20595-65_bb_11	<nnxnp>	nn	np	np	np	np	np	np	nn	np	nn	np	nn	nn	np	np	nn	np	--	nn	nn	np	nn	np	np	nn	nn	np	np	np	nn	np	np	nn	nn	np	np	--	np	np	nn	nn	nn	nn	--	nn	nn	nn	nn
20595-65_bb_23	<nnxnp>	nn	np	np	np	np	np	np	nn	np	nn	np	nn	nn	np	np	nn	np	--	nn	nn	np	nn	np	np	nn	nn	np	np	np	nn	np	np	nn	nn	np	np	--	np	np	nn	nn	nn	nn	--	nn	nn	nn	nn
20623-65_bb_53	<nnxnp>	nn	nn	nn	nn	nn	np	nn	nn	np	np	np	np	np	nn	np	np	np	np	np	nn	np	nn	nn	np	np	nn	nn	np	np	np	nn	nn	nn	np	nn	np	np	np	np	nn	nn	np	np	np	nn	nn	np	np
20627-65_bb_70	<nnxnp>	np	nn	nn	nn	nn	np	np	--	nn	nn	np	nn	np	nn	nn	nn	np	np	np	nn	nn	np	nn	np	nn	nn	np	np	np	np	nn	np	nn	nn	nn	nn	nn	np	nn	np	nn	np	np	np	--	np	nn	np
2063-163_bb_73	<nnxnp>	np	nn	nn	nn	np	np	nn	nn	np	np	nn	nn	np	np	np	np	np	nn	np	nn	nn	np	nn	np	np	nn	nn	np	np	nn	nn	np	nn	nn	np	nn	np	np	np	nn	np	np	np	np	np	nn	np	np
20631-65_bb_88	<nnxnp>	np	np	--	np	nn	np	--	nn	nn	np	nn	--	nn	np	--	np	np	--	nn	--	nn	nn	nn	nn	--	np	nn	np	nn	--	--	nn	nn	np	np	np	np	np	np	np	nn	np	np	nn	--	nn	nn	nn
20649-65_bb_46	<nnxnp>	nn	np	nn	nn	np	np	np	np	nn	np	nn	nn	nn	np	nn	np	np	np	nn	np	nn	nn	nn	np	nn	nn	np	np	nn	np	nn	nn	nn	nn	np	np	np	nn	np	nn	np	nn	np	nn	np	np	nn	nn
20649-65_bb_r2_54	<nnxnp>	nn	np	nn	nn	np	np	np	np	nn	np	nn	nn	nn	np	nn	np	np	np	nn	np	nn	nn	nn	np	nn	nn	np	np	nn	np	nn	nn	nn	nn	np	np	np	nn	np	nn	np	nn	np	nn	np	np	nn	nn
20649-65_bb_r2_65	<nnxnp>	nn	np	nn	nn	np	np	np	np	nn	np	nn	nn	nn	np	nn	np	np	np	nn	np	nn	nn	nn	np	nn	nn	np	np	nn	np	nn	nn	nn	nn	np	np	np	nn	np	nn	np	nn	np	nn	np	np	nn	nn
20670-65_bb_r2_88	<nnxnp>	np	np	nn	np	np	np	nn	np	nn	np	--	nn	nn	np	nn	np	nn	nn	nn	--	np	nn	nn	nn	nn	np	nn	nn	np	nn	np	nn	np	nn	nn	nn	np	np	np	nn	nn	np	np	np	nn	np	np	np
20680-64_bb_r2_76	<nnxnp>	np	np	nn	np	--	nn	np	--	np	--	np	nn	nn	nn	nn	np	np	nn	nn	nn	nn	nn	np	np	nn	nn	np	nn	nn	nn	np	np	nn	nn	nn	nn	np	nn	np	nn	nn	nn	np	nn	nn	nn	--	np
20692-64_bb_r2_36	<nnxnp>	nn	np	np	nn	np	nn	nn	np	nn	nn	np	nn	nn	nn	nn	np	np	nn	nn	nn	nn	nn	nn	nn	nn	np	nn	nn	np	np	--	np	np	nn	nn	np	nn	nn	nn	nn	np	np	nn	np	np	np	nn	np
20696-64_bb_r2_68	<nnxnp>	np	nn	np	np	np	np	nn	nn	np	np	np	nn	nn	nn	np	np	nn	nn	np	nn	nn	nn	nn	nn	--	nn	np	nn	np	nn	np	np	nn	nn	nn	np	nn	nn	nn	np	np	nn	np	np	nn	np	nn	nn
20716-64_bb_r2_15	<nnxnp>	nn	nn	np	nn	nn	nn	np	nn	np	nn	nn	np	nn	nn	np	nn	np	np	nn	nn	nn	nn	nn	np	np	np	np	nn	np	np	nn	nn	nn	np	np	np	nn	np	nn	np	np	nn	nn	np	nn	np	np	np
20725-64_bb_r2_35	<nnxnp>	np	np	np	nn	--	nn	nn	np	nn	np	--	--	nn	nn	np	--	--	nn	nn	np	np	--	np	nn	np	np	--	--	nn	nn	np	nn	nn	np	--	--	np	nn	np	--	--	nn	np	np	nn	nn	np	--
20756-64_bb_r2_25	<nnxnp>	nn	np	np	nn	np	np	nn	np	nn	nn	--	--	nn	nn	nn	np	--	np	nn	nn	nn	nn	nn	nn	nn	nn	np	nn	np	np	nn	np	np	nn	nn	np	np	nn	nn	nn	np	np	nn	np	np	np	nn	np
20756-64_bb_r2_31	<nnxnp>	nn	np	np	nn	np	np	nn	np	nn	nn	--	--	nn	nn	nn	np	--	np	nn	nn	nn	nn	nn	nn	nn	nn	np	nn	np	np	nn	np	np	nn	nn	np	np	nn	nn	nn	np	np	nn	np	np	np	nn	np
2076-163_bb_r2_43	<nnxnp>	np	np	nn	np	--	np	nn	np	nn	np	--	--	np	--	nn	--	--	nn	nn	np	np	--	nn	nn	np	np	--	--	np	nn	--	nn	np	nn	--	--	np	np	np	--	--	np	np	np	nn	np	nn	--
2076-163_bb_r2_56	<nnxnp>	np	np	nn	np	--	np	nn	np	nn	np	--	--	np	--	nn	--	--	nn	nn	np	np	--	nn	nn	np	np	--	--	np	nn	--	nn	np	nn	--	--	np	np	np	--	--	np	np	np	nn	np	nn	--
20814-64_bb_r2_61	<nnxnp>	nn	nn	--	nn	nn	np	nn	--	nn	np	nn	--	np	np	np	nn	nn	np	--	--	np	np	nn	nn	--	np	nn	np	--	nn	nn	nn	np	np	np	np	nn	np	nn	nn	np	--	nn	np	nn	--	nn	np
20818-64_bb_r2_56	<nnxnp>	nn	np	--	--	nn	nn	np	np	--	--	nn	np	--	np	nn	nn	np	--	nn	np	np	np	np	np	nn	--	nn	np	nn	--	nn	nn	np	np	np	nn	np	np	--	nn	nn	np	nn	nn	np	nn	np	np
20821-64_bb_44	<nnxnp>	nn	nn	np	--	np	np	--	nn	np	nn	nn	nn	nn	nn	nn	np	nn	nn	nn	nn	np	np	--	np	np	np	nn	nn	np	np	np	np	np	nn	np	nn	nn	nn	--	np	nn	nn	nn	--	np	nn	np	nn
20821-64_bb_r2_37	<nnxnp>	np	np	nn	nn	nn	nn	--	np	nn	np	np	np	np	np	np	nn	np	--	np	np	nn	nn	--	nn	nn	nn	np	np	nn	nn	nn	nn	nn	np	nn	np	np	np	--	nn	np	np	np	--	nn	np	nn	np
20854-64_bb_53	<nnxnp>	np	--	nn	np	np	np	nn	np	nn	nn	nn	np	np	nn	np	np	nn	np	nn	np	nn	np	np	nn	nn	nn	np	np	np	np	np	nn	nn	nn	np	nn	nn	nn	np	np	nn	np	np	nn	nn	nn	nn	nn
20854-64_bb_60	<nnxnp>	nn	nn	np	nn	nn	nn	np	nn	np	np	np	nn	nn	np	nn	nn	np	nn	np	nn	np	nn	nn	np	np	np	nn	nn	nn	nn	nn	np	np	np	nn	np	np	np	nn	nn	np	nn	nn	np	np	np	--	nn
20854-64_bb_r2_37	<nnxnp>	np	--	nn	np	np	np	nn	np	nn	nn	nn	np	np	nn	np	np	nn	np	nn	np	nn	np	np	nn	nn	nn	np	np	np	np	np	nn	nn	nn	np	nn	nn	nn	np	np	nn	np	np	nn	nn	nn	nn	np
20854-64_bb_r2_61	<nnxnp>	np	--	nn	np	np	np	nn	np	nn	nn	nn	np	np	nn	np	np	nn	np	nn	np	nn	np	np	nn	nn	nn	np	np	np	np	np	nn	nn	nn	np	nn	nn	nn	np	np	nn	np	np	nn	nn	nn	nn	np
2088-163_bb_r2_79	<nnxnp>	np	np	nn	np	--	np	nn	nn	np	np	--	--	nn	nn	nn	np	--	np	np	nn	np	np	nn	np	nn	np	nn	--	nn	nn	np	nn	nn	np	--	--	np	nn	np	np	--	np	np	np	np	nn	np	nn
2089-163_bb_48	<nnxnp>	nn	nn	nn	nn	nn	nn	np	nn	np	np	np	np	np	np	nn	nn	nn	nn	nn	nn	nn	np	nn	np	--	nn	nn	nn	np	nn	nn	np	nn	np	np	np	nn	np	nn	nn	nn	np	np	nn	nn	nn	np	nn
20944-64_bb_r2_88	<nnxnp>	np	np	--	np	np	nn	--	nn	np	np	np	np	np	--	np	np	nn	nn	nn	np	np	np	nn	np	np	np	np	nn	nn	nn	nn	nn	np	np	np	np	np	np	np	nn	np	nn	nn	np	nn	np	np	np
20959-64_bb_77	<nnxnp>	--	np	nn	np	np	np	--	np	nn	np	nn	nn	np	np	nn	nn	nn	nn	nn	np	nn	--	nn	nn	np	np	nn	nn	--	nn	--	nn	np	--	np	nn	nn	np	nn	--	nn	np	--	--	nn	np	--	nn
21006-64_bb_r2_30	<nnxnp>	np	nn	nn	nn	--	nn	np	nn	np	nn	--	--	nn	nn	np	nn	--	nn	nn	nn	nn	np	np	np	np	np	nn	--	np	np	nn	nn	np	np	--	--	nn	nn	nn	nn	--	np	nn	nn	np	nn	np	np
21006-64_bb_r2_42	<nnxnp>	np	nn	nn	nn	--	nn	np	nn	np	nn	--	--	nn	nn	np	nn	--	nn	nn	nn	nn	np	np	np	np	np	nn	--	np	np	nn	nn	np	np	--	--	nn	nn	nn	nn	--	np	nn	nn	np	nn	np	np
21012-64_bb_r2_92	<nnxnp>	nn	nn	nn	np	nn	nn	np	nn	np	nn	np	nn	nn	np	np	nn	np	nn	nn	nn	nn	nn	np	np	np	np	nn	np	nn	np	np	nn	np	nn	np	np	np	nn	nn	nn	nn	np	nn	nn	--	nn	np	np
21015-64_bb_36	<nnxnp>	np	np	np	np	np	np	nn	nn	nn	np	np	nn	nn	np	nn	np	nn	np	np	nn	np	np	nn	nn	np	nn	nn	nn	nn	nn	nn	np	nn	nn	np	nn	np	np	np	nn	np	nn	nn	np	np	nn	np	nn
21017-64_bb_47	<nnxnp>	nn	np	np	nn	nn	np	nn	nn	--	np	nn	nn	nn	np	nn	np	nn	np	nn	np	np	np	nn	np	np	nn	np	nn	nn	np	--	nn	nn	nn	nn	nn	nn	np	np	nn	np	np	np	--	np	np	np	nn
21019-64_bb_78	<nnxnp>	np	np	np	--	nn	np	--	nn	np	nn	np	nn	np	np	np	nn	np	nn	np	np	np	np	nn	np	nn	--	nn	np	np	np	np	nn	nn	np	nn	nn	np	nn	nn	nn	nn	nn	--	nn	np	nn	--	np
21029-64_bb_r2_30	<nnxnp>	nn	np	nn	np	np	np	nn	nn	--	--	np	np	--	nn	np	np	nn	np	nn	nn	np	np	nn	np	nn	np	nn	nn	nn	nn	np	--	nn	np	nn	nn	np	nn	np	--	np	np	np	np	np	--	np	np
21029-64_bb_r2_94	<nnxnp>	nn	np	nn	np	np	np	nn	nn	--	--	np	np	--	nn	np	np	nn	np	nn	nn	np	np	nn	np	nn	np	nn	nn	nn	nn	np	--	nn	np	nn	nn	np	nn	np	--	np	np	np	np	np	--	np	np
2103-163_bb_r2_65	<nnxnp>	nn	np	nn	nn	np	np	nn	nn	nn	nn	--	--	np	nn	np	nn	--	np	np	nn	nn	np	nn	nn	nn	nn	np	--	nn	nn	nn	np	np	nn	--	nn	nn	np	nn	np	np	--	np	nn	nn	np	np	nn
21039-64_bb_31	<nnxnp>	np	np	np	nn	np	np	nn	nn	np	nn	nn	nn	np	nn	np	nn	np	np	np	nn	nn	nn	nn	nn	nn	nn	np	nn	nn	nn	nn	np	nn	nn	np	nn	nn	np	nn	np	np	np	np	nn	nn	np	np	nn
2108-162_bb_r2_10	<nnxnp>	nn	nn	np	nn	--	nn	np	nn	np	nn	--	--	nn	nn	np	nn	--	np	--	nn	nn	--	np	np	nn	nn	np	--	nn	np	nn	np	nn	np	--	--	nn	nn	nn	np	--	nn	nn	nn	np	nn	nn	nn
2108-162_bb_r2_28	<nnxnp>	np	np	nn	np	--	np	nn	np	nn	np	--	--	np	np	nn	np	--	nn	nn	np	np	--	nn	nn	np	np	nn	--	np	nn	np	nn	np	nn	--	--	np	np	np	nn	--	np	np	np	nn	np	np	np
21082-64_bb_75	<nnxnp>	nn	np	--	np	nn	np	np	nn	--	nn	np	np	np	np	--	nn	nn	nn	np	nn	nn	nn	nn	nn	np	nn	nn	np	nn	np	nn	nn	nn	np	nn	nn	np	nn	np	np	np	np	nn	np	nn	np	np	nn
21082-64_bb_76	<nnxnp>	nn	np	--	np	nn	np	np	nn	--	nn	np	np	np	np	--	nn	nn	nn	np	nn	nn	nn	nn	nn	np	nn	nn	np	nn	np	nn	nn	nn	np	nn	nn	np	nn	np	np	np	np	nn	np	nn	np	np	nn
2111-162_bb_r2_43	<nnxnp>	np	np	np	nn	--	nn	nn	np	nn	np	--	--	nn	nn	nn	np	--	nn	np	np	nn	nn	np	nn	nn	np	np	--	np	nn	nn	np	nn	np	--	nn	np	np	np	np	--	nn	np	np	np	np	nn	np
2111-162_bb_r2_80	<nnxnp>	np	np	np	nn	--	nn	nn	np	nn	np	--	--	nn	nn	nn	np	--	nn	np	np	nn	nn	np	nn	nn	np	np	--	np	nn	nn	np	nn	np	--	nn	np	np	np	np	--	nn	np	np	np	np	nn	np
21124-64_bb_51	<nnxnp>	nn	np	--	--	np	nn	np	--	nn	nn	np	nn	nn	nn	nn	nn	np	nn	nn	np	nn	nn	nn	np	nn	np	nn	np	nn	--	np	np	nn	nn	nn	np	nn	nn	nn	nn	np	np	nn	np	np	nn	np	nn
2113-162_bb_r2_28	<nnxnp>	nn	np	nn	np	np	nn	nn	np	nn	nn	--	--	nn	np	nn	np	--	np	nn	nn	np	nn	nn	nn	np	nn	nn	--	nn	np	nn	nn	nn	np	--	np	np	nn	np	np	np	nn	nn	np	nn	np	nn	np
21144-64_bb_88	<nnxnp>	np	np	--	nn	np	nn	--	nn	nn	nn	np	--	nn	nn	--	np	np	nn	nn	--	nn	nn	nn	np	--	np	np	np	nn	np	nn	nn	np	np	nn	nn	np	nn	nn	np	np	np	nn	--	--	nn	np	np
2116-162_bb_78	<nnxnp>	np	np	nn	nn	np	np	np	nn	np	nn	nn	nn	nn	np	np	np	--	nn	np	np	nn	nn	np	np	nn	nn	nn	nn	nn	np	nn	np	nn	np	np	nn	nn	np	np	np	np	np	np	nn	nn	np	np	nn
21170-64_bb_46	<nnxnp>	np	nn	nn	nn	np	np	np	nn	np	nn	nn	nn	--	nn	np	nn	np	nn	--	np	np	nn	np	np	nn	np	nn	nn	nn	--	nn	np	nn	np	np	nn	nn	nn	np	--	nn	nn	--	nn	nn	nn	nn	nn
21211-63_bb_70	<nnxnp>	np	np	nn	np	np	np	np	np	nn	np	nn	np	np	nn	nn	nn	np	nn	np	np	np	nn	np	nn	--	--	nn	nn	np	np	np	nn	nn	nn	np	np	nn	np	np	np	nn	nn	np	nn	nn	nn	nn	nn
21234-63_bb_r2_7	<nnxnp>	nn	np	--	--	nn	nn	--	np	--	nn	nn	np	np	np	nn	nn	np	np	np	np	np	np	np	np	nn	np	nn	np	nn	np	--	nn	np	np	np	nn	--	np	np	nn	nn	np	nn	nn	np	nn	np	np
21234-63_bb_r2_91	<nnxnp>	nn	np	--	--	nn	nn	--	np	--	nn	nn	np	np	np	nn	nn	np	np	np	np	np	np	np	np	nn	np	nn	np	nn	np	--	nn	np	np	np	nn	--	np	np	nn	nn	np	nn	nn	np	nn	np	np
21257-63_bb_r2_59	<nnxnp>	np	np	--	--	np	np	np	nn	--	np	--	nn	nn	nn	nn	--	np	--	np	nn	--	nn	np	nn	np	np	nn	--	np	nn	nn	--	nn	nn	nn	nn	nn	np	--	np	np	np	np	nn	--	--	nn	np
2126-162_bb_r2_73	<nnxnp>	nn	np	np	np	--	np	nn	np	nn	np	--	--	np	np	nn	np	--	nn	nn	nn	nn	--	nn	nn	np	np	nn	--	np	nn	np	nn	np	nn	--	--	nn	np	np	--	--	np	np	np	nn	np	nn	np
21265-63_bb_r2_36	<nnxnp>	nn	nn	nn	np	--	np	nn	np	np	np	--	--	nn	np	np	np	--	nn	nn	nn	np	--	nn	nn	np	np	nn	--	nn	np	nn	nn	nn	np	--	--	np	np	np	--	--	np	nn	np	nn	nn	np	np
21267-63_bb_84	<nnxnp>	nn	nn	nn	np	nn	np	nn	np	np	np	np	np	nn	np	np	np	np	nn	nn	nn	np	nn	nn	nn	np	np	nn	np	nn	np	nn	nn	nn	np	nn	np	np	np	np	nn	np	np	nn	np	nn	nn	np	np
21268-63_bb_13	<nnxnp>	np	np	nn	nn	nn	np	nn	np	nn	np	np	nn	nn	nn	nn	np	np	nn	np	nn	nn	nn	np	np	nn	nn	nn	nn	np	nn	nn	nn	nn	np	np	np	np	np	nn	nn	nn	nn	np	--	nn	np	np	np
2131-162_bb_r2_14	<nnxnp>	nn	np	nn	nn	--	np	np	nn	np	np	--	--	nn	np	nn	np	--	nn	np	nn	np	nn	np	np	nn	nn	nn	--	np	np	np	np	nn	nn	--	nn	np	nn	np	nn	--	nn	nn	nn	np	nn	np	nn
213152-1_bb_r2_62	<nnxnp>	nn	np	np	nn	np	np	nn	nn	nn	nn	nn	nn	np	nn	np	nn	np	np	np	nn	nn	np	nn	nn	nn	nn	np	nn	nn	nn	nn	np	nn	nn	np	nn	nn	np	nn	np	np	np	np	nn	--	--	np	nn
21321-63_bb_r2_86	<nnxnp>	np	np	np	np	--	np	np	nn	nn	nn	--	--	nn	np	np	nn	--	np	nn	nn	np	np	np	np	nn	nn	np	--	np	nn	np	nn	nn	nn	--	np	nn	np	np	nn	--	nn	nn	nn	nn	nn	nn	nn
21339-63_bb_r2_58	<nnxnp>	np	nn	nn	nn	nn	nn	nn	--	--	np	np	nn	nn	nn	--	nn	np	nn	nn	nn	np	np	nn	np	np	nn	np	--	np	np	--	np	np	nn	np	np	nn	np	nn	nn	nn	nn	np	nn	np	np	np	nn
21340-63_bb_63	<nnxnp>	nn	nn	np	--	nn	nn	nn	np	np	np	np	nn	np	nn	np	nn	nn	nn	nn	np	np	np	--	np	np	--	np	np	nn	nn	nn	nn	np	np	np	nn	nn	np	--	nn	np	nn	nn	np	nn	np	np	np
21346-63_bb_27	<nnxnp>	--	nn	nn	--	np	np	np	nn	np	np	nn	nn	nn	nn	np	nn	np	nn	np	np	np	nn	np	np	nn	np	nn	nn	nn	np	nn	--	np	np	np	nn	nn	nn	--	np	nn	nn	np	--	nn	nn	nn	nn
21346-63_bb_40	<nnxnp>	--	nn	nn	--	np	np	np	nn	np	np	nn	nn	nn	nn	np	nn	np	nn	np	np	np	nn	np	np	nn	np	nn	nn	nn	np	nn	--	np	np	np	nn	nn	nn	--	np	nn	nn	np	--	nn	nn	nn	nn
21360-63_bb_r2_21	<nnxnp>	np	nn	nn	np	np	np	np	np	np	np	--	--	nn	nn	nn	np	--	np	nn	np	nn	nn	np	np	np	np	np	--	np	np	np	nn	nn	np	--	nn	nn	nn	nn	np	nn	nn	np	nn	np	nn	nn	nn
21383-63_bb_r2_23	<nnxnp>	np	np	nn	np	nn	nn	--	nn	np	np	np	np	np	np	np	np	np	np	np	nn	np	np	np	np	nn	np	np	nn	nn	nn	nn	np	nn	np	nn	np	np	nn	nn	nn	nn	nn	nn	nn	nn	nn	np	nn
21383-63_bb_r2_43	<nnxnp>	np	np	nn	np	nn	nn	--	nn	np	np	np	np	np	np	np	np	np	np	np	nn	np	np	np	np	nn	np	np	nn	nn	nn	nn	np	nn	np	nn	np	np	nn	nn	nn	nn	nn	nn	nn	nn	nn	np	nn
213899-1_bb_r2_89	<nnxnp>	np	np	np	nn	np	np	np	nn	np	np	np	nn	np	np	np	np	np	np	np	np	nn	np	np	np	np	--	np	nn	np	nn	nn	np	nn	nn	nn	np	nn	np	np	nn	nn	np	np	nn	np	np	nn	np
21437-63_bb_80	<nnxnp>	nn	np	nn	nn	nn	nn	nn	np	nn	nn	nn	--	nn	np	np	np	nn	nn	nn	np	np	nn	np	nn	np	np	nn	nn	--	nn	np	nn	np	np	np	np	np	nn	np	nn	np	nn	--	nn	nn	nn	np	nn
21486-63_bb_36	<nnxnp>	np	np	np	np	--	np	nn	nn	np	nn	nn	nn	np	nn	np	nn	np	np	--	nn	nn	nn	nn	nn	nn	nn	np	nn	nn	nn	nn	nn	nn	nn	np	nn	np	np	nn	np	np	np	np	nn	nn	np	np	nn
21486-63_bb_r2_88	<nnxnp>	nn	nn	nn	nn	--	nn	np	np	nn	nn	np	np	nn	np	nn	np	nn	nn	--	np	np	np	np	np	np	np	nn	np	np	np	np	np	np	np	nn	np	nn	nn	np	nn	nn	nn	nn	np	np	nn	nn	np
21501-63_bb_r2_18	<nnxnp>	np	np	nn	--	np	nn	nn	np	nn	nn	np	nn	nn	np	nn	np	nn	nn	nn	nn	np	nn	nn	nn	np	np	nn	np	np	nn	np	nn	np	nn	nn	nn	np	np	np	nn	nn	np	np	np	nn	np	np	np
21506-63_bb_r2_66	<nnxnp>	np	np	--	np	np	nn	np	np	nn	nn	nn	nn	np	np	nn	nn	nn	nn	nn	np	nn	np	np	nn	nn	np	np	np	nn	np	np	np	np	nn	np	nn	nn	np	nn	np	np	nn	nn	nn	np	--	nn	nn
21519-63_bb_30	<nnxnp>	np	nn	np	np	nn	nn	nn	nn	nn	nn	np	np	np	nn	np	nn	np	np	np	np	nn	np	nn	nn	np	np	np	nn	nn	nn	nn	nn	np	np	nn	np	nn	np	nn	np	np	np	np	np	nn	--	nn	nn
2153-162_bb_57	<nnxnp>	nn	nn	np	np	np	nn	np	nn	nn	nn	np	np	nn	nn	nn	np	np	nn	np	np	np	nn	nn	nn	np	np	nn	np	np	np	np	np	nn	np	nn	np	nn	nn	nn	np	np	nn	nn	np	nn	np	np	nn
2153-162_bb_r2_68	<nnxnp>	nn	nn	np	np	--	nn	np	nn	nn	nn	--	--	nn	nn	nn	--	--	nn	np	np	np	--	nn	nn	np	np	--	--	np	np	np	np	nn	np	--	--	nn	nn	nn	--	--	nn	nn	np	nn	np	np	nn
2154-162_bb_39	<nnxnp>	nn	np	nn	np	np	nn	np	np	np	np	nn	nn	np	np	nn	nn	np	nn	nn	np	nn	nn	nn	np	np	nn	nn	nn	nn	np	np	nn	np	np	np	nn	np	nn	nn	nn	nn	nn	nn	nn	nn	nn	nn	np
2154-162_bb_r2_26	<nnxnp>	nn	np	nn	np	--	nn	np	np	np	np	--	--	np	np	nn	nn	--	nn	nn	np	nn	nn	nn	np	np	nn	nn	--	nn	np	np	nn	np	np	--	nn	np	nn	nn	nn	--	nn	nn	nn	nn	nn	nn	np
21560-63_bb_43	<nnxnp>	np	nn	nn	nn	np	np	nn	nn	--	np	nn	nn	np	np	np	np	np	nn	np	nn	nn	nn	nn	np	np	nn	nn	np	np	nn	nn	np	nn	np	np	nn	np	np	np	nn	np	np	np	np	np	nn	np	np
21578-63_bb_r2_16	<nnxnp>	nn	np	nn	np	np	np	nn	np	np	nn	--	np	nn	--	nn	np	np	np	--	--	np	nn	nn	nn	np	np	nn	np	nn	np	nn	nn	nn	np	np	np	--	nn	np	np	np	nn	nn	np	nn	np	nn	np
21578-63_bb_r2_49	<nnxnp>	nn	np	nn	np	np	np	nn	np	np	nn	--	np	nn	--	nn	np	np	np	--	--	np	nn	nn	nn	np	np	nn	np	nn	np	nn	nn	nn	np	np	np	--	nn	np	np	np	nn	nn	np	nn	np	nn	np
21591-63_bb_r2_42	<nnxnp>	np	np	nn	nn	--	nn	np	nn	np	nn	--	--	np	nn	nn	np	--	nn	nn	np	nn	nn	nn	np	nn	np	np	--	nn	np	nn	np	np	np	--	--	np	nn	np	np	--	np	nn	nn	np	nn	np	np
21591-63_bb_r2_88	<nnxnp>	nn	np	nn	nn	--	np	nn	np	np	np	--	--	np	np	nn	nn	--	np	nn	np	np	np	np	np	nn	nn	np	--	nn	np	np	nn	nn	nn	--	--	np	np	np	nn	--	np	np	np	np	nn	nn	np
21594-63_bb_35	<nnxnp>	np	nn	nn	nn	nn	np	np	--	nn	nn	nn	--	nn	np	nn	np	np	np	np	nn	nn	nn	np	nn	nn	nn	nn	np	np	np	np	np	nn	nn	nn	np	nn	nn	nn	np	nn	np	np	nn	--	nn	nn	nn
2160-162_bb_r2_43	<nnxnp>	np	np	np	nn	np	np	np	nn	nn	np	nn	nn	nn	nn	nn	nn	np	nn	np	nn	np	nn	np	nn	np	np	nn	nn	np	nn	np	nn	nn	nn	nn	nn	nn	np	np	np	np	np	np	np	nn	np	nn	np
21609-63_bb_77	<nnxnp>	np	np	np	np	nn	nn	np	np	np	nn	np	nn	nn	np	np	nn	np	nn	np	np	np	nn	nn	nn	--	np	np	nn	nn	np	nn	nn	np	np	np	np	nn	nn	nn	nn	nn	nn	nn	nn	nn	nn	nn	nn
21611-63_bb_49	<nnxnp>	nn	np	nn	np	np	nn	np	np	np	np	nn	nn	np	np	nn	nn	np	nn	nn	np	nn	nn	nn	nn	np	nn	nn	nn	nn	nn	np	nn	np	np	np	nn	np	nn	nn	nn	np	nn	nn	nn	nn	nn	np	nn
2163-162_bb_r2_56	<nnxnp>	nn	np	nn	nn	nn	np	np	np	np	nn	--	nn	np	np	nn	nn	--	np	np	np	nn	np	np	np	nn	np	nn	np	nn	np	nn	nn	np	np	np	nn	nn	np	np	nn	np	np	np	nn	np	nn	np	nn
2163-162_bb_r2_63	<nnxnp>	np	nn	np	np	np	nn	nn	nn	nn	np	--	np	nn	nn	np	np	--	nn	nn	nn	np	nn	nn	nn	np	nn	np	nn	np	nn	np	np	nn	nn	nn	np	np	nn	nn	np	nn	nn	nn	np	nn	np	nn	np
21669-62_bb_43	<nnxnp>	np	nn	nn	np	--	nn	nn	np	--	nn	np	nn	nn	nn	np	np	nn	nn	np	np	nn	nn	np	nn	nn	np	nn	np	nn	--	nn	nn	nn	nn	nn	np	np	np	nn	np	np	np	np	np	nn	nn	np	nn
21711-62_bb_64	<nnxnp>	np	np	nn	--	nn	np	--	--	--	np	np	np	nn	np	np	np	np	np	np	nn	np	nn	np	np	np	--	np	np	nn	np	np	--	nn	nn	nn	np	--	nn	np	np	nn	nn	np	nn	np	--	nn	nn
217217-1_bb_r2_6	<nnxnp>	nn	np	nn	np	--	nn	np	np	np	np	--	--	np	--	nn	--	--	nn	nn	np	nn	--	nn	nn	np	nn	--	--	nn	nn	--	nn	np	np	--	--	nn	nn	nn	--	--	nn	nn	nn	nn	nn	np	--
21753-62_bb_r2_11	<nnxnp>	nn	np	nn	--	np	nn	nn	--	--	np	nn	nn	--	--	np	nn	nn	nn	nn	np	np	np	nn	np	--	np	np	nn	nn	nn	--	--	np	np	--	nn	--	np	np	nn	np	nn	--	np	nn	nn	np	np
21753-62_bb_r2_57	<nnxnp>	np	nn	np	--	nn	np	np	--	--	nn	nn	np	--	--	nn	np	np	np	np	nn	nn	nn	np	nn	--	nn	nn	np	np	np	--	--	nn	nn	nn	np	nn	nn	nn	np	nn	np	--	nn	nn	nn	nn	nn
217622-1_bb_75	<nnxnp>	np	np	nn	np	nn	nn	nn	nn	np	np	np	np	np	np	np	nn	np	np	np	nn	nn	np	np	np	nn	np	np	nn	nn	nn	nn	nn	np	np	nn	np	nn	nn	nn	np	np	nn	np	np	nn	nn	nn	nn
217622-1_bb_82	<nnxnp>	np	np	nn	np	nn	nn	nn	nn	np	np	np	np	np	np	np	nn	np	np	np	nn	nn	np	np	np	nn	np	np	nn	nn	nn	nn	nn	np	np	nn	np	nn	nn	nn	np	np	nn	np	np	nn	nn	nn	nn
217622-1_bb_r2_91	<nnxnp>	np	np	nn	np	nn	nn	nn	nn	np	np	np	np	np	np	np	nn	np	np	np	nn	nn	np	np	np	nn	np	np	nn	nn	nn	nn	nn	np	np	nn	np	nn	nn	nn	np	np	nn	np	np	nn	nn	nn	nn
21783-62_bb_76	<nnxnp>	nn	np	np	nn	--	nn	np	nn	nn	np	nn	nn	nn	nn	nn	nn	np	nn	np	nn	np	nn	np	nn	np	np	nn	nn	np	nn	np	nn	nn	nn	nn	nn	nn	nn	np	np	np	np	np	nn	nn	np	nn	np
21823-62_bb_69	<nnxnp>	nn	nn	--	--	np	np	nn	nn	nn	np	np	--	--	nn	np	np	nn	np	nn	nn	nn	np	nn	np	np	--	nn	np	np	nn	np	np	nn	nn	--	nn	nn	np	np	nn	np	np	np	np	np	np	np	np
21851-62_bb_44	<nnxnp>	nn	nn	np	--	nn	nn	nn	nn	nn	nn	np	nn	nn	nn	nn	--	np	nn	nn	np	np	np	np	--	np	nn	nn	--	np	np	np	np	nn	np	nn	np	nn	nn	np	np	np	nn	np	nn	np	--	np	nn
2186-161_bb_83	<nnxnp>	np	nn	np	nn	np	nn	nn	nn	np	np	np	nn	nn	nn	np	np	np	np	nn	np	nn	nn	nn	np	np	np	np	np	nn	nn	nn	np	np	np	np	np	nn	np	np	nn	nn	nn	np	nn	np	nn	np	np
21872-62_bb_77	<nnxnp>	nn	nn	np	nn	np	np	nn	nn	--	nn	nn	nn	nn	nn	nn	--	nn	nn	nn	nn	np	np	--	np	np	np	nn	nn	np	np	np	np	np	nn	np	nn	nn	nn	nn	np	nn	nn	--	nn	np	--	np	nn
21872-62_bb_85	<nnxnp>	nn	nn	np	nn	np	np	nn	nn	--	nn	nn	nn	nn	nn	nn	--	nn	nn	nn	nn	np	np	--	np	np	np	nn	nn	np	np	np	np	np	nn	np	nn	nn	nn	nn	np	nn	nn	--	nn	np	--	np	nn
21883-62_bb_r2_28	<nnxnp>	nn	np	nn	nn	np	np	nn	nn	nn	nn	--	nn	np	nn	np	nn	--	np	np	nn	nn	np	nn	nn	nn	nn	np	nn	nn	nn	nn	np	np	nn	np	nn	nn	np	nn	np	np	np	np	nn	nn	np	np	nn
21883-62_bb_r2_59	<nnxnp>	np	nn	np	np	nn	nn	np	np	np	np	--	np	nn	np	nn	np	--	nn	nn	np	np	nn	np	np	np	np	nn	np	np	np	np	nn	nn	np	nn	np	np	nn	np	nn	nn	nn	nn	np	np	nn	nn	np
21928-62_bb_68	<nnxnp>	nn	nn	np	--	nn	np	np	--	nn	nn	np	np	np	nn	np	np	nn	np	nn	nn	np	np	nn	np	np	nn	nn	np	np	nn	np	np	nn	nn	nn	nn	nn	np	np	nn	np	np	np	np	np	np	np	np
2194-161_bb_27	<nnxnp>	np	np	np	np	nn	np	np	np	np	np	np	np	nn	np	np	np	np	np	np	nn	nn	nn	np	np	np	nn	np	np	nn	np	np	np	np	nn	nn	np	nn	nn	np	np	nn	nn	np	nn	np	nn	np	nn
2194-161_bb_35	<nnxnp>	np	np	np	np	nn	np	np	np	np	np	np	np	nn	np	np	np	np	np	np	nn	nn	nn	np	np	np	nn	np	np	nn	np	np	np	np	nn	nn	np	nn	nn	np	np	nn	nn	np	nn	np	nn	np	nn
21965-62_bb_19	<nnxnp>	nn	np	np	np	np	nn	nn	np	np	np	nn	np	nn	np	np	np	nn	nn	nn	np	np	nn	np	nn	np	np	nn	nn	nn	nn	np	nn	np	np	np	np	np	nn	np	nn	np	nn	--	nn	nn	nn	np	nn
21965-62_bb_86	<nnxnp>	np	nn	nn	nn	nn	np	np	nn	nn	nn	np	nn	np	nn	nn	nn	np	np	np	nn	nn	np	nn	np	nn	nn	np	np	np	np	nn	np	nn	nn	nn	nn	nn	np	nn	np	nn	np	--	np	np	np	nn	np
21968-62_bb_r2_46	<nnxnp>	nn	nn	np	--	--	nn	np	nn	--	nn	--	--	np	--	np	--	--	np	np	nn	nn	--	np	np	nn	nn	--	--	nn	np	--	np	nn	np	--	--	nn	nn	nn	--	--	nn	nn	nn	np	nn	nn	--
21972-62_bb_32	<nnxnp>	nn	nn	nn	nn	nn	np	nn	nn	np	np	np	np	nn	nn	np	np	np	np	np	nn	np	nn	nn	np	np	nn	nn	nn	np	np	nn	nn	nn	np	nn	np	np	np	np	nn	nn	np	np	np	nn	nn	np	np
21980-62_bb_35	<nnxnp>	np	np	np	nn	np	nn	np	nn	nn	np	nn	nn	np	nn	np	nn	nn	nn	np	np	nn	np	np	np	nn	nn	np	nn	np	nn	np	np	np	nn	nn	nn	nn	np	nn	nn	nn	np	np	nn	np	nn	np	nn
21985-62_bb_r2_18	<nnxnp>	nn	np	nn	nn	nn	np	nn	nn	--	np	nn	--	nn	np	nn	np	nn	--	nn	np	np	np	np	np	np	--	np	nn	nn	np	np	nn	nn	nn	nn	nn	nn	np	np	nn	np	np	--	--	np	np	nn	np
21989-62_bb_42	<nnxnp>	nn	nn	np	nn	--	nn	np	nn	nn	nn	np	nn	nn	np	nn	nn	np	nn	np	nn	np	nn	nn	np	np	nn	nn	nn	nn	nn	np	np	np	nn	np	np	np	np	nn	nn	np	np	nn	np	--	np	np	np
21989-62_bb_56	<nnxnp>	nn	nn	np	nn	--	nn	np	nn	nn	nn	np	nn	nn	np	nn	nn	np	nn	np	nn	np	nn	nn	np	np	nn	nn	nn	nn	nn	np	np	np	nn	np	np	np	np	nn	nn	np	np	nn	np	--	np	np	np
21989-62_bb_r2_43	<nnxnp>	nn	nn	np	nn	--	nn	np	nn	nn	nn	np	nn	nn	np	nn	nn	np	nn	np	nn	np	nn	nn	np	np	nn	nn	nn	nn	nn	np	np	np	nn	np	np	np	np	nn	nn	np	np	nn	np	--	np	np	np
2199-161_bb_15	<nnxnp>	np	np	nn	np	np	np	nn	nn	--	np	np	np	nn	nn	nn	np	np	np	np	nn	np	np	nn	np	nn	np	nn	nn	nn	nn	np	nn	nn	np	nn	np	np	nn	np	np	np	np	np	np	np	nn	np	nn
21998-62_bb_35	<nnxnp>	nn	np	nn	np	np	nn	nn	np	nn	np	nn	np	np	np	np	np	np	np	np	np	nn	nn	np	nn	nn	np	np	--	nn	nn	nn	nn	nn	np	nn	np	np	np	np	nn	np	np	np	np	nn	np	nn	np
22024-62_bb_r2_34	<nnxnp>	nn	np	nn	np	nn	np	np	--	nn	np	np	nn	nn	nn	nn	nn	np	nn	nn	np	nn	nn	nn	np	nn	--	nn	np	np	np	--	nn	nn	nn	nn	np	nn	nn	nn	nn	np	np	np	np	nn	--	np	nn
22024-62_bb_r2_72	<nnxnp>	nn	np	nn	np	nn	np	np	--	nn	np	np	nn	nn	nn	nn	nn	np	nn	nn	np	nn	nn	nn	np	nn	--	nn	np	np	np	--	nn	nn	nn	nn	np	nn	nn	nn	nn	np	np	np	np	nn	--	np	nn
22063-62_bb_r2_71	<nnxnp>	np	np	nn	nn	nn	nn	--	--	np	nn	nn	nn	nn	np	nn	np	nn	nn	np	--	nn	nn	nn	np	nn	np	np	nn	nn	np	--	np	np	np	nn	np	np	nn	np	np	nn	np	nn	nn	nn	nn	np	nn
22063-62_bb_r2_87	<nnxnp>	nn	nn	np	np	np	np	--	--	nn	np	np	np	nn	nn	np	nn	np	np	nn	--	np	np	np	nn	np	nn	nn	np	np	nn	nn	nn	nn	nn	np	nn	nn	nn	nn	nn	np	nn	np	np	np	np	nn	np
22068-62_bb_r2_6	<nnxnp>	np	np	nn	np	np	np	nn	nn	nn	nn	nn	np	np	nn	np	nn	nn	--	nn	--	nn	np	np	nn	nn	nn	np	np	np	--	np	nn	nn	nn	np	nn	nn	np	np	np	nn	np	nn	nn	nn	nn	nn	np
2210-161_bb_61	<nnxnp>	np	np	nn	np	np	np	nn	np	nn	np	np	nn	nn	np	nn	np	nn	np	np	np	np	np	nn	nn	np	nn	nn	nn	nn	np	nn	np	nn	nn	nn	nn	np	nn	np	np	np	nn	nn	np	nn	nn	np	nn
22118-62_bb_r2_42	<nnxnp>	np	np	nn	nn	np	np	np	nn	--	nn	nn	nn	nn	np	np	np	np	nn	np	np	nn	nn	np	np	--	nn	nn	nn	nn	np	nn	np	nn	np	np	nn	nn	np	np	np	np	np	np	nn	--	np	np	nn
22138-62_bb_17	<nnxnp>	np	nn	nn	nn	np	np	np	nn	np	np	nn	nn	nn	np	np	np	np	nn	np	np	np	nn	np	np	nn	nn	nn	nn	nn	np	nn	np	np	np	np	nn	nn	nn	np	np	nn	nn	np	nn	nn	nn	np	nn
22145-62_bb_r2_54	<nnxnp>	np	nn	np	nn	np	nn	nn	nn	np	np	np	nn	nn	nn	np	np	np	np	nn	np	nn	np	nn	np	np	np	np	np	nn	nn	nn	np	nn	np	np	np	np	np	np	nn	nn	nn	--	nn	np	nn	np	np
22150-61_bb_r2_89	<nnxnp>	np	nn	nn	np	np	np	np	np	np	np	nn	np	--	np	np	nn	nn	np	np	np	nn	np	nn	nn	np	nn	nn	nn	np	nn	nn	np	nn	nn	np	np	nn	np	np	nn	nn	nn	np	np	nn	np	nn	nn
2218-161_bb_r2_24	<nnxnp>	np	np	nn	np	np	np	nn	np	nn	np	np	--	np	np	nn	np	nn	nn	nn	np	np	nn	nn	nn	np	np	nn	nn	np	nn	np	nn	np	nn	np	nn	np	np	np	nn	nn	np	np	np	nn	np	nn	np
22223-61_bb_32	<nnxnp>	nn	np	nn	nn	np	nn	nn	nn	nn	np	np	np	np	nn	np	nn	nn	nn	np	np	np	nn	np	nn	np	np	nn	np	np	nn	np	np	np	np	np	nn	np	nn	np	np	nn	nn	nn	nn	nn	nn	nn	nn
22223-61_bb_50	<nnxnp>	nn	np	nn	nn	np	nn	nn	nn	nn	np	np	np	np	nn	np	nn	nn	nn	np	np	np	nn	np	nn	np	np	nn	np	np	nn	np	np	np	np	np	nn	np	nn	np	np	nn	nn	nn	nn	nn	nn	nn	nn
2223-161_bb_r2_38	<nnxnp>	np	nn	np	np	--	np	nn	nn	np	np	--	--	nn	nn	np	np	--	nn	nn	nn	nn	nn	nn	nn	np	nn	np	--	np	nn	np	np	nn	nn	--	np	nn	nn	nn	np	np	nn	np	np	nn	np	nn	nn
22231-61_bb_r2_14	<nnxnp>	np	np	nn	nn	np	np	np	np	np	np	--	--	np	np	np	nn	--	np	np	nn	nn	nn	np	np	nn	np	nn	nn	nn	nn	nn	nn	np	nn	np	nn	np	np	nn	nn	nn	np	np	np	np	nn	nn	np
22298-61_bb_r2_6	<nnxnp>	nn	np	np	np	np	np	np	--	np	nn	nn	np	np	np	np	np	nn	nn	np	np	nn	nn	np	nn	nn	np	nn	np	nn	nn	nn	nn	nn	np	nn	nn	np	nn	np	np	np	np	nn	np	nn	nn	nn	np
2231-161_bb_r2_82	<nnxnp>	nn	nn	np	np	nn	nn	np	nn	np	nn	--	--	np	nn	np	nn	--	np	np	nn	nn	np	np	np	nn	nn	np	nn	nn	np	nn	np	nn	np	np	np	nn	nn	nn	np	np	nn	nn	nn	np	nn	nn	nn
22346-61_bb_38	<nnxnp>	nn	nn	np	np	nn	np	np	nn	np	np	np	nn	np	nn	np	nn	np	nn	np	np	nn	nn	nn	np	nn	nn	nn	nn	--	np	nn	np	np	np	np	nn	nn	nn	nn	np	np	np	nn	nn	np	np	np	nn
22354-61_bb_r2_69	<nnxnp>	nn	nn	--	np	nn	nn	--	np	np	nn	np	np	np	np	np	nn	nn	np	np	np	nn	np	nn	nn	nn	nn	np	nn	nn	np	nn	np	np	np	np	np	--	nn	nn	nn	nn	nn	nn	nn	nn	nn	np	nn
22355-61_bb_r2_94	<nnxnp>	nn	nn	np	nn	np	nn	nn	nn	nn	nn	nn	nn	np	nn	nn	nn	nn	nn	nn	np	nn	np	nn	nn	nn	np	np	nn	np	nn	nn	nn	np	np	np	nn	np	np	nn	nn	np	np	nn	np	nn	np	np	np
22366-61_bb_31	<nnxnp>	nn	nn	np	np	--	np	np	nn	np	np	np	nn	np	nn	np	nn	np	np	np	np	nn	nn	nn	np	nn	nn	nn	nn	nn	np	nn	np	np	np	np	np	nn	nn	nn	np	np	np	nn	nn	np	nn	nn	nn
22366-61_bb_r2_80	<nnxnp>	nn	nn	np	np	--	np	np	nn	np	np	np	nn	np	nn	np	nn	np	np	np	np	nn	nn	nn	np	nn	nn	nn	nn	nn	np	nn	np	np	np	np	np	nn	nn	nn	np	np	np	nn	nn	np	nn	nn	nn
22383-61_bb_38	<nnxnp>	np	np	nn	nn	nn	nn	np	np	np	nn	nn	np	nn	np	nn	nn	np	nn	np	np	np	nn	np	nn	nn	np	np	nn	nn	np	nn	nn	np	np	np	np	np	nn	nn	np	nn	nn	nn	nn	nn	nn	nn	nn
22401-61_bb_r2_33	<nnxnp>	nn	nn	np	nn	nn	np	np	np	nn	nn	nn	nn	nn	np	nn	nn	nn	np	--	np	nn	nn	np	nn	nn	nn	nn	np	np	np	np	np	nn	nn	nn	nn	nn	np	nn	np	nn	np	np	nn	nn	nn	nn	nn
22450-61_bb_r2_63	<nnxnp>	np	--	nn	np	--	np	nn	np	np	np	np	nn	nn	np	np	np	np	nn	np	nn	np	nn	np	np	np	nn	nn	np	nn	np	np	np	nn	nn	nn	np	nn	nn	np	np	nn	nn	--	--	np	nn	nn	nn
22473-61_bb_59	<nnxnp>	np	nn	np	nn	nn	nn	np	nn	nn	np	nn	nn	np	nn	np	nn	nn	nn	np	np	nn	np	np	np	nn	nn	np	nn	np	nn	np	np	np	nn	nn	nn	nn	np	nn	nn	nn	np	np	nn	np	nn	np	nn
22490-61_bb_55	<nnxnp>	nn	np	np	nn	nn	np	nn	np	np	np	nn	nn	nn	np	nn	np	nn	np	nn	np	np	np	np	np	nn	nn	np	nn	nn	np	np	nn	nn	nn	nn	np	np	np	np	nn	np	np	np	np	--	nn	nn	np
22490-61_bb_r2_56	<nnxnp>	np	nn	nn	np	np	nn	np	nn	nn	nn	np	np	np	nn	np	nn	np	nn	np	nn	nn	nn	nn	nn	np	np	nn	np	np	nn	nn	np	np	np	np	nn	nn	nn	nn	np	nn	nn	nn	nn	nn	np	np	nn
22507-61_bb_83	<nnxnp>	nn	nn	--	--	nn	np	np	--	nn	nn	nn	nn	--	np	nn	nn	np	np	np	nn	nn	nn	np	nn	nn	--	nn	np	nn	np	np	np	nn	nn	nn	np	nn	nn	nn	np	nn	np	np	--	--	nn	nn	nn
225376-1_bb_r2_28	<nnxnp>	--	np	nn	nn	nn	nn	nn	nn	np	nn	nn	nn	np	nn	nn	np	nn	nn	np	np	nn	nn	nn	np	nn	np	np	nn	nn	np	np	np	np	np	nn	np	np	nn	np	np	nn	np	nn	nn	np	nn	np	np
22560-61_bb_88	<nnxnp>	nn	np	--	np	np	np	--	nn	nn	np	--	--	np	np	--	np	nn	np	nn	--	nn	nn	nn	nn	--	nn	nn	nn	np	nn	nn	nn	np	nn	np	nn	np	--	--	nn	np	np	np	--	--	np	nn	--
22597-61_bb_r2_90	<nnxnp>	np	np	np	nn	np	nn	np	nn	nn	nn	nn	nn	np	nn	nn	nn	nn	np	np	np	nn	np	np	np	nn	nn	np	nn	np	nn	np	np	np	nn	np	nn	nn	nn	nn	np	nn	nn	np	nn	np	np	nn	nn
22598-61_bb_r2_24	<nnxnp>	np	np	nn	np	np	np	nn	np	nn	nn	nn	np	np	nn	np	np	nn	np	nn	np	nn	np	np	nn	nn	nn	np	np	np	np	np	np	nn	nn	np	nn	nn	nn	np	np	nn	np	np	nn	nn	nn	nn	np
22603-61_bb_r2_65	<nnxnp>	np	nn	nn	np	np	nn	np	nn	nn	nn	np	np	np	nn	np	nn	np	nn	np	nn	nn	nn	nn	nn	nn	np	nn	np	np	nn	nn	np	np	np	np	nn	np	nn	nn	np	nn	nn	nn	nn	nn	np	np	nn
22603-61_bb_r2_79	<nnxnp>	np	nn	nn	np	np	nn	np	nn	nn	nn	np	np	np	nn	np	nn	np	nn	np	nn	nn	nn	nn	nn	nn	np	nn	np	np	nn	nn	np	np	np	np	nn	np	nn	nn	np	nn	nn	nn	nn	nn	np	np	nn
22612-61_bb_r2_74	<nnxnp>	nn	nn	nn	--	nn	nn	np	np	np	nn	nn	np	np	nn	np	--	np	nn	nn	--	nn	nn	np	np	nn	np	np	np	np	np	np	--	np	np	nn	np	nn	nn	--	np	nn	np	--	nn	nn	np	nn	np
22635-61_bb_r2_90	<nnxnp>	nn	np	np	np	--	np	--	nn	--	np	np	nn	np	np	nn	np	nn	np	--	--	nn	nn	nn	nn	--	nn	nn	nn	nn	--	--	nn	np	nn	np	nn	np	np	np	nn	--	np	--	--	--	nn	nn	np
22636-61_bb_r2_17	<nnxnp>	np	np	nn	np	--	np	nn	nn	np	np	np	np	nn	nn	nn	np	np	np	np	nn	np	np	nn	np	nn	np	nn	nn	nn	nn	--	nn	nn	np	nn	np	np	nn	--	np	np	np	np	np	np	nn	np	nn
22636-61_bb_r2_3	<nnxnp>	np	np	nn	np	--	np	nn	nn	np	np	np	np	nn	nn	nn	np	np	np	np	nn	np	np	nn	np	nn	np	nn	nn	nn	nn	--	nn	nn	np	nn	np	np	nn	--	np	np	np	np	np	np	nn	np	nn
22636-61_bb_r2_33	<nnxnp>	np	np	nn	np	--	np	nn	nn	np	np	np	np	nn	nn	nn	np	np	np	np	nn	np	np	nn	np	nn	np	nn	nn	nn	nn	--	nn	nn	np	nn	np	np	nn	--	np	np	np	np	np	np	nn	np	nn
22681-60_bb_r2_46	<nnxnp>	np	nn	np	nn	--	nn	nn	nn	--	np	--	--	nn	nn	np	np	--	np	nn	np	nn	nn	nn	np	np	np	np	--	nn	nn	nn	np	np	np	--	np	np	np	np	nn	--	nn	np	nn	np	nn	np	np
22689-60_bb_81	<nnxnp>	nn	nn	np	nn	nn	nn	np	nn	np	nn	nn	np	nn	nn	np	nn	np	np	np	nn	np	np	np	np	nn	nn	np	np	nn	np	nn	np	nn	np	nn	np	nn	nn	nn	np	np	nn	nn	nn	np	nn	np	nn
22689-60_bb_r2_37	<nnxnp>	np	np	nn	np	np	np	nn	np	nn	np	np	nn	np	np	nn	np	nn	nn	nn	np	nn	nn	nn	nn	np	np	nn	nn	np	nn	np	nn	np	nn	np	nn	np	np	np	nn	nn	np	np	np	nn	--	nn	np
2270-160_bb_r2_52	<nnxnp>	nn	nn	np	--	--	nn	nn	np	nn	np	--	--	np	--	nn	--	--	np	np	nn	np	--	nn	nn	np	np	--	--	np	nn	--	np	np	np	--	--	np	nn	nn	--	--	nn	nn	np	np	nn	nn	--
22708-60_bb_39	<nnxnp>	nn	nn	nn	np	nn	np	nn	np	np	np	np	np	nn	np	np	np	np	nn	nn	nn	np	nn	nn	nn	np	np	nn	np	nn	np	nn	nn	nn	np	nn	np	np	np	--	nn	np	np	nn	np	nn	nn	np	np
22708-60_bb_77	<nnxnp>	np	np	nn	nn	np	nn	np	nn	nn	nn	nn	nn	np	nn	nn	nn	nn	np	np	np	nn	np	np	np	nn	nn	np	nn	np	nn	np	np	np	nn	np	nn	nn	nn	--	np	nn	nn	np	nn	np	np	nn	nn
22708-60_bb_r2_55	<nnxnp>	np	np	nn	nn	np	nn	np	nn	nn	nn	nn	nn	np	nn	nn	nn	nn	np	np	np	nn	np	np	np	nn	nn	np	nn	np	nn	np	np	np	nn	np	nn	nn	nn	--	np	nn	nn	np	nn	np	np	nn	nn
2274-160_bb_84	<nnxnp>	np	np	nn	nn	np	np	nn	nn	nn	nn	nn	np	np	nn	np	nn	nn	np	nn	nn	nn	np	np	nn	nn	nn	np	np	np	np	np	nn	nn	nn	np	nn	nn	np	np	np	nn	np	nn	nn	nn	nn	nn	np
22756-60_bb_40	<nnxnp>	nn	np	np	np	np	nn	--	--	nn	nn	nn	nn	np	np	np	nn	nn	--	nn	np	np	np	nn	nn	nn	np	np	np	nn	np	np	np	np	nn	np	nn	nn	np	nn	nn	np	nn	nn	nn	np	nn	nn	nn
22756-60_bb_45	<nnxnp>	nn	np	np	np	np	nn	--	--	nn	nn	nn	nn	np	np	np	nn	nn	--	nn	np	np	np	nn	nn	nn	np	np	np	nn	np	np	np	np	nn	np	nn	nn	np	nn	nn	np	nn	nn	nn	np	nn	nn	nn
22760-60_bb_r2_40	<nnxnp>	nn	np	np	nn	--	nn	np	--	nn	nn	nn	--	nn	nn	nn	nn	np	nn	np	nn	np	nn	np	nn	np	np	nn	nn	np	nn	np	nn	nn	nn	nn	np	nn	nn	np	np	np	np	nn	nn	--	--	nn	np
22762-60_bb_49	<nnxnp>	np	np	nn	nn	np	nn	--	np	--	nn	np	nn	nn	np	nn	np	nn	nn	nn	nn	np	nn	nn	nn	np	np	nn	np	np	nn	--	nn	np	nn	nn	nn	np	np	nn	nn	nn	np	np	np	nn	np	np	np
22762-60_bb_80	<nnxnp>	np	np	nn	nn	np	nn	--	np	--	nn	np	nn	nn	np	nn	np	nn	nn	nn	nn	np	nn	nn	nn	np	np	nn	np	np	nn	--	nn	np	nn	nn	nn	np	np	nn	nn	nn	np	np	np	nn	np	np	np
2278-160_bb_r2_66	<nnxnp>	np	nn	nn	np	np	np	np	nn	nn	nn	nn	np	np	nn	nn	np	nn	np	np	nn	nn	nn	nn	np	nn	nn	np	nn	np	np	np	np	np	nn	nn	np	np	nn	nn	nn	nn	np	np	np	np	nn	nn	nn
227933-1_bb_85	<nnxnp>	np	np	nn	nn	nn	nn	nn	np	np	np	nn	np	np	np	np	np	nn	np	nn	nn	nn	np	np	np	nn	nn	np	nn	np	nn	nn	np	np	nn	nn	np	nn	nn	nn	np	np	nn	np	np	nn	np	np	np
2281-160_bb_80	<nnxnp>	nn	np	np	nn	nn	nn	nn	nn	nn	nn	np	nn	nn	nn	nn	np	np	nn	nn	nn	np	nn	nn	np	nn	np	np	np	nn	np	np	nn	np	np	nn	nn	np	nn	nn	np	np	np	nn	nn	np	nn	np	np
22819-60_bb_70	<nnxnp>	np	np	nn	--	np	nn	--	np	nn	np	np	np	np	np	np	np	nn	np	np	np	nn	nn	np	nn	np	nn	np	np	nn	--	nn	nn	nn	--	nn	np	np	np	np	nn	np	np	np	np	nn	np	nn	np
22880-60_bb_r2_56	<nnxnp>	nn	np	nn	np	np	nn	nn	np	nn	nn	np	np	nn	np	nn	np	np	np	nn	nn	np	np	nn	--	np	nn	nn	nn	nn	nn	nn	nn	np	np	np	np	np	nn	np	nn	np	nn	nn	np	np	np	nn	np
22889-60_bb_r2_45	<nnxnp>	nn	np	nn	nn	nn	np	np	np	nn	nn	--	--	np	np	nn	nn	--	np	np	np	np	np	np	np	nn	np	nn	--	nn	np	nn	nn	np	np	--	nn	nn	np	np	nn	np	np	nn	nn	np	nn	np	np
22889-60_bb_r2_8	<nnxnp>	np	nn	np	np	np	nn	nn	nn	np	np	--	--	nn	nn	np	np	--	nn	nn	nn	nn	nn	nn	nn	np	nn	np	--	np	nn	np	np	nn	nn	--	np	np	nn	nn	np	nn	nn	np	np	nn	np	nn	nn
2291-159_bb_26	<nnxnp>	np	nn	np	nn	np	np	nn	nn	np	nn	nn	np	np	np	np	np	nn	np	np	nn	np	np	np	nn	np	nn	np	nn	nn	nn	nn	np	np	np	np	nn	np	np	np	np	nn	nn	np	nn	np	np	nn	np
2291-159_bb_r2_61	<nnxnp>	nn	np	nn	np	nn	nn	np	np	nn	np	--	--	nn	nn	nn	nn	--	nn	nn	np	nn	nn	nn	np	nn	np	nn	--	np	np	np	nn	nn	nn	--	np	nn	nn	nn	nn	np	np	nn	np	nn	nn	np	nn
22921-60_bb_43	<nnxnp>	nn	nn	np	nn	nn	nn	nn	nn	nn	nn	nn	nn	nn	np	np	nn	np	nn	np	nn	np	nn	nn	nn	nn	nn	nn	nn	nn	nn	np	np	np	nn	np	np	np	np	np	nn	np	np	nn	np	nn	np	np	np
22921-60_bb_47	<nnxnp>	nn	nn	np	nn	nn	nn	nn	nn	nn	nn	nn	nn	nn	np	np	nn	np	nn	np	nn	np	nn	nn	nn	nn	nn	nn	nn	nn	nn	np	np	np	nn	np	np	np	np	np	nn	np	np	nn	np	nn	np	np	np
22921-60_bb_51	<nnxnp>	np	np	nn	np	np	np	np	np	np	np	np	np	np	nn	nn	np	nn	np	nn	np	nn	np	np	np	np	np	np	np	np	np	nn	nn	nn	np	nn	nn	nn	nn	nn	np	nn	nn	np	nn	np	nn	nn	nn
22921-60_bb_75	<nnxnp>	np	np	nn	np	np	np	np	np	np	np	np	np	np	nn	nn	np	nn	np	nn	np	nn	np	np	np	np	np	np	np	np	np	nn	nn	nn	np	nn	nn	nn	nn	nn	np	nn	nn	np	nn	np	nn	nn	nn
22940-60_bb_83	<nnxnp>	np	np	nn	np	np	np	np	nn	--	np	nn	nn	nn	nn	np	np	np	nn	nn	nn	nn	nn	--	np	nn	--	np	nn	nn	nn	np	np	nn	nn	nn	nn	np	nn	nn	nn	nn	nn	nn	nn	nn	nn	np	np
2297-159_bb_22	<nnxnp>	np	nn	nn	nn	nn	np	np	nn	nn	nn	nn	np	nn	np	nn	np	np	np	np	nn	nn	nn	np	nn	nn	nn	nn	np	np	np	np	np	nn	nn	nn	np	nn	nn	nn	np	nn	np	np	nn	np	nn	nn	nn
2297-159_bb_41	<nnxnp>	np	nn	nn	nn	nn	np	np	nn	nn	nn	nn	np	nn	np	nn	np	np	np	np	nn	nn	nn	np	nn	nn	nn	nn	np	np	np	np	np	nn	nn	nn	np	nn	nn	nn	np	nn	np	np	nn	np	nn	nn	nn
22973-60_bb_60	<nnxnp>	nn	np	nn	nn	np	nn	nn	np	nn	np	nn	np	nn	nn	nn	np	nn	nn	nn	np	nn	nn	np	nn	nn	np	np	nn	np	nn	nn	nn	nn	np	nn	nn	np	np	np	np	nn	nn	nn	np	np	np	nn	np
2298-159_bb_r2_41	<nnxnp>	np	nn	nn	nn	nn	np	nn	np	np	np	np	np	nn	nn	nn	np	np	np	np	nn	nn	nn	np	np	np	nn	nn	nn	np	nn	nn	nn	nn	np	nn	np	np	nn	np	nn	nn	np	np	nn	nn	np	np	np
2298-159_bb_r2_77	<nnxnp>	np	nn	nn	nn	nn	np	nn	np	np	np	np	np	nn	nn	nn	np	np	np	np	nn	nn	nn	np	np	np	nn	nn	nn	np	nn	nn	nn	nn	np	nn	np	np	nn	np	nn	nn	np	np	nn	nn	np	np	np
22998-60_bb_81	<nnxnp>	nn	nn	nn	nn	np	np	nn	nn	nn	np	np	nn	np	nn	np	np	nn	np	nn	nn	nn	np	np	np	np	nn	nn	np	np	nn	np	np	nn	nn	nn	nn	np	np	np	np	np	np	np	np	np	--	np	np
22998-60_bb_r2_5	<nnxnp>	nn	nn	nn	nn	np	np	nn	nn	nn	np	np	nn	np	nn	np	np	nn	np	nn	nn	nn	np	np	np	np	nn	nn	np	np	nn	np	np	nn	nn	nn	nn	np	np	np	np	np	np	np	np	np	--	np	np
22999-60_bb_r2_35	<nnxnp>	nn	np	np	np	nn	nn	np	np	np	nn	np	nn	nn	np	np	nn	nn	--	np	np	nn	nn	nn	nn	nn	np	np	nn	nn	np	nn	nn	nn	np	np	np	nn	nn	nn	nn	nn	nn	nn	nn	nn	nn	nn	nn
23005-60_bb_r2_18	<nnxnp>	np	np	--	np	nn	np	np	np	np	np	np	--	--	np	--	np	np	np	np	nn	np	nn	nn	np	np	nn	nn	np	nn	np	np	np	nn	nn	nn	np	--	nn	--	np	nn	nn	np	nn	--	nn	nn	nn
2301-159_bb_27	<nnxnp>	np	nn	np	np	nn	np	np	nn	np	np	nn	nn	nn	np	nn	np	np	np	nn	nn	nn	np	nn	np	nn	nn	np	nn	nn	np	nn	np	nn	nn	nn	nn	nn	np	nn	nn	np	np	np	np	np	np	np	np
2301-159_bb_85	<nnxnp>	nn	np	nn	nn	np	nn	nn	np	nn	nn	np	np	np	nn	np	nn	nn	nn	np	np	np	nn	np	nn	np	np	nn	np	np	nn	np	nn	np	np	np	np	np	nn	np	np	nn	nn	nn	nn	nn	nn	nn	nn
2301-159_bb_r2_41	<nnxnp>	nn	np	nn	nn	np	nn	nn	np	nn	nn	--	--	np	nn	np	nn	--	nn	np	np	np	nn	np	nn	np	np	nn	--	np	nn	np	nn	np	np	np	np	np	nn	np	np	nn	nn	nn	nn	nn	nn	nn	nn
23012-60_bb_43	<nnxnp>	np	np	np	nn	np	nn	nn	--	nn	np	nn	np	nn	nn	np	np	nn	nn	nn	np	np	nn	np	nn	np	np	np	nn	nn	nn	np	nn	nn	np	np	np	np	nn	np	nn	np	nn	np	np	nn	nn	nn	np
23012-60_bb_72	<nnxnp>	nn	nn	nn	np	nn	np	np	nn	np	nn	np	nn	np	np	nn	nn	np	np	np	nn	nn	np	nn	np	nn	nn	nn	np	np	np	nn	np	np	nn	nn	nn	nn	np	nn	np	nn	np	nn	nn	--	nn	np	nn
23012-60_bb_78	<nnxnp>	np	np	np	nn	np	nn	nn	--	nn	np	nn	np	nn	nn	np	np	nn	nn	nn	np	np	nn	np	nn	np	np	np	nn	nn	nn	np	nn	nn	np	np	np	np	nn	np	nn	np	nn	np	np	nn	nn	nn	np
2303-159_bb_r2_7	<nnxnp>	nn	nn	np	nn	--	nn	np	nn	np	nn	--	--	np	--	np	--	--	np	nn	nn	nn	--	np	np	np	np	--	--	np	nn	nn	nn	np	np	--	--	nn	np	nn	--	--	nn	nn	np	np	np	nn	--
23045-60_bb_27	<nnxnp>	nn	np	nn	np	np	np	nn	np	nn	np	np	nn	np	np	nn	np	nn	nn	nn	nn	nn	np	nn	nn	np	np	nn	nn	np	nn	np	nn	np	nn	np	nn	np	np	np	nn	np	--	np	np	nn	np	nn	np
23045-60_bb_53	<nnxnp>	np	nn	nn	nn	nn	nn	np	nn	np	nn	nn	np	nn	nn	np	nn	np	np	np	np	np	nn	np	np	nn	nn	np	np	nn	np	nn	np	nn	np	nn	np	nn	nn	nn	np	nn	nn	nn	nn	np	nn	np	nn
23045-60_bb_76	<nnxnp>	nn	np	nn	np	np	np	nn	np	nn	np	np	nn	np	np	nn	np	nn	nn	nn	nn	nn	np	nn	nn	np	np	nn	nn	np	nn	np	nn	np	nn	np	nn	np	np	np	nn	np	--	np	np	nn	np	nn	np
23052-60_bb_r2_68	<nnxnp>	np	nn	nn	nn	--	nn	np	nn	np	nn	--	--	nn	nn	np	--	--	nn	nn	nn	nn	--	np	np	np	np	--	--	np	np	nn	nn	np	np	--	--	nn	nn	nn	--	--	np	nn	nn	np	nn	np	--
23070-60_bb_49	<nnxnp>	np	nn	nn	nn	np	np	nn	nn	np	np	nn	nn	np	np	np	np	np	nn	np	nn	nn	nn	nn	np	np	nn	nn	np	np	nn	nn	np	nn	np	np	nn	np	np	np	nn	np	np	np	np	np	nn	np	np
23078-60_bb_r2_91	<nnxnp>	nn	np	np	--	nn	np	np	nn	np	nn	np	nn	--	np	nn	nn	np	nn	nn	np	nn	np	nn	np	nn	np	nn	np	--	--	np	nn	nn	np	nn	np	nn	nn	nn	nn	np	np	np	nn	nn	nn	np	nn
2309-159_bb_r2_34	<nnxnp>	np	np	np	--	--	np	nn	np	nn	nn	--	--	nn	--	np	--	--	np	np	np	np	--	np	nn	nn	np	--	--	nn	np	--	nn	np	nn	--	--	np	nn	np	--	--	nn	nn	np	np	--	nn	--
2309-159_bb_r2_95	<nnxnp>	nn	nn	nn	--	--	nn	np	nn	np	np	--	--	np	--	nn	--	--	nn	nn	nn	nn	--	nn	np	np	nn	--	--	np	nn	--	np	nn	np	--	--	nn	np	nn	--	--	np	np	nn	nn	--	np	--
23099-60_bb_r2_67	<nnxnp>	nn	np	nn	np	nn	np	np	np	nn	nn	nn	np	np	nn	nn	nn	nn	nn	nn	nn	np	np	np	nn	nn	nn	nn	nn	np	np	np	np	nn	nn	nn	nn	--	np	nn	np	np	np	np	np	nn	nn	nn	nn
23116-60_bb_15	<nnxnp>	np	np	np	np	np	nn	np	np	nn	nn	nn	nn	nn	nn	nn	nn	nn	np	np	np	nn	np	np	np	nn	nn	np	nn	np	nn	np	np	np	nn	np	nn	nn	nn	nn	np	np	nn	np	nn	nn	np	nn	nn
23116-60_bb_r2_26	<nnxnp>	nn	nn	nn	nn	nn	np	nn	nn	np	np	--	--	np	np	np	np	--	nn	nn	nn	--	nn	nn	nn	np	np	nn	np	nn	np	nn	nn	nn	np	nn	np	np	np	np	nn	nn	np	nn	np	np	nn	np	np
23136-60_bb_43	<nnxnp>	np	np	nn	nn	np	np	--	nn	np	np	nn	--	nn	np	np	np	np	nn	np	np	np	nn	np	np	--	nn	nn	nn	nn	np	nn	--	nn	np	np	nn	nn	np	np	np	np	np	np	--	nn	np	np	nn
23136-60_bb_68	<nnxnp>	np	np	nn	nn	np	np	--	nn	np	np	nn	--	nn	np	np	np	np	nn	np	np	np	nn	np	np	--	nn	nn	nn	nn	np	nn	--	nn	np	np	nn	nn	np	np	np	np	np	np	--	nn	np	np	nn
23136-60_bb_70	<nnxnp>	np	np	nn	nn	np	np	--	nn	np	np	nn	--	nn	np	np	np	np	nn	np	np	np	nn	np	np	--	nn	nn	nn	nn	np	nn	--	nn	np	np	nn	nn	np	np	np	np	np	np	--	nn	np	np	nn
23142-60_bb_23	<nnxnp>	np	nn	np	nn	np	--	np	np	np	np	nn	np	np	np	np	nn	nn	np	np	nn	nn	nn	nn	nn	nn	np	nn	nn	nn	nn	nn	nn	np	nn	np	np	np	np	nn	nn	np	np	nn	np	nn	np	nn	np
23205-59_bb_r2_13	<nnxnp>	nn	np	--	np	nn	nn	np	np	--	nn	np	nn	nn	nn	nn	nn	np	nn	nn	np	nn	nn	nn	np	nn	np	nn	np	np	np	np	nn	--	nn	nn	np	nn	nn	nn	nn	np	np	nn	np	nn	nn	np	nn
23233-59_bb_r2_46	<nnxnp>	nn	nn	np	nn	nn	nn	--	nn	--	nn	nn	np	nn	nn	np	nn	np	np	--	--	np	np	np	np	nn	nn	np	np	nn	np	--	np	nn	np	nn	np	nn	--	nn	np	np	nn	--	--	--	nn	np	nn
23275-59_bb_r2_62	<nnxnp>	np	np	np	np	nn	np	nn	np	nn	np	--	np	np	np	nn	np	--	np	np	np	np	np	nn	nn	nn	nn	np	nn	np	nn	nn	np	nn	np	nn	nn	nn	np	np	np	np	nn	np	np	nn	np	nn	nn
23281-59_bb_56	<nnxnp>	np	np	np	np	np	np	nn	nn	nn	np	np	nn	nn	np	nn	np	nn	np	np	np	np	np	nn	nn	np	nn	nn	nn	nn	nn	nn	np	nn	nn	np	nn	np	np	np	nn	np	nn	nn	np	np	nn	np	nn
23281-59_bb_r2_91	<nnxnp>	np	np	np	np	np	np	nn	nn	nn	np	np	nn	nn	np	nn	np	nn	np	np	np	np	np	nn	nn	np	nn	nn	nn	nn	nn	nn	np	nn	nn	np	nn	np	np	np	nn	np	nn	nn	np	np	nn	np	nn
23284-59_bb_r2_68	<nnxnp>	nn	np	np	np	np	np	np	nn	np	nn	np	--	np	np	--	np	nn	nn	np	np	nn	nn	np	nn	nn	np	nn	np	--	nn	nn	nn	nn	np	nn	nn	np	nn	np	np	np	np	nn	np	nn	nn	nn	np
23321-59_bb_15	<nnxnp>	nn	np	nn	nn	nn	nn	np	nn	--	nn	nn	nn	nn	np	nn	nn	np	np	np	np	nn	np	nn	nn	nn	nn	np	np	nn	nn	--	np	nn	np	nn	np	nn	nn	np	nn	nn	nn	nn	nn	nn	np	np	np
23321-59_bb_61	<nnxnp>	nn	np	nn	nn	nn	nn	np	nn	--	nn	nn	nn	nn	np	nn	nn	np	np	np	np	nn	np	nn	nn	nn	nn	np	np	nn	nn	--	np	nn	np	nn	np	nn	nn	np	nn	nn	nn	nn	nn	nn	np	np	np
23336-59_bb_53	<nnxnp>	nn	np	nn	nn	nn	nn	np	--	nn	nn	nn	np	np	np	nn	nn	np	np	np	np	np	np	np	np	nn	np	nn	np	nn	np	--	nn	np	np	np	nn	np	np	np	nn	nn	np	nn	nn	np	nn	np	np
23336-59_bb_r2_76	<nnxnp>	nn	np	nn	nn	nn	nn	np	--	nn	nn	nn	np	np	np	nn	nn	np	np	np	np	np	np	np	np	nn	np	nn	np	nn	np	--	nn	np	np	np	nn	np	np	np	nn	nn	np	nn	nn	np	nn	np	np
23357-59_bb_29	<nnxnp>	nn	nn	np	nn	nn	nn	--	nn	np	np	np	nn	nn	np	nn	nn	np	nn	np	nn	np	nn	nn	np	np	np	nn	nn	nn	nn	nn	np	np	np	nn	np	np	np	nn	nn	np	nn	nn	np	np	np	np	nn
23357-59_bb_31	<nnxnp>	nn	nn	np	nn	nn	nn	--	nn	np	np	np	nn	nn	np	nn	nn	np	nn	np	nn	np	nn	nn	np	np	np	nn	nn	nn	nn	nn	np	np	np	nn	np	np	np	nn	nn	np	nn	nn	np	np	np	np	nn
23357-59_bb_39	<nnxnp>	np	np	nn	np	nn	np	nn	nn	nn	nn	nn	np	np	nn	np	np	nn	np	nn	np	nn	np	np	nn	nn	nn	np	np	np	np	np	nn	nn	nn	np	nn	nn	nn	np	np	nn	np	np	nn	nn	nn	nn	np
233836-1_bb_r2_52	<nnxnp>	np	np	nn	nn	np	np	np	nn	nn	np	nn	nn	nn	nn	np	nn	np	nn	np	np	np	np	np	nn	nn	np	nn	nn	np	np	np	np	nn	nn	nn	nn	nn	np	np	np	nn	nn	np	nn	np	nn	nn	nn
2341-159_bb_50	<nnxnp>	nn	nn	np	nn	np	nn	np	np	np	np	nn	nn	np	np	nn	nn	nn	np	nn	np	nn	nn	nn	np	nn	np	np	nn	nn	np	np	nn	np	nn	np	nn	np	nn	nn	nn	nn	nn	nn	nn	np	np	nn	nn
2344-159_bb_r2_1	<nnxnp>	np	nn	nn	nn	np	np	nn	nn	np	np	--	--	np	np	np	np	--	nn	np	np	nn	nn	nn	np	np	nn	nn	--	np	nn	nn	np	nn	np	--	nn	np	np	np	nn	np	np	np	np	np	nn	np	np
23447-59_bb_60	<nnxnp>	nn	np	nn	--	nn	np	np	np	nn	np	np	nn	nn	nn	nn	nn	np	--	nn	--	nn	nn	nn	np	nn	np	nn	np	np	np	--	nn	nn	nn	nn	np	nn	nn	nn	nn	np	np	--	np	--	nn	np	nn
23457-59_bb_r2_66	<nnxnp>	nn	nn	--	np	nn	nn	nn	np	--	nn	nn	np	np	nn	--	nn	nn	nn	nn	nn	np	nn	nn	nn	--	np	nn	np	nn	np	np	nn	np	nn	np	nn	np	nn	nn	nn	nn	nn	nn	np	np	np	np	nn
23468-59_bb_70	<nnxnp>	nn	np	np	nn	np	np	nn	np	nn	np	--	nn	np	nn	np	nn	nn	nn	np	np	nn	np	nn	np	np	nn	np	nn	np	nn	--	nn	nn	nn	nn	np	--	np	np	nn	nn	np	np	nn	nn	np	nn	np
23501-59_bb_r2_74	<nnxnp>	nn	np	np	nn	--	np	nn	np	nn	nn	--	--	nn	nn	nn	np	--	np	nn	nn	nn	nn	nn	nn	nn	np	np	--	np	np	nn	np	np	nn	--	np	np	nn	nn	nn	--	np	nn	np	np	np	nn	np
23536-59_bb_19	<nnxnp>	nn	nn	nn	nn	np	nn	np	nn	np	np	nn	np	nn	np	np	np	nn	nn	nn	np	nn	np	nn	nn	nn	np	np	nn	np	nn	nn	np	nn	np	nn	nn	np	np	np	np	nn	np	nn	np	np	np	np	np
23536-59_bb_41	<nnxnp>	nn	nn	nn	nn	np	nn	np	nn	np	np	nn	np	nn	np	np	np	nn	nn	nn	np	nn	np	nn	nn	nn	np	np	nn	np	nn	nn	np	nn	np	nn	nn	np	np	np	np	nn	np	nn	np	np	np	np	np
2354-158_bb_50	<nnxnp>	np	np	np	nn	np	nn	nn	np	nn	np	nn	np	nn	nn	np	np	nn	nn	nn	np	np	nn	np	nn	np	np	np	nn	nn	nn	np	nn	nn	np	np	np	np	nn	np	nn	np	nn	np	np	nn	np	np	np
23560-59_bb_r2_66	<nnxnp>	np	nn	np	np	nn	nn	np	np	np	np	np	np	nn	np	nn	np	nn	nn	nn	np	np	nn	np	np	np	np	nn	np	np	np	np	nn	nn	np	nn	nn	np	nn	np	nn	nn	nn	--	np	np	nn	nn	np
23574-59_bb_r2_85	<nnxnp>	np	nn	np	nn	nn	np	np	nn	np	np	nn	nn	np	nn	np	nn	nn	nn	--	np	nn	np	np	np	nn	np	np	nn	np	nn	np	np	np	nn	nn	nn	nn	np	nn	nn	nn	np	np	nn	np	--	np	nn
2359-158_bb_r2_61	<nnxnp>	nn	nn	nn	np	--	nn	nn	np	np	nn	--	--	nn	nn	nn	nn	--	nn	nn	nn	np	nn	nn	nn	nn	np	nn	--	nn	np	np	nn	np	np	--	--	np	nn	nn	np	--	nn	nn	np	nn	np	np	nn
23623-59_bb_15	<nnxnp>	np	np	np	nn	nn	nn	nn	nn	np	nn	np	nn	nn	np	np	nn	np	np	np	np	nn	np	nn	nn	np	nn	np	np	nn	nn	nn	np	nn	np	nn	np	nn	np	nn	nn	np	nn	np	np	nn	np	nn	np
23623-59_bb_35	<nnxnp>	np	np	np	nn	nn	nn	nn	nn	np	nn	np	nn	nn	np	np	nn	np	np	np	np	nn	np	nn	nn	np	nn	np	np	nn	nn	nn	np	nn	np	nn	np	nn	np	nn	nn	np	nn	np	np	nn	np	nn	np
23627-59_bb_70	<nnxnp>	nn	nn	nn	nn	np	np	nn	nn	nn	np	np	nn	np	nn	nn	np	nn	np	nn	nn	nn	np	np	np	np	nn	nn	np	np	nn	np	np	nn	nn	nn	nn	np	np	np	np	np	np	np	np	np	np	np	np
23635-59_bb_r2_85	<nnxnp>	np	nn	np	nn	nn	np	nn	nn	nn	nn	np	np	nn	nn	np	np	nn	np	np	nn	np	np	np	np	nn	np	np	np	np	np	nn	np	nn	nn	nn	np	nn	np	np	np	nn	np	np	np	--	np	nn	np
23635-59_bb_r2_89	<nnxnp>	nn	np	nn	np	np	nn	np	np	np	np	nn	nn	np	--	nn	nn	np	nn	nn	np	nn	nn	nn	nn	np	nn	nn	nn	nn	nn	np	nn	np	np	np	nn	np	nn	nn	nn	np	nn	nn	nn	--	nn	np	nn
23717-59_bb_r2_1	<nnxnp>	np	np	nn	nn	nn	nn	nn	nn	np	np	nn	nn	np	np	np	np	np	nn	nn	nn	np	np	np	nn	nn	np	nn	np	nn	nn	nn	np	nn	nn	np	np	np	np	np	nn	np	nn	nn	np	np	nn	np	np
23725-59_bb_37	<nnxnp>	np	np	nn	nn	nn	np	nn	np	np	np	np	nn	nn	nn	nn	np	np	nn	np	nn	nn	nn	np	np	np	nn	nn	nn	np	nn	np	nn	nn	np	nn	np	np	nn	np	nn	nn	np	np	np	nn	np	np	np
23726-59_bb_r2_30	<nnxnp>	nn	nn	np	nn	np	nn	nn	nn	np	nn	nn	np	np	np	nn	nn	nn	nn	np	np	nn	np	nn	nn	nn	np	np	nn	np	nn	nn	nn	np	np	np	nn	np	np	np	nn	np	np	nn	np	nn	np	np	np
23726-59_bb_r2_92	<nnxnp>	np	np	nn	np	nn	np	np	np	nn	np	np	nn	nn	nn	np	np	np	np	nn	nn	np	nn	np	np	np	nn	nn	np	nn	np	np	np	nn	nn	nn	np	nn	nn	nn	np	nn	nn	np	nn	--	nn	nn	nn
23727-59_bb_23	<nnxnp>	nn	nn	nn	nn	nn	np	nn	nn	np	np	np	np	np	nn	np	np	np	np	np	nn	np	nn	nn	np	--	np	nn	np	np	np	nn	nn	nn	np	nn	np	np	np	np	nn	nn	np	np	np	np	nn	np	np
23734-59_bb_r2_33	<nnxnp>	nn	nn	--	np	np	nn	np	np	nn	nn	nn	np	np	np	np	nn	nn	np	nn	np	nn	nn	np	nn	np	np	np	np	nn	np	nn	np	np	nn	nn	nn	nn	nn	nn	np	nn	nn	nn	nn	np	nn	nn	np
23749-58_bb_r2_84	<nnxnp>	nn	np	np	np	np	np	nn	nn	nn	np	np	nn	np	np	nn	np	nn	np	nn	nn	nn	nn	nn	nn	np	nn	nn	nn	np	nn	np	nn	np	nn	np	nn	np	np	--	nn	np	np	--	np	nn	np	nn	np
2375-158_bb_r2_2	<nnxnp>	np	nn	np	np	np	nn	nn	nn	nn	np	--	--	nn	nn	np	nn	--	nn	nn	np	np	nn	nn	nn	np	nn	np	--	np	nn	nn	np	nn	nn	--	np	np	nn	nn	np	nn	nn	nn	np	nn	np	nn	np
23757-58_bb_18	<nnxnp>	nn	nn	np	--	--	nn	nn	--	nn	nn	nn	np	np	nn	nn	nn	nn	nn	--	np	nn	np	nn	nn	nn	np	np	nn	np	nn	nn	nn	np	np	np	nn	np	np	np	nn	np	np	nn	np	nn	np	np	np
23757-58_bb_34	<nnxnp>	nn	nn	np	--	--	nn	nn	--	nn	nn	nn	np	np	nn	nn	nn	nn	nn	--	np	nn	np	nn	nn	nn	np	np	nn	np	nn	nn	nn	np	np	np	nn	np	np	np	nn	np	np	nn	np	nn	np	np	np
23775-58_bb_r2_13	<nnxnp>	np	np	np	np	np	np	--	--	--	nn	nn	nn	nn	nn	np	nn	np	--	np	nn	nn	nn	nn	nn	--	--	np	nn	nn	nn	--	nn	nn	nn	np	nn	np	np	nn	np	np	np	np	--	--	np	np	nn
23777-58_bb_r2_14	<nnxnp>	nn	nn	np	nn	--	np	np	nn	np	nn	--	--	np	np	np	np	--	np	nn	nn	np	np	nn	np	np	nn	nn	--	np	nn	np	np	nn	nn	--	nn	nn	np	np	np	--	np	np	np	np	np	np	np
23785-58_bb_16	<nnxnp>	np	nn	--	nn	np	np	np	nn	np	np	nn	--	--	nn	np	np	np	nn	np	np	np	nn	np	np	nn	nn	nn	--	nn	--	nn	np	np	np	np	nn	nn	nn	np	np	nn	nn	np	nn	--	nn	np	nn
23842-58_bb_r2_10	<nnxnp>	np	nn	nn	np	--	np	np	np	np	np	--	--	np	np	np	nn	--	np	np	np	nn	np	np	nn	np	nn	nn	--	np	nn	nn	np	nn	nn	--	--	nn	np	np	nn	--	nn	np	nn	np	np	nn	nn
23844-58_bb_20	<nnxnp>	np	np	np	np	nn	np	--	--	nn	np	nn	--	nn	np	nn	np	np	np	nn	np	nn	nn	nn	nn	np	np	nn	np	nn	np	nn	nn	nn	np	np	np	np	np	np	np	nn	np	np	nn	nn	nn	nn	nn
23877-58_bb_47	<nnxnp>	nn	nn	nn	nn	nn	nn	np	nn	np	np	np	np	np	np	nn	nn	nn	nn	nn	nn	nn	np	nn	np	np	nn	nn	np	--	nn	nn	np	np	np	nn	nn	nn	np	nn	np	nn	np	nn	nn	nn	nn	np	nn
2389-158_bb_r2_43	<nnxnp>	nn	nn	np	np	--	np	nn	np	nn	nn	--	--	nn	nn	nn	--	--	nn	nn	nn	np	--	nn	np	np	np	--	--	np	np	np	nn	np	nn	--	--	nn	nn	nn	--	--	nn	nn	nn	np	nn	np	nn
23914-58_bb_12	<nnxnp>	np	np	--	np	np	np	nn	np	nn	nn	nn	np	np	nn	np	np	nn	np	nn	np	nn	np	np	nn	nn	nn	np	np	np	np	np	nn	nn	nn	np	nn	nn	nn	np	np	nn	np	np	nn	nn	nn	nn	np
23914-58_bb_47	<nnxnp>	nn	nn	--	nn	nn	nn	np	nn	np	np	np	nn	nn	np	nn	nn	np	nn	np	nn	np	nn	nn	np	--	np	nn	nn	nn	nn	nn	np	np	np	nn	np	nn	np	nn	nn	np	nn	nn	np	np	np	np	nn
23914-58_bb_r2_29	<nnxnp>	np	np	--	np	np	np	nn	np	nn	nn	nn	np	np	nn	np	np	nn	np	nn	np	nn	np	np	nn	nn	nn	np	np	np	np	np	nn	nn	nn	np	nn	nn	nn	np	np	nn	np	np	nn	nn	nn	nn	np
23985-58_bb_36	<nnxnp>	np	np	--	np	np	nn	nn	np	nn	np	nn	nn	np	nn	nn	nn	np	nn	np	nn	nn	nn	np	nn	nn	np	np	np	np	np	nn	nn	np	np	np	np	np	nn	nn	nn	nn	nn	nn	nn	nn	nn	nn	nn
23988-58_bb_58	<nnxnp>	np	nn	np	np	nn	nn	nn	nn	np	nn	np	np	np	nn	np	nn	np	np	np	np	nn	np	nn	nn	nn	np	np	nn	nn	nn	nn	nn	np	np	nn	np	nn	nn	nn	np	np	nn	np	np	nn	np	nn	nn
2400-158_bb_82	<nnxnp>	np	np	np	np	nn	np	np	nn	nn	np	nn	nn	nn	np	nn	np	np	np	nn	np	nn	nn	nn	nn	np	np	nn	np	nn	np	nn	nn	nn	np	np	np	np	np	np	np	nn	np	np	nn	nn	nn	nn	nn
24002-58_bb_r2_23	<nnxnp>	np	np	nn	np	nn	np	np	np	np	np	np	np	nn	np	np	np	np	np	np	--	np	nn	np	np	np	nn	nn	np	nn	np	np	np	nn	nn	nn	np	nn	nn	np	np	nn	nn	np	nn	np	nn	nn	nn
24002-58_bb_r2_27	<nnxnp>	nn	nn	np	nn	np	nn	nn	nn	nn	nn	nn	nn	np	nn	nn	nn	nn	nn	nn	--	nn	np	nn	nn	nn	np	np	nn	np	nn	nn	nn	np	np	np	nn	np	np	nn	nn	np	np	nn	np	nn	np	np	np
24002-58_bb_r2_51	<nnxnp>	np	np	nn	np	nn	np	np	np	np	np	np	np	nn	np	np	np	np	np	np	--	np	nn	np	np	np	nn	nn	np	nn	np	np	np	nn	nn	nn	np	nn	nn	np	np	nn	nn	np	nn	np	nn	nn	nn
24033-58_bb_r2_61	<nnxnp>	nn	np	np	--	np	np	--	np	nn	np	np	nn	np	np	nn	np	nn	nn	nn	--	nn	np	nn	nn	np	np	nn	nn	np	nn	np	nn	np	nn	np	nn	np	np	nn	nn	np	np	np	np	nn	np	nn	--
24033-58_bb_r2_72	<nnxnp>	np	nn	nn	nn	nn	nn	--	nn	np	nn	nn	np	nn	nn	np	nn	np	np	np	--	np	nn	np	np	nn	nn	np	np	nn	np	nn	np	nn	np	nn	np	nn	nn	nn	np	nn	nn	nn	nn	nn	nn	np	--
24033-58_bb_r2_87	<nnxnp>	np	nn	nn	nn	nn	nn	--	nn	np	nn	nn	np	nn	nn	np	nn	np	np	np	--	np	nn	np	np	nn	nn	np	np	nn	np	nn	np	nn	np	nn	np	nn	nn	nn	np	nn	nn	nn	nn	nn	nn	np	--
24054-58_bb_49	<nnxnp>	nn	nn	nn	--	nn	np	--	np	np	np	nn	np	np	np	nn	nn	nn	np	np	nn	np	np	np	nn	--	nn	nn	nn	np	nn	np	nn	nn	nn	np	np	nn	np	np	nn	nn	nn	np	np	nn	np	nn	nn
24061-58_bb_r2_5	<nnxnp>	np	nn	nn	np	np	np	np	nn	nn	nn	nn	np	np	np	nn	np	nn	np	np	nn	nn	nn	nn	np	nn	nn	np	nn	np	np	np	np	np	nn	nn	np	np	nn	nn	nn	nn	np	np	np	np	nn	nn	nn
24061-58_bb_r2_80	<nnxnp>	np	nn	nn	np	np	np	np	nn	nn	nn	nn	np	np	np	nn	np	nn	np	np	nn	nn	nn	nn	np	nn	nn	np	nn	np	np	np	np	np	nn	nn	np	np	nn	nn	nn	nn	np	np	np	np	nn	nn	nn
24085-58_bb_r2_71	<nnxnp>	np	np	nn	np	--	np	nn	np	nn	np	--	--	nn	np	nn	--	--	np	np	np	np	--	nn	nn	nn	nn	--	--	nn	np	np	np	nn	nn	--	--	np	nn	np	--	--	nn	np	np	nn	nn	np	--
24087-58_bb_r2_52	<nnxnp>	np	np	nn	nn	--	nn	np	np	np	np	--	--	np	np	np	--	--	np	nn	nn	nn	--	np	np	nn	nn	--	--	nn	nn	np	np	np	nn	--	--	nn	nn	nn	--	--	nn	nn	np	nn	np	np	--
24093-58_bb_40	<nnxnp>	nn	np	--	nn	np	nn	--	np	--	np	nn	--	--	nn	nn	--	nn	nn	nn	--	nn	nn	np	nn	nn	--	np	nn	np	nn	--	np	nn	np	nn	nn	--	np	np	--	nn	nn	nn	np	--	np	nn	np
24112-58_bb_36	<nnxnp>	np	nn	nn	nn	--	np	nn	nn	np	np	np	np	nn	nn	nn	np	np	--	np	nn	np	np	nn	nn	nn	nn	nn	nn	np	nn	np	nn	nn	--	np	np	np	np	np	np	np	np	--	np	nn	nn	np	nn
24137-58_bb_61	<nnxnp>	np	nn	np	np	nn	nn	nn	nn	np	nn	np	np	np	nn	np	nn	np	np	np	np	nn	np	nn	nn	nn	np	np	nn	nn	nn	nn	nn	np	np	nn	np	nn	np	nn	np	np	np	np	np	nn	np	nn	nn
24137-58_bb_71	<nnxnp>	np	nn	np	np	nn	nn	nn	nn	np	nn	np	np	np	nn	np	nn	np	np	np	np	nn	np	nn	nn	nn	np	np	nn	nn	nn	nn	nn	np	np	nn	np	nn	np	nn	np	np	np	np	np	nn	np	nn	nn
24137-58_bb_r2_64	<nnxnp>	np	nn	nn	np	nn	nn	nn	nn	np	nn	np	np	np	nn	np	nn	np	np	np	np	nn	np	nn	nn	nn	np	np	nn	nn	nn	nn	nn	np	np	nn	np	nn	np	nn	np	np	np	np	np	nn	np	nn	nn
24167-58_bb_62	<nnxnp>	nn	nn	np	nn	np	nn	np	nn	--	np	nn	np	np	np	nn	nn	nn	nn	np	np	nn	np	nn	nn	nn	np	np	nn	np	nn	nn	nn	nn	np	nn	nn	np	np	np	np	nn	np	nn	np	nn	np	np	np
24167-58_bb_81	<nnxnp>	np	np	nn	np	nn	np	nn	np	--	nn	np	nn	nn	nn	np	np	np	np	nn	nn	np	nn	np	np	np	nn	nn	np	nn	np	np	np	np	nn	np	np	nn	nn	nn	nn	np	nn	np	nn	nn	nn	nn	nn
24167-58_bb_r2_39	<nnxnp>	np	np	nn	np	--	np	nn	np	nn	nn	--	--	nn	nn	np	--	--	np	nn	nn	np	--	np	np	np	nn	--	--	nn	np	np	np	np	nn	--	--	nn	nn	nn	--	--	nn	np	nn	nn	nn	nn	--
24167-58_bb_r2_51	<nnxnp>	nn	nn	np	nn	--	nn	np	nn	np	np	--	--	np	np	nn	--	--	nn	np	np	nn	--	nn	nn	nn	np	--	--	np	nn	nn	nn	nn	np	--	--	np	np	np	--	--	np	nn	np	nn	np	np	--
24167-58_bb_r2_93	<nnxnp>	nn	nn	np	nn	--	nn	np	nn	np	np	--	--	np	np	nn	--	--	nn	np	np	nn	--	nn	nn	nn	np	--	--	np	nn	nn	nn	nn	np	--	--	np	np	np	--	--	np	nn	np	nn	np	np	--
24182-58_bb_r2_17	<nnxnp>	nn	np	nn	np	nn	np	np	np	--	np	np	nn	nn	nn	nn	nn	nn	nn	nn	np	nn	nn	nn	np	nn	np	nn	np	np	nn	np	nn	nn	nn	nn	np	nn	nn	nn	nn	np	np	np	nn	nn	nn	np	nn
24182-58_bb_r2_55	<nnxnp>	nn	np	nn	np	nn	np	np	np	--	np	np	nn	nn	nn	nn	nn	nn	nn	nn	np	nn	nn	nn	np	nn	np	nn	np	np	nn	np	nn	nn	nn	nn	np	nn	nn	nn	nn	np	np	np	nn	nn	nn	np	nn
24208-58_bb_r2_2	<nnxnp>	nn	np	np	nn	nn	np	nn	np	np	np	nn	--	np	np	nn	np	nn	np	nn	np	np	np	np	np	nn	nn	np	nn	nn	np	np	nn	nn	nn	nn	np	np	np	np	nn	np	np	np	np	np	nn	nn	np
24239-58_bb_35	<nnxnp>	nn	np	nn	np	nn	nn	nn	nn	nn	nn	np	nn	nn	nn	nn	np	np	nn	nn	np	np	np	np	nn	np	nn	np	np	np	np	np	np	nn	np	nn	nn	nn	nn	np	np	nn	nn	np	nn	np	nn	np	nn
24239-58_bb_r2_34	<nnxnp>	nn	np	nn	np	nn	nn	nn	nn	nn	nn	np	nn	nn	nn	nn	np	np	nn	nn	np	np	np	np	nn	np	nn	np	np	np	np	np	np	nn	np	nn	nn	nn	nn	np	np	nn	nn	np	nn	np	nn	np	nn
24282-58_bb_r2_93	<nnxnp>	np	nn	nn	nn	nn	nn	--	np	nn	np	np	nn	nn	nn	nn	nn	np	np	nn	nn	np	np	nn	np	np	nn	np	nn	np	np	np	np	np	nn	np	np	nn	np	nn	nn	nn	nn	--	nn	np	np	np	nn
24393-57_bb_38	<nnxnp>	np	--	--	np	nn	np	--	--	nn	np	nn	--	np	np	nn	np	nn	np	np	np	np	np	nn	nn	nn	nn	np	nn	np	nn	--	np	--	np	nn	nn	nn	np	np	np	np	nn	--	np	nn	np	nn	nn
2440-157_bb_35	<nnxnp>	nn	np	np	np	np	nn	nn	nn	nn	np	nn	nn	np	np	nn	nn	nn	np	nn	nn	nn	nn	nn	np	np	nn	nn	nn	nn	np	np	nn	np	np	np	nn	np	np	np	nn	nn	np	nn	np	nn	nn	nn	np
2440-157_bb_r2_15	<nnxnp>	np	nn	nn	nn	--	np	np	np	np	nn	--	--	nn	nn	np	np	--	nn	np	np	np	np	np	nn	nn	np	np	--	np	nn	nn	np	nn	nn	--	--	nn	nn	nn	np	--	nn	np	nn	np	np	np	nn
2440-157_bb_r2_73	<nnxnp>	nn	np	np	np	--	nn	nn	nn	nn	np	--	--	np	np	nn	nn	--	np	nn	nn	nn	nn	nn	np	np	nn	nn	--	nn	np	np	nn	np	np	--	--	np	np	np	nn	--	np	nn	np	nn	nn	nn	np
24401-57_bb_r2_69	<nnxnp>	nn	np	np	nn	nn	nn	nn	nn	nn	nn	nn	np	np	np	np	nn	np	nn	np	nn	np	np	nn	nn	nn	nn	nn	nn	nn	nn	nn	np	np	nn	np	np	np	np	np	nn	np	np	nn	np	nn	--	np	np
2444-157_bb_r2_4	<nnxnp>	nn	nn	np	np	--	nn	np	np	nn	nn	--	--	np	--	np	--	--	np	nn	np	nn	--	np	nn	np	np	--	--	nn	np	nn	np	np	nn	--	--	nn	nn	nn	--	--	nn	nn	nn	np	nn	nn	--
2444-157_bb_r2_50	<nnxnp>	np	np	nn	nn	--	np	nn	nn	np	np	--	--	nn	--	nn	--	--	nn	np	nn	np	--	nn	np	nn	nn	--	--	np	nn	np	nn	nn	np	--	--	np	np	np	--	--	np	np	np	nn	np	np	--
24465-57_bb_r2_1	<nnxnp>	--	np	--	np	nn	np	nn	np	nn	np	nn	--	np	np	nn	np	nn	np	--	np	np	np	nn	nn	nn	nn	np	nn	np	nn	nn	np	nn	np	nn	nn	nn	np	--	--	np	nn	np	np	nn	np	nn	nn
24465-57_bb_r2_21	<nnxnp>	--	np	--	np	nn	np	nn	np	nn	np	nn	--	np	np	nn	np	nn	np	--	np	np	np	nn	nn	nn	nn	np	nn	np	nn	nn	np	nn	np	nn	nn	nn	np	--	--	np	nn	np	np	nn	np	nn	nn
24495-57_bb_63	<nnxnp>	nn	nn	np	np	nn	nn	nn	np	np	nn	np	nn	nn	np	nn	np	nn	np	nn	nn	nn	nn	nn	np	np	nn	np	np	nn	nn	nn	np	np	np	np	np	np	nn	nn	nn	np	np	nn	np	nn	np	np	np
24499-57_bb_r2_54	<nnxnp>	np	np	nn	np	np	nn	nn	nn	np	nn	np	np	np	nn	np	np	np	nn	nn	nn	np	np	nn	np	np	np	np	nn	nn	nn	nn	nn	np	np	np	np	np	nn	np	nn	np	nn	nn	np	np	np	np	np
24559-57_bb_r2_88	<nnxnp>	np	np	nn	np	nn	nn	nn	nn	np	nn	np	np	np	np	np	nn	np	--	np	--	nn	np	np	np	nn	np	np	nn	nn	nn	nn	nn	np	np	nn	np	nn	nn	nn	np	np	nn	np	np	nn	nn	nn	nn
24563-57_bb_r2_32	<nnxnp>	nn	np	nn	--	np	np	nn	np	np	nn	np	np	nn	nn	nn	nn	np	np	nn	nn	np	nn	nn	nn	np	np	nn	np	nn	nn	nn	nn	nn	np	np	np	np	nn	np	np	np	nn	nn	np	nn	np	nn	np
24563-57_bb_r2_9	<nnxnp>	nn	np	nn	--	np	np	nn	np	np	nn	np	np	nn	nn	nn	nn	np	np	nn	nn	np	nn	nn	nn	np	np	nn	np	nn	nn	nn	nn	nn	np	np	np	np	nn	np	np	np	nn	nn	np	nn	np	nn	np
24605-57_bb_46	<nnxnp>	np	np	nn	--	np	np	np	--	nn	--	nn	np	np	nn	--	nn	np	nn	np	np	np	np	np	nn	np	np	nn	nn	--	np	np	nn	nn	nn	np	np	nn	np	np	np	np	nn	np	nn	np	nn	nn	nn
24605-57_bb_53	<nnxnp>	np	np	nn	--	np	np	np	--	nn	--	nn	np	np	nn	--	nn	np	nn	np	np	np	np	np	nn	np	np	nn	nn	--	np	np	nn	nn	nn	np	np	nn	np	np	np	nn	nn	np	nn	np	nn	nn	nn
24609-57_bb_43	<nnxnp>	nn	nn	nn	nn	np	np	np	nn	--	nn	np	np	np	np	nn	nn	nn	np	--	nn	np	nn	--	nn	np	np	np	nn	nn	np	--	--	np	np	nn	np	nn	nn	np	nn	--	nn	np	--	np	nn	np	nn
24609-57_bb_55	<nnxnp>	nn	nn	nn	nn	np	np	np	nn	--	nn	np	np	np	np	nn	nn	nn	np	--	nn	np	nn	--	nn	np	np	np	nn	nn	np	--	--	np	np	nn	np	nn	nn	np	nn	--	nn	np	--	np	nn	np	nn
24621-57_bb_r2_51	<nnxnp>	np	np	np	np	np	np	np	np	np	np	np	nn	np	np	np	nn	nn	np	np	np	nn	np	np	np	np	nn	np	nn	np	nn	nn	np	nn	nn	nn	np	nn	np	np	nn	nn	np	np	nn	np	np	nn	np
24621-57_bb_r2_60	<nnxnp>	np	np	np	np	np	np	np	np	np	np	np	nn	np	np	np	nn	nn	np	np	np	nn	np	np	np	np	nn	np	nn	np	nn	nn	np	nn	nn	nn	np	nn	np	np	nn	nn	np	np	nn	np	np	nn	np
24643-57_bb_r2_39	<nnxnp>	np	np	nn	--	nn	np	--	np	--	np	--	nn	np	np	nn	nn	nn	--	--	np	np	np	np	np	nn	nn	np	nn	nn	np	nn	nn	np	nn	np	np	np	np	np	nn	np	--	np	np	np	--	nn	np
246498-1_bb_r2_22	<nnxnp>	np	nn	np	nn	nn	np	--	nn	nn	nn	np	nn	nn	nn	np	nn	nn	np	--	nn	np	np	--	np	nn	nn	np	np	np	np	nn	np	nn	nn	nn	np	--	np	np	np	nn	np	--	np	--	--	nn	np
2467-157_bb_r2_82	<nnxnp>	np	np	nn	np	--	np	nn	np	nn	nn	--	--	np	nn	np	np	--	np	nn	np	nn	np	np	nn	nn	nn	np	--	np	np	np	nn	nn	nn	--	nn	nn	nn	np	np	--	np	np	nn	nn	nn	nn	np
24681-57_bb_13	<nnxnp>	np	np	nn	--	nn	np	nn	nn	--	np	np	nn	nn	nn	nn	np	np	nn	nn	nn	np	np	nn	np	nn	nn	nn	nn	np	nn	np	nn	nn	np	np	np	np	np	np	nn	np	np	np	np	--	np	np	nn
2470-157_bb_83	<nnxnp>	nn	nn	np	nn	nn	np	np	np	nn	np	nn	nn	nn	np	nn	nn	nn	np	np	np	nn	nn	np	nn	nn	nn	nn	np	np	np	np	np	nn	nn	nn	nn	nn	np	nn	np	nn	np	np	nn	nn	nn	nn	nn
2470-157_bb_r2_52	<nnxnp>	np	np	nn	np	np	nn	nn	nn	np	nn	np	np	np	nn	np	np	np	nn	nn	nn	np	np	nn	np	np	np	np	nn	nn	nn	nn	nn	np	np	np	np	np	nn	np	nn	np	nn	nn	np	np	np	np	np
2472-157_bb_61	<nnxnp>	np	np	np	np	nn	np	np	np	np	nn	np	nn	np	np	np	nn	np	nn	np	np	np	np	nn	np	nn	np	nn	np	np	np	np	nn	nn	np	nn	nn	np	nn	nn	nn	nn	nn	np	nn	np	nn	np	np
2472-157_bb_71	<nnxnp>	nn	nn	nn	nn	np	nn	nn	nn	nn	np	nn	np	nn	nn	nn	np	nn	np	nn	nn	nn	nn	np	nn	np	nn	np	nn	nn	nn	nn	np	np	nn	np	np	nn	np	np	np	np	np	nn	np	nn	np	nn	nn
2472-157_bb_83	<nnxnp>	nn	nn	nn	nn	np	nn	nn	nn	nn	np	nn	np	nn	nn	nn	np	nn	np	nn	nn	nn	nn	np	nn	np	nn	np	nn	nn	nn	nn	np	np	nn	np	np	nn	np	np	np	np	np	nn	np	nn	np	nn	nn
24735-57_bb_33	<nnxnp>	nn	nn	np	nn	np	nn	nn	nn	nn	nn	nn	nn	np	nn	nn	nn	nn	nn	nn	np	nn	np	nn	nn	nn	np	np	nn	np	nn	nn	nn	np	np	np	nn	np	np	nn	nn	np	np	nn	np	nn	np	np	np
24735-57_bb_34	<nnxnp>	nn	nn	np	nn	np	nn	nn	nn	nn	nn	nn	nn	np	nn	nn	nn	nn	nn	nn	np	nn	np	nn	nn	nn	np	np	nn	np	nn	nn	nn	np	np	np	nn	np	np	nn	nn	np	np	nn	np	nn	np	np	np
24739-57_bb_30	<nnxnp>	nn	np	nn	np	nn	np	--	np	nn	np	np	nn	nn	nn	nn	--	np	nn	--	--	nn	nn	--	np	--	np	nn	np	np	--	np	nn	nn	--	nn	np	nn	nn	nn	nn	np	np	np	nn	nn	nn	np	nn
24755-57_bb_r2_47	<nnxnp>	np	nn	np	nn	--	np	np	np	np	np	--	--	np	np	np	nn	--	np	np	nn	nn	nn	nn	nn	nn	np	nn	--	nn	nn	nn	nn	np	nn	--	--	np	np	nn	nn	--	np	nn	np	nn	np	nn	np
24755-57_bb_r2_49	<nnxnp>	np	nn	np	nn	--	np	np	np	np	np	--	--	np	np	np	nn	--	np	np	nn	nn	nn	nn	nn	nn	np	nn	--	nn	nn	nn	nn	np	nn	--	--	np	np	nn	nn	--	np	nn	np	nn	np	nn	np
24755-57_bb_r2_66	<nnxnp>	nn	np	nn	np	--	nn	nn	nn	nn	nn	--	--	nn	nn	nn	np	--	nn	nn	np	np	np	np	np	np	nn	np	--	np	np	np	np	nn	np	--	--	nn	nn	np	np	--	nn	np	nn	np	nn	np	nn
24760-57_bb_68	<nnxnp>	nn	np	np	np	np	nn	nn	np	--	np	nn	--	nn	np	np	--	nn	nn	--	np	np	nn	np	nn	--	np	nn	nn	nn	nn	np	nn	np	np	np	np	np	nn	np	nn	np	nn	nn	nn	nn	nn	np	nn
24763-57_bb_56	<nnxnp>	np	np	nn	nn	np	np	np	nn	nn	np	nn	nn	nn	nn	np	nn	np	nn	np	np	np	nn	np	nn	nn	np	nn	nn	np	np	np	np	nn	np	nn	nn	--	np	np	np	nn	nn	np	nn	nn	nn	nn	nn
24784-57_bb_64	<nnxnp>	np	np	np	np	nn	nn	np	np	np	nn	np	nn	nn	np	np	nn	np	nn	np	np	np	nn	nn	nn	nn	np	np	nn	nn	np	nn	nn	nn	np	np	np	nn	nn	nn	nn	nn	nn	nn	nn	nn	nn	nn	nn
24785-57_bb_r2_10	<nnxnp>	nn	nn	np	nn	nn	np	np	nn	np	nn	np	np	nn	np	np	np	nn	np	nn	np	np	np	nn	np	np	nn	nn	nn	np	nn	np	np	nn	nn	nn	nn	nn	np	np	np	np	np	np	np	np	np	np	np
24785-57_bb_r2_8	<nnxnp>	nn	nn	np	nn	nn	np	np	nn	np	nn	np	np	nn	np	np	np	nn	np	nn	np	np	np	nn	np	np	nn	nn	nn	np	nn	np	np	nn	nn	nn	nn	nn	np	np	np	np	np	np	np	np	np	np	np
24797-57_bb_84	<nnxnp>	nn	nn	np	np	np	nn	np	np	nn	nn	nn	np	np	np	np	nn	nn	np	nn	np	nn	nn	np	nn	np	np	np	np	nn	np	nn	np	np	nn	nn	nn	nn	nn	nn	np	nn	nn	nn	nn	np	nn	nn	np
2480-157_bb_r2_3	<nnxnp>	nn	nn	np	np	nn	nn	np	nn	np	nn	np	np	np	nn	nn	nn	nn	nn	nn	nn	nn	nn	nn	nn	nn	np	nn	np	np	nn	np	nn	np	nn	np	nn	np	nn	nn	nn	nn	nn	nn	np	np	np	np	nn
248214-1_bb_76	<nnxnp>	nn	np	nn	np	nn	nn	nn	nn	nn	nn	np	nn	nn	nn	nn	np	np	nn	nn	np	np	np	np	np	np	nn	np	np	np	np	np	np	nn	np	nn	nn	nn	nn	np	np	nn	nn	np	nn	np	nn	np	nn
24839-57_bb_r2_1	<nnxnp>	nn	nn	np	np	--	np	nn	nn	np	np	--	--	np	nn	np	nn	--	nn	np	np	nn	np	nn	np	nn	nn	np	--	nn	np	nn	nn	np	np	--	nn	nn	nn	np	np	np	np	nn	nn	np	np	np	np
24839-57_bb_r2_41	<nnxnp>	np	np	nn	nn	--	nn	np	np	nn	nn	--	--	nn	np	nn	np	--	np	nn	nn	np	nn	np	nn	np	np	nn	--	np	nn	np	nn	nn	nn	--	np	np	np	nn	nn	nn	nn	np	np	nn	nn	nn	nn
24863-57_bb_r2_2	<nnxnp>	np	np	nn	np	np	np	np	nn	nn	nn	--	--	nn	np	nn	np	--	np	np	nn	nn	nn	nn	nn	nn	nn	np	nn	np	np	np	np	np	nn	nn	np	np	nn	nn	nn	nn	np	np	np	np	nn	nn	nn
24863-57_bb_r2_4	<nnxnp>	np	np	nn	np	np	np	np	nn	nn	nn	--	--	nn	np	nn	np	--	np	np	nn	nn	nn	nn	nn	nn	nn	np	nn	np	np	np	np	np	nn	nn	np	np	nn	nn	nn	nn	np	np	np	np	nn	nn	nn
24863-57_bb_r2_80	<nnxnp>	np	np	nn	np	np	np	np	nn	nn	nn	--	--	nn	np	nn	np	--	np	np	nn	nn	nn	nn	nn	nn	nn	np	nn	np	np	np	np	np	nn	nn	np	np	nn	nn	nn	nn	np	np	np	np	nn	nn	nn
24865-57_bb_r2_89	<nnxnp>	np	nn	--	np	nn	nn	np	np	np	nn	np	--	--	--	--	np	nn	nn	nn	np	np	nn	np	np	np	np	nn	np	nn	np	np	nn	nn	np	nn	np	np	nn	--	nn	nn	nn	nn	np	--	nn	nn	np
24888-56_bb_12	<nnxnp>	np	np	nn	nn	np	nn	nn	np	nn	nn	nn	np	nn	np	nn	np	nn	np	nn	nn	np	np	np	nn	np	np	np	np	--	nn	np	nn	nn	nn	nn	np	np	np	nn	nn	nn	nn	--	--	nn	nn	nn	nn
24888-56_bb_17	<nnxnp>	nn	nn	np	np	nn	np	np	nn	np	np	np	nn	np	nn	np	nn	np	nn	np	np	nn	nn	nn	np	nn	nn	nn	nn	nn	np	nn	np	np	np	np	nn	nn	nn	np	np	np	np	--	nn	np	np	np	np
24888-56_bb_r2_26	<nnxnp>	nn	nn	np	np	nn	np	np	--	np	np	np	nn	np	nn	np	nn	np	nn	np	np	nn	nn	nn	np	nn	nn	nn	nn	nn	np	nn	np	np	np	np	nn	nn	nn	np	np	np	np	--	nn	np	np	np	np
24890-56_bb_66	<nnxnp>	np	np	np	nn	np	np	nn	nn	nn	np	nn	nn	nn	np	np	np	np	np	np	np	np	np	np	np	np	nn	np	nn	np	nn	nn	np	nn	np	nn	np	nn	np	np	np	np	np	np	nn	nn	nn	nn	np
24903-56_bb_r2_31	<nnxnp>	np	nn	np	np	np	np	nn	np	nn	np	--	--	np	nn	np	np	--	nn	nn	nn	np	np	np	np	np	np	nn	--	nn	np	np	nn	np	nn	--	nn	np	np	nn	np	np	np	nn	np	--	nn	nn	nn
24928-56_bb_r2_62	<nnxnp>	--	np	--	np	np	np	--	nn	np	np	np	--	np	nn	nn	np	nn	np	np	np	np	np	nn	np	np	nn	nn	nn	nn	--	--	np	nn	nn	np	nn	np	np	np	nn	np	--	nn	np	np	--	np	nn
24941-56_bb_43	<nnxnp>	nn	nn	np	--	np	nn	np	np	np	np	nn	nn	np	np	nn	nn	nn	--	nn	--	nn	nn	nn	np	nn	np	np	nn	nn	--	np	nn	np	nn	np	nn	np	nn	nn	nn	nn	nn	nn	nn	nn	--	nn	nn
24941-56_bb_r2_76	<nnxnp>	np	np	nn	--	nn	np	nn	nn	nn	nn	np	np	nn	nn	np	np	np	--	--	--	np	np	np	nn	np	nn	nn	np	np	--	nn	np	nn	np	nn	np	nn	np	np	np	np	np	nn	np	nn	nn	np	--
24943-56_bb_r2_73	<nnxnp>	nn	nn	np	np	np	nn	np	np	nn	nn	nn	np	np	np	np	nn	nn	np	nn	np	nn	nn	np	nn	np	np	np	np	nn	np	nn	np	np	nn	nn	nn	nn	nn	nn	np	nn	nn	nn	nn	np	nn	nn	np
2495-156_bb_r2_11	<nnxnp>	np	nn	nn	nn	--	np	np	nn	np	nn	--	--	nn	nn	np	--	--	nn	np	np	np	--	np	nn	nn	np	--	--	np	nn	nn	np	nn	nn	--	--	nn	nn	np	--	--	nn	np	np	np	np	np	--
24994-56_bb_50	<nnxnp>	nn	nn	nn	np	nn	nn	nn	np	--	--	np	np	np	np	np	nn	nn	np	np	np	--	np	nn	nn	nn	nn	np	nn	nn	np	nn	np	np	np	np	np	nn	nn	nn	nn	nn	nn	nn	nn	nn	--	np	nn
24994-56_bb_56	<nnxnp>	np	np	--	nn	np	np	np	nn	nn	--	nn	nn	nn	nn	nn	np	np	nn	nn	nn	--	nn	np	np	np	np	nn	np	np	nn	np	nn	nn	nn	nn	nn	np	np	np	np	np	np	np	np	np	--	nn	np
24994-56_bb_83	<nnxnp>	nn	nn	nn	np	nn	nn	nn	np	--	--	np	np	np	np	np	nn	nn	np	np	np	--	np	nn	nn	nn	nn	np	nn	nn	np	nn	np	np	np	np	np	nn	nn	nn	nn	nn	nn	nn	nn	nn	--	np	nn
24994-56_bb_88	<nnxnp>	nn	nn	--	np	nn	nn	--	np	--	--	np	--	np	np	--	nn	nn	np	np	--	--	np	nn	nn	--	nn	np	nn	nn	np	nn	np	np	np	np	np	nn	nn	nn	nn	nn	nn	nn	nn	--	--	np	nn
2502-156_bb_75	<nnxnp>	nn	nn	np	np	nn	np	np	nn	np	np	np	nn	np	nn	np	nn	np	nn	np	np	nn	nn	nn	np	nn	nn	nn	nn	nn	np	nn	np	np	np	np	nn	nn	nn	nn	np	np	np	nn	nn	np	np	np	nn
25063-56_bb_34	<nnxnp>	nn	np	nn	np	nn	np	np	np	nn	nn	nn	np	np	nn	nn	nn	nn	nn	nn	nn	np	np	np	nn	nn	nn	nn	nn	np	--	--	nn	nn	nn	nn	nn	np	nn	nn	np	np	--	np	np	nn	np	nn	--
25107-56_bb_14	<nnxnp>	nn	np	np	nn	np	nn	nn	np	nn	np	nn	np	nn	nn	np	np	nn	nn	nn	np	np	nn	np	nn	--	np	nn	nn	nn	nn	np	nn	nn	np	np	np	nn	nn	np	nn	--	nn	--	np	nn	np	nn	np
25107-56_bb_72	<nnxnp>	nn	nn	nn	np	nn	np	np	nn	np	nn	np	nn	np	--	nn	nn	np	np	np	nn	nn	np	nn	np	nn	nn	nn	np	np	np	nn	np	np	nn	nn	nn	nn	np	nn	np	nn	np	--	nn	np	nn	np	nn
25107-56_bb_77	<nnxnp>	nn	nn	nn	np	nn	np	np	nn	np	nn	np	nn	np	--	nn	nn	np	np	np	nn	nn	np	nn	np	nn	nn	nn	np	np	np	nn	np	np	nn	nn	nn	nn	np	nn	np	nn	np	--	nn	np	nn	np	nn
25107-56_bb_88	<nnxnp>	nn	nn	--	np	nn	np	--	nn	np	nn	np	--	np	--	--	nn	np	np	np	--	nn	np	nn	np	--	nn	nn	np	np	np	nn	np	np	nn	nn	nn	nn	np	nn	np	nn	np	--	nn	--	nn	np	nn
25108-56_bb_40	<nnxnp>	nn	nn	nn	nn	nn	nn	np	np	np	nn	nn	np	np	nn	--	nn	np	nn	nn	nn	nn	nn	np	np	nn	np	np	np	np	np	np	nn	np	np	nn	np	nn	nn	nn	np	nn	np	np	nn	nn	np	nn	np
25138-56_bb_r2_50	<nnxnp>	np	np	np	np	nn	np	nn	np	nn	nn	np	nn	np	nn	nn	nn	np	np	np	nn	np	nn	np	np	np	nn	nn	np	nn	np	--	nn	np	nn	np	np	--	nn	nn	nn	np	nn	np	nn	nn	nn	nn	nn
2515-156_bb_r2_79	<nnxnp>	np	np	nn	nn	nn	nn	np	np	np	nn	nn	np	nn	np	nn	nn	np	nn	np	np	np	nn	np	nn	nn	np	np	nn	nn	np	nn	nn	np	np	np	np	np	nn	nn	np	nn	nn	nn	nn	nn	nn	nn	nn
25166-56_bb_51	<nnxnp>	np	nn	--	np	nn	np	nn	--	np	nn	np	np	np	np	np	np	nn	np	nn	np	nn	np	nn	np	nn	nn	np	nn	nn	np	--	np	np	np	np	np	nn	--	nn	nn	nn	nn	--	nn	np	nn	np	nn
25166-56_bb_r2_6	<nnxnp>	np	nn	--	np	nn	np	--	--	np	nn	np	np	np	np	np	np	nn	np	nn	np	nn	np	nn	np	nn	nn	np	np	nn	np	--	np	np	np	np	np	nn	--	nn	nn	nn	nn	--	--	np	nn	np	nn
25166-56_bb_r2_83	<nnxnp>	np	nn	--	np	nn	np	--	--	np	nn	np	np	np	np	np	np	nn	np	nn	np	nn	np	nn	np	nn	nn	np	np	nn	np	--	np	np	np	np	np	nn	--	nn	nn	nn	nn	--	--	np	nn	np	nn
25181-56_bb_r2_49	<nnxnp>	nn	nn	np	nn	nn	np	np	nn	np	nn	np	--	nn	np	np	np	nn	np	nn	--	np	np	nn	np	np	nn	nn	nn	np	nn	np	np	nn	nn	nn	nn	nn	np	--	np	np	nn	--	np	np	np	np	np
25208-56_bb_r2_3	<nnxnp>	np	np	nn	nn	nn	nn	nn	np	np	nn	nn	np	nn	np	nn	nn	np	nn	np	np	np	nn	np	nn	nn	np	np	nn	nn	nn	nn	nn	np	np	np	np	np	nn	nn	np	nn	nn	nn	nn	nn	nn	nn	nn
25208-56_bb_r2_51	<nnxnp>	np	np	nn	nn	nn	nn	nn	np	np	nn	nn	np	nn	np	nn	nn	np	nn	np	np	np	nn	np	nn	nn	np	np	nn	nn	nn	nn	nn	np	np	np	np	np	nn	nn	np	nn	nn	nn	nn	nn	nn	nn	nn
25233-56_bb_50	<nnxnp>	nn	np	np	np	np	np	np	nn	np	nn	np	nn	nn	np	np	nn	np	np	nn	nn	np	nn	np	np	nn	nn	np	np	np	nn	np	np	nn	nn	np	np	nn	np	np	nn	nn	nn	nn	nn	nn	nn	nn	nn
25233-56_bb_56	<nnxnp>	nn	np	np	np	np	np	np	nn	np	nn	np	nn	nn	np	np	nn	np	np	nn	nn	np	nn	np	np	nn	nn	np	np	np	nn	np	np	nn	nn	np	np	nn	np	np	nn	nn	nn	nn	nn	nn	nn	nn	nn
25239-56_bb_r2_45	<nnxnp>	nn	nn	nn	nn	np	nn	nn	np	np	np	nn	np	nn	np	np	np	nn	nn	nn	np	nn	np	nn	nn	nn	np	np	nn	np	nn	nn	np	nn	np	nn	nn	np	np	np	np	nn	np	nn	np	np	np	np	np
25245-56_bb_r2_75	<nnxnp>	nn	nn	nn	np	nn	nn	nn	np	np	nn	np	np	nn	np	np	nn	nn	np	nn	np	nn	np	nn	np	nn	nn	np	np	nn	np	nn	np	np	np	np	np	nn	nn	nn	nn	nn	nn	nn	nn	np	nn	np	nn
25261-56_bb_34	<nnxnp>	nn	np	nn	nn	nn	np	nn	np	np	np	nn	--	nn	np	nn	np	nn	np	nn	np	np	np	np	np	--	nn	np	nn	nn	--	np	nn	nn	nn	nn	np	nn	np	np	--	np	np	np	np	--	--	nn	np
25291-56_bb_61	<nnxnp>	np	nn	nn	nn	np	np	nn	--	np	np	nn	np	nn	np	np	np	nn	np	nn	nn	nn	np	np	--	nn	nn	np	nn	np	nn	np	np	--	nn	--	np	nn	nn	nn	np	np	nn	np	--	--	np	np	np
25291-56_bb_82	<nnxnp>	nn	np	np	np	nn	nn	np	--	nn	nn	np	nn	np	nn	nn	nn	nn	nn	np	np	np	nn	nn	nn	np	np	nn	np	nn	np	nn	nn	--	np	--	nn	np	np	np	nn	nn	np	nn	--	--	nn	nn	nn
25291-56_bb_86	<nnxnp>	nn	np	np	np	nn	nn	np	--	nn	nn	np	nn	np	nn	nn	nn	nn	nn	np	np	np	nn	nn	nn	np	np	nn	np	nn	np	nn	nn	--	np	--	nn	np	np	np	nn	nn	np	nn	--	--	nn	nn	nn
25310-56_bb_49	<nnxnp>	np	np	nn	np	nn	nn	np	nn	np	np	np	np	np	np	--	np	np	np	np	nn	np	np	np	np	nn	np	np	nn	nn	nn	nn	np	nn	np	nn	np	np	nn	nn	nn	nn	nn	nn	nn	nn	nn	np	nn
25310-56_bb_r2_14	<nnxnp>	np	np	nn	np	nn	nn	np	nn	np	np	np	np	np	np	--	np	np	np	np	nn	np	np	np	np	nn	np	np	nn	nn	nn	nn	np	nn	np	nn	np	np	nn	nn	nn	nn	nn	nn	nn	nn	nn	np	nn
25310-56_bb_r2_4	<nnxnp>	np	np	nn	np	nn	nn	np	nn	np	np	np	np	np	np	--	np	np	np	np	nn	np	np	np	np	nn	np	np	nn	nn	nn	nn	np	nn	np	nn	np	np	nn	nn	nn	nn	nn	nn	nn	nn	nn	np	nn
25310-56_bb_r2_7	<nnxnp>	np	np	nn	np	nn	nn	np	nn	np	np	np	np	np	np	--	np	np	np	np	nn	np	np	np	np	nn	np	np	nn	nn	nn	nn	np	nn	np	nn	np	np	nn	nn	nn	nn	nn	nn	nn	nn	nn	np	nn
25319-56_bb_78	<nnxnp>	nn	np	np	np	nn	nn	nn	np	np	nn	np	nn	np	np	np	nn	nn	nn	np	np	nn	nn	nn	nn	nn	np	np	nn	nn	np	nn	nn	nn	np	np	np	nn	nn	nn	nn	nn	nn	nn	nn	nn	nn	np	nn
25395-56_bb_r2_10	<nnxnp>	nn	nn	np	nn	nn	nn	nn	np	np	np	--	--	np	nn	np	nn	--	nn	nn	np	np	np	np	np	np	--	nn	np	nn	nn	nn	nn	nn	np	np	nn	nn	np	np	np	np	nn	nn	nn	nn	np	np	np
25410-56_bb_r2_40	<nnxnp>	np	nn	np	nn	nn	np	nn	--	nn	nn	np	np	nn	nn	np	np	nn	np	np	nn	np	np	np	nn	nn	np	np	np	np	nn	nn	np	nn	nn	nn	np	nn	np	np	np	np	np	np	np	np	np	np	nn
25415-56_bb_r2_16	<nnxnp>	np	np	nn	np	nn	nn	np	nn	np	np	np	np	nn	np	np	np	np	np	np	nn	np	np	np	np	nn	np	np	nn	nn	nn	nn	np	nn	np	nn	np	np	nn	nn	nn	nn	nn	nn	nn	nn	nn	nn	nn
25447-56_bb_r2_64	<nnxnp>	np	np	--	np	np	np	np	nn	nn	nn	nn	--	nn	np	nn	np	--	np	--	nn	nn	nn	nn	nn	nn	nn	np	nn	np	np	--	np	np	nn	nn	np	np	nn	nn	nn	nn	np	np	nn	--	nn	nn	nn
25468-55_bb_r2_69	<nnxnp>	nn	nn	--	np	nn	nn	nn	np	--	--	np	nn	np	nn	np	nn	nn	nn	--	np	np	np	np	np	np	np	np	nn	nn	nn	nn	--	np	np	np	nn	--	np	np	nn	np	--	nn	--	nn	--	np	np
2548-156_bb_16	<nnxnp>	nn	nn	np	np	nn	np	nn	nn	nn	nn	np	nn	nn	nn	nn	nn	np	nn	np	np	np	nn	nn	nn	np	np	nn	np	nn	np	nn	nn	nn	np	np	nn	np	np	np	nn	np	np	np	nn	np	nn	nn	np
2548-156_bb_18	<nnxnp>	nn	nn	np	np	nn	np	nn	nn	nn	nn	np	nn	nn	nn	nn	nn	np	nn	np	np	np	nn	nn	nn	np	np	nn	np	nn	np	nn	nn	nn	np	np	nn	np	np	np	nn	np	np	np	nn	np	nn	nn	np
2548-156_bb_69	<nnxnp>	np	np	nn	nn	np	nn	np	np	np	np	nn	np	np	np	np	np	nn	np	nn	nn	nn	np	np	np	nn	nn	np	nn	np	nn	np	np	np	nn	nn	np	nn	nn	nn	np	nn	nn	nn	np	nn	np	np	nn
25540-55_bb_r2_23	<nnxnp>	np	nn	np	np	nn	nn	np	nn	np	np	--	--	nn	np	nn	np	--	nn	nn	np	np	nn	np	np	np	nn	nn	--	np	np	np	nn	nn	np	--	np	np	nn	np	nn	nn	nn	nn	nn	nn	nn	nn	np
25540-55_bb_r2_40	<nnxnp>	np	nn	np	np	nn	nn	np	nn	np	np	--	--	nn	np	nn	np	--	nn	nn	np	np	nn	np	np	np	nn	nn	--	np	np	np	nn	nn	np	--	np	np	nn	np	nn	nn	nn	nn	nn	nn	nn	nn	np
25554-55_bb_26	<nnxnp>	nn	nn	np	np	np	np	nn	np	nn	--	nn	nn	nn	nn	nn	np	nn	nn	nn	--	np	np	nn	np	np	np	nn	nn	np	np	np	--	np	nn	--	nn	nn	nn	nn	np	nn	nn	nn	nn	np	nn	np	nn
25557-55_bb_55	<nnxnp>	np	np	nn	nn	nn	np	nn	np	nn	np	nn	nn	nn	np	nn	np	nn	np	np	nn	np	np	np	nn	np	nn	np	nn	np	nn	nn	nn	nn	np	np	nn	np	np	np	np	nn	nn	np	nn	nn	np	nn	nn
255854-1_bb_33	<nnxnp>	nn	nn	nn	np	nn	np	nn	nn	np	np	np	nn	np	nn	np	nn	np	nn	np	--	nn	np	--	--	nn	nn	nn	nn	nn	np	nn	np	np	np	np	nn	nn	nn	np	np	np	np	nn	nn	--	np	np	np
25611-55_bb_r2_6	<nnxnp>	nn	nn	np	np	np	np	np	nn	nn	nn	nn	np	np	np	nn	np	nn	np	np	nn	nn	nn	nn	np	nn	np	nn	nn	np	np	np	nn	np	nn	np	np	np	nn	nn	nn	nn	nn	np	np	np	nn	nn	nn
25611-55_bb_r2_72	<nnxnp>	np	np	nn	nn	nn	nn	nn	np	np	np	np	nn	nn	nn	np	nn	np	nn	nn	np	nn	np	np	nn	np	nn	nn	np	nn	nn	nn	np	nn	np	nn	nn	nn	np	np	np	np	np	nn	nn	nn	nn	np	np
25628-55_bb_53	<nnxnp>	--	np	nn	nn	np	np	np	nn	np	np	nn	nn	nn	np	nn	np	nn	--	np	nn	np	nn	np	np	nn	nn	nn	np	np	np	np	np	nn	nn	nn	nn	--	nn	np	nn	nn	nn	nn	nn	np	nn	np	nn
25628-55_bb_r2_91	<nnxnp>	--	nn	np	np	nn	nn	nn	np	nn	nn	np	np	np	nn	np	nn	np	np	nn	np	nn	np	nn	nn	--	np	np	nn	nn	nn	nn	nn	np	np	np	np	nn	np	nn	np	np	np	np	np	nn	np	nn	np
25645-55_bb_45	<nnxnp>	np	nn	nn	np	np	np	--	np	np	np	nn	np	--	np	np	nn	nn	np	np	np	nn	np	np	nn	np	nn	nn	nn	np	nn	nn	np	nn	nn	np	np	nn	np	np	nn	nn	nn	np	np	nn	np	nn	nn
25654-55_bb_36	<nnxnp>	nn	nn	nn	nn	nn	np	nn	nn	--	np	np	np	--	nn	np	np	np	np	--	nn	np	nn	nn	np	np	nn	nn	nn	np	np	nn	nn	nn	--	nn	np	np	np	np	--	nn	np	np	np	--	nn	np	np
25654-55_bb_r2_4	<nnxnp>	nn	nn	nn	nn	nn	np	nn	nn	--	np	np	np	--	nn	np	np	np	np	--	nn	np	nn	nn	np	np	nn	nn	nn	np	np	nn	nn	nn	--	nn	np	np	np	np	--	nn	np	np	np	--	nn	np	np
25654-55_bb_r2_40	<nnxnp>	nn	nn	nn	nn	nn	np	nn	nn	--	np	np	np	--	nn	np	np	np	np	--	nn	np	nn	nn	np	np	nn	nn	nn	np	np	nn	nn	nn	--	nn	np	np	np	np	--	nn	np	np	np	--	nn	np	np
25654-55_bb_r2_42	<nnxnp>	nn	nn	nn	nn	nn	np	nn	nn	--	np	np	np	--	nn	np	np	np	np	--	nn	np	nn	nn	np	np	nn	nn	nn	np	np	nn	nn	nn	--	nn	np	np	np	np	--	nn	np	np	np	--	nn	np	np
2566-155_bb_r2_1	<nnxnp>	np	nn	nn	nn	--	np	np	nn	nn	np	--	--	nn	nn	np	--	--	nn	np	np	np	--	np	np	nn	np	--	--	nn	np	nn	np	np	np	--	--	nn	nn	np	--	--	nn	np	nn	nn	nn	nn	nn
2566-155_bb_r2_2	<nnxnp>	np	nn	nn	nn	--	np	np	nn	nn	np	--	--	nn	nn	np	--	--	nn	np	np	np	--	np	np	nn	np	--	--	nn	np	nn	np	np	np	--	--	nn	nn	np	--	--	nn	np	nn	nn	nn	nn	nn
25684-55_bb_r2_88	<nnxnp>	np	np	nn	nn	nn	nn	nn	nn	np	np	nn	nn	np	np	np	np	np	nn	nn	nn	np	np	np	nn	nn	np	nn	np	nn	nn	nn	np	nn	nn	np	np	np	np	np	nn	np	nn	nn	np	np	nn	np	np
25693-55_bb_63	<nnxnp>	nn	np	nn	np	np	np	nn	np	np	nn	np	np	nn	np	nn	np	np	np	nn	nn	np	nn	nn	nn	np	np	nn	np	nn	np	nn	nn	nn	np	np	np	np	nn	np	np	np	nn	nn	np	nn	np	nn	np
2570-155_bb_r2_49	<nnxnp>	np	np	np	nn	np	np	np	nn	np	np	np	nn	np	np	np	nn	nn	np	np	np	nn	np	np	np	np	nn	np	nn	np	nn	nn	np	nn	nn	nn	np	nn	np	np	nn	nn	np	np	nn	np	np	nn	np
25715-55_bb_r2_7	<nnxnp>	np	nn	--	--	nn	np	nn	--	--	--	np	np	--	nn	np	np	nn	--	np	nn	np	np	--	np	nn	np	np	np	np	np	nn	--	nn	nn	--	np	nn	nn	np	np	nn	--	nn	np	nn	np	nn	np
2583-155_bb_21	<nnxnp>	np	np	np	np	np	np	nn	nn	nn	np	np	nn	nn	np	nn	np	nn	np	np	np	np	np	nn	nn	np	nn	nn	nn	nn	nn	nn	np	nn	nn	np	nn	np	np	np	np	np	nn	nn	np	np	nn	np	nn
2583-155_bb_47	<nnxnp>	np	np	np	np	np	np	nn	nn	nn	np	np	nn	nn	np	nn	np	nn	np	np	np	np	np	nn	nn	np	nn	nn	nn	nn	nn	nn	np	nn	nn	np	nn	np	np	np	np	np	nn	nn	np	np	nn	np	nn
25836-55_bb_47	<nnxnp>	nn	nn	--	nn	nn	np	nn	nn	np	--	np	np	nn	np	--	np	--	nn	nn	nn	np	nn	nn	--	--	np	nn	np	nn	np	--	nn	--	np	--	np	np	np	--	nn	np	np	--	--	--	nn	--	nn
2584-155_bb_42	<nnxnp>	nn	nn	np	np	nn	nn	nn	np	np	np	np	nn	np	nn	np	nn	nn	nn	nn	np	np	np	np	np	np	np	np	np	nn	nn	nn	nn	np	np	np	nn	nn	np	np	nn	np	nn	nn	np	nn	np	np	np
25866-55_bb_18	<nnxnp>	np	nn	np	np	np	np	nn	nn	np	np	np	nn	nn	nn	np	--	nn	nn	--	--	nn	nn	nn	--	--	--	np	nn	np	nn	np	np	nn	nn	nn	np	nn	nn	--	np	np	nn	np	np	--	np	nn	nn
25866-55_bb_36	<nnxnp>	np	nn	np	np	np	np	nn	nn	np	np	np	nn	nn	nn	np	--	nn	nn	--	--	nn	nn	nn	--	--	--	np	nn	np	nn	np	np	nn	nn	nn	np	nn	nn	--	np	np	nn	np	np	--	np	nn	nn
25883-55_bb_r2_6	<nnxnp>	nn	nn	nn	np	np	nn	nn	np	nn	nn	nn	nn	np	nn	nn	nn	nn	nn	nn	np	np	np	nn	nn	nn	np	nn	nn	np	nn	nn	nn	nn	np	np	nn	np	np	nn	nn	np	np	--	np	np	np	nn	np
25886-55_bb_37	<nnxnp>	np	nn	np	nn	nn	np	nn	nn	nn	nn	np	nn	nn	nn	nn	nn	nn	nn	nn	nn	np	np	nn	np	np	nn	nn	nn	np	np	np	np	np	nn	np	nn	nn	nn	nn	np	nn	--	nn	nn	np	np	np	nn
25901-55_bb_54	<nnxnp>	np	np	nn	nn	np	np	nn	np	nn	np	nn	--	nn	np	np	np	np	np	np	np	np	np	np	np	np	nn	np	nn	nn	np	nn	np	nn	np	nn	np	nn	np	np	np	np	np	np	nn	--	nn	nn	np
25902-55_bb_57	<nnxnp>	nn	nn	--	nn	nn	np	--	nn	np	nn	nn	nn	--	nn	nn	nn	nn	--	nn	--	np	--	nn	np	np	nn	nn	nn	np	np	nn	np	np	nn	np	nn	nn	nn	nn	np	nn	nn	nn	nn	--	nn	np	nn
25902-55_bb_81	<nnxnp>	nn	nn	--	nn	nn	np	--	nn	np	nn	nn	nn	--	nn	nn	nn	nn	--	nn	--	np	--	nn	np	np	nn	nn	nn	np	np	nn	np	np	nn	np	nn	nn	nn	nn	np	nn	nn	nn	nn	--	nn	np	nn
25967-55_bb_r2_22	<nnxnp>	np	nn	np	np	np	np	nn	nn	np	np	np	np	nn	nn	np	np	nn	nn	nn	nn	nn	nn	nn	nn	np	nn	np	np	np	nn	np	np	nn	--	nn	np	nn	nn	nn	np	np	nn	np	np	nn	np	nn	nn
25970-55_bb_r2_43	<nnxnp>	np	np	nn	--	nn	np	np	np	--	np	np	np	nn	np	np	np	np	--	np	nn	np	nn	np	np	np	nn	nn	np	nn	np	np	np	nn	nn	nn	np	nn	nn	np	np	nn	nn	np	nn	--	nn	nn	nn
25979-55_bb_39	<nnxnp>	--	nn	nn	nn	np	--	--	nn	nn	nn	--	np	nn	nn	--	nn	nn	nn	np	np	--	nn	nn	--	--	np	np	nn	np	--	--	nn	np	np	np	nn	np	np	np	--	np	np	nn	np	--	np	np	np
2600-155_bb_65	<nnxnp>	np	nn	nn	np	nn	np	nn	np	np	nn	np	np	np	np	np	np	nn	np	nn	np	nn	np	nn	np	nn	nn	np	np	nn	np	nn	np	np	np	np	np	np	np	nn	nn	nn	nn	nn	np	np	nn	np	nn
26036-54_bb_24	<nnxnp>	nn	np	np	np	nn	np	np	nn	np	nn	np	np	np	np	np	np	nn	nn	np	np	nn	nn	nn	nn	nn	np	nn	np	nn	nn	nn	nn	nn	np	nn	nn	np	nn	np	np	np	np	nn	np	nn	nn	np	np
26036-54_bb_84	<nnxnp>	nn	np	np	np	nn	np	np	nn	np	nn	np	np	np	np	np	np	nn	nn	np	np	nn	nn	nn	nn	nn	np	nn	np	nn	nn	nn	nn	nn	np	nn	nn	np	nn	np	np	np	np	nn	np	nn	nn	np	np
2605-155_bb_r2_10	<nnxnp>	nn	nn	nn	nn	np	np	nn	--	--	np	nn	np	np	nn	nn	np	nn	np	nn	nn	np	np	np	np	np	nn	nn	np	np	nn	np	np	np	nn	nn	nn	np	np	np	nn	np	np	np	np	np	np	np	np
2606-155_bb_r2_15	<nnxnp>	nn	nn	np	np	nn	nn	nn	np	np	nn	--	--	--	np	nn	np	--	np	nn	nn	nn	nn	nn	np	np	nn	np	--	nn	nn	nn	nn	np	np	np	np	np	nn	nn	nn	np	np	nn	np	np	np	np	np
26082-54_bb_66	<nnxnp>	np	np	nn	nn	nn	np	nn	nn	np	np	np	nn	nn	nn	nn	np	np	nn	np	nn	np	np	nn	np	nn	nn	nn	nn	np	nn	np	nn	nn	np	np	np	np	np	np	nn	np	np	np	np	nn	np	np	nn
26104-54_bb_r2_18	<nnxnp>	np	np	nn	np	--	np	nn	np	np	np	np	np	nn	--	np	np	--	np	np	nn	nn	nn	np	np	np	nn	np	np	nn	--	np	np	np	--	nn	np	--	--	--	np	nn	nn	--	nn	np	nn	np	nn
2611-155_bb_r2_83	<nnxnp>	np	np	nn	nn	np	nn	nn	np	nn	nn	np	np	nn	np	nn	np	nn	nn	nn	nn	np	np	np	nn	np	np	nn	np	np	nn	np	nn	nn	nn	nn	nn	np	np	--	nn	nn	nn	np	--	nn	np	np	np
26138-54_bb_r2_20	<nnxnp>	nn	np	np	--	nn	np	np	np	--	nn	np	nn	np	np	nn	nn	np	nn	--	np	nn	--	nn	np	--	np	nn	np	np	nn	np	nn	nn	np	nn	nn	nn	nn	nn	nn	np	np	nn	nn	--	nn	np	--
26138-54_bb_r2_57	<nnxnp>	nn	np	np	--	nn	np	np	np	--	nn	np	nn	np	np	nn	nn	np	nn	--	np	nn	--	nn	np	--	np	nn	np	np	nn	np	nn	nn	np	nn	nn	nn	nn	nn	nn	np	np	nn	nn	--	nn	np	--
26148-54_bb_68	<nnxnp>	nn	nn	np	np	np	np	np	np	--	nn	np	np	nn	nn	nn	nn	nn	np	np	np	nn	nn	nn	np	np	nn	np	nn	np	np	np	--	np	np	nn	nn	nn	nn	nn	np	nn	np	np	nn	nn	np	nn	nn
26220-54_bb_67	<nnxnp>	nn	np	np	nn	nn	np	nn	np	np	np	nn	nn	nn	np	nn	np	nn	np	nn	np	np	np	np	np	np	nn	np	nn	nn	np	np	nn	nn	nn	nn	np	nn	np	np	nn	np	np	np	np	np	nn	nn	np
2624-155_bb_39	<nnxnp>	nn	nn	nn	np	nn	np	nn	np	np	np	nn	np	np	np	np	nn	nn	np	np	nn	np	np	np	nn	np	nn	nn	nn	np	nn	np	np	nn	nn	np	np	nn	np	np	nn	nn	nn	np	np	nn	np	nn	nn
2625-155_bb_60	<nnxnp>	np	np	np	np	nn	np	np	np	np	np	np	np	nn	np	np	np	np	np	np	nn	nn	nn	np	np	np	nn	nn	np	nn	np	np	np	nn	nn	nn	np	nn	nn	np	np	nn	nn	np	nn	np	nn	nn	nn
2625-155_bb_r2_78	<nnxnp>	np	np	np	np	--	np	np	np	np	np	--	--	nn	np	np	np	--	np	np	nn	nn	nn	np	np	np	nn	nn	--	nn	np	np	np	nn	nn	--	--	nn	nn	np	np	--	nn	np	nn	np	nn	nn	nn
26265-54_bb_84	<nnxnp>	nn	nn	nn	--	np	np	nn	np	np	np	nn	np	--	--	np	np	np	np	np	--	np	np	np	np	np	nn	np	nn	np	np	nn	np	np	nn	nn	np	np	np	np	np	np	nn	np	np	nn	nn	nn	np
2628-155_bb_53	<nnxnp>	nn	nn	np	np	np	nn	nn	np	np	np	np	nn	np	nn	np	nn	nn	nn	nn	np	np	np	np	np	np	np	np	nn	nn	nn	nn	nn	np	np	np	nn	nn	np	np	nn	np	nn	nn	np	nn	np	np	np
2628-155_bb_55	<nnxnp>	nn	nn	np	np	np	nn	nn	np	np	np	np	nn	np	nn	np	nn	nn	nn	nn	np	np	np	np	np	np	np	np	nn	nn	nn	nn	nn	np	np	np	nn	nn	np	np	nn	np	nn	nn	np	nn	np	np	np
26313-54_bb_r2_85	<nnxnp>	np	nn	nn	np	np	np	--	--	--	np	nn	--	np	np	np	nn	nn	np	np	np	np	np	np	nn	nn	nn	nn	nn	np	--	nn	nn	--	--	np	np	nn	np	np	--	nn	nn	np	--	nn	np	nn	nn
2632-155_bb_61	<nnxnp>	nn	nn	np	nn	nn	np	np	nn	np	nn	np	np	nn	np	np	np	nn	np	nn	np	np	np	nn	np	np	nn	nn	nn	np	nn	np	np	nn	nn	nn	nn	nn	np	np	np	np	np	np	np	np	np	np	np
26327-54_bb_27	<nnxnp>	nn	np	nn	np	np	nn	np	np	np	np	nn	nn	np	np	nn	nn	np	nn	nn	np	nn	nn	nn	np	np	nn	nn	nn	nn	np	np	nn	np	np	np	nn	np	nn	nn	nn	nn	nn	nn	nn	nn	nn	nn	np
26327-54_bb_r2_40	<nnxnp>	nn	np	nn	np	np	nn	np	np	np	np	nn	nn	np	np	nn	nn	np	nn	nn	np	nn	nn	nn	np	np	nn	nn	nn	nn	np	np	nn	np	np	np	nn	np	nn	nn	nn	nn	nn	nn	nn	nn	nn	nn	np
26329-54_bb_47	<nnxnp>	np	np	np	nn	np	np	nn	nn	nn	np	nn	nn	nn	np	np	np	np	np	np	np	np	np	np	np	np	nn	np	nn	np	nn	nn	np	nn	np	nn	np	nn	np	np	np	np	np	np	nn	nn	nn	nn	np
26329-54_bb_48	<nnxnp>	np	np	np	nn	np	np	nn	nn	nn	np	nn	nn	nn	np	np	np	np	np	np	np	np	np	np	np	np	nn	np	nn	np	nn	nn	np	nn	np	nn	np	nn	np	np	np	np	np	np	nn	nn	nn	nn	np
26334-54_bb_27	<nnxnp>	np	np	np	nn	nn	nn	--	nn	np	np	np	np	nn	np	np	nn	np	np	np	np	nn	nn	np	np	nn	nn	np	nn	nn	nn	nn	--	np	np	nn	np	nn	nn	np	nn	nn	nn	np	np	nn	np	nn	np
26355-54_bb_71	<nnxnp>	np	--	nn	nn	nn	np	nn	np	np	np	np	--	nn	nn	nn	np	np	nn	np	nn	nn	nn	np	nn	np	nn	nn	nn	np	nn	--	nn	nn	np	np	np	np	nn	nn	nn	nn	np	np	nn	nn	np	np	np
26355-54_bb_78	<nnxnp>	np	--	nn	nn	nn	np	nn	np	np	np	np	--	nn	nn	nn	np	np	nn	np	nn	nn	nn	np	nn	np	nn	nn	nn	np	nn	--	nn	nn	np	np	np	np	nn	nn	nn	nn	np	np	nn	nn	np	np	np
26355-54_bb_r2_44	<nnxnp>	np	--	nn	nn	nn	np	nn	np	np	--	np	--	nn	nn	nn	np	np	nn	np	nn	nn	nn	np	nn	np	nn	nn	nn	np	nn	--	nn	nn	np	np	np	np	nn	nn	nn	nn	np	np	nn	nn	np	np	np
26359-54_bb_36	<nnxnp>	np	np	np	nn	nn	nn	np	nn	np	np	np	np	nn	--	np	nn	np	np	--	--	nn	nn	np	np	np	nn	np	nn	nn	np	np	np	np	--	nn	np	nn	nn	np	nn	nn	nn	np	nn	nn	np	np	nn
26388-54_bb_37	<nnxnp>	nn	nn	--	nn	np	nn	--	--	np	--	nn	--	np	np	nn	nn	nn	np	--	np	nn	nn	nn	np	nn	np	np	nn	nn	np	--	--	np	nn	--	nn	np	nn	--	nn	nn	nn	--	--	--	--	nn	nn
26438-54_bb_36	<nnxnp>	nn	np	nn	--	np	nn	nn	nn	nn	np	nn	np	nn	nn	nn	np	nn	np	nn	nn	nn	nn	np	nn	np	nn	np	np	nn	nn	nn	np	np	nn	nn	np	nn	np	np	np	np	np	nn	np	--	--	nn	nn
26438-54_bb_72	<nnxnp>	nn	np	nn	--	np	nn	nn	nn	nn	np	nn	np	nn	nn	nn	np	nn	np	nn	nn	nn	nn	np	nn	np	nn	np	np	nn	nn	nn	np	np	nn	nn	np	nn	np	np	np	np	np	nn	np	--	--	nn	nn
26446-54_bb_r2_62	<nnxnp>	nn	np	nn	nn	nn	nn	np	np	nn	nn	nn	np	np	np	nn	nn	np	--	np	np	np	np	np	np	--	np	nn	np	nn	np	nn	nn	np	np	np	nn	np	np	np	nn	nn	np	nn	nn	--	nn	np	nn
26449-54_bb_56	<nnxnp>	nn	nn	np	np	nn	nn	nn	np	np	nn	np	nn	nn	np	nn	np	nn	np	nn	nn	nn	nn	nn	np	--	nn	np	np	nn	nn	nn	np	np	np	np	np	np	nn	nn	nn	np	np	--	np	--	np	--	np
26453-54_bb_31	<nnxnp>	--	nn	np	np	--	--	nn	np	np	nn	np	np	np	np	nn	np	nn	np	--	nn	nn	np	nn	np	np	nn	np	np	--	nn	--	nn	np	nn	np	np	np	nn	nn	nn	np	np	nn	np	np	np	np	np
26467-54_bb_23	<nnxnp>	np	nn	nn	--	--	np	--	np	--	--	--	np	--	np	np	np	nn	--	nn	np	nn	np	nn	np	--	nn	np	np	--	np	--	np	np	np	np	np	np	np	nn	nn	nn	nn	--	np	np	--	np	nn
2649-154_bb_56	<nnxnp>	np	nn	np	nn	np	nn	nn	nn	np	nn	nn	np	np	np	np	np	nn	np	np	nn	np	np	np	nn	np	nn	np	nn	nn	nn	nn	np	np	np	np	nn	np	np	np	np	nn	nn	nn	nn	np	np	nn	np
26517-54_bb_54	<nnxnp>	nn	nn	np	np	np	np	nn	--	--	np	np	--	np	nn	np	np	nn	np	nn	nn	nn	--	nn	np	np	nn	nn	np	np	nn	np	np	nn	--	nn	nn	nn	np	np	nn	np	np	np	--	np	np	np	np
26531-54_bb_32	<nnxnp>	nn	np	--	nn	np	np	np	--	np	np	nn	np	np	np	nn	nn	np	np	np	nn	np	np	nn	np	--	nn	np	nn	np	np	np	np	np	np	np	nn	nn	nn	np	nn	nn	nn	nn	nn	--	np	nn	np
26539-54_bb_51	<nnxnp>	nn	nn	nn	nn	nn	np	np	np	nn	nn	np	np	nn	nn	np	np	nn	nn	np	nn	np	np	np	nn	nn	np	nn	nn	nn	nn	np	nn	np	np	np	np	nn	--	np	np	nn	nn	nn	np	np	nn	np	nn
2654-154_bb_57	<nnxnp>	nn	np	np	np	np	np	nn	nn	nn	np	np	nn	np	np	nn	np	nn	--	nn	nn	nn	nn	nn	nn	np	nn	nn	nn	nn	np	np	nn	np	np	np	nn	np	np	np	nn	np	np	nn	np	nn	nn	nn	np
26571-54_bb_32	<nnxnp>	--	nn	np	--	nn	nn	--	--	np	nn	nn	np	np	nn	np	--	np	np	np	nn	nn	np	np	np	nn	nn	np	--	nn	np	--	np	nn	np	np	np	nn	nn	nn	np	np	nn	nn	nn	np	nn	nn	nn
2658-154_bb_70	<nnxnp>	nn	nn	nn	nn	np	np	nn	np	nn	np	nn	np	nn	np	np	np	np	np	np	np	np	np	np	np	np	nn	np	nn	np	np	nn	np	np	nn	nn	np	np	np	np	np	np	nn	np	np	nn	nn	nn	np
2658-154_bb_r2_75	<nnxnp>	nn	nn	--	nn	--	np	nn	np	nn	np	--	--	nn	--	np	--	--	np	np	np	np	--	np	np	np	nn	--	--	np	np	nn	np	np	nn	--	--	np	np	np	--	--	nn	np	np	nn	nn	nn	--
2662-154_bb_33	<nnxnp>	nn	np	nn	nn	np	np	nn	nn	nn	nn	nn	nn	np	nn	np	nn	np	np	np	nn	nn	np	nn	nn	nn	nn	np	nn	nn	nn	nn	np	np	nn	np	nn	nn	np	nn	np	np	np	np	nn	nn	np	np	nn
26620-54_bb_r2_68	<nnxnp>	nn	nn	--	--	nn	np	np	np	nn	nn	np	--	nn	nn	np	np	nn	nn	np	np	np	np	np	nn	--	np	nn	nn	nn	--	np	nn	np	np	np	np	nn	np	np	np	--	np	--	np	--	--	np	np
2664-154_bb_66	<nnxnp>	np	nn	np	np	nn	nn	np	np	np	np	np	np	nn	np	nn	np	nn	nn	nn	np	np	nn	np	np	np	np	nn	np	np	np	np	nn	nn	np	nn	np	np	nn	np	nn	nn	nn	nn	np	np	nn	nn	np
2664-154_bb_r2_10	<nnxnp>	nn	np	nn	nn	--	np	nn	nn	nn	nn	--	--	np	--	np	--	--	np	np	nn	nn	--	nn	nn	nn	nn	--	--	nn	nn	nn	np	np	nn	--	--	nn	np	nn	--	--	np	np	nn	nn	np	np	--
2664-154_bb_r2_9	<nnxnp>	nn	np	nn	nn	--	np	nn	nn	nn	nn	--	--	np	--	np	--	--	np	np	nn	nn	--	nn	nn	nn	nn	--	--	nn	nn	nn	np	np	nn	--	--	nn	np	nn	--	--	np	np	nn	nn	np	np	--
26669-53_bb_27	<nnxnp>	np	np	--	np	--	np	np	--	--	np	np	--	nn	np	np	np	np	np	np	nn	np	nn	np	np	np	nn	nn	np	nn	np	np	np	nn	nn	nn	np	nn	nn	--	np	nn	--	np	nn	np	nn	nn	nn
26669-53_bb_r2_85	<nnxnp>	nn	nn	--	nn	--	nn	nn	--	--	nn	nn	--	np	nn	nn	nn	nn	nn	nn	np	nn	np	nn	nn	nn	np	np	nn	np	nn	nn	nn	np	np	np	nn	np	np	--	nn	np	--	nn	np	nn	np	np	np
26691-53_bb_13	<nnxnp>	np	np	np	nn	np	np	np	--	np	np	np	nn	np	np	np	nn	nn	--	np	nn	nn	np	np	np	np	nn	np	nn	np	nn	nn	np	nn	nn	nn	np	nn	np	np	nn	nn	np	np	nn	--	np	nn	np
26691-53_bb_66	<nnxnp>	np	np	np	nn	np	np	np	--	np	np	np	nn	np	np	np	nn	nn	--	np	nn	nn	np	np	np	np	nn	np	nn	np	nn	nn	np	nn	nn	nn	np	nn	np	np	nn	nn	np	np	nn	--	np	nn	np
2670-154_bb_74	<nnxnp>	np	np	nn	nn	nn	np	nn	np	np	np	np	np	nn	nn	nn	np	np	nn	np	nn	nn	nn	np	np	np	nn	nn	nn	np	nn	np	nn	nn	np	nn	np	np	nn	np	nn	nn	np	np	np	nn	np	np	np
26702-53_bb_60	<nnxnp>	nn	nn	np	np	nn	np	np	nn	nn	nn	np	np	--	nn	np	np	nn	np	nn	nn	np	np	nn	np	np	nn	nn	np	np	nn	np	np	nn	nn	nn	nn	nn	np	np	nn	np	np	np	np	np	np	np	np
26702-53_bb_r2_3	<nnxnp>	nn	nn	np	np	nn	np	np	nn	nn	nn	np	np	--	nn	np	np	nn	np	nn	nn	np	np	nn	np	np	nn	nn	np	np	nn	np	np	nn	nn	nn	nn	nn	np	np	nn	np	np	np	np	np	np	np	np
26741-53_bb_30	<nnxnp>	nn	np	np	np	np	np	nn	nn	nn	np	np	nn	np	np	nn	np	nn	np	nn	nn	nn	nn	nn	nn	np	nn	nn	nn	nn	nn	np	nn	np	nn	np	nn	np	np	np	nn	np	np	np	np	nn	nn	nn	np
26741-53_bb_66	<nnxnp>	nn	np	np	np	np	np	nn	nn	nn	np	np	nn	np	np	nn	np	nn	np	nn	nn	nn	nn	nn	nn	np	nn	nn	nn	nn	nn	np	nn	np	nn	np	nn	np	np	np	nn	np	np	np	np	nn	nn	nn	np
26741-53_bb_75	<nnxnp>	nn	np	np	np	np	np	nn	nn	nn	np	np	nn	np	np	nn	np	nn	np	nn	nn	nn	nn	nn	nn	np	nn	nn	nn	nn	nn	np	nn	np	nn	np	nn	np	np	np	nn	np	np	np	np	nn	nn	nn	np
26768-53_bb_57	<nnxnp>	np	nn	--	nn	np	nn	nn	nn	np	nn	nn	np	np	--	np	np	nn	np	np	nn	np	np	np	nn	np	nn	np	nn	nn	nn	nn	np	np	np	np	nn	np	np	np	np	nn	nn	nn	np	np	np	nn	np
26768-53_bb_r2_44	<nnxnp>	np	nn	--	nn	np	nn	nn	nn	np	nn	nn	np	np	--	np	np	nn	np	np	nn	np	np	np	nn	np	nn	np	nn	nn	nn	nn	np	np	np	np	nn	np	np	np	np	nn	nn	nn	np	np	np	nn	np
26852-53_bb_36	<nnxnp>	nn	nn	nn	np	nn	nn	np	--	np	nn	np	nn	np	np	nn	nn	np	np	np	--	nn	np	nn	np	nn	--	nn	np	np	np	nn	np	np	nn	nn	nn	nn	np	nn	np	nn	np	nn	nn	np	--	nn	nn
26875-53_bb_72	<nnxnp>	np	nn	np	--	np	np	np	nn	nn	nn	--	np	np	np	nn	np	nn	np	np	nn	nn	nn	nn	np	nn	nn	np	nn	np	np	np	--	np	nn	np	np	np	nn	nn	nn	nn	nn	nn	np	np	nn	nn	nn
26894-53_bb_55	<nnxnp>	nn	nn	nn	nn	nn	np	np	np	nn	nn	np	--	nn	nn	np	np	nn	nn	np	np	np	np	np	nn	nn	np	nn	nn	nn	nn	np	nn	np	np	np	np	nn	np	np	np	nn	--	nn	np	np	nn	np	nn
26901-53_bb_r2_46	<nnxnp>	np	np	nn	--	np	np	nn	np	nn	np	nn	--	np	np	nn	np	nn	nn	np	np	np	np	np	nn	nn	nn	nn	np	nn	np	np	np	np	nn	nn	nn	np	nn	np	nn	nn	np	np	nn	np	nn	nn	nn
26906-53_bb_88	<nnxnp>	nn	nn	--	nn	np	np	--	--	np	nn	np	--	np	np	--	nn	nn	--	nn	--	--	nn	np	nn	--	--	np	nn	nn	np	nn	nn	np	np	nn	np	nn	nn	--	nn	np	nn	np	np	--	nn	np	nn
26914-53_bb_r2_50	<nnxnp>	nn	np	nn	np	np	np	np	nn	np	nn	nn	np	np	np	np	np	nn	nn	np	np	nn	nn	np	nn	nn	np	nn	np	nn	nn	nn	nn	nn	np	nn	nn	np	nn	np	np	np	np	nn	np	nn	nn	nn	np
26914-53_bb_r2_86	<nnxnp>	nn	np	nn	np	np	np	np	nn	np	nn	nn	np	np	np	np	np	nn	nn	np	np	nn	nn	np	nn	nn	np	nn	np	nn	nn	nn	nn	nn	np	nn	nn	np	nn	np	np	np	np	nn	np	nn	nn	nn	np
26943-53_bb_r2_17	<nnxnp>	nn	nn	--	np	nn	nn	nn	--	nn	nn	np	nn	nn	--	nn	np	np	nn	nn	np	np	np	nn	nn	np	nn	np	np	np	np	np	np	nn	--	nn	np	nn	nn	np	np	np	nn	nn	nn	np	np	np	nn
26979-53_bb_r2_2	<nnxnp>	np	np	--	nn	np	np	np	nn	nn	np	nn	nn	nn	nn	np	nn	np	nn	np	np	np	nn	--	nn	nn	np	nn	nn	np	np	np	np	nn	np	np	nn	nn	nn	--	np	nn	nn	np	nn	nn	nn	nn	nn
2698-154_bb_33	<nnxnp>	np	nn	np	nn	np	nn	nn	nn	np	np	np	nn	nn	np	np	np	np	np	np	np	nn	nn	nn	np	np	np	np	np	nn	nn	nn	np	np	np	np	np	nn	np	np	nn	nn	nn	nn	nn	np	nn	np	np
2698-154_bb_r2_55	<nnxnp>	np	nn	np	nn	np	nn	nn	nn	np	np	--	--	nn	np	np	np	--	np	np	np	nn	nn	nn	np	np	np	np	--	nn	nn	nn	np	np	np	--	np	nn	np	np	nn	nn	nn	nn	nn	np	nn	np	np
26990-53_bb_81	<nnxnp>	np	np	nn	np	np	nn	np	nn	nn	nn	np	nn	nn	nn	nn	np	np	nn	nn	np	nn	nn	np	np	nn	nn	np	nn	np	nn	np	np	nn	np	nn	nn	np	nn	np	np	nn	nn	np	nn	nn	nn	np	nn
2700-153_bb_r2_2	<nnxnp>	nn	nn	nn	nn	nn	np	nn	nn	np	np	--	--	np	nn	np	np	--	np	np	nn	np	nn	nn	np	np	nn	nn	--	np	np	nn	nn	nn	np	--	np	np	np	np	nn	nn	np	np	np	nn	nn	np	np
2700-153_bb_r2_47	<nnxnp>	np	np	np	np	np	nn	np	np	nn	nn	--	--	nn	np	nn	nn	--	nn	nn	np	nn	np	np	nn	nn	np	np	--	nn	nn	np	np	np	nn	--	nn	nn	nn	nn	np	np	nn	nn	nn	np	np	nn	nn
27005-53_bb_r2_6	<nnxnp>	nn	np	--	np	np	np	np	--	nn	np	nn	np	np	np	nn	np	nn	np	np	np	np	nn	np	nn	nn	--	np	nn	nn	nn	np	np	nn	nn	nn	nn	np	np	np	np	nn	--	np	np	nn	np	nn	nn
27036-53_bb_55	<nnxnp>	np	np	nn	nn	np	np	--	np	nn	np	nn	nn	nn	--	np	np	np	np	np	np	np	np	np	np	np	nn	np	nn	nn	np	nn	np	nn	np	nn	np	nn	np	np	np	np	np	np	nn	nn	--	nn	np
27051-53_bb_r2_45	<nnxnp>	nn	np	nn	nn	np	nn	nn	np	np	np	nn	np	nn	np	np	np	nn	nn	nn	np	nn	np	np	nn	nn	np	np	nn	np	nn	nn	np	nn	np	nn	nn	np	np	np	np	nn	np	nn	np	np	np	nn	np
27051-53_bb_r2_89	<nnxnp>	np	nn	np	np	nn	--	np	nn	nn	nn	np	nn	np	nn	nn	nn	np	np	np	nn	np	nn	nn	np	np	nn	nn	np	nn	np	np	nn	np	nn	np	np	nn	nn	nn	nn	np	nn	np	nn	nn	nn	np	nn
2706-153_bb_r2_23	<nnxnp>	np	np	np	np	--	nn	np	np	np	nn	nn	np	nn	np	nn	nn	np	nn	np	np	np	nn	nn	nn	nn	np	np	nn	nn	np	nn	nn	np	np	np	np	nn	nn	nn	nn	nn	nn	nn	nn	nn	nn	nn	nn
2706-153_bb_r2_95	<nnxnp>	nn	nn	nn	nn	--	np	nn	nn	nn	np	np	nn	np	nn	np	np	nn	np	nn	nn	nn	np	np	np	np	nn	nn	np	np	nn	np	np	nn	nn	nn	nn	np	np	np	np	np	np	np	np	np	np	np	np
2708-153_bb_40	<nnxnp>	nn	nn	nn	nn	np	nn	nn	nn	nn	np	nn	np	nn	nn	nn	np	nn	np	nn	nn	nn	nn	np	nn	np	nn	np	nn	nn	nn	nn	np	np	nn	np	np	nn	np	np	np	np	np	nn	np	nn	np	nn	nn
2708-153_bb_r2_37	<nnxnp>	np	np	np	np	nn	np	np	np	np	nn	--	--	np	np	np	nn	--	nn	np	np	np	np	nn	np	nn	np	nn	--	np	np	np	nn	nn	np	--	nn	np	nn	nn	nn	nn	nn	np	nn	np	nn	np	np
2708-153_bb_r2_53	<nnxnp>	np	np	np	np	nn	np	np	np	np	nn	--	--	np	np	np	nn	--	nn	np	np	np	np	nn	np	nn	np	nn	--	np	np	np	nn	nn	np	--	nn	np	nn	nn	nn	nn	nn	np	nn	np	nn	np	np
27113-53_bb_79	<nnxnp>	np	np	nn	np	np	np	--	nn	np	np	np	--	--	nn	nn	nn	np	np	np	nn	np	np	nn	np	nn	np	nn	nn	nn	nn	--	--	nn	np	nn	np	np	nn	--	np	np	np	np	--	np	nn	np	--
271312-1_bb_r2_2	<nnxnp>	np	nn	np	np	np	np	nn	nn	np	np	--	--	nn	nn	np	np	--	nn	nn	nn	nn	nn	nn	nn	np	nn	np	nn	np	nn	np	np	nn	nn	nn	np	nn	nn	nn	np	np	nn	np	np	nn	nn	nn	nn
271312-1_bb_r2_5	<nnxnp>	np	nn	np	np	np	np	nn	nn	np	np	--	--	nn	nn	np	np	--	nn	nn	nn	nn	nn	nn	nn	np	nn	np	nn	np	nn	np	np	nn	nn	nn	np	nn	nn	nn	np	np	nn	np	np	nn	nn	nn	nn
271312-1_bb_r2_6	<nnxnp>	np	nn	np	np	np	np	nn	nn	np	np	--	--	nn	nn	np	np	--	nn	nn	nn	nn	nn	nn	nn	np	nn	np	nn	np	nn	np	np	nn	nn	nn	np	nn	nn	nn	np	np	nn	np	np	nn	nn	nn	nn
27142-53_bb_67	<nnxnp>	nn	np	nn	nn	nn	nn	np	nn	np	nn	nn	nn	nn	np	nn	nn	np	np	np	np	nn	np	nn	nn	nn	nn	np	np	nn	nn	nn	np	nn	np	nn	np	nn	nn	np	nn	nn	nn	np	nn	nn	np	np	np
27142-53_bb_79	<nnxnp>	np	nn	np	np	np	np	nn	np	nn	np	np	np	np	nn	np	np	nn	nn	nn	nn	np	nn	np	np	np	np	nn	nn	np	np	--	nn	np	nn	np	nn	np	np	nn	np	np	np	nn	np	np	nn	nn	nn
27177-53_bb_r2_3	<nnxnp>	nn	nn	np	np	nn	np	nn	--	nn	nn	np	nn	nn	nn	--	nn	nn	--	--	np	np	np	nn	nn	np	np	nn	np	nn	np	nn	np	nn	np	nn	nn	np	np	np	nn	np	np	np	--	np	nn	nn	np
27177-53_bb_r2_8	<nnxnp>	nn	nn	np	np	nn	np	nn	--	nn	nn	np	nn	nn	nn	--	nn	nn	--	--	np	np	np	nn	nn	np	np	nn	np	nn	np	nn	np	nn	np	nn	nn	np	np	np	nn	np	np	np	--	np	nn	nn	np
27198-53_bb_13	<nnxnp>	nn	nn	np	np	nn	np	nn	nn	nn	nn	np	nn	nn	nn	nn	nn	np	nn	np	np	np	np	nn	nn	np	np	nn	np	nn	np	nn	nn	nn	np	nn	nn	np	np	np	nn	np	np	--	--	np	nn	nn	np
27198-53_bb_21	<nnxnp>	np	np	nn	nn	np	nn	np	np	np	np	nn	np	np	np	np	np	nn	np	nn	nn	nn	nn	np	np	nn	nn	np	nn	np	nn	np	np	np	nn	np	np	nn	nn	nn	np	nn	nn	nn	--	nn	np	np	nn
27201-53_bb_25	<nnxnp>	nn	nn	nn	--	np	np	nn	nn	--	--	--	nn	np	np	np	--	np	nn	np	--	nn	nn	nn	np	np	nn	nn	nn	np	nn	nn	np	nn	np	np	nn	np	np	np	nn	np	np	np	np	np	nn	np	np
27201-53_bb_36	<nnxnp>	nn	nn	nn	--	np	np	nn	nn	--	--	--	nn	np	np	np	--	np	nn	np	--	nn	nn	nn	np	np	nn	nn	nn	np	nn	nn	np	nn	np	np	nn	np	np	np	nn	np	np	np	np	np	nn	np	np
27204-53_bb_65	<nnxnp>	np	np	--	nn	--	np	nn	np	nn	nn	--	--	np	np	np	nn	nn	nn	nn	--	nn	np	np	np	--	nn	np	nn	--	--	--	nn	--	nn	np	nn	np	np	np	--	nn	np	--	--	np	nn	nn	np
27204-53_bb_74	<nnxnp>	np	np	--	nn	--	np	nn	np	nn	nn	--	--	np	np	np	nn	nn	nn	nn	--	nn	np	np	np	--	nn	np	nn	--	--	--	nn	--	nn	np	nn	np	np	np	--	nn	np	--	--	np	nn	nn	np
27209-53_bb_r2_12	<nnxnp>	np	np	np	np	nn	np	np	np	np	np	np	np	nn	np	np	np	np	np	np	nn	nn	nn	np	np	np	nn	np	np	nn	np	np	np	np	nn	nn	np	nn	nn	np	np	nn	nn	np	--	np	nn	np	nn
27209-53_bb_r2_41	<nnxnp>	nn	nn	nn	nn	np	nn	nn	nn	nn	nn	nn	nn	np	nn	nn	nn	nn	nn	nn	np	np	np	nn	nn	nn	np	nn	nn	--	nn	nn	nn	nn	np	np	nn	np	np	nn	nn	np	np	nn	--	nn	np	nn	np
27238-52_bb_34	<nnxnp>	nn	np	np	nn	nn	np	nn	np	--	np	nn	nn	nn	np	nn	nn	nn	--	nn	np	np	np	np	np	np	nn	np	nn	nn	--	np	nn	nn	nn	nn	np	nn	--	np	nn	np	np	np	--	np	--	nn	np
27241-52_bb_r2_23	<nnxnp>	nn	np	nn	nn	nn	np	--	nn	np	np	nn	nn	nn	np	nn	np	nn	np	nn	np	np	np	np	np	--	--	np	nn	nn	--	--	nn	nn	nn	nn	np	nn	np	np	nn	np	np	np	np	--	--	nn	--
2726-153_bb_r2_6	<nnxnp>	nn	nn	nn	np	nn	nn	np	np	nn	np	np	np	nn	np	nn	np	nn	nn	nn	np	np	np	np	np	np	np	nn	np	np	np	np	nn	np	np	nn	np	np	nn	np	nn	nn	nn	nn	np	np	nn	nn	np
2727-153_bb_37	<nnxnp>	np	np	np	np	np	np	nn	nn	np	np	nn	np	nn	nn	nn	np	nn	np	nn	nn	np	nn	nn	nn	nn	nn	nn	nn	nn	nn	np	np	nn	np	nn	nn	np	nn	np	np	np	nn	np	np	np	nn	np	np
2727-153_bb_59	<nnxnp>	np	np	np	np	np	np	nn	nn	np	np	nn	np	nn	nn	nn	np	nn	np	nn	nn	np	nn	nn	nn	nn	nn	nn	nn	nn	nn	np	np	nn	np	nn	nn	np	nn	np	np	np	nn	np	np	np	nn	np	np
27271-52_bb_r2_6	<nnxnp>	np	nn	nn	np	np	np	np	np	nn	np	nn	nn	np	--	np	nn	nn	np	np	nn	nn	np	np	nn	np	nn	nn	nn	np	nn	--	np	nn	nn	nn	np	nn	np	np	nn	nn	nn	np	nn	np	np	nn	nn
27287-52_bb_37	<nnxnp>	nn	nn	nn	nn	np	np	nn	np	np	np	nn	np	nn	np	np	np	nn	np	np	nn	nn	np	np	np	nn	nn	np	nn	np	nn	np	np	np	nn	nn	np	np	nn	nn	np	np	nn	np	np	nn	np	np	np
27299-52_bb_r2_40	<nnxnp>	np	nn	nn	np	nn	nn	--	np	--	--	np	np	nn	np	nn	np	nn	--	nn	--	np	nn	np	np	np	np	nn	np	--	np	np	nn	np	np	nn	np	np	nn	--	nn	nn	nn	--	np	--	nn	nn	np
27301-52_bb_r2_73	<nnxnp>	nn	np	nn	nn	np	nn	nn	np	nn	np	nn	np	nn	np	--	np	nn	nn	nn	np	nn	np	np	nn	nn	np	np	nn	np	nn	nn	np	nn	np	nn	nn	np	np	np	np	nn	nn	nn	np	np	np	nn	np
27325-52_bb_33	<nnxnp>	np	np	nn	nn	nn	np	nn	np	np	np	np	nn	nn	nn	nn	np	np	nn	np	nn	nn	nn	np	np	--	nn	nn	nn	np	nn	np	nn	--	np	np	np	np	nn	nn	nn	nn	np	np	np	nn	np	np	np
27328-52_bb_63	<nnxnp>	nn	nn	np	--	nn	nn	--	--	--	nn	nn	np	np	nn	--	nn	np	np	np	nn	nn	np	np	np	nn	--	np	nn	--	np	nn	np	nn	np	--	np	nn	nn	nn	np	np	nn	--	nn	--	nn	nn	nn
27331-52_bb_15	<nnxnp>	np	np	np	nn	np	np	nn	nn	np	nn	nn	nn	np	nn	np	nn	np	np	np	nn	nn	nn	nn	nn	nn	nn	np	nn	nn	nn	nn	np	nn	nn	np	nn	nn	np	nn	np	np	np	np	nn	nn	np	np	nn
27331-52_bb_84	<nnxnp>	np	np	np	nn	np	np	nn	nn	np	nn	nn	nn	np	nn	np	nn	np	np	np	nn	nn	nn	nn	nn	nn	nn	np	nn	nn	nn	nn	np	nn	nn	np	nn	nn	np	nn	np	np	np	np	nn	nn	np	np	nn
27331-52_bb_r2_67	<nnxnp>	np	np	np	nn	np	np	nn	nn	np	nn	nn	nn	np	nn	np	nn	np	np	np	nn	nn	nn	nn	nn	nn	nn	np	nn	nn	nn	nn	np	nn	nn	np	nn	nn	np	nn	np	np	np	np	nn	nn	np	np	nn
27354-52_bb_42	<nnxnp>	np	nn	np	np	nn	nn	nn	np	--	nn	np	nn	np	nn	--	nn	np	np	nn	np	nn	np	nn	nn	--	--	np	nn	nn	nn	nn	nn	np	np	np	np	nn	np	nn	np	np	np	np	np	nn	np	nn	np
2737-153_bb_45	<nnxnp>	nn	np	nn	np	nn	np	np	np	nn	np	np	nn	nn	nn	nn	nn	np	nn	nn	np	nn	nn	nn	np	nn	np	nn	np	np	np	np	nn	nn	nn	nn	np	nn	nn	nn	nn	np	np	np	np	nn	nn	np	nn
27396-52_bb_80	<nnxnp>	np	np	np	np	nn	np	np	--	np	np	np	np	nn	np	np	np	np	--	np	nn	nn	nn	np	nn	np	nn	np	np	nn	np	np	np	np	nn	nn	np	nn	nn	np	np	nn	nn	np	nn	--	nn	np	nn
27453-52_bb_r2_65	<nnxnp>	np	np	--	--	np	nn	--	--	nn	np	np	np	--	np	np	np	np	np	np	np	nn	nn	np	nn	--	np	np	np	nn	nn	np	nn	nn	np	nn	np	--	np	np	nn	np	np	nn	np	nn	np	nn	np
27462-52_bb_r2_50	<nnxnp>	np	np	np	nn	np	np	nn	nn	nn	np	nn	nn	nn	--	np	np	np	np	np	np	np	np	np	--	np	nn	np	nn	np	nn	nn	np	nn	np	nn	np	nn	np	--	np	np	np	np	nn	nn	nn	nn	np
2749-153_bb_58	<nnxnp>	nn	nn	nn	nn	np	nn	nn	nn	nn	nn	nn	nn	np	nn	nn	nn	nn	nn	nn	np	np	np	nn	nn	nn	np	nn	nn	np	nn	nn	nn	np	np	np	nn	np	np	nn	nn	np	np	nn	np	nn	np	nn	np
27493-52_bb_r2_77	<nnxnp>	np	np	--	nn	nn	nn	nn	nn	np	nn	--	--	np	np	np	nn	--	nn	np	nn	np	np	nn	nn	nn	nn	nn	--	nn	nn	nn	np	np	nn	--	np	np	np	np	nn	np	np	nn	np	nn	np	np	np
2757-153_bb_79	<nnxnp>	nn	nn	np	nn	nn	np	np	np	nn	nn	nn	nn	nn	np	nn	nn	np	np	np	nn	nn	nn	np	nn	nn	nn	nn	np	np	np	np	np	nn	nn	nn	nn	nn	nn	nn	np	nn	np	np	nn	nn	nn	nn	nn
2757-153_bb_85	<nnxnp>	np	np	nn	np	np	nn	nn	nn	np	np	np	nn	np	nn	nn	np	nn	nn	nn	nn	np	np	nn	np	nn	np	np	nn	nn	nn	nn	nn	np	np	np	np	np	np	np	nn	np	nn	nn	np	nn	np	np	np
27575-52_bb_r2_40	<nnxnp>	nn	nn	np	nn	np	np	--	np	np	np	--	np	--	np	np	nn	--	np	np	nn	np	nn	nn	nn	np	np	nn	np	nn	nn	nn	nn	np	nn	np	np	nn	np	nn	--	np	np	nn	--	nn	np	nn	np
27575-52_bb_r2_95	<nnxnp>	np	np	nn	np	nn	np	--	nn	nn	nn	--	nn	--	nn	nn	np	np	nn	nn	np	nn	np	np	np	nn	nn	np	nn	np	np	--	np	nn	np	nn	nn	np	nn	np	--	nn	nn	np	--	np	nn	nn	nn
2759-153_bb_r2_14	<nnxnp>	np	np	np	nn	--	np	np	nn	nn	np	--	--	np	np	np	--	--	np	np	np	nn	--	np	np	np	nn	--	--	np	nn	nn	np	nn	np	--	--	nn	np	np	--	--	np	np	nn	np	nn	nn	np
2759-153_bb_r2_68	<nnxnp>	np	np	np	nn	--	np	np	nn	nn	np	--	--	np	np	np	--	--	np	np	np	nn	--	np	np	np	nn	--	--	np	nn	nn	np	nn	np	--	--	nn	np	np	--	--	np	np	nn	np	nn	nn	np
27591-52_bb_26	<nnxnp>	np	np	nn	np	np	np	nn	nn	nn	nn	nn	np	np	nn	np	nn	nn	np	nn	nn	nn	np	np	nn	nn	nn	np	np	np	np	np	nn	nn	nn	np	nn	nn	np	np	np	nn	np	nn	nn	nn	nn	nn	np
27595-52_bb_r2_58	<nnxnp>	np	nn	--	np	--	np	--	np	np	nn	np	nn	np	np	np	nn	np	--	nn	np	np	np	nn	np	nn	np	nn	np	np	np	np	--	nn	np	nn	nn	np	nn	nn	nn	nn	nn	np	nn	nn	nn	np	np
27629-52_bb_49	<nnxnp>	nn	nn	np	--	nn	nn	--	np	--	nn	np	np	np	np	nn	nn	nn	np	np	np	np	np	nn	nn	np	np	nn	np	np	np	nn	nn	np	np	np	np	nn	np	np	np	np	np	np	np	np	np	nn	nn
27629-52_bb_58	<nnxnp>	np	np	nn	--	np	np	--	nn	--	np	nn	nn	nn	nn	np	np	np	nn	nn	nn	nn	nn	np	np	nn	nn	np	nn	nn	nn	np	np	nn	nn	nn	nn	np	nn	nn	nn	nn	nn	nn	nn	nn	nn	np	np
2763-153_bb_r2_42	<nnxnp>	--	nn	np	--	--	nn	np	nn	np	nn	--	--	np	--	np	--	--	nn	nn	nn	nn	--	np	np	np	np	--	--	np	nn	--	nn	np	np	--	--	nn	np	nn	--	--	np	nn	nn	np	--	nn	--
2763-153_bb_r2_73	<nnxnp>	--	np	nn	--	--	np	nn	np	nn	np	--	--	nn	--	nn	--	--	np	np	np	np	--	nn	nn	nn	nn	--	--	nn	np	--	np	nn	nn	--	--	np	nn	np	--	--	nn	np	np	nn	--	np	--
27714-52_bb_39	<nnxnp>	nn	np	nn	nn	nn	np	np	nn	--	nn	nn	nn	nn	np	nn	nn	np	np	np	np	nn	nn	nn	nn	nn	nn	np	np	np	nn	nn	np	nn	np	nn	np	np	nn	np	nn	nn	nn	np	nn	nn	np	np	nn
27750-52_bb_r2_27	<nnxnp>	nn	nn	np	nn	np	nn	nn	--	np	nn	np	np	nn	nn	np	nn	nn	nn	np	nn	np	np	np	np	nn	nn	np	nn	np	nn	nn	np	np	nn	nn	nn	nn	nn	nn	nn	np	nn	nn	np	np	np	np	np
27765-52_bb_r2_39	<nnxnp>	np	np	nn	np	nn	np	nn	np	nn	np	np	nn	nn	nn	np	np	np	np	nn	--	np	nn	np	np	np	nn	nn	np	nn	np	np	np	nn	nn	nn	np	nn	nn	nn	--	nn	nn	np	nn	np	nn	nn	nn
27793-52_bb_22	<nnxnp>	nn	np	nn	np	np	np	nn	--	nn	np	nn	nn	np	np	--	np	nn	nn	--	nn	np	np	np	np	nn	nn	nn	np	nn	nn	np	np	np	nn	nn	nn	--	nn	--	nn	nn	np	np	nn	np	nn	nn	nn
27834-52_bb_61	<nnxnp>	np	nn	np	nn	nn	np	nn	nn	nn	nn	np	np	nn	nn	np	np	nn	np	np	nn	np	np	np	np	nn	np	np	np	np	np	nn	np	nn	nn	nn	np	nn	np	np	np	nn	np	np	np	np	np	nn	np
27858-51_bb_r2_90	<nnxnp>	nn	nn	nn	nn	np	nn	nn	np	np	nn	np	np	np	nn	nn	nn	nn	nn	np	nn	np	np	np	np	nn	np	np	np	np	--	np	np	np	nn	nn	np	nn	nn	np	nn	nn	nn	nn	np	np	np	np	np
2786-152_bb_20	<nnxnp>	nn	nn	np	nn	np	nn	np	nn	np	nn	nn	np	np	np	nn	nn	nn	nn	np	np	nn	np	nn	nn	nn	np	np	nn	np	nn	nn	nn	np	np	np	nn	np	np	np	nn	np	np	nn	np	nn	np	np	np
2786-152_bb_r2_6	<nnxnp>	nn	nn	np	nn	--	nn	np	nn	np	nn	--	--	np	np	nn	nn	--	nn	np	np	nn	--	nn	nn	nn	np	np	--	np	nn	nn	nn	np	np	--	--	np	np	np	--	--	np	nn	np	nn	np	np	np
2786-152_bb_r2_71	<nnxnp>	nn	nn	np	nn	--	nn	np	nn	np	nn	--	--	np	np	nn	nn	--	nn	np	np	nn	--	nn	nn	nn	np	np	--	np	nn	nn	nn	np	np	--	--	np	np	np	--	--	np	nn	np	nn	np	np	np
27878-51_bb_12	<nnxnp>	nn	nn	--	np	nn	nn	--	np	--	--	nn	np	nn	nn	nn	nn	--	--	nn	--	np	nn	nn	nn	nn	np	nn	--	nn	--	--	nn	np	np	np	nn	np	nn	nn	np	np	nn	nn	np	nn	--	np	nn
27878-51_bb_32	<nnxnp>	nn	nn	--	np	nn	nn	--	np	--	--	nn	np	nn	nn	nn	nn	--	--	nn	--	np	nn	nn	nn	nn	np	nn	--	nn	--	--	nn	np	np	np	nn	np	nn	nn	np	np	nn	nn	np	nn	--	np	nn
2796-152_bb_r2_28	<nnxnp>	np	nn	nn	nn	--	nn	nn	np	nn	np	--	--	nn	nn	nn	nn	--	np	nn	np	np	np	np	np	nn	np	np	--	np	nn	np	np	np	nn	--	np	nn	np	nn	nn	nn	nn	np	nn	np	nn	nn	np
2796-152_bb_r2_77	<nnxnp>	np	nn	nn	nn	--	nn	nn	np	nn	np	--	--	nn	nn	nn	nn	--	np	nn	np	np	np	np	np	nn	np	np	--	np	nn	np	np	np	nn	--	np	nn	np	nn	nn	nn	nn	np	nn	np	nn	nn	np
27962-51_bb_40	<nnxnp>	nn	--	nn	nn	nn	nn	--	np	nn	nn	nn	--	np	np	nn	--	--	np	np	np	np	np	np	np	nn	np	nn	np	nn	np	nn	nn	--	np	np	nn	np	np	np	--	nn	np	--	--	np	--	np	np
279698-1_bb_r2_78	<nnxnp>	np	np	nn	nn	nn	nn	nn	--	np	np	nn	np	np	np	np	np	np	nn	np	nn	np	np	nn	nn	nn	nn	nn	np	nn	nn	nn	np	np	nn	np	np	np	np	np	nn	np	np	nn	np	nn	np	np	np
27989-51_bb_81	<nnxnp>	nn	np	nn	np	nn	nn	--	nn	nn	nn	np	nn	--	--	nn	np	np	nn	nn	np	np	np	np	np	np	--	np	np	np	np	np	np	nn	np	nn	nn	nn	nn	np	np	nn	nn	np	--	np	nn	np	nn
27989-51_bb_85	<nnxnp>	nn	np	nn	np	nn	nn	--	nn	nn	nn	np	nn	--	--	nn	np	np	nn	nn	np	np	np	np	np	np	--	np	np	np	np	np	np	nn	np	nn	nn	nn	nn	np	np	nn	nn	np	--	np	nn	np	nn
27989-51_bb_87	<nnxnp>	nn	np	nn	np	nn	nn	--	nn	nn	nn	np	nn	--	--	nn	np	np	nn	nn	np	np	np	np	np	np	--	np	np	np	np	np	np	nn	np	nn	nn	nn	nn	np	np	nn	nn	np	--	np	nn	np	nn
28041-51_bb_34	<nnxnp>	nn	nn	--	np	nn	nn	np	np	--	nn	np	np	np	--	nn	nn	nn	nn	nn	nn	nn	nn	nn	nn	--	--	nn	np	nn	np	--	--	np	nn	np	nn	--	nn	--	nn	nn	nn	nn	np	np	np	np	nn
28041-51_bb_52	<nnxnp>	np	nn	--	nn	np	np	nn	nn	--	np	nn	nn	nn	--	np	np	nn	np	np	np	np	np	np	np	--	--	np	nn	np	nn	--	--	nn	np	nn	np	--	np	--	np	np	np	np	nn	nn	nn	nn	np
28044-51_bb_r2_86	<nnxnp>	np	nn	np	--	nn	nn	--	nn	np	nn	np	nn	nn	nn	np	np	nn	nn	np	nn	np	np	np	nn	np	np	nn	np	np	nn	np	np	--	np	nn	nn	nn	np	np	nn	np	np	nn	np	--	nn	nn	np
28091-51_bb_r2_29	<nnxnp>	nn	np	np	np	nn	nn	np	np	nn	nn	--	np	nn	nn	nn	nn	--	np	nn	nn	np	np	np	nn	nn	np	np	nn	nn	np	np	nn	np	nn	nn	np	nn	nn	nn	np	nn	nn	nn	nn	nn	np	nn	nn
28091-51_bb_r2_95	<nnxnp>	nn	np	np	np	nn	nn	np	np	nn	nn	--	np	nn	nn	nn	nn	--	np	nn	nn	np	np	np	nn	nn	np	np	nn	nn	np	np	nn	np	nn	nn	np	nn	nn	nn	np	nn	nn	nn	nn	nn	np	nn	nn
2810-152_bb_r2_2	<nnxnp>	nn	np	nn	nn	--	np	np	np	--	nn	--	--	np	np	nn	np	--	np	np	nn	nn	np	np	np	nn	np	nn	--	nn	np	np	nn	np	np	--	nn	nn	np	np	nn	np	np	np	nn	np	nn	np	nn
2810-152_bb_r2_45	<nnxnp>	np	nn	np	np	--	nn	nn	nn	nn	np	--	--	nn	nn	np	nn	--	nn	nn	np	np	nn	nn	nn	np	nn	np	--	np	nn	nn	np	nn	nn	--	np	np	nn	nn	np	nn	nn	nn	np	nn	np	nn	np
2811-152_bb_r2_62	<nnxnp>	nn	nn	np	nn	nn	nn	np	nn	nn	nn	np	nn	nn	np	nn	nn	np	nn	np	nn	np	nn	nn	np	np	nn	nn	nn	nn	nn	np	np	np	nn	np	np	np	np	nn	nn	np	np	nn	np	nn	np	np	np
28115-51_bb_r2_78	<nnxnp>	np	np	np	np	nn	np	--	nn	--	nn	np	np	np	np	np	np	nn	nn	np	nn	nn	nn	nn	nn	--	nn	nn	np	nn	np	nn	np	nn	nn	nn	nn	np	nn	np	np	np	np	np	np	np	--	np	nn
28119-51_bb_61	<nnxnp>	nn	nn	np	np	nn	np	np	nn	np	np	nn	nn	np	nn	np	nn	np	np	np	np	nn	nn	nn	np	nn	nn	np	nn	nn	np	nn	np	np	np	np	np	nn	nn	nn	np	np	np	nn	nn	np	nn	nn	nn
28119-51_bb_r2_9	<nnxnp>	nn	nn	np	np	nn	np	np	nn	np	np	nn	nn	np	nn	np	nn	np	np	np	np	nn	nn	nn	np	nn	nn	np	nn	nn	np	nn	np	np	np	np	np	nn	nn	nn	np	np	np	nn	nn	np	nn	nn	nn
28120-51_bb_40	<nnxnp>	np	np	nn	nn	nn	np	nn	--	np	np	np	nn	nn	nn	nn	np	np	nn	np	nn	np	nn	nn	np	nn	nn	nn	nn	np	nn	--	nn	nn	np	nn	np	np	np	nn	nn	nn	np	np	--	nn	nn	np	np
28120-51_bb_r2_35	<nnxnp>	np	np	nn	nn	nn	np	nn	--	np	np	np	nn	nn	nn	nn	np	np	nn	np	nn	np	nn	nn	np	nn	nn	nn	nn	np	nn	--	nn	nn	np	np	np	np	np	nn	nn	nn	np	np	--	nn	nn	np	np
28120-51_bb_r2_5	<nnxnp>	np	np	nn	nn	nn	np	nn	--	np	np	np	nn	nn	nn	nn	np	np	nn	np	nn	np	nn	nn	np	nn	nn	nn	nn	np	nn	--	nn	nn	np	np	np	np	np	nn	nn	nn	np	np	--	nn	nn	np	np
28133-51_bb_85	<nnxnp>	nn	nn	nn	np	np	np	nn	np	nn	nn	nn	nn	np	nn	nn	np	nn	nn	nn	np	np	np	nn	nn	nn	np	nn	np	np	nn	nn	nn	nn	np	np	nn	np	np	nn	np	np	np	nn	np	np	nn	nn	np
28160-51_bb_r2_8	<nnxnp>	nn	nn	np	np	np	np	nn	nn	nn	np	nn	nn	np	nn	np	np	nn	np	nn	nn	nn	nn	nn	np	nn	--	nn	nn	np	nn	nn	np	nn	nn	nn	nn	nn	np	np	nn	np	np	np	np	np	nn	np	np
28162-51_bb_18	<nnxnp>	np	np	nn	np	nn	nn	--	nn	np	np	np	nn	np	np	np	np	np	np	np	nn	np	np	np	np	nn	--	np	nn	nn	nn	--	np	nn	nn	nn	np	nn	nn	nn	nn	nn	nn	nn	nn	nn	nn	np	nn
28162-51_bb_r2_46	<nnxnp>	np	np	nn	np	nn	nn	--	nn	np	np	np	nn	np	np	np	np	np	np	np	nn	np	np	np	np	nn	--	np	nn	nn	nn	--	np	nn	np	nn	np	nn	nn	nn	nn	nn	nn	nn	nn	nn	nn	np	nn
28162-51_bb_r2_73	<nnxnp>	np	np	nn	np	nn	nn	--	nn	np	np	np	np	np	np	np	np	np	np	np	nn	np	np	np	np	nn	--	np	nn	nn	nn	--	np	nn	np	nn	np	nn	nn	nn	nn	nn	nn	nn	nn	nn	nn	np	nn
28171-51_bb_41	<nnxnp>	nn	np	nn	nn	np	nn	--	np	nn	np	nn	np	nn	nn	nn	np	nn	nn	nn	np	nn	nn	np	nn	nn	np	np	nn	np	nn	--	np	nn	np	nn	nn	np	np	np	np	nn	nn	--	np	np	np	nn	np
28171-51_bb_44	<nnxnp>	nn	np	nn	nn	np	nn	--	np	nn	np	nn	np	nn	nn	nn	np	nn	nn	nn	np	nn	nn	np	nn	nn	np	np	nn	np	nn	--	np	nn	np	nn	nn	np	np	np	np	nn	nn	--	np	np	np	nn	np
28197-51_bb_26	<nnxnp>	np	nn	np	np	nn	np	--	nn	np	np	nn	--	np	np	nn	np	np	np	nn	--	nn	np	nn	np	nn	nn	np	nn	nn	nn	nn	np	np	nn	nn	nn	nn	np	nn	nn	np	np	np	--	np	nn	np	np
28197-51_bb_27	<nnxnp>	np	nn	np	np	nn	np	--	nn	np	np	nn	--	np	np	nn	np	np	np	nn	--	nn	np	nn	np	nn	nn	np	nn	nn	nn	nn	np	np	nn	nn	nn	nn	np	nn	nn	np	np	np	--	np	nn	np	np
28231-51_bb_r2_55	<nnxnp>	np	--	np	nn	np	nn	np	--	nn	nn	np	nn	nn	nn	nn	np	np	nn	nn	np	nn	nn	--	np	nn	np	np	np	nn	np	nn	--	np	np	nn	nn	np	nn	nn	np	np	np	nn	nn	np	nn	np	np
28231-51_bb_r2_9	<nnxnp>	np	--	np	nn	np	nn	np	--	nn	nn	np	nn	nn	nn	nn	np	np	nn	nn	np	nn	nn	--	np	nn	np	np	np	nn	np	nn	--	np	np	nn	nn	np	nn	nn	np	np	np	nn	nn	np	nn	np	np
28232-51_bb_86	<nnxnp>	np	nn	nn	nn	nn	nn	nn	--	nn	--	nn	np	np	nn	nn	np	nn	nn	np	np	nn	np	nn	nn	nn	np	nn	nn	nn	np	nn	nn	np	np	nn	nn	np	nn	nn	np	np	np	np	np	nn	nn	np	np
28247-51_bb_56	<nnxnp>	nn	np	--	nn	nn	np	np	--	np	nn	nn	--	np	np	--	nn	np	np	--	nn	nn	np	np	np	nn	np	nn	np	nn	np	--	nn	nn	--	--	nn	nn	np	--	nn	np	--	np	--	--	--	np	nn
28281-51_bb_13	<nnxnp>	nn	np	nn	--	nn	np	--	np	--	nn	nn	--	np	np	nn	nn	nn	np	np	nn	np	np	np	nn	--	np	np	nn	np	np	np	nn	np	nn	nn	nn	nn	nn	nn	np	np	np	nn	--	--	np	nn	nn
28281-51_bb_63	<nnxnp>	np	nn	np	--	np	nn	--	nn	--	np	np	--	nn	nn	np	np	np	nn	nn	np	nn	nn	nn	np	--	nn	nn	np	nn	nn	nn	np	nn	np	--	np	np	np	np	nn	nn	nn	--	--	--	nn	np	np
28281-51_bb_66	<nnxnp>	np	nn	np	--	np	nn	--	nn	--	np	np	--	nn	nn	np	np	np	nn	nn	np	nn	nn	nn	np	--	nn	nn	np	nn	nn	nn	np	nn	np	--	np	np	np	np	nn	nn	nn	--	--	--	nn	np	np
28281-51_bb_r2_4	<nnxnp>	nn	np	nn	np	nn	np	--	--	--	nn	nn	--	np	np	nn	nn	nn	np	np	nn	np	np	np	nn	--	np	np	nn	np	np	nn	nn	np	nn	nn	nn	nn	nn	nn	np	np	np	nn	--	--	np	nn	nn
28288-51_bb_44	<nnxnp>	nn	nn	np	--	nn	np	np	np	np	np	nn	np	np	np	np	nn	nn	--	np	nn	np	np	nn	nn	--	nn	nn	--	nn	np	nn	nn	nn	nn	np	np	nn	np	nn	nn	np	np	nn	np	nn	np	nn	np
28293-51_bb_78	<nnxnp>	nn	nn	np	np	nn	np	nn	nn	nn	nn	np	nn	nn	nn	nn	np	nn	nn	np	np	np	np	nn	nn	np	np	nn	np	nn	np	nn	np	nn	np	nn	nn	np	np	np	nn	np	np	np	nn	np	nn	nn	nn
28296-51_bb_13	<nnxnp>	nn	nn	np	nn	nn	np	nn	np	nn	nn	np	np	np	np	nn	nn	nn	np	np	np	np	np	nn	nn	np	np	nn	np	np	np	nn	nn	np	np	np	np	nn	np	np	--	np	np	np	np	np	np	nn	nn
28307-51_bb_38	<nnxnp>	np	nn	np	np	nn	nn	nn	nn	nn	nn	np	--	nn	nn	np	np	nn	nn	nn	np	nn	nn	np	nn	nn	np	nn	np	nn	nn	--	nn	nn	nn	nn	np	np	np	nn	np	np	np	--	np	nn	nn	np	nn
28307-51_bb_39	<nnxnp>	np	nn	np	np	nn	nn	nn	nn	nn	nn	np	--	nn	nn	np	np	nn	nn	nn	np	nn	nn	np	nn	nn	np	nn	np	nn	nn	--	nn	nn	nn	nn	np	np	np	nn	np	np	np	--	np	nn	nn	np	nn
28307-51_bb_81	<nnxnp>	nn	np	nn	nn	np	np	np	nn	np	np	nn	--	np	np	nn	nn	np	np	np	nn	np	np	nn	np	np	nn	np	nn	np	np	--	--	np	np	np	nn	nn	nn	np	nn	nn	nn	--	nn	np	np	nn	np
28307-51_bb_r2_14	<nnxnp>	nn	np	nn	nn	np	np	np	nn	np	np	nn	--	np	np	nn	nn	np	np	np	nn	np	np	nn	np	np	nn	np	nn	np	np	--	--	np	np	np	nn	nn	nn	np	nn	nn	nn	--	nn	np	np	nn	np
2834-151_bb_43	<nnxnp>	nn	nn	nn	nn	np	np	nn	np	nn	np	nn	np	nn	np	np	np	np	np	np	nn	np	np	np	np	np	nn	np	nn	np	np	nn	np	np	nn	nn	np	np	np	nn	np	np	nn	np	np	nn	nn	nn	np
28408-51_bb_r2_37	<nnxnp>	nn	np	nn	nn	np	np	--	np	nn	np	nn	nn	nn	np	nn	nn	np	np	--	np	nn	nn	nn	np	nn	nn	np	np	nn	np	nn	nn	nn	nn	np	np	np	nn	np	np	nn	nn	np	nn	np	np	nn	nn
28469-51_bb_r2_24	<nnxnp>	nn	nn	nn	np	nn	nn	np	np	np	nn	np	np	np	nn	nn	nn	nn	nn	nn	nn	nn	nn	nn	nn	nn	np	nn	np	nn	np	np	nn	np	nn	np	nn	np	nn	nn	nn	nn	nn	nn	np	np	np	np	nn
28473-51_bb_17	<nnxnp>	np	np	nn	np	nn	np	nn	nn	nn	nn	np	nn	nn	nn	np	np	np	nn	nn	np	np	np	np	nn	np	nn	nn	np	np	nn	nn	np	nn	np	nn	np	nn	np	np	np	np	np	nn	np	nn	np	np	np
28487-51_bb_r2_76	<nnxnp>	np	np	nn	np	nn	np	np	np	np	np	np	np	nn	np	np	np	np	np	np	nn	np	nn	np	np	np	nn	nn	np	nn	np	np	np	nn	nn	nn	np	nn	nn	np	np	nn	nn	np	nn	np	nn	nn	nn
28490-51_bb_r2_53	<nnxnp>	np	np	nn	nn	np	np	nn	np	nn	--	nn	nn	nn	np	np	np	np	np	np	np	np	np	np	np	--	nn	np	nn	nn	np	nn	np	nn	np	nn	np	nn	np	np	np	np	np	np	nn	nn	nn	nn	np
28525-50_bb_30	<nnxnp>	np	nn	nn	nn	nn	np	--	nn	nn	nn	np	nn	np	nn	nn	nn	np	np	--	nn	nn	np	nn	np	nn	nn	np	np	np	np	nn	np	nn	nn	nn	nn	nn	np	nn	np	nn	np	np	np	np	np	nn	np
28544-50_bb_40	<nnxnp>	nn	np	nn	np	np	np	nn	np	np	nn	np	np	nn	np	nn	np	np	np	nn	nn	np	nn	nn	nn	np	np	nn	np	nn	np	nn	nn	nn	np	np	np	np	nn	np	np	np	nn	nn	np	nn	np	nn	np
28562-50_bb_33	<nnxnp>	nn	np	--	np	np	np	nn	np	nn	np	--	--	np	np	nn	np	nn	nn	nn	nn	nn	np	nn	nn	--	np	nn	nn	np	nn	np	nn	np	nn	np	nn	np	np	np	nn	np	np	--	np	nn	np	nn	np
28614-50_bb_57	<nnxnp>	np	np	nn	nn	nn	np	nn	np	np	np	np	np	nn	nn	nn	np	np	nn	np	nn	nn	nn	np	np	np	nn	nn	nn	np	nn	np	nn	nn	np	nn	np	np	nn	np	nn	nn	np	np	np	nn	np	np	np
28728-50_bb_r2_62	<nnxnp>	nn	nn	np	np	nn	nn	nn	np	np	nn	np	nn	nn	np	nn	np	nn	np	nn	nn	nn	nn	nn	np	np	nn	np	np	nn	nn	nn	np	np	np	np	np	np	nn	nn	nn	np	np	nn	np	nn	np	np	np
28752-50_bb_71	<nnxnp>	nn	np	nn	nn	np	np	np	np	nn	np	nn	nn	nn	np	nn	np	np	np	nn	np	nn	nn	nn	np	nn	nn	np	np	nn	np	nn	nn	nn	nn	np	np	np	nn	np	nn	np	nn	np	nn	np	np	nn	nn
28754-50_bb_39	<nnxnp>	nn	np	np	nn	np	nn	nn	np	nn	nn	np	nn	nn	nn	nn	np	np	nn	nn	nn	nn	nn	nn	nn	nn	np	nn	nn	np	np	nn	np	np	nn	nn	np	np	nn	nn	nn	np	np	nn	np	np	np	nn	np
28754-50_bb_56	<nnxnp>	nn	np	np	nn	np	nn	nn	np	nn	nn	np	nn	nn	nn	nn	np	np	nn	nn	nn	nn	nn	nn	nn	nn	np	nn	nn	np	np	nn	np	np	nn	nn	np	np	nn	nn	nn	np	np	nn	np	np	np	nn	np
28803-50_bb_r2_10	<nnxnp>	nn	nn	np	np	np	np	--	nn	nn	np	np	--	np	nn	np	np	nn	--	nn	nn	nn	np	nn	nn	np	nn	nn	np	np	nn	--	nn	nn	nn	nn	nn	nn	np	np	nn	np	np	np	np	np	np	np	np
28812-50_bb_28	<nnxnp>	np	np	nn	np	np	np	np	nn	np	np	nn	--	nn	nn	np	np	np	nn	nn	nn	nn	nn	np	np	nn	nn	np	nn	nn	nn	np	np	nn	nn	nn	nn	np	nn	nn	nn	nn	nn	nn	nn	--	nn	np	np
28812-50_bb_69	<nnxnp>	np	np	nn	np	np	np	np	nn	np	np	nn	--	nn	nn	np	np	np	nn	nn	nn	nn	nn	np	np	nn	nn	np	nn	nn	nn	np	np	nn	nn	nn	nn	np	nn	nn	nn	nn	nn	nn	nn	--	nn	np	np
2882-151_bb_r2_95	<nnxnp>	nn	nn	nn	nn	--	np	nn	nn	np	np	--	--	nn	nn	np	np	--	np	np	nn	np	nn	nn	np	np	nn	nn	--	np	nn	nn	nn	nn	np	--	--	np	nn	np	nn	--	np	np	np	nn	nn	np	np
28877-50_bb_r2_2	<nnxnp>	np	nn	np	--	nn	np	nn	nn	nn	nn	np	nn	np	nn	nn	np	nn	nn	nn	--	np	np	np	nn	np	np	np	np	nn	nn	nn	np	nn	np	nn	nn	np	np	np	nn	np	nn	nn	--	np	nn	nn	nn
28877-50_bb_r2_46	<nnxnp>	np	nn	np	--	nn	np	nn	nn	nn	nn	np	nn	np	nn	nn	np	nn	nn	nn	--	np	np	np	nn	np	np	np	np	nn	nn	nn	np	nn	np	nn	nn	np	np	np	nn	np	nn	nn	--	np	nn	nn	nn
28881-50_bb_55	<nnxnp>	nn	nn	nn	np	nn	np	np	nn	np	nn	np	nn	np	np	nn	nn	np	np	np	nn	nn	np	nn	np	nn	nn	nn	np	np	np	nn	np	np	nn	nn	nn	nn	np	nn	np	nn	np	nn	nn	np	nn	nn	nn
28881-50_bb_81	<nnxnp>	np	np	np	nn	np	nn	nn	np	nn	np	nn	np	nn	nn	np	np	nn	nn	nn	np	np	nn	np	nn	np	np	np	nn	nn	nn	np	nn	nn	np	np	np	np	nn	np	nn	np	nn	np	np	nn	np	np	np
28910-50_bb_75	<nnxnp>	np	nn	np	np	np	np	nn	nn	np	np	nn	nn	nn	nn	np	np	nn	nn	--	nn	nn	--	nn	nn	--	nn	np	nn	np	nn	np	np	nn	nn	nn	np	nn	nn	nn	np	np	nn	--	np	nn	np	nn	nn
289129-1_bb_r2_17	<nnxnp>	np	np	nn	nn	np	np	nn	np	nn	np	nn	nn	nn	--	np	np	np	np	np	--	np	np	np	np	np	nn	--	nn	nn	np	--	np	nn	np	nn	np	nn	np	np	np	np	--	np	nn	--	nn	nn	np
289129-1_bb_r2_29	<nnxnp>	np	np	nn	nn	np	np	nn	np	nn	np	nn	nn	nn	--	np	np	np	np	np	--	np	np	np	np	np	nn	--	nn	nn	np	--	np	nn	np	nn	np	nn	np	np	np	np	--	np	nn	--	nn	nn	np
28930-50_bb_63	<nnxnp>	np	np	--	nn	np	np	--	np	--	--	np	nn	--	np	np	nn	nn	np	np	np	nn	np	--	np	np	nn	np	nn	np	nn	nn	np	nn	nn	nn	np	nn	np	--	nn	nn	np	np	--	np	np	nn	np
28930-50_bb_64	<nnxnp>	np	np	--	nn	np	np	--	np	--	--	np	nn	--	np	np	nn	nn	np	np	np	nn	np	--	np	np	nn	np	nn	np	nn	nn	np	nn	nn	nn	np	nn	np	--	nn	nn	np	np	--	np	np	nn	np
28965-50_bb_r2_13	<nnxnp>	nn	np	np	np	np	np	nn	nn	nn	np	np	nn	np	np	nn	np	nn	np	nn	nn	nn	nn	--	nn	np	nn	nn	nn	nn	np	--	nn	np	np	np	nn	np	np	np	--	np	np	nn	np	nn	nn	nn	np
28990-50_bb_16	<nnxnp>	np	nn	--	nn	nn	np	nn	np	np	np	np	np	nn	nn	nn	np	np	--	np	nn	nn	nn	np	np	--	nn	nn	nn	np	nn	nn	nn	nn	np	nn	np	np	nn	np	nn	nn	np	--	np	nn	np	np	np
28990-50_bb_66	<nnxnp>	np	nn	--	nn	nn	np	nn	np	np	np	np	np	nn	nn	nn	np	np	--	np	nn	nn	nn	np	np	--	nn	nn	nn	np	nn	nn	nn	nn	np	nn	np	np	nn	np	nn	nn	np	--	np	nn	np	np	np
29005-50_bb_r2_13	<nnxnp>	np	np	np	nn	--	np	np	nn	np	np	--	--	nn	np	np	np	--	np	np	nn	nn	nn	np	np	np	nn	np	--	nn	np	np	np	np	nn	--	--	nn	nn	np	np	--	nn	np	nn	np	nn	np	nn
2903-151_bb_65	<nnxnp>	np	np	nn	np	nn	np	np	np	np	np	np	nn	nn	np	np	np	np	np	nn	nn	np	nn	np	np	np	nn	nn	np	nn	np	np	np	nn	nn	nn	np	nn	nn	np	np	nn	nn	np	nn	np	nn	nn	nn
2903-151_bb_70	<nnxnp>	nn	nn	--	nn	np	nn	nn	nn	nn	nn	nn	np	np	nn	nn	nn	nn	nn	np	np	nn	np	nn	nn	nn	np	np	nn	np	nn	nn	nn	np	np	np	nn	np	np	nn	nn	np	np	nn	np	nn	np	np	np
29041-50_bb_r2_61	<nnxnp>	nn	np	np	--	nn	nn	nn	np	nn	nn	np	nn	nn	np	np	nn	nn	nn	np	np	nn	nn	nn	nn	nn	np	np	nn	nn	np	nn	nn	nn	np	np	np	nn	nn	nn	nn	nn	nn	nn	--	nn	nn	np	nn
29096-50_bb_56	<nnxnp>	nn	nn	nn	np	nn	nn	nn	np	np	nn	nn	np	nn	nn	nn	nn	nn	nn	nn	nn	np	nn	nn	nn	nn	np	nn	np	nn	np	np	nn	np	np	np	nn	np	nn	nn	np	np	nn	nn	nn	nn	nn	np	nn
29096-50_bb_57	<nnxnp>	nn	nn	nn	np	nn	nn	nn	np	np	nn	nn	np	nn	nn	nn	nn	nn	nn	nn	nn	np	nn	nn	nn	nn	np	nn	np	nn	np	np	nn	np	np	np	nn	np	nn	nn	np	np	nn	nn	nn	nn	nn	np	nn
29096-50_bb_68	<nnxnp>	np	np	np	nn	np	np	np	nn	nn	np	np	nn	np	np	np	np	np	np	np	np	nn	np	np	np	np	nn	np	nn	np	nn	nn	np	nn	nn	nn	np	nn	np	np	nn	nn	np	np	nn	np	nn	nn	np
29096-50_bb_81	<nnxnp>	np	np	np	nn	np	np	np	nn	nn	np	np	nn	np	np	np	np	np	np	np	np	nn	np	np	np	np	nn	np	nn	np	nn	nn	np	nn	nn	nn	np	nn	np	np	nn	nn	np	np	nn	np	nn	nn	np
29155-49_bb_r2_53	<nnxnp>	np	np	nn	nn	nn	np	--	np	--	np	np	nn	nn	nn	nn	nn	nn	--	np	nn	nn	nn	nn	np	np	nn	nn	nn	np	nn	np	nn	nn	np	np	np	nn	nn	np	--	nn	np	--	np	nn	--	np	np
29162-49_bb_r2_95	<nnxnp>	nn	nn	nn	nn	np	nn	np	nn	np	np	nn	np	np	np	np	np	nn	nn	nn	np	nn	np	nn	nn	nn	np	np	nn	np	nn	nn	np	nn	np	nn	nn	np	np	np	np	nn	np	nn	np	np	np	np	np
29204-49_bb_r2_50	<nnxnp>	nn	np	nn	nn	--	np	np	np	np	nn	--	--	np	--	nn	--	--	np	np	nn	nn	--	np	np	nn	np	--	--	nn	np	nn	nn	np	np	--	--	nn	np	np	--	--	np	np	nn	np	nn	np	--
29204-49_bb_r2_79	<nnxnp>	np	nn	np	np	--	nn	nn	nn	nn	np	--	--	nn	--	np	--	--	nn	nn	np	np	--	nn	nn	np	nn	--	--	np	nn	np	np	nn	nn	--	--	np	nn	nn	--	--	nn	nn	np	nn	np	nn	--
29218-49_bb_r2_23	<nnxnp>	np	nn	--	np	nn	nn	np	--	np	np	np	np	nn	np	nn	np	nn	nn	nn	--	np	nn	np	np	np	np	nn	np	np	np	np	nn	nn	np	nn	np	--	nn	--	nn	nn	nn	nn	np	np	nn	nn	np
29218-49_bb_r2_36	<nnxnp>	nn	np	--	nn	np	np	nn	--	nn	nn	nn	nn	np	nn	np	nn	np	np	np	nn	nn	np	nn	nn	nn	nn	np	nn	nn	nn	nn	np	np	nn	np	nn	nn	np	--	np	np	np	np	nn	nn	np	np	nn
29223-49_bb_63	<nnxnp>	np	nn	np	nn	nn	np	--	nn	nn	nn	np	nn	np	nn	np	np	nn	np	np	nn	np	np	np	np	nn	nn	np	np	np	np	nn	np	nn	nn	nn	np	nn	np	np	np	nn	np	np	--	np	np	nn	np
29248-49_bb_80	<nnxnp>	nn	nn	np	np	nn	nn	nn	np	nn	np	nn	nn	np	nn	np	nn	np	nn	nn	np	np	np	np	np	nn	np	np	nn	np	nn	np	np	np	nn	np	np	nn	np	np	nn	nn	nn	np	nn	nn	nn	nn	np
29248-49_bb_83	<nnxnp>	nn	nn	np	np	nn	nn	nn	np	nn	np	nn	nn	np	nn	np	nn	np	nn	nn	np	np	np	np	np	nn	np	np	nn	np	nn	np	np	np	nn	np	np	nn	np	np	nn	nn	nn	np	nn	nn	nn	nn	np
29267-49_bb_48	<nnxnp>	nn	np	np	nn	nn	nn	nn	nn	nn	nn	np	nn	nn	nn	nn	np	np	nn	nn	nn	np	nn	nn	np	nn	np	np	np	nn	np	np	nn	np	np	nn	nn	np	nn	nn	np	np	np	nn	nn	np	nn	np	np
292801-1_bb_r2_12	<nnxnp>	nn	nn	nn	np	np	nn	nn	np	nn	nn	--	--	np	nn	nn	nn	--	nn	nn	np	np	np	nn	nn	nn	np	nn	nn	np	nn	nn	nn	nn	np	np	nn	np	np	nn	nn	np	np	nn	np	np	np	nn	np
29295-49_bb_53	<nnxnp>	np	np	np	nn	np	nn	nn	--	nn	np	nn	np	--	--	--	np	nn	nn	nn	np	np	nn	np	nn	np	nn	np	nn	nn	nn	np	nn	nn	np	np	nn	np	nn	np	nn	np	nn	np	np	nn	nn	np	np
2932-150_bb_r2_82	<nnxnp>	nn	np	np	np	np	nn	nn	np	np	np	--	--	nn	np	np	np	--	nn	nn	np	np	nn	np	nn	nn	np	nn	nn	nn	nn	np	nn	np	np	np	np	np	nn	np	nn	np	nn	nn	nn	nn	nn	np	nn
29322-49_bb_27	<nnxnp>	np	np	np	nn	--	np	np	nn	np	np	np	nn	--	np	np	np	np	np	nn	--	nn	np	--	np	np	nn	np	nn	np	nn	nn	--	nn	nn	nn	np	nn	np	np	nn	nn	np	np	nn	np	np	nn	np
29328-49_bb_73	<nnxnp>	np	np	nn	nn	np	np	np	nn	nn	np	nn	--	nn	nn	np	nn	np	nn	np	np	np	np	np	nn	nn	np	nn	nn	np	np	np	np	nn	nn	nn	nn	nn	np	np	np	nn	nn	nn	nn	np	nn	nn	nn
2934-150_bb_34	<nnxnp>	np	np	np	np	nn	nn	np	np	np	nn	nn	--	nn	np	nn	nn	np	nn	np	np	np	nn	nn	nn	nn	np	np	nn	nn	np	nn	nn	np	np	np	np	nn	nn	nn	nn	nn	nn	nn	nn	nn	nn	nn	nn
29356-49_bb_85	<nnxnp>	nn	nn	np	np	nn	np	nn	nn	--	np	np	nn	--	nn	np	nn	np	nn	np	np	nn	nn	nn	np	nn	--	nn	nn	nn	np	nn	np	np	np	np	nn	--	nn	np	np	np	np	nn	nn	np	np	np	np
29368-49_bb_40	<nnxnp>	np	nn	np	np	nn	np	nn	np	nn	np	nn	np	np	np	nn	np	nn	np	np	np	np	np	nn	nn	nn	nn	np	nn	np	nn	nn	np	nn	np	nn	nn	nn	np	np	np	np	nn	np	np	nn	np	nn	nn
29369-49_bb_r2_32	<nnxnp>	np	nn	nn	np	nn	np	nn	np	np	nn	np	np	np	np	np	np	nn	np	nn	--	nn	np	nn	np	nn	nn	np	np	nn	np	nn	np	np	np	np	np	np	np	nn	nn	nn	nn	nn	np	np	nn	np	nn
29369-49_bb_r2_44	<nnxnp>	nn	np	np	nn	np	nn	np	nn	nn	np	nn	nn	nn	nn	nn	nn	np	nn	np	--	np	np	np	nn	np	np	nn	nn	np	nn	np	nn	nn	nn	nn	nn	nn	nn	np	np	np	np	--	nn	nn	np	nn	np
29369-49_bb_r2_87	<nnxnp>	nn	np	np	nn	np	nn	np	nn	nn	np	nn	nn	nn	nn	nn	nn	np	nn	np	--	np	np	np	nn	np	np	nn	nn	np	nn	np	nn	nn	nn	nn	nn	nn	nn	np	np	np	np	--	nn	nn	np	nn	np
29401-49_bb_63	<nnxnp>	nn	np	np	nn	--	nn	np	nn	nn	nn	np	nn	nn	nn	nn	np	np	nn	nn	np	--	nn	nn	np	nn	np	np	np	nn	np	nn	nn	np	np	nn	nn	np	nn	nn	np	np	np	nn	nn	--	nn	np	np
29424-49_bb_r2_22	<nnxnp>	nn	nn	np	np	nn	nn	np	nn	np	nn	np	np	np	nn	nn	nn	nn	nn	nn	nn	nn	nn	nn	nn	nn	np	nn	np	np	nn	np	nn	np	nn	np	nn	np	nn	nn	nn	nn	nn	nn	np	np	np	np	nn
29460-49_bb_36	<nnxnp>	nn	np	nn	nn	np	np	--	np	--	nn	np	nn	--	nn	np	np	np	np	--	--	nn	nn	nn	nn	nn	nn	np	nn	nn	np	nn	np	np	nn	nn	np	--	nn	nn	np	np	--	--	--	nn	np	np	nn
29472-49_bb_r2_1	<nnxnp>	nn	nn	np	--	nn	np	--	nn	np	np	nn	nn	np	nn	np	nn	np	--	--	np	nn	nn	nn	np	--	nn	nn	nn	nn	--	nn	np	np	np	np	nn	nn	nn	nn	np	np	np	--	--	np	--	np	--
29472-49_bb_r2_2	<nnxnp>	nn	nn	np	--	nn	np	--	nn	np	np	nn	nn	np	nn	np	nn	np	--	--	np	nn	nn	nn	np	--	nn	nn	nn	nn	--	nn	np	np	np	np	nn	nn	nn	nn	np	np	np	--	--	np	--	np	--
29473-49_bb_72	<nnxnp>	np	np	--	--	np	np	--	nn	--	--	np	--	--	np	nn	np	--	--	np	--	np	np	--	--	nn	nn	nn	--	--	--	--	--	--	nn	nn	--	--	nn	np	--	--	np	np	np	--	--	np	--
29473-49_bb_85	<nnxnp>	np	np	--	--	np	np	--	nn	--	--	np	--	--	np	nn	np	--	--	np	--	np	np	--	--	nn	nn	nn	--	--	--	--	--	--	nn	nn	--	--	nn	np	--	--	np	np	np	--	--	np	--
2951-150_bb_r2_67	<nnxnp>	np	np	nn	nn	--	nn	np	np	np	np	--	--	np	--	np	--	--	np	nn	nn	nn	--	np	np	nn	nn	--	--	np	nn	np	nn	np	nn	--	--	nn	nn	nn	--	--	nn	nn	np	nn	np	np	--
2951-150_bb_r2_72	<nnxnp>	np	np	nn	nn	--	nn	np	np	np	np	--	--	np	--	np	--	--	np	nn	nn	nn	--	np	np	nn	nn	--	--	np	nn	np	nn	np	nn	--	--	nn	nn	nn	--	--	nn	nn	np	nn	np	np	--
29644-49_bb_r2_65	<nnxnp>	np	nn	nn	nn	nn	nn	--	np	np	nn	nn	np	nn	nn	np	nn	np	nn	np	np	np	np	np	np	nn	np	np	np	np	np	nn	np	nn	np	nn	np	nn	nn	nn	np	nn	nn	np	nn	np	np	np	nn
29644-49_bb_r2_92	<nnxnp>	np	nn	nn	nn	nn	nn	--	np	np	nn	nn	np	nn	nn	np	nn	np	nn	np	np	np	np	np	np	nn	np	np	np	np	np	nn	np	nn	np	nn	np	nn	nn	nn	np	nn	nn	np	nn	np	np	np	nn
29657-49_bb_43	<nnxnp>	np	np	np	np	--	np	--	nn	np	np	np	nn	np	np	nn	np	nn	np	np	np	np	np	nn	np	np	nn	nn	nn	nn	nn	nn	np	nn	nn	np	nn	np	np	np	nn	np	nn	nn	np	np	nn	np	nn
29796-48_bb_r2_69	<nnxnp>	np	np	nn	--	nn	nn	--	--	nn	np	np	np	np	np	--	nn	np	np	np	np	nn	nn	np	nn	nn	nn	np	np	nn	nn	nn	nn	nn	--	nn	np	np	np	np	nn	np	np	np	np	--	--	nn	np
29874-48_bb_r2_87	<nnxnp>	nn	np	--	np	nn	np	nn	np	--	nn	--	nn	--	np	nn	np	nn	np	--	nn	nn	np	np	np	--	np	nn	np	nn	--	np	--	np	np	nn	nn	nn	np	--	nn	np	np	--	--	np	--	np	nn
29882-48_bb_36	<nnxnp>	nn	nn	nn	nn	np	nn	np	nn	np	np	nn	np	nn	np	np	np	nn	nn	nn	--	nn	np	nn	nn	nn	np	np	nn	np	nn	nn	np	nn	np	nn	nn	np	np	--	np	nn	np	nn	np	--	np	np	np
29882-48_bb_r2_35	<nnxnp>	nn	nn	nn	nn	np	nn	np	nn	np	np	nn	np	nn	np	np	np	nn	nn	nn	--	nn	np	nn	nn	nn	np	np	nn	np	nn	nn	np	nn	np	nn	nn	np	np	--	np	nn	np	nn	np	--	np	np	np
2995-149_bb_19	<nnxnp>	nn	nn	np	np	nn	np	nn	nn	np	np	--	nn	np	nn	np	nn	np	nn	np	np	nn	np	nn	np	nn	nn	np	np	nn	np	nn	np	np	np	nn	nn	nn	nn	np	np	np	np	nn	nn	np	np	np	np
2996-149_bb_r2_35	<nnxnp>	np	nn	nn	nn	--	nn	nn	np	nn	np	--	--	nn	nn	nn	nn	--	np	nn	nn	np	np	nn	np	np	nn	np	--	np	np	np	np	np	nn	--	np	nn	np	nn	nn	--	nn	np	nn	np	np	np	nn
3001-149_bb_r2_59	<nnxnp>	np	np	nn	np	nn	np	nn	nn	np	np	np	np	nn	nn	np	np	nn	np	nn	nn	np	np	nn	np	nn	np	nn	nn	nn	nn	np	np	nn	np	nn	nn	nn	nn	np	np	np	np	np	np	np	nn	np	np
30021-48_bb_74	<nnxnp>	nn	np	np	nn	nn	nn	--	np	nn	nn	nn	np	np	np	nn	nn	np	np	nn	np	np	np	np	np	np	nn	np	np	nn	np	nn	nn	np	np	np	nn	np	np	np	nn	nn	np	nn	nn	np	nn	nn	np
3005-149_bb_47	<nnxnp>	nn	np	nn	nn	np	np	nn	nn	nn	nn	nn	nn	np	nn	np	nn	np	np	np	nn	nn	np	nn	nn	nn	nn	np	nn	nn	nn	nn	np	np	nn	np	nn	nn	np	nn	np	np	np	np	nn	nn	np	np	nn
3007-149_bb_81	<nnxnp>	nn	nn	np	np	np	nn	np	nn	nn	nn	nn	np	np	np	np	nn	nn	np	nn	np	nn	np	np	nn	np	np	np	np	nn	np	nn	np	np	nn	nn	nn	nn	nn	np	np	np	nn	nn	nn	np	nn	nn	nn
3007-149_bb_84	<nnxnp>	nn	nn	np	np	np	nn	np	nn	nn	nn	nn	np	np	np	np	nn	nn	np	nn	np	nn	np	np	nn	np	np	np	np	nn	np	nn	np	np	nn	nn	nn	nn	nn	np	np	np	nn	nn	nn	np	nn	nn	nn
3008-149_bb_r2_46	<nnxnp>	nn	np	np	np	--	nn	np	np	np	np	--	--	np	np	nn	--	--	nn	nn	np	nn	--	nn	np	np	nn	--	--	nn	np	np	nn	np	np	--	--	np	nn	nn	--	--	nn	nn	nn	nn	nn	nn	np
30113-48_bb_41	<nnxnp>	np	nn	--	np	np	nn	np	nn	nn	nn	np	--	nn	nn	np	np	np	nn	np	nn	nn	nn	nn	nn	np	np	nn	np	np	nn	nn	np	nn	--	nn	nn	nn	nn	nn	np	nn	nn	nn	nn	nn	np	np	nn
30113-48_bb_73	<nnxnp>	np	nn	--	np	np	nn	np	nn	nn	nn	np	--	nn	nn	np	np	np	nn	np	nn	nn	nn	nn	nn	np	np	nn	np	np	nn	nn	np	nn	--	nn	nn	nn	nn	nn	np	nn	nn	nn	nn	nn	np	np	nn
30113-48_bb_r2_5	<nnxnp>	np	nn	--	np	np	nn	np	nn	nn	nn	np	--	nn	nn	np	np	np	nn	np	nn	nn	nn	nn	nn	np	np	nn	np	np	nn	nn	np	nn	--	nn	nn	nn	nn	nn	np	nn	nn	nn	nn	nn	np	np	nn
30133-48_bb_r2_37	<nnxnp>	nn	nn	nn	nn	np	nn	nn	nn	nn	nn	nn	nn	np	nn	nn	nn	nn	nn	nn	np	np	np	nn	nn	nn	np	nn	nn	np	nn	nn	nn	nn	np	np	nn	np	np	nn	nn	np	np	nn	np	nn	np	nn	np
3015-149_bb_83	<nnxnp>	nn	nn	np	np	nn	np	np	nn	np	np	np	nn	np	nn	np	nn	np	nn	np	np	nn	nn	nn	np	nn	nn	nn	nn	nn	np	nn	np	np	np	np	nn	nn	nn	np	np	np	np	nn	nn	np	np	np	np
3015-149_bb_r2_90	<nnxnp>	np	np	nn	nn	np	nn	nn	np	nn	nn	--	np	nn	np	nn	np	nn	np	nn	nn	np	np	np	nn	np	np	np	np	np	nn	np	nn	nn	nn	nn	np	np	np	nn	nn	nn	nn	np	np	nn	nn	nn	nn
30155-48_bb_r2_87	<nnxnp>	nn	nn	nn	np	nn	np	np	nn	np	nn	np	nn	np	np	nn	nn	nn	np	nn	nn	nn	np	nn	np	nn	nn	nn	np	np	np	nn	np	np	nn	nn	nn	nn	np	nn	np	nn	np	nn	nn	np	nn	np	nn
3026-149_bb_r2_90	<nnxnp>	np	nn	nn	nn	nn	np	nn	np	np	np	np	np	nn	nn	nn	np	np	np	np	nn	nn	nn	np	np	np	nn	nn	nn	np	nn	nn	nn	nn	np	nn	np	np	nn	np	nn	nn	np	np	np	nn	--	np	np
30268-48_bb_r2_83	<nnxnp>	np	np	np	nn	np	np	nn	nn	--	np	nn	nn	nn	np	np	np	np	np	np	--	nn	np	np	np	np	nn	np	nn	np	nn	nn	np	nn	np	nn	np	nn	np	np	np	np	--	--	nn	nn	nn	nn	np
30309-48_bb_r2_95	<nnxnp>	np	nn	np	np	nn	np	np	nn	np	nn	nn	nn	nn	np	nn	np	np	np	nn	nn	nn	np	nn	np	nn	nn	np	nn	nn	np	nn	nn	nn	nn	nn	np	nn	np	nn	nn	np	np	--	np	np	nn	np	np
30364-48_bb_11	<nnxnp>	np	nn	np	nn	nn	nn	np	nn	--	nn	np	np	nn	nn	np	nn	np	np	nn	np	nn	nn	nn	np	np	--	np	nn	np	np	nn	nn	nn	np	np	np	nn	np	nn	np	np	nn	--	np	--	np	np	np
3041-149_bb_13	<nnxnp>	nn	np	nn	np	nn	np	np	np	nn	np	np	nn	nn	nn	nn	nn	np	nn	nn	np	nn	nn	nn	np	nn	np	nn	np	np	np	np	nn	nn	nn	nn	np	nn	nn	nn	nn	np	np	np	nn	nn	nn	np	nn
3041-149_bb_34	<nnxnp>	np	nn	np	nn	np	nn	nn	nn	np	nn	nn	np	np	np	np	np	nn	np	np	nn	np	np	np	nn	np	nn	np	nn	nn	nn	nn	np	np	np	np	nn	np	np	np	np	nn	nn	nn	np	np	np	nn	np
3042-149_bb_r2_22	<nnxnp>	nn	np	np	np	nn	np	--	nn	np	nn	--	np	np	np	np	np	nn	nn	np	nn	nn	nn	nn	nn	np	nn	nn	np	nn	np	nn	nn	nn	np	nn	nn	np	nn	np	np	np	np	nn	np	nn	np	np	nn
3042-149_bb_r2_50	<nnxnp>	nn	np	np	np	nn	np	--	nn	np	nn	--	np	np	np	np	np	nn	nn	np	nn	nn	nn	nn	nn	np	nn	nn	np	nn	np	nn	nn	nn	np	nn	nn	np	nn	np	np	np	np	nn	np	nn	np	np	nn
30440-47_bb_r2_20	<nnxnp>	nn	nn	nn	np	nn	nn	nn	np	np	nn	np	np	--	np	nn	np	nn	np	nn	--	nn	nn	nn	np	np	nn	np	np	nn	nn	nn	nn	np	np	np	np	np	nn	--	nn	np	np	nn	np	nn	--	np	np
30441-47_bb_46	<nnxnp>	nn	np	nn	np	nn	np	np	np	np	nn	np	nn	nn	np	nn	nn	np	nn	nn	np	nn	np	nn	np	nn	np	nn	np	np	nn	np	nn	nn	nn	nn	np	--	nn	--	nn	np	np	np	nn	nn	nn	np	nn
30449-47_bb_17	<nnxnp>	nn	np	np	nn	np	nn	np	--	--	nn	nn	--	np	np	nn	nn	np	np	nn	nn	np	np	nn	--	np	nn	np	nn	np	np	--	nn	np	np	np	nn	--	nn	np	nn	nn	np	--	nn	nn	--	nn	np
30449-47_bb_65	<nnxnp>	nn	np	np	nn	np	nn	np	--	--	nn	nn	--	np	np	nn	nn	np	np	nn	nn	np	np	nn	--	np	nn	np	nn	np	np	--	nn	np	np	np	nn	--	nn	np	nn	nn	np	--	nn	nn	--	nn	np
30449-47_bb_r2_18	<nnxnp>	nn	np	np	nn	np	nn	np	--	--	nn	nn	--	np	np	nn	nn	np	np	nn	nn	np	np	nn	--	np	nn	np	nn	np	np	--	nn	np	np	np	nn	--	nn	np	nn	nn	np	--	nn	nn	--	nn	np
30449-47_bb_r2_9	<nnxnp>	nn	np	np	nn	np	nn	np	--	--	nn	nn	--	np	np	nn	nn	np	np	nn	nn	np	np	nn	--	np	nn	np	nn	np	np	--	nn	np	np	np	nn	--	nn	np	nn	nn	np	--	nn	nn	--	nn	np
3048-149_bb_42	<nnxnp>	np	np	nn	nn	nn	nn	np	np	--	nn	nn	np	nn	np	nn	nn	np	nn	np	np	np	nn	nn	nn	nn	np	np	nn	nn	np	nn	nn	np	np	np	np	np	nn	nn	np	nn	nn	nn	nn	nn	nn	nn	nn
3055-149_bb_47	<nnxnp>	nn	nn	np	np	nn	nn	nn	np	np	np	np	nn	np	nn	np	nn	nn	nn	nn	np	np	np	np	np	np	np	np	nn	nn	nn	nn	nn	np	np	np	nn	nn	np	np	nn	np	nn	nn	np	nn	np	np	np
3055-149_bb_70	<nnxnp>	np	np	nn	nn	np	np	nn	nn	nn	nn	nn	np	nn	np	nn	np	np	np	np	nn	nn	nn	nn	nn	nn	nn	nn	np	np	nn	np	np	nn	nn	nn	np	np	nn	nn	np	nn	np	np	nn	np	nn	nn	nn
30551-47_bb_r2_78	<nnxnp>	np	nn	--	np	np	nn	nn	--	np	np	--	np	nn	nn	--	np	nn	nn	nn	nn	np	nn	nn	nn	np	nn	np	nn	np	nn	np	np	nn	nn	--	np	np	nn	nn	nn	nn	nn	np	np	--	np	nn	nn
30580-47_bb_32	<nnxnp>	nn	np	np	np	np	nn	np	np	np	np	nn	nn	np	np	nn	nn	np	np	nn	nn	nn	nn	nn	np	np	nn	nn	nn	nn	np	np	--	np	np	np	nn	np	np	nn	--	nn	nn	nn	nn	nn	nn	nn	np
30634-47_bb_r2_20	<nnxnp>	np	np	nn	nn	nn	np	nn	np	np	np	nn	nn	np	np	nn	nn	nn	np	nn	np	np	np	np	np	nn	nn	np	nn	nn	np	nn	nn	np	nn	np	np	np	np	np	nn	np	np	np	np	np	nn	nn	np
3065-148_bb_r2_11	<nnxnp>	nn	nn	np	nn	--	nn	np	np	nn	nn	--	--	np	np	np	nn	--	nn	nn	np	nn	--	np	nn	np	nn	np	--	np	np	nn	np	np	nn	--	--	nn	np	nn	--	--	nn	nn	nn	nn	np	nn	np
30681-47_bb_r2_47	<nnxnp>	np	np	np	nn	nn	nn	--	nn	np	np	np	np	nn	np	np	nn	np	np	np	nn	nn	nn	np	np	nn	nn	np	nn	nn	nn	np	np	np	np	nn	np	nn	nn	nn	nn	np	nn	np	np	nn	np	nn	nn
30761-47_bb_r2_78	<nnxnp>	np	np	nn	nn	nn	nn	np	nn	np	nn	--	nn	nn	np	np	nn	--	np	np	np	nn	np	nn	nn	nn	nn	np	np	nn	nn	--	np	nn	np	nn	np	nn	np	nn	nn	np	nn	np	nn	nn	np	nn	np
30787-47_bb_r2_25	<nnxnp>	nn	nn	np	nn	np	nn	--	nn	--	nn	nn	nn	np	nn	nn	nn	nn	nn	nn	np	nn	np	nn	nn	nn	np	np	nn	np	nn	nn	nn	np	np	np	nn	np	np	nn	nn	np	np	nn	nn	--	nn	np	np
30787-47_bb_r2_34	<nnxnp>	nn	nn	np	nn	np	nn	--	nn	--	nn	nn	nn	np	nn	nn	nn	nn	nn	nn	np	nn	np	nn	nn	nn	np	np	nn	np	nn	nn	nn	np	np	np	nn	np	np	nn	nn	np	np	nn	nn	--	nn	np	np
30795-47_bb_50	<nnxnp>	nn	nn	np	nn	nn	nn	np	nn	np	nn	nn	np	nn	nn	np	nn	np	np	np	nn	np	np	np	np	nn	nn	np	np	nn	np	--	np	nn	np	nn	np	nn	nn	nn	np	np	nn	nn	nn	np	nn	np	nn
308069-1_bb_r2_24	<nnxnp>	nn	nn	np	np	np	np	nn	nn	nn	np	--	--	np	nn	np	np	--	np	nn	nn	nn	np	nn	np	np	nn	nn	--	np	nn	np	--	nn	nn	nn	nn	nn	np	np	nn	np	np	np	np	np	np	np	np
3087-148_bb_r2_82	<nnxnp>	nn	nn	nn	nn	--	np	nn	nn	np	np	--	--	np	np	np	np	--	nn	nn	nn	np	nn	nn	nn	np	np	nn	--	nn	np	nn	nn	nn	np	--	--	np	np	np	nn	--	np	nn	np	np	nn	np	np
30884-47_bb_59	<nnxnp>	nn	np	nn	np	nn	np	np	np	nn	nn	nn	np	np	np	nn	nn	nn	nn	np	nn	np	np	np	nn	nn	nn	nn	nn	np	np	np	nn	nn	nn	nn	nn	np	nn	nn	np	np	np	nn	np	nn	np	nn	nn
3090-148_bb_55	<nnxnp>	np	nn	np	nn	nn	np	np	nn	nn	nn	nn	np	nn	np	nn	np	np	np	np	nn	nn	nn	np	nn	nn	nn	nn	np	np	np	np	np	nn	nn	nn	np	nn	nn	nn	np	nn	np	np	nn	np	nn	nn	nn
3090-148_bb_71	<nnxnp>	np	nn	np	nn	nn	np	np	nn	nn	nn	nn	np	nn	np	nn	np	np	np	np	nn	nn	nn	np	nn	nn	nn	nn	np	np	np	np	np	nn	nn	nn	np	nn	nn	nn	np	nn	np	np	nn	np	nn	nn	nn
3090-148_bb_r2_58	<nnxnp>	np	nn	np	nn	nn	np	np	nn	nn	nn	nn	np	nn	np	nn	np	np	np	np	nn	nn	nn	np	nn	nn	nn	nn	np	np	np	np	np	nn	nn	nn	np	nn	nn	nn	np	nn	np	np	nn	np	nn	nn	nn
3090-148_bb_r2_64	<nnxnp>	np	nn	np	nn	nn	np	np	nn	nn	nn	nn	np	nn	np	nn	np	np	np	np	nn	nn	nn	np	nn	nn	nn	nn	np	np	np	np	np	nn	nn	nn	np	nn	nn	nn	np	nn	np	np	nn	np	nn	nn	nn
3093-148_bb_55	<nnxnp>	np	np	nn	np	np	np	nn	np	nn	np	np	nn	np	np	nn	np	nn	nn	nn	np	nn	nn	nn	nn	np	np	nn	nn	np	nn	np	nn	np	nn	np	nn	np	np	np	nn	nn	np	np	np	nn	np	nn	np
3093-148_bb_r2_61	<nnxnp>	np	np	nn	np	np	np	nn	np	nn	np	np	nn	np	np	nn	np	nn	nn	nn	np	nn	nn	nn	nn	np	np	nn	nn	np	nn	np	nn	np	nn	np	nn	np	np	np	nn	nn	np	np	np	nn	np	nn	np
30964-47_bb_r2_18	<nnxnp>	nn	nn	np	nn	nn	nn	--	nn	--	nn	nn	np	nn	nn	np	--	np	np	np	--	np	np	--	np	nn	nn	np	nn	nn	np	nn	np	--	np	nn	np	nn	nn	nn	np	np	nn	--	nn	np	nn	np	nn
31008-47_bb_55	<nnxnp>	nn	--	--	np	np	nn	--	np	np	np	--	np	--	--	nn	nn	np	nn	nn	np	--	nn	nn	nn	np	np	nn	nn	nn	nn	np	nn	np	np	np	nn	np	nn	nn	nn	np	nn	nn	--	nn	nn	np	nn
31008-47_bb_58	<nnxnp>	np	--	--	nn	nn	np	--	nn	nn	nn	--	nn	--	--	np	nn	nn	np	--	nn	--	np	nn	np	nn	nn	np	np	np	np	nn	np	nn	nn	nn	np	nn	np	np	np	nn	np	np	--	np	np	nn	np
31010-47_bb_11	<nnxnp>	np	np	nn	nn	nn	np	--	np	np	np	nn	nn	np	np	np	nn	nn	--	nn	nn	nn	np	np	np	--	--	np	nn	nn	--	nn	nn	np	nn	np	nn	np	np	np	nn	nn	np	np	nn	np	--	nn	np
31036-47_bb_48	<nnxnp>	np	nn	np	np	nn	nn	np	nn	nn	nn	np	nn	nn	nn	np	--	nn	--	np	nn	np	np	np	nn	nn	np	nn	nn	nn	nn	--	np	np	np	nn	nn	nn	np	np	nn	np	np	nn	np	np	nn	np	nn
31043-47_bb_60	<nnxnp>	np	np	np	np	nn	np	np	np	np	np	nn	np	nn	np	np	np	np	np	np	nn	nn	nn	np	np	np	nn	np	np	nn	np	np	np	np	nn	nn	np	nn	nn	nn	np	nn	nn	np	nn	nn	nn	np	nn
31084-46_bb_58	<nnxnp>	np	np	--	nn	nn	np	nn	np	np	np	nn	--	np	np	nn	nn	nn	np	np	nn	nn	nn	np	np	nn	np	nn	nn	nn	nn	nn	nn	np	nn	np	nn	np	np	nn	nn	nn	np	np	nn	np	nn	nn	np
31084-46_bb_87	<nnxnp>	np	np	--	nn	nn	np	nn	np	np	np	nn	--	np	np	nn	nn	nn	np	np	nn	nn	nn	np	np	nn	np	nn	nn	nn	nn	nn	nn	np	nn	np	nn	np	np	nn	nn	nn	np	np	nn	np	nn	nn	np
31113-46_bb_r2_20	<nnxnp>	nn	nn	nn	np	nn	np	np	nn	np	nn	np	nn	np	np	nn	nn	np	np	--	nn	nn	np	nn	np	nn	nn	nn	np	np	np	nn	np	np	nn	nn	nn	nn	np	nn	np	nn	np	nn	nn	np	nn	nn	nn
31130-46_bb_62	<nnxnp>	--	np	nn	--	nn	np	np	nn	--	nn	nn	np	nn	np	nn	np	np	--	np	nn	nn	nn	--	nn	nn	nn	--	np	np	np	np	np	nn	nn	nn	np	np	nn	nn	np	nn	np	np	nn	--	--	nn	--
3126-148_bb_34	<nnxnp>	np	nn	nn	nn	np	nn	nn	np	nn	np	np	np	np	np	nn	nn	np	np	nn	np	np	nn	nn	np	np	nn	np	nn	np	nn	nn	np	nn	nn	np	np	np	nn	nn	np	nn	nn	nn	np	nn	np	nn	np
3126-148_bb_r2_69	<nnxnp>	nn	np	np	np	--	np	np	nn	np	nn	--	--	nn	nn	np	np	--	nn	np	nn	nn	np	np	nn	nn	np	nn	--	nn	np	np	nn	np	np	--	nn	nn	np	np	nn	np	np	np	nn	np	nn	np	nn
3131-148_bb_75	<nnxnp>	np	np	nn	np	np	np	nn	nn	np	np	np	np	nn	nn	nn	np	np	np	np	nn	np	np	nn	np	nn	np	nn	nn	nn	nn	np	nn	nn	np	nn	np	np	nn	np	np	np	np	np	np	--	nn	np	nn
31316-46_bb_44	<nnxnp>	nn	nn	nn	np	nn	nn	nn	np	np	nn	nn	np	nn	nn	nn	nn	nn	nn	nn	nn	np	nn	nn	nn	nn	np	nn	np	nn	np	np	nn	np	np	np	nn	np	nn	nn	np	np	nn	nn	np	nn	np	np	nn
31326-46_bb_66	<nnxnp>	nn	nn	np	np	np	nn	nn	np	nn	np	np	np	np	nn	nn	nn	nn	np	np	nn	np	np	nn	nn	np	np	np	nn	np	nn	np	nn	np	np	nn	np	np	nn	nn	nn	nn	nn	nn	np	np	nn	nn	np
3134-148_bb_35	<nnxnp>	np	np	np	np	np	nn	np	np	nn	nn	nn	nn	nn	np	nn	nn	nn	np	nn	np	nn	np	np	np	nn	nn	np	nn	np	nn	np	np	np	nn	np	nn	nn	nn	nn	np	np	nn	nn	nn	nn	np	nn	nn
3134-148_bb_66	<nnxnp>	np	np	np	np	np	nn	np	np	nn	nn	nn	nn	nn	np	nn	nn	nn	np	nn	np	nn	np	np	np	nn	nn	np	nn	np	nn	np	np	np	nn	np	nn	nn	nn	nn	np	np	nn	nn	nn	nn	np	nn	nn
31397-46_bb_r2_56	<nnxnp>	np	np	nn	nn	np	nn	np	np	np	np	nn	np	np	np	np	nn	--	np	np	nn	nn	nn	nn	np	nn	nn	np	nn	np	np	np	nn	np	nn	np	np	nn	nn	nn	np	nn	np	np	nn	nn	np	np	np
31404-46_bb_53	<nnxnp>	np	np	nn	nn	nn	np	--	nn	np	np	nn	nn	nn	np	nn	np	np	nn	np	nn	nn	nn	nn	np	np	nn	nn	np	np	nn	nn	np	nn	np	np	nn	np	np	np	nn	np	--	np	np	np	nn	np	np
3143-147_bb_r2_41	<nnxnp>	nn	nn	nn	np	--	np	np	nn	np	nn	--	--	np	nn	nn	--	--	np	np	nn	nn	--	nn	np	nn	nn	--	--	np	np	nn	np	nn	nn	--	--	nn	np	nn	--	--	np	nn	np	np	np	nn	--
3143-147_bb_r2_63	<nnxnp>	nn	nn	nn	np	--	np	np	nn	np	nn	--	--	np	nn	nn	--	--	np	np	nn	nn	--	nn	np	nn	nn	--	--	np	np	nn	np	nn	nn	--	--	nn	np	nn	--	--	np	nn	np	np	np	nn	--
31473-46_bb_23	<nnxnp>	np	nn	nn	np	nn	np	nn	np	np	np	np	nn	nn	nn	np	np	nn	nn	np	np	nn	nn	np	nn	nn	np	nn	np	nn	nn	nn	nn	nn	nn	nn	np	np	np	nn	np	np	nn	np	np	nn	nn	np	nn
31475-46_bb_15	<nnxnp>	nn	np	--	np	np	nn	nn	nn	nn	np	nn	nn	np	np	nn	nn	np	np	nn	nn	nn	nn	nn	np	--	nn	nn	nn	nn	np	np	nn	np	np	np	nn	--	np	np	nn	nn	np	nn	np	nn	nn	nn	np
3149-147_bb_13	<nnxnp>	np	np	nn	nn	np	nn	nn	nn	np	np	np	np	np	nn	np	np	nn	nn	nn	nn	np	np	nn	np	nn	np	np	nn	nn	nn	nn	nn	np	np	np	np	np	nn	np	nn	np	nn	nn	nn	np	np	np	np
31532-46_bb_r2_16	<nnxnp>	nn	nn	nn	np	nn	np	nn	np	np	np	np	np	nn	np	nn	np	np	np	nn	nn	np	nn	nn	nn	np	np	nn	np	nn	np	nn	nn	nn	np	nn	np	np	nn	np	np	np	nn	nn	np	nn	np	nn	np
3155-147_bb_r2_5	<nnxnp>	nn	nn	np	nn	--	np	np	np	np	np	nn	np	np	np	np	nn	nn	np	np	nn	np	np	nn	nn	np	np	nn	np	nn	np	nn	nn	np	nn	np	np	nn	np	nn	nn	np	np	nn	np	nn	np	nn	np
31562-46_bb_79	<nnxnp>	np	np	np	nn	np	nn	np	nn	nn	nn	nn	nn	np	nn	np	nn	nn	nn	np	np	nn	np	np	np	nn	nn	np	nn	np	nn	np	np	np	nn	np	nn	nn	np	nn	np	nn	--	np	nn	np	nn	np	nn
31602-46_bb_r2_81	<nnxnp>	nn	nn	np	nn	nn	nn	nn	np	nn	nn	np	np	np	np	nn	nn	nn	np	np	np	np	np	nn	nn	np	np	nn	np	np	np	nn	nn	--	np	np	np	nn	np	--	np	np	--	np	np	np	np	nn	nn
31602-46_bb_r2_90	<nnxnp>	nn	nn	np	nn	nn	nn	nn	np	nn	nn	np	np	np	np	nn	nn	nn	np	np	np	np	np	nn	nn	np	np	nn	np	np	np	nn	nn	--	np	np	np	nn	np	--	np	np	--	np	np	np	np	nn	nn
31644-46_bb_r2_40	<nnxnp>	nn	np	np	nn	nn	np	nn	nn	np	np	nn	nn	nn	np	nn	np	nn	--	nn	np	np	np	np	np	np	nn	np	nn	nn	nn	np	nn	nn	nn	nn	nn	nn	np	np	np	np	np	np	np	np	nn	np	np
31674-46_bb_r2_23	<nnxnp>	nn	nn	nn	np	nn	np	nn	--	nn	np	nn	np	nn	np	np	nn	np	np	np	nn	np	np	np	nn	--	nn	nn	np	np	nn	np	nn	nn	nn	--	np	nn	np	np	nn	np	nn	--	--	--	np	nn	nn
31737-46_bb_r2_71	<nnxnp>	nn	nn	nn	nn	nn	nn	np	--	nn	np	np	np	nn	np	nn	np	nn	nn	nn	np	np	np	np	np	np	np	nn	np	np	np	np	np	np	np	nn	np	np	nn	np	nn	nn	nn	nn	np	np	nn	nn	np
3176-147_bb_r2_79	<nnxnp>	np	nn	np	nn	np	nn	nn	nn	np	np	np	nn	nn	nn	np	np	np	np	nn	np	nn	nn	nn	np	np	np	np	np	nn	nn	nn	np	np	np	np	np	nn	np	np	nn	nn	nn	np	nn	np	--	np	np
31841-45_bb_r2_44	<nnxnp>	nn	nn	np	nn	nn	nn	--	nn	nn	nn	np	nn	nn	np	nn	nn	np	nn	np	nn	np	nn	nn	np	np	nn	nn	nn	nn	nn	--	np	np	nn	np	np	np	np	nn	nn	np	np	--	np	nn	np	np	np
31856-45_bb_61	<nnxnp>	np	np	np	--	np	nn	nn	np	nn	np	nn	np	nn	nn	nn	np	nn	nn	--	np	nn	nn	np	nn	nn	np	np	nn	np	nn	nn	np	nn	np	nn	nn	np	np	np	np	np	nn	--	np	np	np	nn	np
31920-45_bb_49	<nnxnp>	nn	np	nn	np	np	nn	nn	np	nn	nn	np	nn	nn	np	nn	np	np	np	nn	nn	np	nn	nn	nn	np	nn	nn	np	nn	np	nn	nn	nn	np	np	np	np	nn	np	np	np	nn	nn	--	nn	np	nn	np
31920-45_bb_r2_48	<nnxnp>	nn	np	nn	np	np	nn	nn	np	nn	nn	np	nn	nn	np	nn	np	np	np	nn	nn	np	nn	nn	nn	np	nn	nn	np	nn	np	nn	nn	nn	np	np	np	np	nn	np	np	np	nn	nn	--	nn	np	nn	np
3196-147_bb_70	<nnxnp>	np	nn	np	nn	np	nn	nn	nn	np	nn	nn	np	np	np	np	np	nn	np	np	nn	np	np	np	nn	np	nn	np	nn	nn	np	nn	np	np	np	np	nn	np	np	np	np	nn	nn	nn	np	np	np	nn	np
3196-147_bb_r2_50	<nnxnp>	np	nn	np	nn	np	nn	nn	nn	np	nn	--	--	np	np	np	np	--	np	np	nn	np	np	np	nn	np	nn	np	nn	nn	np	nn	np	np	np	np	nn	np	np	np	np	nn	nn	nn	np	np	--	nn	np
3197-147_bb_41	<nnxnp>	np	nn	nn	nn	nn	np	nn	nn	np	nn	np	nn	nn	nn	nn	nn	nn	nn	nn	nn	np	np	nn	np	np	nn	nn	nn	np	np	np	np	np	nn	np	nn	nn	nn	nn	np	nn	nn	np	nn	np	np	np	nn
3197-147_bb_49	<nnxnp>	nn	np	np	np	np	nn	np	np	nn	np	nn	np	np	np	np	np	np	np	np	np	nn	nn	np	nn	nn	np	np	np	nn	nn	nn	nn	nn	np	nn	np	np	np	np	nn	np	np	nn	np	nn	nn	nn	np
3197-147_bb_r2_58	<nnxnp>	np	nn	nn	nn	--	np	nn	nn	np	nn	--	--	nn	nn	nn	--	--	nn	nn	nn	np	--	nn	np	np	nn	--	--	np	np	np	np	np	nn	--	--	nn	nn	nn	--	--	nn	np	nn	np	np	np	--
31986-45_bb_50	<nnxnp>	np	np	nn	nn	--	nn	--	nn	--	nn	nn	nn	np	np	nn	np	nn	nn	np	np	nn	nn	nn	np	nn	np	np	nn	nn	np	np	np	np	np	nn	np	np	nn	np	np	nn	np	nn	nn	nn	nn	nn	nn
31986-45_bb_r2_91	<nnxnp>	np	np	nn	nn	nn	nn	--	nn	np	nn	nn	nn	np	np	nn	np	nn	nn	np	np	nn	nn	nn	np	nn	np	np	nn	nn	np	np	np	np	np	nn	np	np	nn	np	np	nn	np	nn	nn	nn	nn	nn	nn
31987-45_bb_r2_78	<nnxnp>	nn	np	--	nn	np	nn	nn	np	nn	nn	np	np	nn	nn	np	nn	nn	nn	np	np	nn	nn	np	nn	np	np	nn	np	np	nn	np	nn	nn	np	np	np	np	nn	np	np	nn	nn	nn	nn	nn	np	nn	nn
32045-45_bb_26	<nnxnp>	np	--	nn	nn	np	nn	nn	np	--	np	nn	np	np	np	np	np	--	np	--	--	nn	nn	np	np	nn	nn	np	nn	np	--	--	np	np	nn	np	np	nn	nn	nn	np	nn	nn	--	np	nn	np	np	--
3205-147_bb_r2_12	<nnxnp>	np	np	nn	nn	nn	np	nn	nn	--	np	np	nn	nn	nn	nn	np	np	nn	np	nn	np	nn	nn	np	nn	nn	nn	nn	np	nn	np	nn	nn	np	np	np	np	np	np	nn	np	np	np	np	nn	np	np	np
32054-45_bb_46	<nnxnp>	nn	np	nn	nn	np	nn	np	nn	np	np	nn	np	nn	np	nn	nn	np	np	np	np	nn	nn	nn	np	nn	nn	nn	nn	np	np	np	nn	np	nn	np	np	nn	nn	nn	np	nn	np	np	nn	nn	--	np	np
32054-45_bb_47	<nnxnp>	nn	np	nn	nn	np	nn	np	nn	np	np	nn	np	nn	np	nn	nn	np	np	np	np	nn	nn	nn	np	nn	nn	nn	nn	np	np	np	nn	np	nn	np	np	nn	nn	nn	np	nn	np	np	nn	nn	--	np	np
32056-45_bb_r2_90	<nnxnp>	nn	nn	nn	--	np	nn	np	nn	np	nn	np	np	np	np	nn	nn	nn	np	nn	nn	np	nn	np	nn	np	np	np	nn	nn	np	np	nn	np	nn	nn	np	nn	nn	np	np	nn	nn	np	nn	np	nn	nn	nn
3206-147_bb_65	<nnxnp>	nn	nn	nn	nn	np	nn	nn	nn	nn	nn	nn	nn	np	nn	nn	nn	nn	nn	nn	np	np	np	nn	nn	nn	np	nn	nn	np	nn	nn	nn	np	np	np	nn	np	np	nn	nn	np	--	nn	np	nn	np	np	np
3206-147_bb_r2_29	<nnxnp>	nn	nn	nn	nn	np	nn	nn	nn	nn	nn	--	--	np	nn	nn	nn	--	nn	nn	np	np	np	nn	nn	nn	np	nn	nn	np	nn	nn	nn	np	np	np	nn	np	np	nn	nn	np	--	nn	np	nn	np	np	np
32071-45_bb_r2_79	<nnxnp>	nn	np	np	nn	np	nn	np	nn	nn	np	--	--	nn	nn	nn	nn	--	nn	np	nn	np	nn	np	nn	np	np	nn	nn	np	nn	np	nn	nn	nn	nn	nn	nn	nn	np	np	np	np	np	nn	nn	np	nn	np
32088-45_bb_39	<nnxnp>	np	np	nn	nn	nn	nn	--	np	np	np	nn	--	np	np	np	nn	nn	nn	np	nn	nn	np	np	np	nn	np	np	nn	nn	nn	--	nn	np	nn	np	nn	np	np	nn	nn	nn	np	--	nn	--	nn	nn	np
32088-45_bb_50	<nnxnp>	np	np	nn	nn	nn	nn	--	np	np	np	nn	--	np	np	np	nn	nn	nn	np	nn	nn	np	np	np	nn	np	np	nn	nn	nn	--	nn	np	nn	np	nn	np	np	nn	nn	nn	np	--	nn	--	nn	nn	np
32088-45_bb_53	<nnxnp>	np	np	nn	nn	nn	nn	--	np	np	np	nn	--	np	np	np	nn	nn	nn	np	nn	nn	np	np	np	nn	np	np	nn	nn	nn	--	nn	np	nn	np	nn	np	np	nn	nn	nn	np	--	nn	--	nn	nn	np
32088-45_bb_r2_1	<nnxnp>	nn	nn	--	np	np	nn	--	nn	nn	nn	np	--	nn	nn	nn	np	np	nn	nn	np	np	nn	nn	nn	np	nn	nn	np	np	np	--	np	nn	np	nn	np	nn	nn	np	np	np	nn	--	np	--	np	np	nn
32088-45_bb_r2_13	<nnxnp>	nn	nn	--	np	np	nn	--	nn	nn	nn	np	--	nn	nn	nn	np	np	nn	nn	np	np	nn	nn	nn	np	nn	nn	np	np	np	--	np	nn	np	nn	np	nn	nn	np	np	np	nn	--	np	--	np	np	nn
32088-45_bb_r2_53	<nnxnp>	np	np	nn	nn	nn	nn	--	np	np	np	nn	--	np	np	np	nn	nn	nn	np	nn	nn	np	np	np	nn	np	np	nn	nn	nn	--	nn	np	nn	np	nn	np	np	nn	nn	nn	np	--	nn	--	nn	nn	np
3211-147_bb_77	<nnxnp>	nn	nn	np	np	nn	np	nn	nn	np	nn	nn	nn	nn	nn	nn	np	nn	nn	nn	nn	np	np	nn	nn	np	np	nn	nn	np	np	np	np	np	nn	np	nn	nn	nn	nn	np	nn	nn	nn	nn	np	nn	np	nn
32164-45_bb_r2_79	<nnxnp>	np	nn	np	nn	--	np	np	nn	np	np	--	--	np	nn	np	--	--	nn	np	np	nn	--	np	np	nn	np	--	--	np	nn	np	np	np	nn	--	--	nn	np	nn	--	--	np	np	nn	np	nn	np	nn
32174-45_bb_32	<nnxnp>	np	np	nn	np	np	nn	nn	nn	--	nn	np	np	np	nn	nn	np	np	nn	nn	nn	np	np	nn	np	--	nn	nn	nn	nn	nn	nn	nn	np	np	np	np	np	nn	--	nn	np	nn	nn	np	np	np	nn	np
32218-45_bb_r2_7	<nnxnp>	np	np	nn	np	np	nn	nn	np	np	np	np	np	np	nn	np	np	nn	nn	nn	np	np	np	nn	np	np	np	np	nn	nn	nn	nn	nn	np	np	np	nn	np	np	np	nn	np	nn	nn	nn	nn	np	np	np
3229-146_bb_44	<nnxnp>	np	np	nn	nn	nn	np	np	nn	nn	nn	nn	np	nn	np	nn	np	np	np	np	nn	nn	nn	np	nn	nn	nn	nn	np	np	np	np	np	nn	nn	nn	np	np	nn	nn	np	nn	np	np	nn	np	nn	nn	nn
32296-45_bb_r2_15	<nnxnp>	nn	np	--	nn	np	np	--	nn	np	np	nn	nn	nn	np	nn	np	nn	nn	np	nn	np	nn	np	np	--	nn	nn	np	np	np	np	np	nn	nn	nn	nn	np	nn	np	nn	nn	nn	nn	nn	--	nn	np	nn
32296-45_bb_r2_84	<nnxnp>	nn	np	--	nn	np	np	--	nn	np	np	nn	nn	nn	np	nn	np	nn	nn	np	nn	np	nn	np	np	--	nn	nn	np	np	np	np	np	nn	nn	nn	nn	np	nn	np	nn	nn	nn	nn	nn	--	nn	np	nn
32311-45_bb_r2_28	<nnxnp>	np	np	nn	np	nn	nn	np	nn	nn	np	np	np	nn	np	nn	np	np	np	np	nn	nn	np	np	np	nn	np	np	np	nn	nn	--	np	nn	np	nn	np	np	nn	nn	--	nn	nn	nn	nn	nn	nn	nn	nn
3232-146_bb_r2_56	<nnxnp>	np	np	np	np	nn	np	np	nn	np	nn	np	np	np	np	np	np	nn	nn	np	nn	nn	nn	nn	nn	np	nn	nn	np	nn	np	nn	nn	nn	np	nn	nn	np	nn	np	np	np	np	nn	np	np	np	np	nn
3232-146_bb_r2_57	<nnxnp>	np	np	np	np	nn	np	np	nn	np	nn	np	np	np	np	np	np	nn	nn	np	nn	nn	nn	nn	nn	np	nn	nn	np	nn	np	nn	nn	nn	np	nn	nn	np	nn	np	np	np	np	nn	np	np	np	np	nn
32321-45_bb_r2_92	<nnxnp>	np	np	--	np	np	nn	nn	nn	np	np	np	np	--	--	np	np	np	nn	nn	nn	np	np	nn	np	nn	np	np	nn	nn	nn	nn	nn	np	np	np	np	np	nn	np	nn	np	nn	--	np	--	np	np	np
32327-45_bb_r2_33	<nnxnp>	np	np	nn	np	np	np	nn	nn	--	nn	nn	np	np	nn	np	np	nn	--	nn	np	nn	np	np	nn	nn	nn	np	np	np	np	--	--	nn	nn	np	nn	nn	nn	np	np	nn	np	np	nn	nn	nn	nn	np
32334-45_bb_46	<nnxnp>	np	np	np	np	nn	np	nn	nn	--	nn	nn	np	np	nn	nn	np	nn	np	nn	np	np	nn	nn	nn	nn	nn	np	nn	np	nn	nn	np	nn	np	nn	nn	nn	nn	np	np	np	nn	--	np	np	nn	np	np
32372-45_bb_59	<nnxnp>	nn	nn	nn	nn	nn	np	nn	nn	np	np	np	np	np	np	np	np	np	nn	np	nn	np	nn	nn	nn	np	np	nn	np	nn	np	--	nn	nn	np	nn	np	np	np	--	nn	nn	np	np	np	--	nn	np	np
32372-45_bb_61	<nnxnp>	nn	nn	nn	nn	nn	np	nn	nn	np	np	np	np	np	np	np	np	np	nn	np	nn	np	nn	nn	nn	np	np	nn	np	nn	np	--	nn	nn	np	nn	np	np	np	--	nn	nn	np	np	np	--	nn	np	np
32372-45_bb_r2_39	<nnxnp>	nn	nn	nn	nn	nn	np	nn	nn	np	np	np	np	np	np	np	np	np	nn	np	nn	np	nn	nn	nn	np	np	nn	np	nn	np	--	nn	nn	np	nn	np	np	np	--	nn	nn	np	np	np	--	nn	np	np
32404-45_bb_r2_23	<nnxnp>	nn	np	nn	np	nn	nn	--	nn	nn	nn	nn	nn	nn	nn	nn	np	nn	nn	nn	np	nn	np	np	np	nn	nn	np	nn	np	np	np	np	nn	np	nn	nn	np	nn	np	nn	nn	nn	np	nn	np	--	np	nn
3242-146_bb_40	<nnxnp>	np	nn	nn	np	nn	np	nn	nn	np	np	np	np	np	np	np	np	nn	np	nn	np	nn	np	nn	np	nn	nn	np	np	nn	np	nn	np	np	np	np	nn	np	np	nn	nn	nn	nn	np	np	np	nn	np	nn
3242-146_bb_43	<nnxnp>	np	nn	nn	np	nn	np	nn	nn	np	np	np	np	np	np	np	np	nn	np	nn	np	nn	np	nn	np	nn	nn	np	np	nn	np	nn	np	np	np	np	nn	np	np	nn	nn	nn	nn	np	np	np	nn	np	nn
32423-45_bb_r2_50	<nnxnp>	np	nn	nn	np	nn	nn	nn	np	np	nn	np	nn	nn	nn	np	np	nn	nn	np	np	nn	nn	np	nn	--	np	nn	np	nn	nn	nn	nn	nn	nn	nn	np	--	np	nn	np	nn	np	--	np	--	--	np	nn
3248-146_bb_50	<nnxnp>	nn	nn	np	nn	nn	nn	np	nn	np	nn	nn	np	nn	nn	np	nn	np	np	nn	nn	nn	nn	nn	np	np	np	np	nn	np	nn	nn	nn	nn	np	np	np	nn	np	nn	np	np	nn	nn	np	nn	np	np	np
32508-44_bb_r2_4	<nnxnp>	nn	nn	nn	np	nn	np	nn	np	np	np	np	np	nn	np	nn	np	np	nn	nn	nn	np	nn	nn	nn	np	np	nn	np	nn	--	nn	nn	nn	np	nn	np	np	np	nn	nn	np	np	nn	np	nn	nn	np	np
32513-44_bb_42	<nnxnp>	--	nn	--	np	nn	nn	nn	np	np	nn	np	np	np	np	--	np	nn	np	nn	nn	nn	nn	--	np	nn	nn	np	np	nn	nn	--	nn	np	--	np	--	--	nn	nn	nn	np	np	nn	np	nn	np	np	np
32513-44_bb_r2_27	<nnxnp>	--	np	--	nn	np	np	np	nn	--	nn	nn	nn	nn	nn	--	nn	np	nn	np	np	np	np	--	nn	nn	nn	nn	nn	np	np	--	np	nn	nn	nn	nn	--	np	--	np	nn	nn	nn	nn	np	nn	nn	nn
32513-44_bb_r2_29	<nnxnp>	--	nn	--	np	nn	nn	nn	np	--	nn	np	np	np	np	--	np	nn	np	nn	nn	nn	nn	--	np	nn	nn	np	np	nn	nn	--	nn	np	--	np	--	--	nn	nn	nn	np	np	nn	np	nn	np	--	np
3253-146_bb_55	<nnxnp>	np	np	nn	np	nn	nn	np	nn	np	np	np	np	np	np	np	np	np	np	np	nn	np	np	np	np	nn	np	np	nn	nn	nn	nn	np	nn	np	nn	np	np	nn	nn	nn	nn	nn	nn	nn	nn	nn	np	nn
32533-44_bb_65	<nnxnp>	nn	nn	np	np	np	nn	np	--	nn	nn	np	np	nn	--	nn	np	np	nn	np	nn	np	nn	nn	nn	np	nn	nn	np	nn	--	--	np	nn	np	nn	np	nn	nn	nn	np	np	nn	nn	nn	--	np	np	nn
32533-44_bb_r2_86	<nnxnp>	nn	nn	np	np	np	nn	np	--	nn	nn	np	np	nn	--	nn	np	np	nn	np	nn	np	nn	nn	nn	np	nn	nn	np	nn	--	--	np	nn	np	nn	np	np	nn	nn	np	np	nn	nn	nn	--	np	np	nn
32534-44_bb_32	<nnxnp>	--	np	nn	nn	nn	nn	nn	nn	--	nn	nn	nn	np	--	np	nn	np	nn	nn	nn	np	np	nn	nn	--	nn	nn	np	nn	--	nn	np	np	--	np	np	np	np	np	nn	np	np	nn	np	nn	--	np	np
32534-44_bb_87	<nnxnp>	--	np	nn	nn	nn	nn	nn	nn	--	nn	nn	nn	np	--	np	nn	np	nn	nn	nn	np	np	nn	nn	--	nn	nn	np	nn	--	nn	np	np	--	np	np	np	np	np	nn	np	np	nn	np	nn	--	np	np
3254-146_bb_64	<nnxnp>	nn	np	np	np	np	np	nn	np	nn	np	np	nn	np	np	nn	np	nn	nn	nn	nn	nn	np	nn	nn	np	np	nn	nn	np	nn	np	nn	np	nn	np	nn	np	np	np	nn	np	np	np	np	nn	np	nn	np
3254-146_bb_r2_91	<nnxnp>	np	nn	nn	nn	--	nn	np	nn	nn	nn	--	--	nn	nn	np	nn	--	np	np	np	np	--	np	np	nn	nn	np	--	nn	np	nn	np	nn	np	--	--	nn	nn	nn	--	--	nn	nn	nn	np	nn	np	nn
32542-44_bb_27	<nnxnp>	nn	nn	nn	nn	nn	np	--	nn	nn	nn	np	np	nn	nn	np	nn	np	nn	np	np	np	np	np	nn	--	np	nn	--	nn	nn	np	--	np	np	np	--	nn	np	--	np	nn	np	nn	np	np	--	np	np
32542-44_bb_30	<nnxnp>	np	nn	nn	nn	nn	nn	nn	np	nn	np	nn	np	--	nn	nn	np	nn	nn	np	np	nn	np	nn	nn	--	np	nn	--	nn	np	nn	--	np	np	nn	nn	np	nn	nn	np	np	np	np	np	nn	--	np	np
32556-44_bb_26	<nnxnp>	nn	np	np	np	np	nn	np	np	np	np	nn	nn	np	np	nn	nn	np	np	nn	nn	nn	nn	nn	np	np	nn	nn	nn	nn	np	--	nn	np	np	np	nn	np	np	nn	nn	nn	nn	nn	nn	nn	nn	nn	np
32556-44_bb_r2_40	<nnxnp>	nn	np	np	np	np	nn	np	np	np	np	nn	nn	np	np	nn	nn	np	np	nn	nn	nn	nn	nn	np	np	nn	nn	nn	nn	np	--	nn	np	np	np	nn	np	np	nn	nn	nn	nn	nn	nn	nn	nn	nn	np
32576-44_bb_44	<nnxnp>	np	np	np	np	nn	nn	np	nn	np	nn	np	np	np	nn	nn	nn	nn	nn	nn	nn	nn	nn	nn	nn	nn	np	nn	np	nn	nn	np	nn	np	np	np	nn	nn	nn	nn	nn	nn	np	--	nn	np	np	np	nn
32576-44_bb_45	<nnxnp>	np	np	np	np	nn	nn	np	nn	np	nn	np	np	np	nn	nn	nn	nn	nn	nn	nn	nn	nn	nn	nn	nn	np	nn	np	nn	nn	np	nn	np	np	np	nn	nn	nn	nn	nn	nn	np	--	nn	np	np	np	nn
32579-44_bb_r2_21	<nnxnp>	np	np	np	np	nn	np	np	np	--	np	np	nn	np	np	--	nn	nn	np	np	np	nn	np	np	np	np	nn	np	nn	nn	nn	nn	np	nn	nn	nn	np	--	np	np	nn	nn	nn	np	nn	np	np	nn	np
32583-44_bb_r2_41	<nnxnp>	np	nn	nn	np	nn	nn	--	nn	--	np	--	--	np	np	np	nn	--	nn	np	np	np	np	np	np	np	nn	nn	nn	nn	nn	np	nn	nn	np	np	nn	nn	np	np	np	nn	nn	np	nn	nn	nn	np	nn
3260-146_bb_r2_73	<nnxnp>	nn	nn	nn	--	--	np	nn	nn	np	np	--	--	np	--	np	--	--	nn	nn	nn	np	--	nn	nn	np	np	--	--	nn	np	--	nn	nn	np	--	--	np	np	np	--	--	np	nn	np	np	--	np	--
32626-44_bb_43	<nnxnp>	nn	nn	--	np	nn	nn	nn	np	np	nn	np	np	np	np	--	np	nn	np	nn	nn	nn	nn	nn	np	np	nn	np	np	nn	nn	nn	nn	np	--	np	np	np	nn	nn	nn	np	np	nn	np	nn	np	np	np
[truncated: 5,139 more rows]
[truncated: 114 more columns]
